# Supplementary material for: Activation of Interferon-Stimulated Transcriptomes and ACE2 Isoforms in Human Airway Epithelium Is Curbed by Janus Kinase Inhibitors
Source: Res Sq. 2020 Dec 11:rs.3.rs-119695. Preprint. [Version 1] doi: 10.21203/rs.3.rs-119695/v1 (PMC7743079; doi:10.21203/rs.3.rs-119695/v1)
Supplement: Supplement — ary Table 6. List of all genes with normalized read counts in each replicate at Control and IL6 treated SAEC, log2 (fold change), p-value and adjusted p-value as well as upregulated gene list and GSEA analysis. [file 05afa1ab6aff5e61920d34b6.xlsx]

## Sheet: Con_IL7-allGenes-withFC-withMea
Supplmentary Table 6. All genes with normalized read counts in each replicate, log2 (fold change), p-value and adjusted p-value
Gene	SAEC_Control_rep1	SAEC_Control_rep2	SAEC_Control_rep3	SAEC_Control_rep4	SAEC_IL7_rep1	SAEC_IL7_rep2	SAEC_IL7_rep3	log2FoldChange	pvalue	padj	Control_mean	IL7_mean
A1BG	4.03638	1.01094	4.02314	2.19703	4.75624	1.91817	2.72241	0.0727057	0.930325	0.950639	2.81687	3.13227
A1BG-AS1	6.45821	7.07657	12.0694	9.52047	11.8906	9.59083	9.07469	0.262638	0.552241	0.649082	8.78117	10.1854
A1CF	8.88004	16.175	29.7713	13.1822	6.34165	4.79541	7.25975	-1.39337	0.000237439	0.00065244	17.0021	6.13227
A2M	0.807276	4.04376	1.60926	1.46469	0	0	0.907469	-2.56397	0.0678712	0.115101	1.98124	0.30249
A2M-AS1	1.61455	1.01094	3.21852	3.66172	0	2.87725	2.72241	-0.353497	0.691875	0.76918	2.37643	1.86655
A2ML1	18.5673	47.5141	7710.76	6800.55	28.5374	19.1817	26.3166	-4.2829	2.04082e-85	9.80183e-83	3644.35	24.6786
A3GALT2	0.807276	0	2.41389	2.92938	4.75624	4.79541	0.907469	1.43694	0.0918224	0.149243	1.53763	3.48637
A4GALT	12.9164	16.175	71.612	73.9667	52.3186	35.4861	29.039	0.243728	0.211546	0.301164	43.6675	38.9479
AAAS	338.249	338.665	321.852	373.495	609.591	447.892	449.197	0.548315	4.11918e-09	1.95372e-08	343.065	502.227
AACS	548.14	439.759	341.163	384.481	628.616	518.864	512.72	0.381417	2.36801e-05	7.48634e-05	428.386	553.4
AACSP1	0	1.01094	0.804629	0.732344	0.792706	0.959083	3.62988	1.62644	0.127257	0.197715	0.636978	1.79389
AADAC	5.65093	5.0547	30.5759	22.7027	2.37812	3.83633	6.35228	-1.69976	0.000152812	0.000431931	15.996	4.18891
AADACL2	0	0	0	0	0	0.959083	0.907469	1.94351	0.191231	0.277503	0	0.622184
AADACL2-AS1	2.42183	1.01094	2.41389	1.46469	1.58541	0	0	-1.66385	0.178622	0.262271	1.82784	0.528471
AADACP1	12.1091	25.2735	2.41389	5.12641	9.51247	22.0589	19.9643	0.989817	0.0147982	0.0296273	11.2307	17.1786
AADAT	235.725	255.768	51.4962	41.7436	158.541	222.507	209.625	0.909101	4.43998e-07	1.71937e-06	146.183	196.891
AAED1	275.281	171.86	77.2444	73.9667	168.846	137.149	131.583	0.175297	0.239471	0.333709	149.588	145.859
AAGAB	699.908	531.754	628.415	700.121	490.685	537.086	521.795	-0.309577	0.000114282	0.000329379	640.05	516.522
AAK1	612.722	872.441	824.744	813.634	565.199	924.556	771.349	-0.0519004	0.663537	0.746135	780.885	753.701
AAMDC	28.2547	41.4485	33.7944	30.0261	41.2207	38.3633	43.5585	0.313438	0.112632	0.178287	33.3809	41.0475
AAMP	290.619	311.369	396.682	478.221	664.288	590.795	487.311	0.671382	6.59342e-15	5.33406e-14	369.223	580.798
AANAT	3.2291	3.03282	2.41389	2.92938	7.13435	7.67266	10.8896	1.56851	0.00535193	0.0117869	2.9013	8.56555
AAR2	238.954	200.166	201.962	218.971	261.593	241.689	218.7	0.156718	0.232375	0.325511	215.013	240.661
AARS	1846.24	1472.94	868.194	853.913	1560.05	1545.08	1420.19	0.339948	0.000385573	0.00102836	1260.32	1508.44
AARS2	414.94	489.295	366.911	368.369	884.66	753.839	732.327	0.958117	1.56157e-34	4.81423e-33	409.879	790.275
AASDH	423.82	399.321	560.826	494.332	324.217	325.129	359.358	-0.474647	2.56707e-11	1.48735e-10	469.575	336.234
AASDHPPT	869.436	721.811	451.397	432.083	506.539	533.25	545.389	-0.164643	0.0619688	0.106226	618.682	528.393
AASS	1884.99	1874.28	642.094	576.355	1631.39	1147.06	1362.11	0.370943	0.00128128	0.00314902	1244.43	1380.19
AATBC	45.2075	64.7001	72.4166	77.6284	91.9539	91.1129	91.6544	0.508572	0.000478026	0.00125658	64.9882	91.5737
AATF	925.138	613.64	560.826	555.849	770.51	458.442	596.207	-0.100666	0.418192	0.523636	663.863	608.386
AATK	0	2.02188	0.804629	0.732344	2.37812	9.59083	3.62988	2.57796	0.00409047	0.00919933	0.889713	5.19961
ABALON	38.7492	42.4594	93.3369	73.2344	45.1842	48.9132	45.3734	-0.331004	0.0773892	0.128777	61.945	46.4903
ABAT	113.019	103.116	302.54	290.008	79.2706	83.4402	94.3768	-1.05629	4.29154e-17	4.11803e-16	202.171	85.6959
ABCA1	1705.77	1582.12	4266.95	3745.21	1379.31	1375.32	1324.9	-0.926139	1.52511e-24	2.5607e-23	2825.01	1359.85
ABCA10	94.4513	78.8533	97.3601	71.0374	53.1113	55.6268	72.5975	-0.503129	0.000412511	0.00109541	85.4255	60.4452
ABCA11P	74.2694	74.8095	67.5888	51.9964	67.38	60.4222	84.3946	0.0851793	0.617064	0.707459	67.166	70.7323
ABCA12	519.886	505.47	3352.08	2745.56	291.716	271.42	287.668	-2.1465	2.36336e-107	2.05398e-104	1780.75	283.601
ABCA13	419.783	364.949	354.841	290.008	226.714	249.362	255.906	-0.540526	3.04502e-08	1.3185e-07	357.396	243.994
ABCA2	49.2438	95.0283	133.568	137.681	214.031	254.157	150.64	1.03598	1.55833e-14	1.21699e-13	103.88	206.276
ABCA3	3.2291	3.03282	5.6324	10.2528	3.17082	2.87725	0.907469	-0.945485	0.146108	0.22172	5.53678	2.31851
ABCA4	4.84366	3.03282	4.82777	2.92938	3.17082	3.83633	6.35228	0.167894	0.764714	0.828739	3.90841	4.45315
ABCA5	996.986	946.239	1311.54	1082.4	591.359	653.135	735.05	-0.712936	6.46188e-26	1.18648e-24	1084.29	659.848
ABCA6	20.1819	22.2407	21.725	23.435	11.8906	11.509	9.98216	-0.970887	0.000981284	0.00246177	21.8956	11.1272
ABCA7	63.7748	113.225	112.648	102.528	256.044	329.924	199.643	1.4179	6.17298e-28	1.28172e-26	98.044	261.871
ABCA8	0	2.02188	3.21852	1.46469	1.58541	0.959083	1.81494	0.0478625	0.96148	0.974343	1.67627	1.45314
ABCA9	14.531	15.1641	25.7481	16.8439	7.13435	9.59083	12.7046	-0.870208	0.00638954	0.0138449	18.0718	9.80992
ABCB10	1499.92	1155.5	970.382	890.53	1033.69	756.716	808.555	-0.351891	0.00240102	0.00563687	1129.08	866.32
ABCB11	13.7237	11.1203	14.4833	15.3792	10.3052	6.71358	8.16722	-0.697065	0.0477663	0.0844015	13.6766	8.39533
ABCB4	5.65093	2.02188	19.3111	10.9852	7.92706	1.91817	5.44481	-0.727265	0.119197	0.186895	9.49226	5.09668
ABCB6	609.493	709.679	1021.88	1020.89	909.234	717.394	650.655	-0.117307	0.14345	0.218449	840.485	759.094
ABCB7	645.013	434.704	493.237	484.079	470.075	333.761	412.898	-0.332918	0.000610645	0.00158488	514.259	405.578
ABCB8	110.597	114.236	82.8768	98.1341	248.117	273.339	195.106	1.22557	7.041e-24	1.12036e-22	101.461	238.854
ABCB9	62.1602	71.7767	39.4268	30.7584	127.626	94.9492	78.9498	1.04096	1.4888e-09	7.33982e-09	51.0305	100.508
ABCC1	2201.44	2528.36	2915.97	2822.45	2963.93	3047.01	2523.67	0.121867	0.029957	0.0557846	2617.06	2844.87
ABCC10	318.874	370.004	345.99	358.116	638.128	647.381	512.72	0.775141	9.75329e-30	2.29391e-28	348.246	599.41
ABCC11	14.531	15.1641	7.24166	10.2528	16.6468	14.3862	9.98216	0.268264	0.467314	0.570902	11.7974	13.6717
ABCC2	64.5821	70.7657	131.959	113.513	49.1478	63.2995	67.1527	-0.632349	8.93638e-05	0.000262131	95.2051	59.8666
ABCC3	246.219	293.172	246.216	248.265	449.464	472.828	342.116	0.699898	1.97435e-16	1.81531e-15	258.468	421.469
ABCC4	2765.73	1939.99	778.076	618.098	1751.88	1311.07	1350.31	0.220041	0.0396805	0.0716825	1525.47	1471.09
ABCC5	1297.29	1421.38	2325.38	2374.99	1296.87	1550.84	1382.98	-0.349512	6.19143e-06	2.10389e-05	1854.76	1410.23
ABCC5-AS1	17.7601	19.2078	8.04629	5.85875	7.92706	3.83633	9.07469	-0.642725	0.128389	0.199186	12.7182	6.94603
ABCC6	7.26548	14.1531	22.5296	19.7733	11.8906	9.59083	13.612	-0.414914	0.192055	0.278403	15.9304	11.6978
ABCC9	533.609	453.912	137.592	116.443	233.056	303.07	312.169	0.189724	0.13819	0.211822	310.389	282.765
ABCD1	8.07276	4.04376	9.65555	8.78813	25.3666	21.0998	15.427	1.43983	6.63955e-05	0.000198166	7.64005	20.6311
ABCD2	0.807276	1.01094	0	0.732344	0	0	0	-1.89135	0.214279	0.304296	0.63764	0
ABCD3	1955.22	1565.94	1892.49	1880.66	1181.92	965.796	994.586	-0.791656	4.69579e-27	9.27521e-26	1823.58	1047.44
ABCD4	287.39	333.61	255.067	284.882	423.305	483.378	393.841	0.578634	1.40437e-14	1.10242e-13	290.237	433.508
ABCE1	4598.24	3162.22	1974.56	1901.9	2504.16	2434.15	2725.13	-0.0891343	0.138213	0.211835	2909.23	2554.48
ABCF1	1468.43	1014.98	936.588	1043.59	1315.1	1026.22	1088.06	0.0434213	0.633671	0.721243	1115.9	1143.12
ABCF2	1943.92	1247.5	991.303	1004.04	1551.33	1202.69	1169.73	0.0532106	0.622186	0.711588	1296.69	1307.91
ABCF3	394.758	367.982	391.05	433.548	561.236	485.296	398.379	0.270446	0.00427678	0.0095715	396.834	481.637
ABCG1	384.263	445.824	571.286	544.131	641.299	502.559	451.919	0.144611	0.177086	0.260415	486.376	531.926
ABCG2	238.954	113.225	14.4833	21.238	134.76	72.8903	98.0066	0.887366	0.000154154	0.000435455	96.975	101.886
ABCG4	0.807276	2.02188	6.43703	0.732344	5.54894	4.79541	4.53734	1.15175	0.105117	0.167876	2.49963	4.96057
ABCG5	3.2291	5.0547	3.21852	2.92938	2.37812	1.91817	3.62988	-0.403679	0.559085	0.655396	3.60792	2.64205
ABHD1	24.2183	21.2297	6.43703	4.39406	6.34165	5.7545	11.7971	-0.47987	0.316374	0.41875	14.0698	7.96441
ABHD10	515.849	376.069	168.167	134.019	256.837	268.543	306.724	0.0987144	0.321165	0.423616	298.526	277.368
ABHD11	52.4729	63.6892	33.7944	32.9555	130.004	117.008	92.5618	1.3641	5.75725e-18	5.85705e-17	45.728	113.191
ABHD11-AS1	0	0	2.41389	5.12641	7.13435	2.87725	3.62988	2.25733	0.00946499	0.0197704	1.88507	4.54716
ABHD12	363.274	322.49	255.067	280.488	470.867	315.538	299.465	0.250546	0.049406	0.0869368	305.33	361.957
ABHD12B	39.5565	43.4704	75.6351	67.3756	29.3301	19.1817	36.2988	-0.94192	6.70967e-06	2.26858e-05	56.5094	28.2702
ABHD13	1724.34	874.462	934.979	853.913	615.933	477.623	500.923	-1.00005	7.65568e-12	4.65746e-11	1096.92	531.493
ABHD14A	20.9892	9.09845	4.02314	4.39406	29.3301	12.4681	4.53734	0.826154	0.0997277	0.160477	9.62621	15.4452
ABHD14B	47.6293	52.5688	66.7842	84.2195	63.4165	74.8085	60.8004	0.105674	0.474746	0.578102	62.8005	66.3418
ABHD15	278.51	241.614	247.021	258.517	318.668	248.402	225.96	0.0486677	0.647258	0.732505	256.416	264.343
ABHD16A	360.045	283.063	325.875	401.324	482.758	394.183	322.151	0.207815	0.100388	0.16144	342.577	399.697
ABHD16B	4.03638	12.1313	5.6324	4.39406	11.8906	16.3044	18.1494	1.30344	0.00119072	0.00294469	6.54853	15.4481
ABHD17A	4.84366	5.0547	7.24166	9.52047	35.6718	40.2815	19.0568	2.32813	1.04442e-11	6.2662e-11	6.66512	31.67
ABHD17B	220.386	256.779	586.574	492.135	160.919	229.221	191.476	-0.889966	2.06933e-16	1.89977e-15	388.969	193.872
ABHD17C	347.129	520.634	647.726	697.924	352.754	512.15	451.919	-0.30252	0.00796006	0.0169264	553.353	438.941
ABHD2	4925.19	4338.95	5031.34	4717.03	3827.18	3036.46	2682.48	-0.577186	8.81914e-13	5.86796e-12	4753.13	3182.04
ABHD3	852.483	631.837	494.847	418.901	487.514	392.265	498.2	-0.333326	0.000138594	0.000394676	599.517	459.326
ABHD4	62.9675	66.722	80.4629	71.0374	80.0633	82.4811	59.8929	0.0815401	0.615766	0.706488	70.2974	74.1458
ABHD5	612.722	507.491	507.721	544.864	374.157	397.06	489.126	-0.375351	3.07469e-06	1.08041e-05	543.2	420.114
ABHD6	136.43	87.9517	218.054	216.774	96.7101	50.8314	59.8929	-1.16617	8.19924e-11	4.55816e-10	164.802	69.1448
ABHD8	3.2291	8.08751	5.6324	7.32344	26.952	27.8134	15.427	1.95218	8.56665e-07	3.21047e-06	6.06811	23.3975
ABI1	1244.01	1197.96	3093.8	3124.91	875.147	860.297	970.084	-1.11672	1.32923e-135	2.04192e-132	2165.17	901.843
ABI2	593.348	684.406	329.898	328.822	466.904	595.59	569.89	0.250165	0.0110054	0.0226677	484.118	544.128
ABI3BP	102.524	119.291	89.3138	60.7845	57.8675	68.0949	71.69	-0.465326	0.00363323	0.00823933	92.9783	65.8842
ABL1	442.387	731.92	940.611	1030.41	989.297	1099.11	930.156	0.410236	1.86618e-08	8.2629e-08	786.332	1006.19
ABL2	2294.28	1944.04	5446.53	5426.67	1623.46	1906.66	2127.11	-0.864978	6.07039e-17	5.78541e-16	3777.88	1885.74
ABLIM1	837.952	1021.05	8880.69	9029.8	891.002	957.165	1037.24	-1.60643	1.34256e-135	2.04192e-132	4942.37	961.801
ABLIM2	0.807276	0	4.02314	5.12641	0.792706	0	0.907469	-1.67038	0.154677	0.232745	2.48921	0.566725
ABLIM3	46.822	62.6782	273.574	281.22	63.4165	71.9312	81.6722	-0.783065	3.98327e-08	1.70374e-07	166.074	72.34
ABO	1.61455	6.06564	6.43703	2.92938	0.792706	1.91817	1.81494	-1.48382	0.0557431	0.0967355	4.26165	1.5086
ABR	862.171	960.392	1147.4	1259.63	1407.85	1560.43	1273.18	0.42746	1.98388e-10	1.06243e-09	1057.4	1413.82
ABRA	12.9164	18.1969	11.2648	9.52047	4.75624	13.4272	10.8896	-0.391071	0.331016	0.434287	12.9746	9.69101
ABRACL	266.401	274.975	170.581	203.592	211.653	234.975	281.315	0.103725	0.399659	0.505697	228.887	242.648
ABT1	177.601	149.619	126.327	127.428	215.616	192.776	181.494	0.447931	0.000136157	0.000388282	145.244	196.628
ABTB1	12.9164	26.2844	21.725	33.6878	39.6353	64.2585	28.1315	0.916342	9.22961e-05	0.000269995	23.6534	44.0085
ABTB2	46.0147	47.5141	90.9231	94.4724	70.5508	74.8085	68.0602	0.0855068	0.568496	0.663657	69.7311	71.1398
ACAA1	239.761	244.647	359.669	411.577	306.777	423.915	321.244	0.187795	0.0390103	0.0706397	313.914	350.645
ACAA2	384.263	246.669	350.014	374.228	233.056	223.466	234.127	-0.55614	3.11349e-05	9.7003e-05	338.793	230.216
ACACA	4766.16	5978.69	5664.59	5361.49	5251.68	5478.28	5756.98	0.00892948	0.927849	0.948959	5442.73	5495.65
ACACB	31.4838	50.547	20.9203	24.1673	61.8311	72.8903	62.6154	1.1177	2.04969e-09	9.96242e-09	31.7796	65.7789
ACAD10	236.532	278.008	392.659	350.793	309.155	337.597	281.315	-0.00821575	0.930822	0.9509	314.498	309.356
ACAD11	16.1455	17.186	24.1389	24.8997	38.0499	24.9362	27.2241	0.569321	0.0176043	0.0346241	20.5925	30.07
ACAD8	276.896	300.249	251.849	295.867	315.497	373.083	353.913	0.302276	0.00101914	0.00254835	281.215	347.498
ACAD9	567.515	519.623	522.204	483.347	715.021	681.908	694.214	0.413562	2.4554e-10	1.30348e-09	523.172	697.047
ACADL	17.7601	14.1531	6.43703	6.59109	13.476	13.4272	9.98216	0.291328	0.439625	0.544924	11.2353	12.2951
ACADM	628.868	450.879	254.263	229.956	334.522	277.175	375.692	-0.123256	0.147595	0.223512	390.991	329.13
ACADS	3.2291	5.0547	5.6324	5.12641	12.6833	15.3453	12.7046	1.52769	0.000552085	0.00143759	4.76065	13.5777
ACADSB	240.568	173.882	254.263	247.532	141.894	134.272	156.085	-0.661301	1.20406e-07	4.93605e-07	229.061	144.084
ACADVL	1721.92	1912.7	4789.96	5164.49	3258.81	2816.83	2775.04	-0.0381426	0.605171	0.697196	3397.27	2950.23
ACAN	1.61455	1.01094	0	0.732344	3.17082	0.959083	3.62988	2.03416	0.0487071	0.0858147	0.839459	2.58659
ACAP1	16.1455	22.2407	23.3342	30.0261	28.5374	32.6088	18.1494	0.206701	0.456964	0.561351	22.9366	26.4319
ACAP2	1993.97	1684.22	2647.23	2405.02	1136.74	1176.79	1280.44	-0.849417	5.21481e-33	1.50594e-31	2182.61	1197.99
ACAP3	96.8731	139.51	341.967	398.395	380.499	398.978	280.408	0.727102	7.57426e-15	6.08709e-14	244.186	353.295
ACAT1	788.709	772.358	389.44	320.034	818.073	489.132	595.3	0.278742	0.0224915	0.0431416	567.635	634.168
ACAT2	1640.38	1086.76	616.346	625.422	890.209	867.97	1014.55	0.0116218	0.902392	0.931095	992.228	924.243
ACBD3	1892.25	1100.91	1903.75	1839.65	933.808	732.739	863.003	-0.985707	6.80853e-20	8.05331e-19	1684.14	843.183
ACBD4	15.3382	17.186	16.8972	32.2231	49.1478	40.2815	44.466	1.15809	4.37044e-07	1.69316e-06	20.4111	44.6317
ACBD5	557.828	470.087	502.893	467.968	413.793	375.001	435.585	-0.289539	0.00023392	0.000643545	499.694	408.126
ACBD6	346.321	391.233	234.952	272.432	340.071	343.352	362.08	0.193829	0.0197696	0.0384396	311.235	348.501
ACBD7	10.4946	5.0547	2.41389	2.92938	8.71977	6.71358	6.35228	0.820217	0.133054	0.205099	5.22314	7.26188
ACCS	42.7856	65.711	54.7148	32.2231	66.5873	71.9312	69.8751	0.529109	0.00365386	0.00827789	48.8586	69.4645
ACD	67.0039	59.6454	20.9203	34.4202	137.138	130.435	98.9141	1.52089	6.60679e-17	6.28351e-16	45.4975	122.162
ACE	0.807276	3.03282	0.804629	0	3.17082	5.7545	3.62988	1.99216	0.0132104	0.026718	1.16118	4.18507
ACE2	4.84366	11.1203	24.9435	27.8291	5.54894	1.91817	4.53734	-1.79866	3.5682e-05	0.000110247	17.1841	4.00148
ACER2	384.263	287.107	172.191	176.495	270.313	179.348	193.291	-0.17092	0.167804	0.249173	255.014	214.317
ACER3	5193.21	3409.9	1402.47	1217.16	2747.52	1758.96	1810.4	-0.148475	0.264244	0.36174	2805.68	2105.63
ACHE	2.42183	2.02188	3.21852	0.732344	3.96353	4.79541	3.62988	0.965486	0.197329	0.284587	2.09864	4.12961
ACIN1	3054.73	2564.75	2757.46	3013.6	2790.33	2385.24	2649.81	-0.126829	0.0428646	0.0766907	2847.64	2608.46
ACKR2	4.03638	1.01094	32.9898	22.7027	1.58541	1.91817	3.62988	-1.64916	0.00707712	0.0151958	15.1849	2.37782
ACKR3	884.774	923.998	1466.03	1705.63	1593.34	1364.77	1114.37	0.168569	0.0744589	0.124549	1245.11	1357.5
ACKR4	16.1455	22.2407	5.6324	9.52047	12.6833	24.9362	16.3344	0.450745	0.232936	0.326196	13.3848	17.9846
ACLY	6614.01	4652.34	4472.13	4449.72	5715.41	5532.95	4836.81	0.0912966	0.321494	0.423871	5047.05	5361.72
ACMSD	3.2291	7.07657	3.21852	2.92938	1.58541	4.79541	5.44481	-0.0253382	0.969294	0.980088	4.11339	3.94188
ACO1	1161.67	810.773	745.086	744.794	663.495	642.585	597.115	-0.429256	6.79876e-08	2.84923e-07	865.581	634.398
ACO2	393.143	495.36	518.986	604.916	765.754	712.598	622.524	0.483702	1.35173e-12	8.80147e-12	503.101	700.292
ACOT1	0	2.02188	0.804629	1.46469	1.58541	0.959083	0.907469	0.198191	0.847387	0.891393	1.0728	1.15065
ACOT11	59.7384	54.5907	67.5888	84.9519	108.601	131.394	68.0602	0.614104	0.000266366	0.000727325	66.7175	102.685
ACOT12	0	0	4.02314	1.46469	0	0	0	-2.14972	0.15462	0.232701	1.37196	0
ACOT13	318.874	371.015	231.733	221.168	249.702	290.602	308.539	0.0152053	0.860641	0.900346	285.697	282.948
ACOT2	20.9892	22.2407	19.3111	12.4498	28.5374	30.6906	29.9465	0.679624	0.00749323	0.0160102	18.7477	29.7248
ACOT4	5.65093	1.01094	0	0.732344	1.58541	3.83633	7.25975	2.11053	0.0185881	0.0363459	1.84855	4.22716
ACOT7	212.314	144.564	219.664	227.759	285.374	397.06	232.312	0.558849	0.000460994	0.00121496	201.075	304.915
ACOT8	15.3382	23.2516	25.7481	28.5614	34.0864	41.2406	30.8539	0.619633	0.00675297	0.0145529	23.2248	35.3936
ACOT9	1604.06	988.699	964.75	1000.38	1023.38	987.855	1096.22	-0.117061	0.193895	0.280618	1139.47	1035.82
ACOX1	1215.76	919.955	1861.11	1769.34	814.902	726.026	698.751	-0.900027	1.81434e-31	4.79211e-30	1441.54	746.559
ACOX2	8.88004	7.07657	8.85092	4.39406	13.476	15.3453	8.16722	0.745715	0.0673997	0.114429	7.3004	12.3295
ACOX3	108.175	91.9955	220.468	235.815	123.662	133.312	90.7469	-0.383283	0.00165307	0.00399076	164.113	115.907
ACOXL	26.6401	12.1313	2.41389	0.732344	11.0979	17.2635	10.8896	1.35821	0.00945352	0.0197546	10.4794	13.0837
ACP1	664.388	534.787	395.877	428.421	521.601	464.196	527.239	0.0222722	0.764701	0.828739	505.868	504.345
ACP2	573.973	430.66	277.597	270.967	707.886	556.268	456.457	0.613167	1.25853e-05	4.1105e-05	388.299	573.537
ACP5	40.3638	32.3501	58.7379	76.1638	49.9405	35.4861	41.7436	-0.213803	0.22921	0.321563	51.9039	42.39
ACP6	232.495	213.308	92.5323	87.1489	207.689	187.98	194.198	0.485052	0.000110604	0.000319657	156.371	196.623
ACPP	11.3019	10.1094	167.363	150.13	3.96353	6.71358	7.25975	-2.8588	1.00942e-15	8.74363e-15	84.7261	5.97895
ACPT	11.3019	15.1641	8.04629	8.78813	26.1593	39.3224	20.8718	1.42476	3.90855e-05	0.000120295	10.8251	28.7845
ACRBP	0.807276	3.03282	2.41389	4.39406	2.37812	1.91817	2.72241	-0.0517134	0.94819	0.96452	2.66201	2.33956
ACRC	58.9311	38.4157	50.6916	50.5317	30.9155	27.8134	28.1315	-0.784734	0.000229572	0.000632346	49.6425	28.9535
ACRV1	25.8328	33.361	5.6324	5.12641	14.2687	17.2635	22.6867	0.521935	0.193887	0.280618	17.4882	18.073
ACSBG1	5.65093	10.1094	6.43703	3.66172	6.34165	3.83633	5.44481	-0.21827	0.676424	0.756864	6.46477	5.2076
ACSBG2	22.6037	23.2516	7.24166	7.32344	14.2687	10.5499	9.07469	-0.152216	0.720126	0.792197	15.1051	11.2978
ACSF2	216.35	314.402	268.746	298.064	483.551	403.774	398.379	0.653825	3.79505e-10	1.98292e-09	274.391	428.568
ACSF3	70.233	101.094	62.761	68.108	131.589	156.33	127.953	0.887681	7.01673e-10	3.58116e-09	75.549	138.624
ACSL1	739.465	625.771	1321.2	1274.28	614.347	526.536	509.998	-0.790957	4.50655e-07	1.74404e-06	990.179	550.294
ACSL3	18304.2	11929.1	7521.67	7426.7	11364.2	6813.32	7291.51	-0.307215	0.0191878	0.0374141	11295.4	8489.69
ACSL4	7051.56	4721.09	3859.8	3923.9	3461.75	3012.48	3341.3	-0.539365	1.05648e-09	5.29285e-09	4889.09	3271.84
ACSL5	185.673	117.269	30.5759	19.7733	103.844	87.2765	71.69	0.437776	0.0582682	0.100629	88.3229	87.6037
ACSL6	9.68731	12.1313	6.43703	5.85875	4.75624	0.959083	2.72241	-1.47236	0.0118382	0.0242084	8.52859	2.81258
ACSM1	1.61455	0	3.21852	3.66172	4.75624	2.87725	0.907469	0.479205	0.563615	0.659436	2.1237	2.84698
ACSM3	3.2291	11.1203	8.85092	8.78813	3.17082	5.7545	6.35228	-0.603008	0.194969	0.281852	7.99712	5.09253
ACSM4	5.65093	6.06564	1.60926	0	0.792706	3.83633	3.62988	0.128195	0.881028	0.915604	3.33146	2.75297
ACSM6	14.531	16.175	18.5065	10.2528	8.71977	14.3862	17.2419	-0.151284	0.646437	0.731939	14.8663	13.4493
ACSS1	38.7492	58.6345	11.2648	7.32344	76.8925	70.9721	56.2631	1.63214	4.45028e-11	2.52949e-10	28.993	68.0426
ACSS2	464.991	581.29	642.898	651.786	554.894	617.649	644.303	0.0594348	0.560882	0.656845	585.241	605.615
ACSS3	10.4946	11.1203	0.804629	0.732344	2.37812	3.83633	6.35228	0.654066	0.380389	0.48593	5.78797	4.18891
ACTA2	20.9892	10.1094	7.24166	5.85875	20.6104	12.4681	14.5195	0.761724	0.0358257	0.0654771	11.0497	15.866
ACTA2-AS1	15.3382	8.08751	4.82777	1.46469	1.58541	4.79541	11.7971	0.124101	0.842326	0.887911	7.42955	6.05931
ACTB	38031.6	24471.8	29829.2	31996.1	33541.8	36078.8	28346.6	0.0587081	0.612208	0.703616	31082.2	32655.7
ACTBL2	0	1.01094	9.65555	13.9145	4.75624	1.91817	3.62988	0.217564	0.731284	0.800784	6.14525	3.43476
ACTG1	26100.8	13501.1	18426.8	19134.7	15754.2	16284.3	12822.5	-0.379364	0.0112592	0.0231358	19290.9	14953.7
ACTG1P17	4.03638	5.0547	1.60926	5.85875	5.54894	3.83633	6.35228	0.350727	0.510887	0.610942	4.13977	5.24585
ACTG1P20	134.815	129.4	72.4166	80.5578	74.5144	99.7446	107.081	-0.0992716	0.49896	0.600127	104.297	93.7801
ACTG1P4	0.807276	4.04376	6.43703	5.12641	4.75624	2.87725	3.62988	0.101283	0.876713	0.912563	4.10362	3.75445
ACTL10	10.4946	12.1313	6.43703	4.39406	15.8541	14.3862	15.427	0.967925	0.0135964	0.027444	8.36424	15.2224
ACTL6A	1133.42	732.931	695.199	699.388	715.021	557.227	690.584	-0.294773	0.00195281	0.00466075	815.233	654.277
ACTL7A	0.807276	2.02188	0	0	1.58541	5.7545	2.72241	2.74397	0.00822247	0.0174275	0.707289	3.3541
ACTN1	7371.24	6972.45	7450.86	8088.74	10470.9	9784.56	7179.89	0.272034	0.00511635	0.0113172	7470.82	9145.1
ACTN1-AS1	1.61455	1.01094	3.21852	0.732344	2.37812	0.959083	1.81494	0.0394824	0.965678	0.97746	1.64409	1.71738
ACTN2	0.807276	2.02188	1.60926	0	0	0.959083	0	-1.64629	0.28568	0.385276	1.1096	0.319694
ACTN4	2487.22	2363.58	3523.47	4097.46	4888.62	4983.39	3140.75	0.472741	5.27843e-06	1.80676e-05	3117.93	4337.59
ACTR10	741.887	610.607	844.056	765.299	516.844	395.142	477.329	-0.66777	9.94671e-13	6.5846e-12	740.462	463.105
ACTR1A	1255.31	863.342	1222.23	1324.08	1214.43	1098.15	968.269	-0.100894	0.408778	0.514489	1166.24	1093.61
ACTR1B	222.808	287.107	306.564	356.651	429.647	456.523	382.952	0.537151	7.72676e-07	2.91186e-06	293.282	423.041
ACTR2	6114.31	3945.7	5267.9	5020.22	3002.77	2852.31	2775.04	-0.813332	6.05197e-11	3.40174e-10	5087.03	2876.71
ACTR3	7082.23	4430.95	6208.52	6206.61	3406.26	2871.49	3346.75	-0.893018	6.75591e-21	8.64672e-20	5982.08	3208.17
ACTR3B	58.9311	56.6126	27.3574	36.6172	57.0748	61.3813	57.1705	0.461595	0.00972111	0.0202719	44.8796	58.5422
ACTR3C	39.5565	36.3938	25.7481	20.5056	29.3301	23.018	20.8718	-0.253726	0.26898	0.366793	30.551	24.4066
ACTR5	172.757	141.531	168.167	197	145.065	154.412	139.75	-0.217125	0.0591354	0.101954	169.864	146.409
ACTR6	491.631	372.026	389.44	394.001	272.691	261.83	295.835	-0.570716	2.10923e-09	1.02491e-08	411.775	276.785
ACTR8	634.519	474.13	523.009	488.473	435.196	384.592	430.14	-0.343996	3.87956e-06	1.34791e-05	530.033	416.643
ACTRT3	106.56	86.9408	28.162	26.3644	86.405	59.4631	68.9676	0.478898	0.0096798	0.0201904	62.0069	71.6119
ACVR1	1478.12	1215.15	1736.39	1786.19	795.877	963.878	804.925	-0.851925	1.39183e-27	2.82248e-26	1553.96	854.893
ACVR1B	613.53	545.907	621.978	671.559	606.42	449.81	421.066	-0.313496	0.00255373	0.00596698	613.244	492.432
ACVR1C	13.7237	23.2516	125.522	86.4166	16.6468	12.4681	7.25975	-1.90878	3.63694e-11	2.07886e-10	62.2285	12.1249
ACVR2A	785.479	555.006	750.719	634.21	410.622	352.942	371.155	-0.839382	1.8877e-20	2.3437e-19	681.353	378.24
ACVR2B	274.474	286.096	185.869	191.874	230.677	183.185	243.202	-0.0635426	0.568025	0.663235	234.578	219.021
ACVR2B-AS1	3.2291	4.04376	5.6324	2.92938	0.792706	2.87725	1.81494	-1.15304	0.147078	0.222932	3.95866	1.8283
ACYP1	90.4149	76.8314	45.0592	41.7436	79.2706	83.4402	68.0602	0.365587	0.0224695	0.0431085	63.5123	76.9237
ACYP2	9.68731	17.186	37.8176	27.8291	14.2687	16.3044	11.7971	-0.566412	0.0440785	0.0785699	23.13	14.1234
ADA	76.6912	73.7986	92.5323	109.852	104.637	120.844	117.971	0.371443	0.00558396	0.0122506	88.2184	114.484
ADAD2	0	2.02188	1.60926	5.85875	1.58541	2.87725	2.72241	0.496453	0.521908	0.621799	2.37247	2.39502
ADAL	107.368	111.203	44.2546	51.2641	81.6487	78.6448	98.9141	0.264844	0.0706741	0.119179	78.5224	86.4025
ADAM10	13559	10871.6	9320.82	8167.1	8068.95	6180.33	6291.48	-0.581406	2.59873e-14	1.98699e-13	10479.6	6846.92
ADAM12	431.085	303.282	459.443	394.001	252.081	245.525	232.312	-0.701543	3.31521e-10	1.73968e-09	396.953	243.306
ADAM15	1645.23	1712.53	2343.88	2580.05	3584.62	3211.97	2107.14	0.501727	1.61539e-06	5.85317e-06	2070.42	2967.91
ADAM17	4278.56	3477.63	3694.05	3534.29	3096.31	2020.79	2250.52	-0.600581	4.82679e-11	2.73583e-10	3746.13	2455.87
ADAM19	1043	580.279	988.889	905.177	647.641	527.495	476.421	-0.676592	0.00010256	0.000297728	879.336	550.519
ADAM1A	143.695	159.728	107.016	93.74	131.589	146.74	180.586	0.317074	0.0150994	0.0301906	126.045	152.972
ADAM20	7.26548	20.2188	16.0926	18.3086	4.75624	24.9362	24.5017	0.210699	0.509983	0.610131	15.4714	18.0647
ADAM20P1	12.1091	4.04376	26.5527	18.3086	11.0979	8.63174	19.0568	-0.18099	0.599052	0.691937	15.2536	12.9288
ADAM21	16.1455	15.1641	5.6324	10.9852	7.13435	12.4681	3.62988	-0.59889	0.132045	0.203802	11.9818	7.7441
ADAM22	77.4985	65.711	47.4731	42.4759	26.952	36.4451	36.2988	-0.780448	0.000145443	0.000412252	58.2896	33.232
ADAM23	1.61455	1.01094	1.60926	4.39406	0.792706	2.87725	2.72241	-0.00044728	0.999532	1	2.1572	2.13079
ADAM28	407.674	338.665	169.777	139.145	250.495	218.671	259.536	0.035372	0.735901	0.804488	263.815	242.901
ADAM32	25.0256	26.2844	46.6685	35.1525	15.8541	21.0998	33.5763	-0.508744	0.0504038	0.0884639	33.2827	23.5101
ADAM8	658.737	503.448	231.733	232.885	986.126	1217.08	778.608	1.40327	2.29219e-23	3.50082e-22	406.701	993.937
ADAM9	40491.3	28107.1	20007.9	18512.2	23027.3	14570.4	16996.9	-0.482717	2.05034e-06	7.34748e-06	26779.6	18198.2
ADAMTS1	13770.5	10454.1	15329	15019.6	10343.2	10438.7	11062	-0.355124	5.9622e-06	2.03053e-05	13643.3	10614.6
ADAMTS13	8.07276	20.2188	14.4833	14.6469	13.476	28.7725	16.3344	0.460685	0.15253	0.229802	14.3554	19.5276
ADAMTS14	1.61455	1.01094	8.04629	9.52047	3.17082	8.63174	0.907469	0.128811	0.828114	0.878358	5.04806	4.23668
ADAMTS15	788.709	750.117	1790.3	1888.71	1232.66	1213.24	1044.5	-0.0487122	0.586195	0.679883	1304.46	1163.46
ADAMTS17	4.03638	0	6.43703	3.66172	3.96353	8.63174	1.81494	0.430209	0.454399	0.558693	3.53378	4.8034
ADAMTS19	13.7237	15.1641	4.02314	8.78813	5.54894	13.4272	13.612	0.187348	0.692223	0.769435	10.4248	10.8627
ADAMTS3	511.006	422.573	97.3601	60.0522	318.668	296.357	361.173	0.802164	4.63963e-09	2.18976e-08	272.748	325.399
ADAMTS5	11.3019	10.1094	17.7018	21.238	3.96353	6.71358	5.44481	-1.48004	0.000643389	0.00166466	15.0878	5.37397
ADAMTS6	1285.18	954.327	795.778	607.845	699.959	813.302	918.358	-0.120103	0.294485	0.394817	910.783	810.54
ADAMTS7	12.1091	14.1531	14.4833	17.5763	45.1842	58.504	19.9643	1.44438	3.13936e-07	1.23245e-06	14.5805	41.2175
ADAMTS8	0.807276	1.01094	0.804629	0	0	0	0.907469	-0.908081	0.558191	0.654432	0.655711	0.30249
ADAMTS9	25.0256	17.186	7.24166	8.78813	22.9885	19.1817	23.5942	0.764045	0.00926009	0.019397	14.5603	21.9214
ADAMTS9-AS2	0	2.02188	0	0	0	0	0	-1.34043	0.406397	0.512118	0.50547	0
ADAMTSL1	25.0256	20.2188	2.41389	2.19703	21.4031	27.8134	29.9465	1.91328	9.14571e-06	3.04373e-05	12.4638	26.3876
ADAMTSL3	50.8584	36.3938	827.963	765.299	30.9155	35.4861	25.4091	-2.74059	1.58367e-47	1.07448e-45	420.129	30.6036
ADAMTSL4	34.7129	56.6126	94.1416	105.458	73.7217	87.2765	49.0033	0.0468434	0.761915	0.826148	72.7311	70.0005
ADAMTSL4-AS1	112.211	155.685	254.263	233.618	187.871	311.702	285.853	0.510124	0.00467472	0.0104021	188.944	261.809
ADAMTSL5	33.0983	25.2735	61.1518	66.6433	42.8061	39.3224	31.7614	-0.197759	0.293071	0.393129	46.5417	37.9633
ADAP1	7.26548	18.1969	20.9203	32.2231	26.1593	36.4451	19.9643	0.646551	0.00961777	0.0200748	19.6515	27.5229
ADAP2	0	3.03282	47.4731	49.067	3.96353	1.91817	2.72241	-1.52837	0.00558251	0.0122489	24.8932	2.86803
ADAR	2776.22	3260.28	3928.2	4009.58	2742.76	2981.79	2970.15	-0.258614	7.19411e-05	0.000213634	3493.57	2898.23
ADARB1	156.612	274.975	216.445	191.142	233.848	387.469	293.112	0.542899	0.000466075	0.00122729	209.793	304.81
ADAT1	314.03	320.468	274.378	257.053	336.9	399.937	417.436	0.406074	4.02684e-05	0.000123665	291.482	384.758
ADAT2	645.821	528.721	420.016	363.975	408.244	479.541	496.385	-0.0550439	0.439057	0.544525	489.633	461.39
ADAT3	2.42183	3.03282	5.6324	3.66172	3.96353	6.71358	8.16722	0.834134	0.162664	0.242766	3.68719	6.28144
ADCK1	49.2438	44.4813	46.6685	49.067	73.7217	68.0949	56.2631	0.470496	0.00596859	0.0130085	47.3652	66.0265
ADCK2	96.8731	98.0611	102.992	111.316	133.175	135.231	91.6544	0.223649	0.129413	0.200553	102.311	120.02
ADCK3	29.8692	43.4704	11.2648	19.0409	90.3685	75.7675	51.7257	1.6058	1.05252e-14	8.35558e-14	25.9113	72.6206
ADCK4	40.3638	64.7001	40.2314	55.6581	140.309	124.681	87.117	1.23214	1.04957e-14	8.3358e-14	50.2384	117.369
ADCK5	24.2183	21.2297	22.5296	35.8848	74.5144	116.049	65.3378	1.70641	1.76648e-13	1.24961e-12	25.9656	85.3004
ADCY1	16.9528	22.2407	27.3574	25.632	20.6104	25.8952	17.2419	-0.105225	0.685168	0.763664	23.0457	21.2492
ADCY10	6.45821	7.07657	12.0694	12.4498	4.75624	7.67266	9.98216	-0.328971	0.401487	0.507341	9.51351	7.47035
ADCY10P1	129.164	218.363	192.306	194.803	122.077	177.43	176.956	-0.216223	0.200673	0.288495	183.659	158.821
ADCY2	4.03638	5.0547	12.8741	13.1822	2.37812	2.87725	6.35228	-1.00306	0.0539224	0.093987	8.78683	3.86922
ADCY3	446.424	548.94	337.944	397.663	921.124	917.842	632.506	0.933173	7.17109e-34	2.15617e-32	432.743	823.824
ADCY4	50.0511	62.6782	53.9101	38.8142	84.0268	97.8264	86.2095	0.80719	1.55616e-06	5.65315e-06	51.3634	89.3543
ADCY5	7.26548	8.08751	5.6324	5.85875	7.13435	11.509	9.98216	0.526008	0.216548	0.306897	6.71104	9.54183
ADCY6	617.566	754.161	1110.39	1171.75	1064.6	1081.85	988.234	0.239882	1.29188e-05	4.21413e-05	913.466	1044.89
ADCY7	728.97	726.865	996.935	929.344	709.472	761.512	698.751	-0.214252	0.00172539	0.0041571	845.529	723.245
ADCY9	270.437	313.391	440.132	421.83	458.977	386.51	353.005	0.162843	0.082695	0.136178	361.448	399.498
ADD1	1397.39	1468.89	2075.94	2254.15	1709.07	1667.84	1648.87	-0.0737076	0.201086	0.288933	1799.1	1675.26
ADD2	4.03638	5.0547	0	0.732344	6.34165	5.7545	6.35228	2.36881	0.0221519	0.0425304	2.45585	6.14948
ADD3	886.389	893.67	1365.46	1363.62	625.445	569.695	652.47	-0.839799	3.48432e-27	6.92728e-26	1127.28	615.87
ADD3-AS1	0.807276	1.01094	0	0	0	1.91817	0.907469	1.38723	0.279384	0.378436	0.454554	0.941878
ADGB	0.807276	1.01094	4.02314	0	0	0.959083	0	-2.01399	0.170186	0.252136	1.46034	0.319694
ADGRA2	29.8692	14.1531	8.04629	8.05578	13.476	10.5499	20.8718	0.214368	0.545729	0.643127	15.0311	14.9659
ADGRA3	3054.73	2241.25	2398.6	2317.87	1971.46	1603.59	1704.23	-0.504228	5.58369e-08	2.35734e-07	2503.11	1759.76
ADGRB2	7.26548	20.2188	12.0694	16.1116	27.7447	44.1178	24.5017	1.20616	8.56715e-06	2.86058e-05	13.9163	32.1214
ADGRE2	1.61455	3.03282	11.2648	12.4498	2.37812	0	1.81494	-1.92306	0.00989796	0.020596	7.0905	1.39769
ADGRE5	326.947	329.566	119.89	140.61	646.848	603.263	468.254	1.44748	1.98685e-51	1.61165e-49	229.253	572.788
ADGRF1	858.942	545.907	116.671	120.104	345.62	276.216	231.405	-0.035682	0.869513	0.906828	410.406	284.413
ADGRF2	7.26548	7.07657	148.052	171.368	3.17082	4.79541	5.44481	-2.95893	1.24735e-12	8.15086e-12	83.4406	4.47035
ADGRF3	26.6401	24.2625	12.8741	8.78813	34.8791	41.2406	31.7614	1.12465	7.4015e-06	2.4905e-05	18.1412	35.9603
ADGRF4	1079.33	701.592	2072.72	2004.43	611.176	483.378	482.773	-1.35785	4.06888e-33	1.18439e-31	1464.52	525.776
ADGRF5	104.139	73.7986	7.24166	2.92938	63.4165	50.8314	47.1884	1.36029	1.52311e-06	5.53862e-06	47.027	53.8121
ADGRG1	1051.88	982.633	2794.48	2752.15	1494.25	1462.6	1002.75	-0.385853	0.000252662	0.000691459	1895.28	1319.87
ADGRG2	24.2183	30.3282	26.5527	20.5056	7.92706	11.509	11.7971	-1.28743	4.6601e-05	0.000141966	25.4012	10.411
ADGRG3	0	0	0.804629	2.19703	0	0.959083	0	-0.836377	0.593758	0.687126	0.750415	0.319694
ADGRG4	4.03638	3.03282	2.41389	2.19703	1.58541	1.91817	4.53734	-0.122238	0.890914	0.923186	2.92003	2.68031
ADGRG6	7285.67	4913.16	3258.75	3000.41	3289.73	2926.16	2884.84	-0.509346	5.92097e-12	3.63361e-11	4614.5	3033.58
ADGRG7	0.807276	2.02188	0	0.732344	0	0	2.72241	0.133897	0.913433	0.939056	0.890375	0.907469
ADGRL1	17.7601	24.2625	82.8768	90.0783	62.6238	84.3993	48.0959	0.515484	0.00259025	0.00604612	53.7444	65.0396
ADGRL2	1638.77	1394.09	4629.83	4046.2	1124.06	798.916	963.732	-1.41873	4.00783e-32	1.09665e-30	2927.22	962.235
ADGRL3	5.65093	3.03282	19.3111	13.9145	3.17082	2.87725	1.81494	-1.76062	0.00180906	0.0043438	10.4773	2.621
ADGRL4	16.1455	15.1641	1.60926	0	4.75624	8.63174	4.53734	0.776918	0.33233	0.435761	8.22972	5.97511
ADGRV1	264.787	196.122	97.3601	71.7697	165.676	189.898	188.754	0.406162	0.0020663	0.00490915	157.51	181.442
ADH1A	16.9528	23.2516	17.7018	8.78813	11.0979	19.1817	29.039	0.277281	0.319744	0.422109	16.6736	19.7728
ADH1B	0.807276	2.02188	0.804629	0	1.58541	0.959083	0.907469	0.579493	0.603529	0.696139	0.908446	1.15065
ADH1C	0.807276	1.01094	1.60926	1.46469	1.58541	1.91817	3.62988	0.943165	0.315835	0.418157	1.22304	2.37782
ADH4	46.822	56.6126	28.162	24.8997	36.4645	32.6088	39.9286	-0.0017616	0.993152	0.997414	39.1241	36.334
ADH5	2706.8	1676.14	1439.48	1464.69	1416.57	1284.21	1428.36	-0.366976	0.000369321	0.00098863	1821.78	1376.38
ADH6	64.5821	75.8204	93.3369	84.2195	58.6602	54.6677	77.1349	-0.315876	0.0343179	0.063018	79.4897	63.4876
ADH7	2.42183	15.1641	602.667	612.239	14.2687	4.79541	8.16722	-2.88897	2.30598e-19	2.60114e-18	308.123	9.07711
ADHFE1	18.5673	29.3172	49.887	21.238	18.2322	26.8543	28.1315	-0.267896	0.389412	0.495411	29.7524	24.406
ADI1	354.394	382.135	442.546	432.083	351.169	387.469	345.746	-0.156407	0.0321105	0.0593406	402.789	361.461
ADIPOR1	846.025	856.266	1317.18	1321.15	997.224	877.561	923.803	-0.182885	0.00320511	0.00734788	1085.15	932.863
ADIPOR2	1964.1	1679.17	1426.61	1458.1	1873.16	1242.01	1336.7	-0.123444	0.254008	0.350064	1631.99	1483.96
ADIRF	5.65093	10.1094	16.0926	12.4498	30.1228	33.5679	20.8718	1.40236	3.77111e-06	1.31273e-05	11.0757	28.1875
ADK	1167.32	878.506	788.536	702.318	676.178	762.471	735.957	-0.263919	0.000195486	0.00054429	884.17	724.869
ADM	153.382	142.542	531.055	567.566	264.764	134.272	113.434	-0.741547	9.52846e-06	3.1573e-05	348.637	170.823
ADM2	4.84366	4.04376	6.43703	9.52047	5.54894	13.4272	6.35228	0.46568	0.378804	0.484427	6.21123	8.44279
ADM5	18.5673	28.3063	8.04629	9.52047	61.8311	70.9721	62.6154	2.18746	4.28659e-18	4.39767e-17	16.1101	65.1395
ADNP	1611.32	2344.37	2816.2	2747.75	1491.87	2233.7	2105.33	-0.275931	0.0090861	0.0190675	2379.91	1943.63
ADNP-AS1	64.5821	54.5907	58.7379	42.4759	34.8791	39.3224	52.6332	-0.379345	0.048666	0.0857587	55.0967	42.2782
ADNP2	520.693	778.423	1182	1067.03	659.531	791.243	744.124	-0.222182	0.00550537	0.0120898	887.035	731.633
ADO	316.452	273.965	279.206	267.306	206.104	223.466	209.625	-0.413752	1.66619e-05	5.368e-05	284.232	213.065
ADORA2A-AS1	0	2.02188	4.02314	3.66172	1.58541	5.7545	3.62988	0.579591	0.406542	0.51224	2.42669	3.65659
ADORA2B	1156.83	754.161	262.309	284.149	914.783	563.941	561.723	0.42958	0.000903925	0.00228245	614.361	680.149
ADPGK	2747.97	1645.81	842.446	802.649	1962.74	1368.61	1413.84	0.255121	0.0112806	0.0231745	1509.72	1581.73
ADPGK-AS1	30.6765	26.2844	8.85092	10.9852	22.1958	18.2226	19.0568	0.2188	0.434457	0.539847	19.1992	19.8251
ADPRH	61.353	39.4266	12.0694	11.7175	61.0384	39.3224	34.4838	0.814604	0.00151095	0.00367098	31.1416	44.9482
ADPRHL1	3.2291	1.01094	4.02314	3.66172	3.17082	1.91817	4.53734	0.219833	0.737817	0.806148	2.98123	3.20878
ADPRHL2	101.717	130.411	168.972	207.253	214.823	203.326	197.828	0.478594	2.792e-06	9.86006e-06	152.088	205.326
ADPRM	71.8476	62.6782	42.6453	45.4053	42.8061	34.527	41.7436	-0.449339	0.0105381	0.0218038	55.6441	39.6922
ADRA1B	27.4474	14.1531	10.4602	7.32344	19.0249	23.9771	9.98216	0.365926	0.361522	0.466266	14.846	17.6614
ADRA2C	0	0	0	2.19703	0	0	0	-1.48261	0.35172	0.456431	0.549258	0
ADRB1	7.26548	4.04376	0.804629	1.46469	1.58541	2.87725	2.72241	-0.301985	0.659289	0.742804	3.39464	2.39502
ADRB2	1620.2	850.2	2421.13	2412.34	1269.12	955.246	923.803	-0.724403	3.35275e-07	1.31339e-06	1825.97	1049.39
ADRBK1	108.982	205.221	249.435	291.473	409.829	513.109	346.653	1.05612	2.69916e-29	6.20432e-28	213.778	423.197
ADRBK2	296.27	411.452	300.127	265.108	336.9	338.556	330.319	0.0880663	0.382861	0.488506	318.239	335.258
ADRM1	180.83	205.221	132.764	179.424	506.539	538.045	359.358	1.40926	6.25205e-44	3.59956e-42	174.56	467.981
ADSL	758.032	611.618	297.713	304.655	633.372	615.731	686.046	0.516054	1.74869e-12	1.12616e-11	493.005	645.05
ADSS	1270.65	909.845	802.215	774.82	711.85	692.458	808.555	-0.32703	8.5102e-05	0.000250193	939.383	737.621
ADSSL1	13.7237	17.186	209.203	174.298	26.952	28.7725	29.039	-1.13427	1.79411e-07	7.2331e-07	103.603	28.2545
ADTRP	85.5712	69.7548	66.7842	59.3199	55.4894	47.9541	50.8183	-0.436925	0.00567637	0.0124294	70.3575	51.4206
AEBP1	28.2547	22.2407	11.2648	12.4498	55.4894	66.1767	43.5585	1.64908	1.19618e-11	7.12283e-11	18.5525	55.0749
AEBP2	581.239	668.231	852.102	728.682	345.62	546.677	539.944	-0.564637	3.0587e-08	1.32379e-07	707.563	477.414
AEN	342.285	306.315	310.587	284.882	395.56	403.774	416.528	0.379776	1.59639e-05	5.15402e-05	311.017	405.287
AES	180.83	297.216	355.646	414.507	541.418	520.782	396.564	0.688965	1.50427e-12	9.75289e-12	312.05	486.255
AFAP1	402.831	475.141	753.937	812.169	483.551	499.682	474.606	-0.268348	2.81551e-05	8.81708e-05	611.02	485.946
AFAP1-AS1	59.7384	52.5688	60.3472	55.6581	53.1113	78.6448	83.4871	0.31556	0.0631088	0.107947	57.0781	71.7477
AFAP1L1	159.841	216.341	311.391	329.555	258.422	229.221	223.237	-0.0461332	0.712523	0.786041	254.282	236.96
AFAP1L2	478.715	420.551	954.29	946.921	450.257	507.355	472.791	-0.47084	1.07906e-07	4.44256e-07	700.119	476.801
AFF1	1441.79	1799.47	3572.55	3520.38	1174.79	1541.25	1471.01	-0.78654	2.98667e-24	4.89755e-23	2583.55	1395.68
AFF2	2.42183	3.03282	5.6324	0.732344	2.37812	0	0.907469	-1.30763	0.18984	0.275967	2.95485	1.0952
AFF4	3497.93	4214.61	8455.04	8137.07	2777.64	3187.99	3332.23	-0.874092	9.22145e-65	1.73506e-62	6076.16	3099.29
AFG3L1P	364.081	334.621	243.803	243.871	419.341	396.101	421.066	0.499578	3.78431e-09	1.80191e-08	296.594	412.169
AFG3L2	1058.34	936.13	934.979	956.441	1116.13	779.734	902.024	-0.0566234	0.542316	0.640024	971.472	932.629
AFMID	67.0039	79.8642	70.0027	78.3608	106.223	91.1129	117.063	0.516246	0.00173038	0.00416748	73.8079	104.8
AFTPH	573.973	693.504	1276.14	1271.35	531.906	538.045	542.666	-0.737915	6.39934e-34	1.93689e-32	953.742	537.539
AGA	611.915	419.54	498.87	546.329	419.341	234.016	312.169	-0.686141	7.02484e-06	2.37031e-05	519.163	321.842
AGAP1	213.928	324.511	543.929	568.299	345.62	433.505	359.358	-0.039876	0.652726	0.736956	412.667	379.494
AGAP1-IT1	12.1091	9.09845	8.85092	5.85875	5.54894	11.509	24.5017	0.658941	0.168895	0.25059	8.97931	13.8532
AGAP11	8.07276	2.02188	12.8741	8.05578	1.58541	1.91817	4.53734	-1.48295	0.00997983	0.0207569	7.75612	2.68031
AGAP2	2.42183	2.02188	3.21852	5.12641	9.51247	7.67266	7.25975	1.30303	0.0323111	0.0596511	3.19716	8.14829
AGAP3	183.252	261.833	321.047	424.027	581.054	583.122	470.069	0.917143	4.16767e-31	1.06087e-29	297.54	544.748
AGAP4	11.3019	18.1969	16.0926	10.2528	13.476	9.59083	10.8896	-0.273301	0.446694	0.551822	13.961	11.3188
AGAP5	30.6765	31.3391	46.6685	32.2231	34.0864	46.9951	41.7436	0.210581	0.323799	0.426383	35.2268	40.9417
AGAP6	135.622	123.335	123.108	114.246	100.674	131.394	137.935	-0.0130394	0.929693	0.950046	124.078	123.334
AGAP7P	2.42183	1.01094	0.804629	0	0.792706	0.959083	0.907469	-0.127951	0.919548	0.942794	1.05935	0.886419
AGAP9	0.807276	2.02188	2.41389	2.19703	4.75624	0	5.44481	0.893024	0.231119	0.32385	1.86002	3.40035
AGBL1	0.807276	4.04376	6.43703	3.66172	2.37812	2.87725	1.81494	-0.551396	0.425092	0.530376	3.73745	2.35677
AGBL1-AS1	2.42183	8.08751	19.3111	23.435	2.37812	4.79541	4.53734	-1.56922	0.00141105	0.00344431	13.3139	3.90363
AGBL2	28.2547	28.3063	15.2879	15.3792	15.8541	16.3044	19.9643	-0.2752	0.284412	0.383793	21.807	17.3743
AGBL3	29.0619	29.3172	24.9435	11.7175	17.4395	21.0998	14.5195	-0.365719	0.175057	0.257846	23.76	17.6863
AGBL5	170.335	188.035	125.522	144.272	227.507	244.566	234.127	0.597561	1.13521e-10	6.21062e-10	157.041	235.4
AGER	62.9675	85.9298	49.0824	52.7288	95.1247	119.885	90.7469	0.726471	1.36308e-05	4.43451e-05	62.6771	101.919
AGFG1	1513.64	1732.75	2078.36	2060.08	1154.18	1442.46	1612.57	-0.392709	7.92745e-10	4.02459e-09	1846.21	1403.07
AGFG2	80.7276	57.6235	37.0129	43.2083	99.0883	126.599	76.2274	0.897027	1.88671e-07	7.59301e-07	54.6431	100.638
AGGF1	696.679	775.39	983.256	952.047	606.42	553.391	608.912	-0.511447	3.52071e-21	4.6029e-20	851.843	589.574
AGK	716.054	563.093	543.929	499.459	520.808	445.973	523.61	-0.214789	0.00300212	0.00692427	580.634	496.797
AGL	1663.8	1534.61	1571.44	1469.08	938.564	1001.28	1075.35	-0.63379	2.82307e-37	1.05197e-35	1559.73	1005.07
AGMAT	50.8584	45.4923	24.1389	20.5056	45.977	41.2406	46.2809	0.464125	0.0235408	0.0449465	35.2488	44.4995
AGMO	318.874	256.779	71.612	71.0374	197.384	152.494	172.419	0.25903	0.158584	0.237649	179.575	174.099
AGO1	415.747	562.082	490.824	501.656	535.869	674.235	623.431	0.312218	0.000265396	0.000724894	492.577	611.179
AGO2	608.686	672.275	564.045	639.336	738.009	878.52	763.181	0.352273	0.000149059	0.00042204	621.085	793.237
AGO3	429.471	464.021	412.775	415.239	317.875	403.774	438.307	-0.158029	0.103873	0.166238	430.376	386.652
AGO4	423.82	451.89	812.675	768.961	345.62	359.656	378.415	-0.705355	8.92797e-25	1.51435e-23	614.336	361.23
AGPAT1	175.986	172.871	148.856	148.666	255.251	187.98	176.049	0.357333	0.00159171	0.00385283	161.595	206.427
AGPAT2	37.1347	41.4485	32.9898	51.9964	116.528	98.7855	58.9855	1.14699	7.72737e-10	3.92847e-09	40.8923	91.4329
AGPAT3	453.689	442.791	575.31	623.957	600.871	479.541	424.695	-0.0468987	0.580723	0.674608	523.937	501.703
AGPAT4	343.092	334.621	454.615	443.8	350.376	375.96	417.436	-0.0442781	0.638391	0.725484	394.032	381.257
AGPAT4-IT1	42.7856	45.4923	43.45	41.7436	34.0864	48.9132	41.7436	-0.0717138	0.720667	0.792581	43.3679	41.581
AGPAT5	4583.71	2988.34	960.727	785.073	2518.43	1635.24	1790.44	0.150668	0.176878	0.260213	2329.46	1981.37
AGPAT6	1475.7	1268.73	1433.85	1364.36	1214.43	1197.89	1144.32	-0.226178	0.000142814	0.000405553	1385.66	1185.55
AGPAT9	499.704	212.297	74.0258	65.1786	228.299	122.763	138.843	0.0930216	0.743442	0.810646	212.801	163.302
AGPS	2472.69	1579.09	1371.89	1270.62	1128.81	1083.76	1183.34	-0.520914	6.76615e-11	3.78568e-10	1673.57	1131.97
AGR2	2056.94	1286.93	616.346	633.477	1138.33	522.7	512.72	-0.484563	0.0461733	0.0818641	1148.42	724.582
AGRN	955.007	1313.21	1129.7	1197.38	3415.77	4544.13	2422.03	1.5525	4.2436e-55	4.30278e-53	1148.82	3460.65
AGRP	4.03638	7.07657	3.21852	1.46469	5.54894	2.87725	6.35228	0.453208	0.481179	0.583779	3.94904	4.92616
AGTPBP1	534.417	590.388	329.093	344.934	428.854	462.278	563.538	0.154231	0.13137	0.202949	449.708	484.89
AGTRAP	142.888	140.521	62.761	62.9816	390.804	226.344	146.102	1.36554	1.22531e-11	7.29389e-11	102.288	254.417
AHCTF1	2964.32	2786.15	2799.3	2642.3	2278.24	2434.15	2608.07	-0.197101	0.0034006	0.00774933	2798.02	2440.15
AHCTF1P1	29.0619	28.3063	28.162	28.5614	24.5739	16.3044	15.427	-0.587848	0.0233533	0.044622	28.5229	18.7684
AHCY	1950.38	1149.44	675.888	719.894	1655.17	1361.9	1255.03	0.456496	0.000141105	0.000401201	1123.9	1424.03
AHCYL1	1304.56	1249.52	1271.31	1335.8	987.712	1053.07	999.123	-0.348741	1.36618e-08	6.13341e-08	1290.3	1013.3
AHCYL2	307.572	231.505	383.808	377.157	191.042	261.83	224.145	-0.518897	1.71263e-08	7.6163e-08	325.011	225.672
AHDC1	40.3638	101.094	218.859	224.097	160.919	205.244	124.323	0.388013	0.00182607	0.00438002	146.103	163.495
AHI1	640.977	670.253	318.633	262.179	543.796	539.964	686.046	0.440738	8.74113e-05	0.000256692	473.01	589.935
AHNAK	121313	138263	257146	230778	118867	118861	113693	-0.607056	2.05696e-15	1.73965e-14	186875	117140
AHNAK2	7950.86	12885.4	48998.7	48884	14034.9	14340.2	12105.6	-0.744017	2.22459e-11	1.2955e-10	29679.7	13493.6
AHR	1432.91	1713.54	4135.79	4347.19	1299.25	1276.54	1360.3	-0.980595	3.2449e-50	2.47794e-48	2907.36	1312.03
AHRR	3.2291	8.08751	26.5527	21.9703	5.54894	8.63174	3.62988	-1.04482	0.0145506	0.0291828	14.9599	5.93685
AHSA1	1045.42	806.729	731.408	828.281	1095.52	886.192	1016.37	0.23482	0.0115351	0.0236493	852.96	999.359
AHSA2	783.865	852.222	1049.24	1019.42	778.437	693.417	723.253	-0.331689	0.000198634	0.000552463	926.186	731.702
AIDA	244.605	312.38	173.8	178.692	152.992	264.707	279.5	0.060132	0.672035	0.75312	227.369	232.4
AIF1L	26.6401	23.2516	16.0926	19.0409	34.8791	38.3633	26.3166	0.665144	0.0138613	0.0279384	21.2563	33.1863
AIFM1	619.181	549.951	475.536	558.046	578.675	474.746	450.105	-0.129272	0.121242	0.189711	550.678	501.175
AIFM2	58.9311	63.6892	24.9435	21.9703	83.2341	84.3993	70.7826	1.06309	4.06455e-09	1.93032e-08	42.3835	79.472
AIFM3	0.807276	1.01094	0.804629	0.732344	6.34165	6.71358	7.25975	3.07535	0.00198156	0.00472196	0.838797	6.77166
AIG1	1058.34	900.747	397.487	358.848	824.414	477.623	548.111	0.0205327	0.883698	0.917584	678.855	616.716
AIM1	9826.97	10227.7	9910.61	9526.33	8871.17	7804.06	8262.5	-0.246855	7.72669e-07	2.91186e-06	9872.9	8312.58
AIM1L	17.7601	44.4813	532.664	653.983	67.38	47.9541	44.466	-1.25799	1.45415e-19	1.66811e-18	312.222	53.2667
AIM2	2.42183	7.07657	1.60926	0.732344	0.792706	0.959083	0.907469	-1.63545	0.0906011	0.147455	2.96	0.886419
AIMP1	1237.55	884.572	752.328	730.147	902.099	554.35	645.21	-0.331317	0.0108993	0.022495	901.15	700.553
AIMP2	66.1966	62.6782	35.4037	32.9555	109.393	100.704	88.9319	1.08503	1.9227e-12	1.23343e-11	49.3085	99.6764
AIP	24.2183	33.361	32.9898	49.7994	90.3685	59.4631	31.7614	0.810746	0.000110742	0.000319954	35.0921	60.531
AIRN	12.1091	17.186	18.5065	8.05578	3.96353	10.5499	10.8896	-0.735205	0.107025	0.170521	13.9643	8.46769
AJAP1	8.07276	10.1094	23.3342	25.632	14.2687	7.67266	18.1494	-0.172666	0.648178	0.733318	16.7871	13.3636
AJUBA	2520.32	2623.39	2863.67	2800.48	2147.44	2226.99	2451.98	-0.247188	9.36048e-05	0.000273735	2701.96	2275.47
AK1	26.6401	61.6673	45.0592	62.9816	90.3685	87.2765	67.1527	0.766576	1.59246e-06	5.77468e-06	49.087	81.5992
AK2	1610.52	1243.46	1039.58	992.326	1329.37	1208.44	1285.88	0.0859622	0.211653	0.301293	1221.47	1274.57
AK3	388.3	517.601	626.001	650.321	405.073	437.342	462.809	-0.305459	0.00188242	0.0045063	545.556	435.075
AK4	570.744	699.57	807.847	787.27	511.295	609.018	636.136	-0.284911	0.00201151	0.00478789	716.358	585.483
AK5	23.411	29.3172	20.1157	18.3086	17.4395	23.018	37.2062	0.212367	0.452969	0.557425	22.7881	25.8879
AK6	127.55	172.871	141.615	140.61	132.382	111.254	129.768	-0.220386	0.0966556	0.156153	145.661	124.468
AK7	4.03638	4.04376	8.04629	8.05578	0.792706	3.83633	0.907469	-1.75566	0.0115987	0.0237718	6.04555	1.8455
AK8	0	3.03282	4.82777	2.92938	0.792706	0.959083	2.72241	-0.640697	0.466174	0.569792	2.69749	1.4914
AK9	29.0619	15.1641	40.2314	39.5466	15.0614	16.3044	19.9643	-0.80523	0.000898973	0.0022712	31.001	17.11
AKAP1	1285.99	1071.6	643.703	627.619	1628.22	1172.96	1081.7	0.580755	1.45711e-09	7.19918e-09	907.227	1294.29
AKAP10	674.075	637.903	764.397	749.188	506.539	582.163	633.413	-0.301591	8.49475e-07	3.18614e-06	706.391	574.039
AKAP11	1902.75	2429.29	2546.65	2437.97	1644.07	1746.49	1703.32	-0.453594	1.77036e-09	8.65487e-09	2329.16	1697.96
AKAP12	3448.68	3048.99	3740.72	3994.2	3895.36	2992.34	3191.57	-0.0780109	0.422407	0.527713	3558.15	3359.75
AKAP13	1675.1	2044.12	6196.45	6060.88	1793.89	1851.03	1931.09	-0.86896	3.05e-33	8.93507e-32	3994.14	1858.67
AKAP14	0.807276	2.02188	2.41389	0.732344	1.58541	0	3.62988	0.244173	0.807712	0.863089	1.49385	1.73843
AKAP2	0.807276	1.01094	0	1.46469	0.792706	0.959083	4.53734	1.31079	0.323652	0.426219	0.820726	2.09638
AKAP3	14.531	22.2407	31.3805	28.5614	15.8541	23.018	6.35228	-0.64384	0.0286226	0.0535676	24.1784	15.0748
AKAP5	41.1711	65.711	21.725	19.0409	24.5739	37.4042	34.4838	-0.0677227	0.793679	0.851434	36.912	32.154
AKAP6	67.8112	103.116	185.065	175.763	80.0633	93.031	102.544	-0.447256	0.00100206	0.00251045	132.939	91.8794
AKAP7	62.1602	79.8642	14.4833	16.1116	38.8426	53.7086	41.7436	0.353809	0.134543	0.207114	43.1548	44.7649
AKAP8	672.461	542.874	527.032	497.261	644.47	579.286	558.093	0.0925283	0.228679	0.320949	559.907	593.95
AKAP8L	529.573	526.699	811.87	932.274	787.95	667.522	622.524	0.0242965	0.750573	0.816274	700.104	692.665
AKAP9	5496.74	4801.96	6280.93	5643.44	3745.54	3111.26	3727.88	-0.650847	1.31621e-14	1.03539e-13	5555.77	3528.23
AKIP1	143.695	129.4	107.82	110.584	100.674	84.3993	95.2842	-0.382231	0.00359385	0.00815611	122.875	93.4524
AKIRIN1	940.476	875.473	1398.44	1507.9	683.313	677.112	818.537	-0.666397	9.9664e-28	2.04378e-26	1180.57	726.321
AKIRIN2	227.652	232.516	289.666	285.614	158.541	236.893	200.551	-0.37817	0.000948156	0.00238522	258.862	198.662
AKNA	31.4838	64.7001	39.4268	41.7436	121.284	114.131	88.9319	1.31179	1.37391e-17	1.36056e-16	44.3386	108.116
AKNAD1	10.4946	8.08751	2.41389	7.32344	6.34165	3.83633	8.16722	-0.198464	0.692243	0.769435	7.07986	6.11507
AKR1A1	314.03	318.446	199.548	218.238	387.633	421.037	370.247	0.608475	3.44298e-14	2.60091e-13	262.566	392.973
AKR1B1	337.441	339.676	210.813	235.082	333.729	472.828	362.988	0.498415	4.75453e-07	1.8334e-06	280.753	389.848
AKR1B10	152.575	200.166	2106.52	2371.33	187.871	105.499	139.75	-2.10175	9.19862e-59	1.14207e-56	1207.65	144.374
AKR1B15	3.2291	1.01094	11.2648	16.8439	1.58541	1.91817	1.81494	-1.306	0.0650241	0.11086	8.08719	1.77284
AKR1C1	172.757	167.816	282.425	290.008	118.906	116.049	118.878	-0.90856	5.64345e-15	4.60227e-14	228.251	117.944
AKR1C2	134.815	255.768	3080.92	3031.9	187.871	156.33	155.177	-2.22091	3.06789e-54	2.9783e-52	1625.85	166.46
AKR1C3	160.648	143.553	840.032	818.028	104.637	81.522	106.174	-1.89752	9.89355e-39	4.03052e-37	490.565	97.4444
AKR1C4	1.61455	0	0	0.732344	2.37812	2.87725	0.907469	1.73311	0.132031	0.203797	0.586724	2.05428
AKR1C6P	0.807276	1.01094	0	0	0.792706	0	0	-0.219082	0.891804	0.923635	0.454554	0.264235
AKR1E2	8.07276	12.1313	7.24166	0.732344	6.34165	10.5499	9.98216	0.57364	0.218037	0.308575	7.04451	8.95791
AKR7A2	142.081	145.575	136.787	149.398	181.53	231.139	161.529	0.401559	0.000520636	0.00135919	143.46	191.399
AKR7A2P1	24.2183	28.3063	20.1157	11.7175	23.7812	29.7316	37.2062	0.570931	0.0296487	0.0552669	21.0894	30.2397
AKR7A3	1.61455	5.0547	1.60926	2.92938	4.75624	6.71358	5.44481	1.04952	0.0899981	0.146578	2.80197	5.63821
AKR7L	7.26548	7.07657	4.82777	2.92938	7.92706	7.67266	12.7046	0.82639	0.0606215	0.104229	5.5248	9.43476
AKT1	423.013	568.148	473.122	587.34	1218.39	1428.07	1014.55	1.2462	5.40513e-80	2.29416e-77	512.905	1220.34
AKT1S1	101.717	126.367	158.512	160.383	214.823	161.126	180.586	0.46234	4.24839e-05	0.000130031	136.745	185.512
AKT2	229.266	342.708	401.51	427.689	728.497	734.657	625.246	1.01753	1.42308e-51	1.16469e-49	350.293	696.133
AKT3	302.728	387.19	320.242	293.67	252.873	299.234	306.724	-0.185368	0.0663366	0.112781	325.958	286.277
AKTIP	269.63	230.494	453.006	435.012	202.933	193.735	188.754	-0.772908	2.68976e-21	3.53426e-20	347.036	195.14
ALAD	85.5712	113.225	185.869	166.974	100.674	96.8674	97.0992	-0.412301	0.000577519	0.00150125	137.91	98.2134
ALAS1	498.089	334.621	495.651	448.194	401.109	441.178	375.692	-0.134709	0.277815	0.376702	444.139	405.993
ALAS2	1.61455	5.0547	5.6324	2.19703	0.792706	0.959083	1.81494	-1.59411	0.0701642	0.118461	3.62467	1.18891
ALB	0	2.02188	0.804629	1.46469	0	0	0.907469	-1.62722	0.246706	0.341833	1.0728	0.30249
ALCAM	30574.8	21287.3	24966	24688.8	15526.7	11430.3	11772.6	-0.96085	9.04378e-28	1.86296e-26	25379.2	12909.9
ALDH16A1	61.353	51.5579	41.8407	41.0113	98.2955	132.353	72.5975	1.03822	1.7292e-10	9.32337e-10	48.9407	101.082
ALDH18A1	2722.94	2673.93	1655.12	1573.07	3437.17	2287.41	2264.13	0.355123	9.23963e-05	0.000270244	2156.27	2662.91
ALDH1A1	28.2547	29.3172	134.373	104.725	19.0249	12.4681	9.98216	-1.99104	6.29472e-12	3.8565e-11	74.1675	13.8251
ALDH1A2	3.2291	2.02188	5.6324	5.85875	0.792706	0	0.907469	-2.74167	0.0149882	0.0299846	4.18553	0.566725
ALDH1A3	2894.08	2506.12	1723.51	1628	2584.22	2498.41	2514.6	0.251631	0.0135282	0.0273124	2187.93	2532.41
ALDH1B1	481.136	353.829	74.8305	67.3756	488.307	368.288	390.212	1.27938	6.22958e-31	1.57474e-29	244.293	415.602
ALDH1L1	4.84366	8.08751	12.0694	5.85875	10.3052	16.3044	9.07469	0.738282	0.0452685	0.0804397	7.71484	11.8948
ALDH1L2	250.256	281.041	232.538	216.774	206.104	211.957	225.96	-0.185851	0.185999	0.271422	245.152	214.674
ALDH2	305.958	283.063	501.284	558.046	333.729	264.707	273.148	-0.442092	1.93008e-05	6.17133e-05	412.088	290.528
ALDH3A1	23.411	41.4485	65.1749	73.9667	95.9174	52.7495	54.4481	0.569648	0.00193128	0.00461357	51.0003	67.705
ALDH3A2	1099.51	1277.83	1536.84	1458.1	978.199	966.755	1002.75	-0.442825	7.95422e-07	2.99448e-06	1343.07	982.569
ALDH3B1	4.84366	3.03282	4.02314	3.66172	3.17082	4.79541	3.62988	-0.000590646	0.999184	1	3.89033	3.86537
ALDH3B2	0	1.01094	178.628	180.157	1.58541	0.959083	0	-3.5359	7.5264e-05	0.000222958	89.9488	0.848165
ALDH4A1	79.113	144.564	144.833	123.034	322.631	323.211	217.793	1.22922	2.74337e-27	5.49004e-26	122.886	287.878
ALDH5A1	54.8948	48.5251	94.1416	95.2047	42.0134	45.0769	58.078	-0.571962	0.00137211	0.0033569	73.1915	48.3894
ALDH6A1	87.9931	91.9955	82.0721	84.9519	74.5144	64.2585	50.8183	-0.44299	0.00328055	0.00750317	86.7531	63.1971
ALDH7A1	1411.12	1252.55	550.366	544.131	1129.61	1167.2	1285.88	0.496191	9.72006e-12	5.84517e-11	939.542	1194.23
ALDH8A1	4.84366	8.08751	22.5296	19.7733	9.51247	4.79541	13.612	-0.404394	0.254457	0.350593	13.8085	9.30664
ALDH9A1	1070.45	708.668	600.253	634.942	585.017	565.859	555.371	-0.375171	6.86959e-06	2.32007e-05	753.578	568.749
ALDOA	2253.11	2055.24	1683.28	1934.85	5120.09	4701.42	3200.64	1.09358	2.36553e-18	2.46845e-17	1981.62	4340.72
ALDOB	1.61455	1.01094	0.804629	0.732344	0.792706	0	0.907469	-0.784545	0.535026	0.633951	1.04062	0.566725
ALDOC	128.357	159.728	196.329	217.506	214.823	242.648	214.163	0.365598	0.000207767	0.000576284	175.48	223.878
ALG1	412.518	318.446	189.088	226.294	549.345	474.746	350.283	0.725022	6.54854e-08	2.74959e-07	286.586	458.125
ALG10	848.447	699.57	468.294	378.622	515.259	484.337	485.496	-0.199131	0.0201995	0.0391527	598.733	495.031
ALG10B	903.342	808.751	694.395	547.061	562.029	451.728	487.311	-0.532883	1.44008e-10	7.80605e-10	738.387	500.356
ALG11	443.194	304.293	224.491	206.521	247.324	210.039	217.793	-0.32496	0.00532951	0.0117432	294.625	225.052
ALG12	190.517	124.346	90.1184	101.796	229.092	234.016	151.547	0.697953	3.88806e-05	0.000119725	126.694	204.885
ALG13	812.927	876.484	538.297	522.161	463.733	628.199	728.698	-0.145875	0.167493	0.248833	687.467	606.877
ALG14	251.87	119.291	61.1518	57.8552	139.516	77.6857	80.7647	-0.0542792	0.788067	0.847056	122.542	99.3222
ALG1L	0.807276	0	0	0.732344	0.792706	0	0.907469	0.49278	0.747339	0.813339	0.384905	0.566725
ALG1L9P	4.84366	7.07657	2.41389	2.19703	2.37812	10.5499	7.25975	0.805654	0.12104	0.189476	4.13279	6.72926
ALG2	1964.1	1216.16	680.716	692.797	1106.62	658.89	698.751	-0.331374	0.0307946	0.0571809	1138.44	821.419
ALG3	372.961	366.971	206.79	203.592	600.871	389.388	304.91	0.6384	3.38174e-05	0.000104842	287.578	431.723
ALG5	1706.58	785.5	413.579	353.722	766.547	487.214	496.385	-0.212417	0.205584	0.294169	814.846	583.382
ALG6	1404.66	1127.2	560.022	496.529	796.67	662.726	712.363	-0.16434	0.0460685	0.0817101	897.102	723.92
ALG8	1782.47	1364.77	658.991	610.775	1250.1	931.269	953.75	0.0773911	0.445691	0.551018	1104.25	1045.04
ALG9	2077.93	1433.51	1104.76	943.259	1293.7	938.942	1047.22	-0.279825	0.00388193	0.00876737	1389.86	1093.29
ALK	22.6037	31.3391	24.9435	23.435	18.2322	24.9362	28.1315	-0.105605	0.661165	0.744229	25.5803	23.7666
ALKBH1	161.455	109.181	97.3601	94.4724	104.637	109.335	106.174	-0.0957004	0.488428	0.590507	115.617	106.715
ALKBH2	58.9311	61.6673	43.45	35.1525	103.844	101.663	88.9319	1.02308	2.71771e-11	1.57064e-10	49.8002	98.1464
ALKBH3	252.677	226.45	177.823	203.592	213.238	221.548	218.7	0.0244523	0.788858	0.847655	215.136	217.829
ALKBH3-AS1	23.411	18.1969	16.0926	13.1822	17.4395	21.0998	13.612	0.0199699	0.946697	0.963538	17.7207	17.3838
ALKBH4	8.07276	14.1531	8.85092	19.7733	42.8061	32.6088	29.039	1.47851	3.91429e-07	1.52323e-06	12.7125	34.818
ALKBH5	312.416	435.715	444.96	547.061	742.766	672.317	671.527	0.696285	5.83917e-13	3.95292e-12	435.038	695.536
ALKBH6	79.113	73.7986	55.5194	64.4463	96.7101	120.844	116.156	0.705579	1.12228e-06	4.13874e-06	68.2193	111.237
ALKBH7	1.61455	1.01094	2.41389	4.39406	4.75624	5.7545	3.62988	1.0838	0.117452	0.184652	2.35836	4.71354
ALKBH8	410.096	318.446	240.584	218.971	288.545	283.888	296.742	0.011854	0.89403	0.924946	297.024	289.725
ALMS1	1256.93	1648.84	1160.27	1133.67	1059.85	1233.38	1283.16	-0.118394	0.203813	0.292132	1299.93	1192.13
ALMS1-IT1	25.8328	31.3391	9.65555	4.39406	19.8177	18.2226	26.3166	0.648965	0.0292371	0.0546168	17.8054	21.4523
ALMS1P	1.61455	1.01094	2.41389	0	0	1.91817	2.72241	0.320067	0.738535	0.806583	1.25984	1.54686
ALOX12	29.8692	26.2844	44.2546	35.8848	26.1593	31.6497	23.5942	-0.312947	0.184779	0.269965	34.0733	27.1344
ALOX12-AS1	3.2291	4.04376	10.4602	2.19703	1.58541	6.71358	1.81494	-0.522564	0.401337	0.50722	4.98252	3.37131
ALOX12B	0.807276	0	94.1416	82.7549	1.58541	3.83633	0	-1.96343	0.0112019	0.0230336	44.4259	1.80725
ALOX12P2	150.153	200.166	71.612	87.8813	210.067	186.062	229.59	0.835987	6.81895e-10	3.48314e-09	127.453	208.573
ALOX15B	29.0619	35.3829	351.623	340.54	42.0134	40.2815	46.2809	-1.41088	3.55945e-15	2.9502e-14	189.152	42.8586
ALOX15P1	7.26548	2.02188	2.41389	3.66172	5.54894	5.7545	1.81494	0.157437	0.79044	0.848757	3.84074	4.37279
ALOX5	0.807276	1.01094	5.6324	4.39406	2.37812	3.83633	3.62988	0.194082	0.770217	0.832754	2.96117	3.28144
ALOX5AP	8.88004	10.1094	0.804629	0	4.75624	2.87725	4.53734	0.46422	0.488858	0.59091	4.94851	4.05694
ALOXE3	19.3746	24.2625	38.6222	29.2938	15.0614	39.3224	20.8718	-0.12375	0.635504	0.722879	27.8883	25.0852
ALPK1	170.335	178.936	312.196	298.796	118.113	131.394	152.455	-0.791377	2.44019e-14	1.8689e-13	240.066	133.987
ALPK2	0	0	0.804629	1.46469	0	1.91817	0.907469	0.693207	0.582608	0.676497	0.567329	0.941878
ALPK3	8.88004	11.1203	25.7481	24.8997	11.0979	20.1407	12.7046	-0.159128	0.628195	0.71653	17.662	14.6477
ALS2	988.913	1000.83	1188.44	1106.57	822.829	737.535	868.448	-0.401431	4.23659e-12	2.63808e-11	1071.19	809.604
ALS2CL	613.53	981.622	2251.35	2477.52	2016.64	2383.32	1788.62	0.586831	6.05409e-16	5.34042e-15	1581.01	2062.86
ALS2CR11	7.26548	11.1203	16.8972	9.52047	4.75624	12.4681	10.8896	-0.249689	0.480433	0.583353	11.2009	9.37131
ALS2CR12	20.1819	16.175	20.1157	15.3792	13.476	14.3862	22.6867	-0.10273	0.719486	0.791617	17.963	16.8497
ALX1	0	1.01094	0	0	2.37812	0	0.907469	2.1857	0.126433	0.196604	0.252735	1.0952
ALX3	12.1091	23.2516	43.45	42.4759	27.7447	34.527	28.1315	0.0776522	0.722123	0.793884	30.3217	30.1344
ALX4	12.1091	19.2078	15.2879	10.9852	9.51247	15.3453	15.427	-0.0940814	0.785592	0.845143	14.3975	13.4283
ALYREF	261.557	228.472	112.648	129.625	463.733	532.291	364.802	1.36464	1.57414e-25	2.84451e-24	183.076	453.609
AMACR	4.84366	4.04376	4.82777	5.12641	4.75624	0.959083	4.53734	-0.448137	0.47325	0.577012	4.7104	3.41755
AMBP	0.807276	3.03282	0	0	0	3.83633	0.907469	1.07575	0.378333	0.483981	0.960023	1.58127
AMBRA1	299.499	340.687	473.926	524.358	449.464	441.178	394.749	0.102912	0.118901	0.186512	409.618	428.464
AMD1	1756.63	1648.84	1912.6	1811.82	1339.67	1531.66	1667.93	-0.237908	0.000124562	0.000357281	1782.47	1513.09
AMDHD1	1.61455	0	0	0.732344	2.37812	2.87725	0.907469	1.75762	0.130021	0.20124	0.586724	2.05428
AMDHD2	3.2291	6.06564	6.43703	1.46469	30.1228	44.1178	23.5942	2.92914	8.44605e-13	5.63204e-12	4.29911	32.6116
AMER1	159.841	170.849	68.3934	91.543	159.334	167.839	173.327	0.521548	9.87717e-06	3.26573e-05	122.656	166.833
AMFR	1118.08	1067.55	1952.83	1985.38	1116.13	866.052	850.298	-0.640176	8.60643e-12	5.19431e-11	1530.96	944.16
AMH	2.42183	4.04376	1.60926	0	5.54894	8.63174	3.62988	1.80116	0.0144696	0.0290427	2.01871	5.93685
AMICA1	0	1.01094	2.41389	1.46469	0.792706	0	0	-1.66198	0.269629	0.36754	1.22238	0.264235
AMIGO1	13.7237	7.07657	2.41389	2.19703	7.92706	3.83633	4.53734	0.083261	0.885241	0.918977	6.3528	5.43358
AMIGO2	12971.3	9808.13	12794.4	12583.9	8351.95	8377.59	8287.01	-0.524963	1.50025e-12	9.73029e-12	12039.4	8338.85
AMIGO3	12.9164	18.1969	15.2879	10.2528	48.3551	80.5629	36.2988	1.91931	3.27713e-12	2.06173e-11	14.1635	55.0723
AMMECR1	819.385	648.012	1482.93	1368.75	492.27	436.383	541.759	-1.06615	3.59592e-50	2.73455e-48	1079.77	490.137
AMMECR1L	765.298	813.806	1009	1131.47	730.082	700.13	755.014	-0.336429	7.69139e-07	2.90092e-06	929.895	728.409
AMN1	116.248	70.7657	78.8536	54.1934	62.6238	57.545	51.7257	-0.447136	0.00432516	0.0096691	80.0151	57.2982
AMOT	17.7601	25.2735	14.4833	19.7733	21.4031	15.3453	9.07469	-0.300962	0.305143	0.406331	19.3225	15.2744
AMOTL1	4380.28	3914.36	6819.23	7176.97	4135.55	3585.05	3488.31	-0.531894	2.55732e-13	1.78416e-12	5572.71	3736.3
AMOTL2	587.697	593.421	1622.94	1586.26	754.656	744.248	673.342	-0.436716	5.32445e-05	0.000160888	1097.58	724.082
AMPD1	1.61455	0	0	2.19703	0	0.959083	0.907469	-0.722518	0.628465	0.716703	0.952896	0.622184
AMPD2	205.048	241.614	180.237	210.183	483.551	472.828	372.97	1.07889	1.72113e-31	4.55251e-30	209.271	443.116
AMPD3	278.51	249.702	314.61	357.384	270.313	316.497	295.835	-0.0240662	0.784852	0.844504	300.051	294.215
AMT	62.9675	71.7767	99.774	82.0225	88.7831	101.663	107.989	0.334334	0.0550194	0.0955978	79.1352	99.4782
AMTN	5.65093	4.04376	12.0694	13.9145	4.75624	9.59083	5.44481	-0.196967	0.646585	0.732061	8.91966	6.59729
AMY2B	59.7384	65.711	205.985	187.48	49.9405	61.3813	76.2274	-0.881761	2.30824e-10	1.22821e-09	129.729	62.5164
AMZ1	6.45821	12.1313	9.65555	12.4498	11.0979	10.5499	12.7046	0.19755	0.582972	0.676791	10.1737	11.4508
AMZ2	478.715	555.006	333.921	353.722	504.161	447.892	528.147	0.227865	0.0226922	0.0434937	430.341	493.4
AMZ2P1	17.7601	23.2516	35.4037	20.5056	12.6833	31.6497	24.5017	-0.0829657	0.776995	0.83835	24.2302	22.9449
ANAPC1	2360.47	1826.77	1340.51	1286.73	1405.47	1383.96	1560.85	-0.187888	7.16164e-05	0.000212878	1703.62	1450.09
ANAPC10	170.335	169.838	116.671	130.357	131.589	134.272	174.234	0.0134624	0.910425	0.936914	146.8	146.698
ANAPC11	29.8692	58.6345	49.0824	41.0113	109.393	147.699	107.081	1.45403	2.37761e-19	2.67698e-18	44.6493	121.391
ANAPC13	159.033	165.794	88.5092	90.8106	149.029	167.839	179.679	0.44426	0.000122291	0.000351208	126.037	165.516
ANAPC15	29.8692	32.3501	64.3703	51.9964	40.428	57.545	49.0033	0.152012	0.504694	0.605202	44.6465	48.9921
ANAPC16	305.15	351.807	287.252	302.458	286.96	303.07	318.522	-0.0382896	0.672564	0.753482	311.667	302.85
ANAPC2	46.0147	49.536	53.1055	65.9109	155.37	208.121	115.249	1.54622	4.58042e-17	4.3883e-16	53.6418	159.58
ANAPC4	1155.21	937.141	700.027	620.295	685.691	688.621	843.946	-0.165705	0.00425943	0.00953733	853.169	739.419
ANAPC5	1122.92	1126.19	1297.87	1322.61	1385.65	1369.57	1346.68	0.167613	0.00210703	0.00499651	1217.4	1367.3
ANAPC7	1172.97	812.795	703.246	693.53	783.986	783.571	840.316	-0.0501791	0.509006	0.609292	845.636	802.624
ANG	18.5673	10.1094	12.0694	14.6469	17.4395	4.79541	10.8896	-0.307728	0.395254	0.501166	13.8483	11.0415
ANGEL1	350.358	321.479	301.736	298.796	414.585	373.083	308.539	0.199288	0.0264113	0.0498328	318.092	365.403
ANGEL2	808.083	788.533	554.389	503.853	489.892	537.086	641.58	-0.22684	0.00132617	0.00325278	663.714	556.186
ANGPT1	1.61455	0	1.60926	0	1.58541	4.79541	0.907469	1.54556	0.0945554	0.15314	0.805952	2.42943
ANGPT2	159.033	201.177	90.9231	73.2344	92.7466	138.108	153.362	0.0750996	0.632232	0.720099	131.092	128.072
ANGPT4	0.807276	0	0.804629	0.732344	1.58541	0	0	-0.104789	0.939562	0.958093	0.586062	0.528471
ANGPTL1	17.7601	29.3172	15.2879	17.5763	15.8541	26.8543	26.3166	0.21795	0.371152	0.476397	19.9854	23.0083
ANGPTL2	13.7237	19.2078	6.43703	2.92938	16.6468	5.7545	13.612	0.464471	0.235578	0.329139	10.5745	12.0045
ANGPTL3	69.4257	68.7439	28.162	26.3644	21.4031	52.7495	69.8751	0.11787	0.588957	0.68274	48.174	48.0092
ANGPTL4	798.396	701.592	465.075	465.038	1961.95	1842.4	1189.69	1.4373	1.08937e-12	7.18531e-12	607.525	1664.68
ANGPTL5	7.26548	4.04376	1.60926	0	0.792706	2.87725	0.907469	-0.508004	0.579536	0.673553	3.22962	1.52581
ANGPTL6	0.807276	1.01094	0.804629	0.732344	1.58541	0.959083	0.907469	0.652475	0.554853	0.651523	0.838797	1.15065
ANGPTL7	20.9892	27.2954	9.65555	7.32344	15.0614	48.9132	19.0568	0.943281	0.00392504	0.00885487	16.3159	27.6772
ANK1	5.65093	8.08751	2.41389	3.66172	16.6468	12.4681	6.35228	1.36466	0.00161062	0.00389652	4.95351	11.8224
ANK2	9.68731	6.06564	35.4037	39.5466	9.51247	5.7545	6.35228	-1.39698	0.000106384	0.000308389	22.6758	7.20642
ANK3	684.57	823.915	1140.16	1040.66	608.798	633.954	627.061	-0.540062	3.08662e-12	1.94591e-11	922.326	623.271
ANKAR	139.659	137.488	85.2907	54.9258	83.2341	105.499	101.637	-0.0214689	0.877742	0.91327	104.341	96.7899
ANKDD1A	46.0147	59.6454	35.4037	27.8291	38.8426	75.7675	57.1705	0.472208	0.0344544	0.0632495	42.2232	57.2602
ANKDD1B	17.7601	25.2735	59.5425	49.7994	18.2322	19.1817	19.9643	-0.911861	0.000339248	0.000911738	38.0939	19.1261
ANKEF1	396.372	374.048	230.124	234.35	284.581	259.911	318.522	-0.0570725	0.525411	0.625116	308.723	287.671
ANKFY1	1385.29	1328.37	1424.19	1418.55	1269.12	1600.71	1435.62	0.0442148	0.534312	0.633356	1389.1	1435.15
ANKH	305.15	396.288	330.702	303.19	234.641	342.393	307.632	-0.179317	0.127757	0.19834	333.833	294.888
ANKHD1	73.4621	72.7876	84.486	65.1786	40.428	88.2356	90.7469	-0.0302949	0.876885	0.91269	73.9786	73.1368
ANKHD1-EIF4EBP3	5.65093	5.0547	1.60926	3.66172	3.17082	4.79541	4.53734	0.117127	0.83981	0.886153	3.99415	4.16786
ANKIB1	1396.59	1635.7	1578.68	1496.91	1128.81	1234.34	1400.22	-0.288606	2.18605e-05	6.9436e-05	1526.97	1254.46
ANKK1	7.26548	5.0547	4.02314	2.19703	6.34165	7.67266	10.8896	0.893223	0.0729773	0.122486	4.63509	8.30131
ANKLE1	29.8692	29.3172	8.04629	13.9145	53.904	43.1587	35.3913	1.3164	1.68295e-06	6.08348e-06	20.2868	44.1513
ANKLE2	3877.35	3116.73	4524.43	4582.28	3620.29	2934.79	2930.22	-0.33883	2.02551e-05	6.4572e-05	4025.19	3161.77
ANKMY1	14.531	19.2078	20.1157	19.0409	19.8177	35.4861	37.2062	0.751127	0.00332003	0.00758182	18.2239	30.8366
ANKMY2	318.067	216.341	148.052	126.695	149.029	154.412	166.974	-0.283472	0.00426994	0.00955852	202.289	156.805
ANKRA2	240.568	268.91	396.682	355.919	194.213	179.348	200.551	-0.696035	1.56433e-09	7.68935e-09	315.52	191.371
ANKRD1	29.0619	21.2297	144.833	236.547	22.1958	19.1817	22.6867	-1.80715	1.98745e-07	7.97209e-07	107.918	21.3547
ANKRD10	928.367	919.955	751.523	715.5	700.752	801.793	928.341	-0.0245153	0.731504	0.800963	828.836	810.295
ANKRD11	1273.88	2214.97	2038.12	2220.47	2680.14	2358.38	2169.76	0.321489	0.0110905	0.0228226	1936.86	2402.76
ANKRD12	1230.29	1635.7	2966.67	2708.94	983.748	1069.38	1174.26	-0.913707	6.67597e-32	1.80508e-30	2135.4	1075.8
ANKRD13A	621.602	677.329	930.955	906.642	626.238	615.731	711.456	-0.248148	2.87233e-05	8.98422e-05	784.132	651.141
ANKRD13B	50.8584	63.6892	28.9666	48.3347	138.724	140.985	103.451	1.43213	8.95535e-21	1.13503e-19	47.9622	127.72
ANKRD13C	389.107	416.507	610.713	554.384	303.606	359.656	421.066	-0.432594	1.84275e-08	8.16311e-08	492.678	361.443
ANKRD13D	57.3166	83.908	111.039	132.554	265.557	305.947	173.327	1.41789	8.08437e-35	2.53955e-33	96.2044	248.277
ANKRD16	40.3638	49.536	30.5759	30.7584	44.3915	66.1767	58.078	0.593354	0.00401643	0.00904539	37.8085	56.2154
ANKRD17	3690.87	3476.62	4631.44	4597.65	2836.3	2997.13	3090.84	-0.453348	4.44355e-21	5.74357e-20	4099.15	2974.76
ANKRD18A	640.17	655.089	104.602	93.74	369.401	690.54	538.129	1.09323	3.1976e-09	1.53134e-08	373.4	532.69
ANKRD18B	518.271	738.997	234.147	194.803	476.416	584.081	548.111	0.539628	0.000286315	0.000778537	421.555	536.203
ANKRD19P	16.9528	10.1094	26.5527	27.0967	12.6833	21.0998	21.7793	-0.10805	0.678353	0.758174	20.1779	18.5208
ANKRD2	1.61455	1.01094	1.60926	0.732344	2.37812	0.959083	2.72241	0.719703	0.400556	0.506622	1.24177	2.01987
ANKRD20A11P	0	0	0.804629	0	0.792706	1.91817	0	1.80528	0.178411	0.261982	0.201157	0.903624
ANKRD20A12P	4.03638	2.02188	3.21852	2.92938	2.37812	3.83633	2.72241	-0.0513489	0.93673	0.955768	3.05154	2.97895
ANKRD20A4	3.2291	3.03282	2.41389	0.732344	0.792706	3.83633	3.62988	0.309385	0.690454	0.768289	2.35204	2.75297
ANKRD20A5P	54.8948	44.4813	10.4602	11.7175	27.7447	26.8543	31.7614	0.311733	0.191708	0.278053	30.3884	28.7868
ANKRD20A8P	0.807276	4.04376	0.804629	0	5.54894	0.959083	3.62988	1.65	0.0392162	0.0709702	1.41392	3.3793
ANKRD20A9P	1.61455	1.01094	0.804629	0.732344	0.792706	0	0	-1.6883	0.245413	0.340429	1.04062	0.264235
ANKRD22	279.317	200.166	850.493	703.05	194.213	75.7675	101.637	-1.80235	8.89615e-11	4.92011e-10	508.257	123.872
ANKRD23	22.6037	28.3063	25.7481	32.2231	43.5988	57.545	44.466	0.817594	0.00014103	0.00040105	27.2203	48.5366
ANKRD24	0	0	0	1.46469	3.17082	0.959083	0	1.98735	0.117534	0.184717	0.366172	1.37664
ANKRD26	1269.85	1142.36	761.983	682.544	869.599	755.757	932.878	-0.1256	0.152244	0.229429	964.184	852.745
ANKRD26P1	0	1.01094	0	0	3.96353	0	6.35228	3.56448	0.00757365	0.0161669	0.252735	3.4386
ANKRD27	607.072	650.034	981.647	960.103	643.677	669.44	690.584	-0.231625	1.73182e-05	5.57058e-05	799.714	667.9
ANKRD28	1040.58	1249.52	957.508	949.85	841.061	986.896	1069.91	-0.116684	0.130323	0.201604	1049.36	965.954
ANKRD29	31.4838	50.547	183.455	164.777	42.0134	42.1996	46.2809	-0.968129	3.53241e-09	1.68505e-08	107.566	43.498
ANKRD30BL	240.568	741.018	167.363	137.681	1141.5	7418.5	1863.03	3.6057	1.75186e-21	2.33211e-20	321.658	3474.34
ANKRD30BP3	0.807276	1.01094	2.41389	2.19703	2.37812	0	0	-0.700984	0.486096	0.58839	1.60728	0.792706
ANKRD31	12.1091	9.09845	3.21852	3.66172	10.3052	8.63174	9.98216	0.618767	0.127809	0.198404	7.02196	9.63969
ANKRD32	754.803	687.439	345.99	290.741	530.32	488.173	491.848	0.0844695	0.275266	0.373812	519.743	503.447
ANKRD33B	31.4838	49.536	26.5527	27.8291	64.2092	70.013	37.2062	0.78646	0.000166436	0.00046747	33.8504	57.1428
ANKRD34A	10.4946	8.08751	3.21852	6.59109	19.0249	15.3453	12.7046	1.1546	0.016975	0.0335184	7.09793	15.6916
ANKRD35	4.84366	3.03282	358.06	333.216	11.8906	4.79541	6.35228	-2.60407	1.76859e-14	1.37122e-13	174.788	7.67943
ANKRD36	1898.71	1872.26	1045.21	896.389	1421.32	1655.38	1829.46	0.275985	0.0146976	0.0294452	1428.14	1635.39
ANKRD36B	758.839	760.226	502.893	439.406	518.43	594.631	738.68	0.0446433	0.675732	0.756381	615.341	617.247
ANKRD36BP1	1473.28	1172.69	1029.12	889.065	808.56	581.204	592.577	-0.758261	4.43329e-12	2.75492e-11	1141.04	660.78
ANKRD36BP2	2.42183	1.01094	2.41389	2.19703	2.37812	0	0.907469	-0.767364	0.464238	0.568129	2.01092	1.0952
ANKRD36C	829.072	844.134	546.343	399.127	592.151	667.522	858.466	0.166504	0.151068	0.227826	654.669	706.046
ANKRD37	8.07276	16.175	21.725	18.3086	17.4395	16.3044	19.0568	0.261161	0.36496	0.469904	16.0703	17.6003
ANKRD39	9.68731	13.1422	8.85092	5.85875	25.3666	24.9362	28.1315	1.51941	2.37953e-06	8.45576e-06	9.3848	26.1448
ANKRD40	593.348	716.756	530.25	558.046	631.787	640.667	624.339	0.0856548	0.224199	0.315803	599.6	632.264
ANKRD42	213.928	228.472	260.7	232.885	194.213	199.489	163.344	-0.328545	0.000326861	0.000880133	233.996	185.682
ANKRD44	177.601	154.674	148.052	131.09	115.735	105.499	135.213	-0.355757	0.00119587	0.00295503	152.854	118.816
ANKRD44-IT1	6.45821	8.08751	2.41389	4.39406	7.13435	10.5499	7.25975	0.723897	0.136884	0.210151	5.33842	8.31467
ANKRD45	2.42183	4.04376	1.60926	1.46469	3.17082	2.87725	1.81494	0.316028	0.661223	0.744249	2.38488	2.621
ANKRD46	188.903	186.013	291.276	243.138	114.15	144.821	151.547	-0.716099	6.46372e-12	3.95472e-11	227.332	136.839
ANKRD49	256.714	218.363	315.414	309.781	188.664	197.571	229.59	-0.418794	1.09389e-05	3.60308e-05	275.068	205.275
ANKRD50	2081.16	2743.69	3636.12	3475.7	1510.11	1989.14	2066.31	-0.665262	5.52067e-14	4.08753e-13	2984.17	1855.18
ANKRD52	736.236	954.327	808.652	845.125	1152.59	1761.83	1278.62	0.73857	1.50639e-14	1.17895e-13	836.085	1397.68
ANKRD53	6.45821	5.0547	0.804629	0	5.54894	5.7545	0.907469	1.26825	0.169243	0.250983	3.07938	4.0703
ANKRD54	102.524	109.181	109.43	117.907	190.249	175.512	169.697	0.699086	5.00378e-09	2.35189e-08	109.761	178.486
ANKRD6	206.663	226.45	197.939	210.183	242.568	232.098	232.312	0.168909	0.0544394	0.0947524	210.309	235.659
ANKRD61	58.9311	66.722	45.8638	33.6878	55.4894	78.6448	71.69	0.460556	0.0309223	0.0573947	51.3012	68.6081
ANKRD62P1-PARP4P3	1.61455	3.03282	3.21852	2.92938	0	0	1.81494	-2.18784	0.0519472	0.0909176	2.69882	0.604979
ANKRD65	38.7492	84.9189	81.2675	77.6284	85.6123	79.6039	83.4871	0.275223	0.136937	0.210214	70.641	82.9011
ANKRD7	11.3019	11.1203	2.41389	3.66172	3.96353	3.83633	10.8896	0.176525	0.750465	0.816205	7.12445	6.22983
ANKRD9	12.9164	21.2297	90.9231	105.458	53.1113	40.2815	26.3166	-0.141677	0.490676	0.592518	57.6317	39.9031
ANKS1A	342.285	417.518	588.988	695.727	438.366	491.05	411.991	-0.139273	0.0764843	0.127586	511.129	447.136
ANKS1B	0.807276	3.03282	4.02314	2.92938	1.58541	1.91817	4.53734	0.0789933	0.914041	0.939417	2.69815	2.68031
ANKS3	43.5929	68.7439	43.45	54.9258	110.186	130.435	110.711	1.16099	3.39886e-14	2.57077e-13	52.6781	117.111
ANKS4B	0.807276	0	4.02314	6.59109	0	0	0.907469	-2.49509	0.0755155	0.126143	2.85538	0.30249
ANKS6	234.11	320.468	247.021	277.558	405.073	493.928	429.233	0.716619	3.11972e-19	3.48672e-18	269.789	442.744
ANKUB1	101.717	78.8533	106.211	99.5988	53.904	63.2995	63.5228	-0.685375	3.78849e-05	0.000116777	96.5949	60.2421
ANKZF1	740.272	867.386	974.405	1079.47	1029.73	916.883	960.102	0.0916109	0.198463	0.285851	915.385	968.903
ANLN	16058.3	12607.4	1419.37	1225.94	11932.6	7141.33	8169.94	1.07464	1.53264e-14	1.19898e-13	7827.77	9081.29
ANO1	1821.21	1637.72	1356.6	1374.61	1765.36	1711	1310.39	0.0534262	0.668584	0.750543	1547.54	1595.58
ANO10	1770.36	1591.22	1447.53	1332.13	1356.32	1199.81	1180.62	-0.290798	5.4127e-05	0.000163258	1535.31	1245.58
ANO2	2.42183	3.03282	0.804629	0	0.792706	1.91817	0	-0.426932	0.69944	0.775169	1.56482	0.903624
ANO3	0.807276	0	0	1.46469	0	0	0	-1.825	0.246398	0.341511	0.567991	0
ANO4	102.524	71.7767	95.7508	90.8106	60.2457	51.7905	58.9855	-0.664743	3.90726e-05	0.000120276	90.2155	57.0072
ANO5	11.3019	3.03282	2.41389	0.732344	2.37812	2.87725	3.62988	-0.167125	0.793496	0.851287	4.37023	2.96175
ANO6	7974.27	4627.07	6487.72	6082.12	4567.57	2625.97	2859.43	-0.892842	1.46782e-09	7.24817e-09	6292.79	3350.99
ANO7	16.1455	29.3172	20.1157	19.0409	31.7082	46.9951	53.5407	1.07477	2.76784e-06	9.78609e-06	21.1549	44.0813
ANO8	46.822	60.6564	129.545	148.666	124.455	100.704	80.7647	0.222084	0.0866555	0.141899	96.4223	101.974
ANO9	108.982	127.378	263.114	328.09	340.864	390.347	261.351	0.793179	5.94461e-17	5.67443e-16	206.891	330.854
ANOS1	781.443	523.667	915.668	822.422	405.073	305.947	356.635	-1.08006	1.45985e-16	1.36007e-15	760.8	355.885
ANP32A	1018.78	685.417	583.356	615.901	832.341	542.841	674.249	-0.0603376	0.603369	0.696043	725.864	683.144
ANP32A-IT1	56.5093	61.6673	28.9666	21.9703	43.5988	65.2176	68.0602	0.633171	0.0188954	0.0368912	42.2784	58.9589
ANP32AP1	1.61455	1.01094	1.60926	0	0	0	0.907469	-1.57259	0.269416	0.367332	1.05869	0.30249
ANP32B	473.871	583.312	255.067	284.882	526.357	716.435	671.527	0.75955	9.09395e-09	4.16705e-08	399.283	638.106
ANP32E	1478.93	1206.05	400.705	386.678	945.698	725.067	1010.01	0.301507	0.000144647	0.000410377	868.091	893.593
ANPEP	41.1711	27.2954	7.24166	5.12641	49.9405	44.1178	34.4838	1.57518	3.4979e-07	1.36761e-06	20.2086	42.8474
ANTXR1	2312.85	1609.42	689.567	627.619	1366.63	968.674	918.358	-0.0465519	0.699033	0.774899	1309.86	1084.55
ANTXR2	10173.3	5491.42	3677.96	3674.9	4856.12	3526.55	3688.86	-0.392948	0.0081248	0.0172445	5754.39	4023.84
ANXA1	11147.7	5726.97	38999.6	35685.7	4986.12	4795.41	5283.28	-1.84238	7.53645e-35	2.37151e-33	22890	5021.61
ANXA10	4.84366	10.1094	4.02314	3.66172	2.37812	6.71358	7.25975	-0.0232125	0.961017	0.973984	5.65948	5.45048
ANXA11	645.013	579.268	600.253	598.325	801.426	832.484	755.014	0.391153	3.88613e-07	1.51324e-06	605.715	796.308
ANXA13	0	0	0.804629	0	0	0	0	-0.623393	0.693688	0.770853	0.201157	0
ANXA2	52896.8	32110.5	48315.5	48951.3	37305.5	28805.1	29578	-0.510462	1.0149e-05	3.35015e-05	45568.5	31896.2
ANXA2P1	4.03638	4.04376	1.60926	4.39406	0.792706	0.959083	4.53734	-0.766902	0.264986	0.362495	3.52086	2.09638
ANXA2P2	606.264	392.244	682.325	585.875	276.654	255.116	267.703	-1.0763	5.09751e-15	4.16449e-14	566.677	266.491
ANXA2R	7.26548	8.08751	6.43703	6.59109	3.17082	8.63174	9.98216	0.0236175	0.959698	0.972918	7.09528	7.26158
ANXA3	3934.66	1984.47	2330.2	2181.65	1774.87	1619.89	1907.5	-0.533961	7.19618e-06	2.42499e-05	2607.75	1767.42
ANXA4	821.807	560.06	1204.53	1119.75	544.589	547.636	517.257	-0.743577	4.60598e-13	3.1461e-12	926.538	536.494
ANXA5	8318.17	4417.8	5101.35	5272.14	4133.17	3415.29	3738.77	-0.597979	1.45035e-07	5.89278e-07	5777.37	3762.41
ANXA6	998.6	611.618	162.535	177.96	852.952	750.003	787.683	1.13216	7.10394e-15	5.71919e-14	487.678	796.879
ANXA7	1823.64	1118.1	1909.38	1825	999.602	1057.87	1098.04	-0.656759	1.7105e-10	9.23346e-10	1669.03	1051.84
ANXA8	129.164	126.367	215.641	252.659	177.566	186.062	182.401	0.0624298	0.53707	0.635672	180.958	182.01
ANXA8L1	211.506	224.429	440.937	482.615	384.462	391.306	368.432	0.250463	0.000772934	0.00197492	339.871	381.4
ANXA9	28.2547	7.07657	80.4629	67.3756	26.1593	27.8134	24.5017	-0.500225	0.0157239	0.0312918	45.7924	26.1581
AOC2	27.4474	28.3063	25.7481	25.632	29.3301	34.527	29.039	0.202672	0.385872	0.491661	26.7835	30.9654
AOC3	4.03638	4.04376	7.24166	11.7175	8.71977	9.59083	9.98216	0.517775	0.224665	0.31627	6.75982	9.43092
AOX1	912.222	585.334	156.903	127.428	498.612	417.201	532.684	0.602001	7.13469e-12	4.35211e-11	445.472	482.832
AOX2P	4.03638	4.04376	2.41389	3.66172	0.792706	5.7545	2.72241	-0.227021	0.726267	0.79666	3.53894	3.08987
AP1AR	348.743	427.627	316.219	283.417	279.825	301.152	311.262	-0.1968	0.0842193	0.138446	344.002	297.413
AP1B1	511.813	495.36	625.197	718.429	899.721	985.937	710.548	0.551512	3.21184e-09	1.53776e-08	587.7	865.402
AP1G1	2673.7	2319.09	3463.12	3344.61	1661.51	2052.44	2046.34	-0.606415	6.46246e-31	1.62685e-29	2950.13	1920.1
AP1G2	418.976	441.78	568.873	588.804	749.9	744.248	677.879	0.529855	2.65701e-11	1.53654e-10	504.608	724.009
AP1M1	134.008	128.389	103.797	147.201	275.862	304.029	212.348	1.02277	4.30375e-18	4.41279e-17	128.349	264.08
AP1M2	349.55	272.954	332.312	397.663	447.086	355.82	376.6	0.213145	0.0503086	0.0883122	338.12	393.168
AP1S1	298.692	331.588	387.831	409.38	439.159	379.797	368.432	0.162341	0.0200367	0.0388826	356.873	395.796
AP1S2	105.753	82.897	81.2675	72.502	63.4165	71.9312	66.2452	-0.339176	0.0277982	0.0521999	85.6049	67.1976
AP1S3	655.508	870.419	1709.84	1681.46	688.069	732.739	773.163	-0.638574	1.58697e-18	1.6859e-17	1229.31	731.324
AP2A1	268.823	244.647	402.314	428.421	490.685	531.332	355.728	0.467754	1.14524e-05	3.762e-05	336.051	459.248
AP2A2	433.507	397.299	465.075	537.54	573.919	523.659	420.158	0.142759	0.116452	0.183221	458.356	505.912
AP2B1	8917.17	5832.11	3293.35	3505	4323.42	4503.85	4464.75	-0.16486	0.0572526	0.0990913	5386.91	4430.67
AP2M1	1145.52	1231.32	1665.58	1814.02	1600.47	1482.74	1335.79	0.0300755	0.635583	0.722923	1464.11	1473
AP2S1	190.517	309.347	238.17	275.361	392.389	389.388	402.009	0.652809	8.19903e-12	4.9665e-11	253.349	394.595
AP3B1	3217.8	2103.76	2804.13	2823.19	1608.4	1494.25	1523.64	-0.821798	8.5997e-22	1.17217e-20	2737.22	1542.1
AP3B2	3.2291	2.02188	2.41389	6.59109	5.54894	2.87725	4.53734	0.269049	0.633891	0.721448	3.56399	4.32118
AP3D1	776.599	998.808	1191.66	1370.95	1655.96	1491.37	1237.79	0.453487	2.27149e-13	1.59572e-12	1084.5	1461.71
AP3M1	1521.72	976.567	1259.24	1312.36	917.161	799.875	784.053	-0.595803	2.67972e-09	1.2918e-08	1267.47	833.696
AP3M2	564.286	478.174	249.435	207.253	351.961	356.779	407.454	0.109631	0.174101	0.256811	374.787	372.065
AP3S1	363.274	528.721	515.767	484.079	458.184	440.219	514.535	-0.00610124	0.950273	0.966007	472.96	470.979
AP3S2	8.07276	5.0547	4.82777	0.732344	7.92706	7.67266	3.62988	0.620951	0.263428	0.360894	4.67189	6.40987
AP4B1	395.565	265.877	162.535	155.989	248.117	281.011	254.091	0.192923	0.129486	0.200649	244.992	261.073
AP4B1-AS1	37.1347	24.2625	14.4833	6.59109	15.0614	16.3044	19.9643	-0.0113592	0.971742	0.981644	20.6179	17.11
AP4E1	848.447	854.244	1078.2	999.649	544.589	609.977	624.339	-0.665974	6.74063e-25	1.15298e-23	945.136	592.968
AP4M1	69.4257	76.8314	122.304	134.751	110.979	115.09	94.3768	0.12588	0.330141	0.43342	100.828	106.815
AP4S1	125.935	151.641	84.486	109.852	127.626	116.049	142.473	0.147806	0.24421	0.339173	117.978	128.716
AP5B1	176.793	271.943	463.466	477.488	290.923	285.807	265.888	-0.186419	0.0420467	0.075427	347.423	280.873
AP5M1	523.922	525.688	634.047	588.072	358.303	389.388	491.848	-0.462095	7.43659e-11	4.15189e-10	567.933	413.18
AP5S1	34.7129	52.5688	34.599	27.8291	85.6123	56.5859	53.5407	0.827048	0.000203404	0.000564869	37.4275	65.2463
AP5Z1	57.3166	53.5798	84.486	112.781	156.956	196.612	114.341	1.03771	1.13313e-11	6.7695e-11	77.0408	155.97
APAF1	1248.05	1423.4	1376.72	1361.43	967.894	1004.16	1118	-0.394635	7.87153e-10	3.99842e-09	1352.4	1030.02
APBA1	14.531	25.2735	74.8305	73.2344	22.1958	31.6497	29.039	-0.563624	0.0162455	0.0322174	46.9673	27.6282
APBA2	36.3274	62.6782	68.3934	70.305	94.332	90.1538	73.505	0.556263	0.000543356	0.00141588	59.426	85.9969
APBA3	8.07276	14.1531	10.4602	11.7175	41.2207	39.3224	19.0568	1.57088	4.93221e-08	2.09198e-07	11.1009	33.2
APBB1	16.1455	26.2844	12.0694	16.1116	38.8426	47.9541	39.0212	1.28418	9.61443e-07	3.58035e-06	17.6527	41.9393
APBB2	1009.9	1237.39	1478.91	1596.51	909.234	1055.95	1106.2	-0.362566	3.05969e-08	1.32391e-07	1330.68	1023.8
APBB3	51.6657	80.8751	76.4397	93.0077	103.844	73.8494	85.3021	0.241624	0.12243	0.19116	75.4971	87.6653
APC	2078.74	2409.07	3324.73	3041.42	1747.92	1735.94	1869.39	-0.585997	2.92676e-19	3.27306e-18	2713.49	1784.41
APC2	3.2291	5.0547	4.82777	8.05578	13.476	17.2635	9.98216	1.36104	0.000824207	0.00209678	5.29184	13.5739
APCDD1	0	2.02188	9.65555	9.52047	1.58541	0.959083	0.907469	-1.69441	0.0474641	0.0839162	5.29947	1.15065
APCDD1L	37.1347	32.3501	105.406	75.4314	45.1842	40.2815	32.6689	-0.528557	0.00652059	0.0140937	62.5806	39.3782
APCDD1L-AS1	0.807276	4.04376	7.24166	12.4498	3.17082	0.959083	0.907469	-1.18715	0.118739	0.186353	6.13563	1.67913
APEH	624.832	622.739	490.019	575.622	1070.15	1124.04	817.629	0.782957	1.50801e-17	1.48932e-16	578.303	1003.94
APEX1	1141.49	750.117	676.693	674.489	975.028	802.752	752.292	0.0775261	0.447891	0.552927	810.697	843.357
APEX2	162.262	169.838	189.892	201.395	296.472	228.262	222.33	0.466296	4.21245e-05	0.000128952	180.847	249.021
APH1A	1017.17	834.025	819.112	881.01	1154.97	727.944	768.626	-0.0109535	0.933828	0.953524	887.829	883.848
APH1B	352.78	273.965	150.466	146.469	229.092	144.821	173.327	-0.234064	0.097836	0.157837	230.92	182.413
API5	2412.14	1875.29	2024.45	2008.09	1445.9	1446.3	1542.7	-0.489564	1.27174e-15	1.09432e-14	2079.99	1478.3
APIP	149.346	174.892	121.499	111.316	121.284	127.558	131.583	-0.111954	0.372553	0.477926	139.263	126.808
APITD1	6.45821	11.1203	8.04629	5.85875	6.34165	7.67266	7.25975	-0.118876	0.799946	0.856897	7.87089	7.09135
APLF	90.4149	80.8751	97.3601	80.5578	57.0748	72.8903	68.0602	-0.40175	0.0126733	0.0257148	87.302	66.0084
APLN	90.4149	120.302	16.8972	15.3792	156.956	97.8264	107.081	1.53661	6.18855e-10	3.17357e-09	60.7483	120.621
APLNR	0	0	2.41389	0	0	0	0	-1.6263	0.346869	0.451387	0.603472	0
APLP1	10.4946	19.2078	5.6324	9.52047	23.7812	18.2226	17.2419	0.931051	0.00437242	0.00976757	11.2138	19.7486
APLP2	37570.6	30417.1	37573.8	36067.2	34915.5	24101.7	26552.5	-0.309606	0.000415959	0.00110333	35407.2	28523.3
APMAP	4321.35	3283.53	2231.24	2311.28	4223.54	2821.62	2863.06	0.171311	0.0965498	0.15601	3036.85	3302.74
APOA1-AS	1.61455	3.03282	3.21852	3.66172	3.96353	0.959083	4.53734	0.177622	0.780871	0.841453	2.8819	3.15332
APOA1BP	414.94	282.052	161.73	184.551	504.954	341.433	293.112	0.615207	0.000130528	0.00037337	260.818	379.833
APOB	1.61455	0	1.60926	1.46469	0	0.959083	0.907469	-1.03209	0.409436	0.514997	1.17212	0.622184
APOBEC2	24.2183	37.4048	16.8972	18.3086	12.6833	15.3453	25.4091	-0.385628	0.17443	0.257171	24.2072	17.8126
APOBEC3A	0	0	0	0.732344	0	0	0	-0.427761	0.784859	0.844504	0.183086	0
APOBEC3B	0	0	0	1.46469	2.37812	0	0	1.16062	0.386683	0.492488	0.366172	0.792706
APOBEC3C	166.299	128.389	58.7379	58.5875	159.334	121.804	147.01	0.586074	0.00240551	0.00564522	103.003	142.716
APOBEC3D	1.61455	9.09845	7.24166	4.39406	6.34165	12.4681	5.44481	0.592891	0.187491	0.273248	5.58718	8.08485
APOBEC3F	29.0619	37.4048	8.04629	13.9145	42.8061	41.2406	38.1137	0.969942	7.72791e-05	0.000228593	22.1069	40.7201
APOBEC3G	37.1347	31.3391	2.41389	5.12641	45.1842	20.1407	28.1315	1.15218	0.00198463	0.00472804	19.0035	31.1522
APOBEC3H	0	2.02188	0	0.732344	0	1.91817	0	-0.0824445	0.958022	0.971705	0.688556	0.639388
APOBEC4	8.07276	6.06564	0	1.46469	6.34165	4.79541	9.98216	1.41156	0.0228089	0.0436861	3.90077	7.03974
APOC1	29.0619	10.1094	4.82777	0.732344	19.8177	16.3044	10.8896	1.25688	0.0109934	0.0226508	11.1829	15.6706
APOD	62.9675	87.9517	262.309	209.45	65.7946	43.1587	48.0959	-1.31529	5.98305e-12	3.67047e-11	155.67	52.3497
APOE	2.42183	12.1313	71.612	53.4611	39.6353	17.2635	21.7793	0.363556	0.196044	0.283093	34.9065	26.226
APOF	0	0	0.804629	0	0	0	0	-0.633545	0.694198	0.771233	0.201157	0
APOL1	158.226	219.374	156.903	147.201	222.75	204.285	173.327	0.226724	0.174339	0.257079	170.426	200.121
APOL2	220.386	204.21	212.422	183.818	217.201	179.348	188.754	-0.0718782	0.556011	0.652483	205.209	195.101
APOL3	4.84366	1.01094	1.60926	1.46469	4.75624	1.91817	1.81494	0.367868	0.573576	0.668092	2.23214	2.82978
APOL4	1.61455	1.01094	37.0129	33.6878	0.792706	3.83633	0	-3.27439	1.163e-06	4.27944e-06	18.3316	1.54301
APOL5	0	0	3.21852	0.732344	0	0	0.907469	-1.15257	0.441986	0.547227	0.987715	0.30249
APOL6	733.814	790.554	360.474	389.607	554.894	392.265	418.343	-0.257101	0.122114	0.190798	568.612	455.167
APOLD1	30.6765	30.3282	28.162	17.5763	31.7082	34.527	37.2062	0.39666	0.0727424	0.12217	26.6857	34.4805
APOM	25.8328	14.1531	20.1157	21.238	19.8177	20.1407	15.427	-0.156365	0.591352	0.685081	20.3349	18.4618
APOO	101.717	79.8642	44.2546	58.5875	91.9539	68.0949	82.5797	0.253316	0.0914204	0.148669	71.1058	80.8761
APOOL	289.005	236.56	345.99	285.614	169.639	197.571	168.789	-0.690868	2.45136e-13	1.71417e-12	289.292	178.666
APOPT1	153.382	177.925	140.005	136.948	180.737	214.835	209.625	0.414677	0.000381449	0.00101826	152.065	201.732
APP	30270.4	28655.1	45293.4	42206.4	30035.6	22651.6	25939.1	-0.456814	4.27808e-10	2.22511e-09	36606.3	26208.8
APPBP2	783.058	723.832	1058.89	1049.45	505.746	495.846	568.983	-0.767422	6.83202e-29	1.52434e-27	903.808	523.525
APPL1	1146.33	1188.86	1439.48	1349.71	792.706	800.834	900.209	-0.619633	4.01319e-29	9.12139e-28	1281.1	831.25
APPL2	476.293	519.623	813.48	752.849	367.023	459.401	485.496	-0.522536	1.74467e-12	1.12397e-11	640.561	437.306
APRT	53.2802	58.6345	58.7379	82.7549	171.225	191.817	123.416	1.34804	1.22129e-22	1.76343e-21	63.3519	162.152
APTR	41.1711	70.7657	28.162	27.8291	39.6353	38.3633	41.7436	0.0170941	0.936609	0.955722	41.982	39.9141
APTX	574.78	505.47	345.186	357.384	523.979	481.46	507.275	0.215884	0.00123212	0.00303638	445.705	504.238
AQP1	0	0	3.21852	0.732344	0	0.959083	0.907469	-0.145663	0.916636	0.941024	0.987715	0.622184
AQP10	0.807276	6.06564	6.43703	8.78813	5.54894	2.87725	5.44481	-0.0237717	0.963361	0.975602	5.52452	4.62367
AQP11	62.9675	73.7986	37.0129	27.0967	30.9155	41.2406	48.0959	-0.213032	0.321416	0.423856	50.2189	40.084
AQP3	611.108	1029.14	15493.9	16236.8	1694.81	709.721	619.801	-1.82078	6.25252e-15	5.07402e-14	8342.74	1008.11
AQP4	1.61455	7.07657	2.41389	4.39406	3.96353	0	2.72241	-0.671521	0.305255	0.40645	3.87477	2.22865
AQP4-AS1	1.61455	14.1531	0	1.46469	2.37812	7.67266	6.35228	0.847554	0.166379	0.24746	4.3081	5.46769
AQP5	0	0	8.04629	7.32344	0.792706	0	0	-1.35777	0.314195	0.416469	3.84243	0.264235
AQP6	4.84366	3.03282	2.41389	0.732344	2.37812	2.87725	2.72241	0.0849773	0.90512	0.932716	2.75568	2.65926
AQP7P1	3.2291	5.0547	3.21852	0.732344	6.34165	9.59083	2.72241	1.0959	0.0753386	0.125905	3.05866	6.21829
AQR	3003.07	2102.75	2325.38	2270.27	1823.22	1566.18	1615.29	-0.528674	1.20833e-12	7.91572e-12	2425.37	1668.23
AR	12.1091	23.2516	8.85092	7.32344	16.6468	18.2226	16.3344	0.545533	0.138472	0.21216	12.8838	17.0679
ARAF	243.797	203.199	201.157	232.153	359.096	378.838	313.077	0.659523	1.14103e-11	6.81446e-11	220.077	350.337
ARAP1	393.951	615.662	721.752	833.407	987.712	1232.42	815.815	0.688094	8.67242e-25	1.47238e-23	641.193	1011.98
ARAP2	1168.94	1698.38	5395.04	5129.34	1061.43	1172.96	1312.2	-1.22376	1.18077e-77	4.58517e-75	3347.92	1182.2
ARAP3	399.602	455.934	377.371	421.098	769.718	839.197	645.21	0.855136	1.60587e-39	6.89619e-38	413.501	751.375
ARCN1	3857.16	2301.91	2347.1	2347.89	2146.65	1829.93	1953.78	-0.434785	3.23336e-05	0.000100566	2713.52	1976.79
AREG	114.633	109.181	399.096	406.451	98.2955	139.067	154.27	-0.755937	2.93394e-07	1.15628e-06	257.34	130.544
AREL1	2155.43	1616.49	1697.77	1694.64	1239	1241.05	1213.29	-0.53754	8.36206e-12	5.05183e-11	1791.08	1231.11
ARF1	981.648	905.802	949.462	1119.75	1502.18	1362.86	1115.28	0.413866	1.95038e-05	6.23294e-05	989.166	1326.77
ARF3	996.986	1044.3	1599.6	1812.55	1111.37	1003.2	1122.54	-0.291922	1.35299e-05	4.40324e-05	1363.36	1079.04
ARF4	2497.71	1814.64	1789.49	1777.4	1700.35	1724.43	1630.72	-0.213774	0.00371309	0.00840477	1969.81	1685.17
ARF5	184.059	251.724	323.461	380.086	378.121	338.556	308.539	0.304924	0.000692349	0.00178123	284.833	341.739
ARF6	1293.26	1888.43	3433.35	3544.54	1506.93	1191.18	1421.1	-0.778386	8.45774e-18	8.49544e-17	2539.9	1373.07
ARFGAP1	239.761	266.888	267.137	325.161	680.142	770.143	523.61	1.24356	5.30799e-50	4.01975e-48	274.737	657.965
ARFGAP2	766.105	643.968	841.642	910.303	953.625	965.796	852.113	0.222556	0.00339764	0.00774356	790.505	923.845
ARFGAP3	932.404	580.279	763.593	696.459	485.136	558.186	510.905	-0.518422	1.02212e-08	4.65438e-08	743.184	518.076
ARFGEF1	3186.32	3143.01	4618.57	4240.27	2130	2230.83	2365.77	-0.742939	1.7768e-58	2.1619e-56	3797.04	2242.2
ARFGEF2	1879.34	1900.57	2559.52	2453.35	1533.89	1494.25	1639.8	-0.484728	2.09109e-31	5.49129e-30	2198.2	1555.98
ARFGEF3	315.645	437.737	466.685	490.67	313.912	387.469	376.6	-0.242673	0.00752468	0.0160717	427.684	359.327
ARFIP1	846.832	561.071	799.801	785.073	450.257	463.237	460.994	-0.700933	9.54817e-15	7.62642e-14	748.194	458.163
ARFIP2	418.976	478.174	453.006	478.953	745.144	712.598	701.473	0.654969	1.34303e-18	1.43343e-17	457.277	719.739
ARFRP1	117.862	120.302	108.625	131.09	263.971	288.684	235.942	1.12518	6.61203e-29	1.47707e-27	119.47	262.866
ARG1	22.6037	28.3063	19.3111	10.2528	12.6833	30.6906	21.7793	0.148411	0.614051	0.705393	20.1185	21.7177
ARG2	544.911	384.157	328.289	380.819	375.743	384.592	362.988	-0.115741	0.356235	0.461012	409.544	374.441
ARGFXP2	16.9528	21.2297	3.21852	4.39406	7.13435	5.7545	6.35228	-0.386947	0.388129	0.494157	11.4488	6.41371
ARGLU1	2094.07	1817.67	2427.57	2402.82	1416.57	1253.52	1591.7	-0.617628	1.67558e-17	1.65124e-16	2185.53	1420.6
ARHGAP1	477.907	499.404	650.14	699.388	712.643	820.016	604.374	0.29763	0.000118933	0.000341994	581.71	712.344
ARHGAP10	289.812	310.358	349.209	338.343	265.557	299.234	301.28	-0.158581	0.0527506	0.0922088	321.931	288.69
ARHGAP11A	1922.12	2253.38	339.553	317.837	1650.41	1736.9	1944.71	1.10205	9.93788e-16	8.61645e-15	1208.22	1777.34
ARHGAP11B	282.547	250.713	28.9666	27.8291	209.274	209.08	262.259	1.37858	5.58799e-21	7.17204e-20	147.514	226.871
ARHGAP12	855.712	946.239	1272.92	1184.93	673.007	738.494	943.768	-0.4314	2.01593e-10	1.07833e-09	1064.95	785.09
ARHGAP15	1.61455	0	0.804629	0	0.792706	0	0	-0.884826	0.571128	0.666138	0.604795	0.264235
ARHGAP17	186.481	230.494	210.813	213.844	182.322	320.334	264.073	0.276887	0.0384468	0.0697438	210.408	255.576
ARHGAP18	748.345	574.213	233.342	224.83	452.635	502.559	559.001	0.368375	0.00195861	0.00467336	445.183	504.732
ARHGAP19	444.809	303.282	196.329	196.268	254.459	223.466	294.927	-0.0681759	0.474863	0.578205	285.172	257.617
ARHGAP20	11.3019	8.08751	4.02314	5.85875	3.96353	14.3862	9.98216	0.351574	0.391067	0.49717	7.31782	9.44398
ARHGAP21	2796.4	4232.8	8014.1	8243.26	3686.88	3351.03	3758.74	-0.571533	2.16675e-14	1.66507e-13	5821.64	3598.88
ARHGAP22	46.0147	70.7657	67.5888	66.6433	103.052	99.7446	80.7647	0.604653	8.25889e-05	0.000243393	62.7531	94.5204
ARHGAP23	297.078	599.487	738.649	818.028	975.821	1133.64	785.868	0.71888	4.46648e-22	6.22749e-21	613.31	965.108
ARHGAP24	35.5201	75.8204	135.982	123.766	53.1113	44.1178	66.2452	-0.628196	0.000332412	0.000894156	92.7722	54.4914
ARHGAP25	635.326	411.452	104.602	110.584	462.148	292.52	354.82	0.626466	0.00309458	0.00711503	315.491	369.829
ARHGAP26	393.143	364.949	391.05	366.172	304.399	340.474	346.653	-0.200302	0.011337	0.023272	378.828	330.509
ARHGAP26-AS1	4.03638	2.02188	0.804629	0.732344	2.37812	2.87725	3.62988	1.11591	0.200991	0.288842	1.89881	2.96175
ARHGAP26-IT1	3.2291	9.09845	2.41389	2.19703	2.37812	4.79541	3.62988	-0.113444	0.858148	0.89826	4.23462	3.60114
ARHGAP27	107.368	145.575	549.561	607.113	305.192	345.27	255.906	0.105349	0.231073	0.323811	352.404	302.123
ARHGAP28	4.84366	9.09845	42.6453	30.0261	5.54894	10.5499	9.98216	-0.94362	0.00518074	0.0114458	21.6534	8.69367
ARHGAP29	2777.03	3330.03	1065.33	1019.42	2325.01	2974.12	3099.01	0.647472	8.41003e-10	4.2542e-09	2047.95	2799.38
ARHGAP30	13.7237	26.2844	185.065	202.859	18.2322	27.8134	29.9465	-1.34838	1.60814e-11	9.49845e-11	106.983	25.3307
ARHGAP31	147.731	206.232	140.005	161.116	193.42	210.998	186.031	0.273952	0.0217732	0.0418959	163.771	196.817
ARHGAP31-AS1	2.42183	7.07657	0.804629	2.19703	3.17082	0.959083	4.53734	0.146396	0.862934	0.901955	3.12502	2.88908
ARHGAP32	965.502	1353.65	5744.24	5491.85	877.526	1116.37	1155.21	-1.29342	1.27534e-56	1.43681e-54	3388.81	1049.7
ARHGAP33	9.68731	13.1422	6.43703	2.19703	22.1958	28.7725	16.3344	1.65316	3.92894e-05	0.000120841	7.8659	22.4342
ARHGAP35	1230.29	2468.71	3750.37	3788.41	2081.65	2194.38	1953.78	-0.341969	0.00313708	0.00720187	2809.45	2076.6
ARHGAP39	17.7601	31.3391	37.8176	37.3495	42.0134	39.3224	44.466	0.469574	0.0197706	0.0384396	31.0666	41.9339
ARHGAP4	1.61455	5.0547	0.804629	4.39406	6.34165	7.67266	0.907469	0.72962	0.234405	0.327861	2.96698	4.97393
ARHGAP40	63.7748	109.181	54.7148	44.673	103.052	150.576	94.3768	0.821704	6.69712e-06	2.26518e-05	68.086	116.002
ARHGAP42	154.19	145.575	164.949	189.677	104.637	124.681	126.138	-0.469898	4.11968e-05	0.000126367	163.598	118.485
ARHGAP44	41.9783	39.4266	37.0129	38.8142	61.8311	51.7905	59.8929	0.560402	0.000915336	0.00230934	39.308	57.8382
ARHGAP5	2039.99	2907.46	5333.88	5224.54	1822.43	2238.5	2273.21	-0.781691	2.02631e-19	2.29276e-18	3876.47	2111.38
ARHGAP5-AS1	10.4946	17.186	24.9435	31.4908	20.6104	14.3862	14.5195	-0.193402	0.481378	0.583956	21.0287	16.5054
ARHGAP6	2.42183	7.07657	5.6324	5.85875	3.17082	8.63174	4.53734	0.0981283	0.840654	0.886712	5.24739	5.44664
ARHGAP8	0.807276	5.0547	0	0	3.17082	6.71358	6.35228	2.44723	0.00618281	0.0134368	1.46549	5.41223
ARHGDIA	365.696	287.107	255.067	329.555	832.341	905.374	603.467	1.30196	7.51414e-26	1.37553e-24	309.356	780.394
ARHGDIB	445.616	276.997	79.6582	111.316	378.121	304.029	353.005	0.913781	2.3638e-13	1.65548e-12	228.397	345.052
ARHGEF1	128.357	196.122	223.687	247.532	439.159	622.445	329.411	1.22408	3.14236e-19	3.50987e-18	198.925	463.672
ARHGEF10	999.408	1084.74	1290.62	1352.64	1051.92	1207.49	1167	-0.0425509	0.501327	0.602074	1181.85	1142.14
ARHGEF10L	9.68731	31.3391	152.075	178.692	67.38	98.7855	47.1884	0.358513	0.0245622	0.0466525	92.9483	71.118
ARHGEF11	536.839	691.482	825.549	871.489	883.075	914.965	934.693	0.339537	1.85344e-08	8.20849e-08	731.34	910.911
ARHGEF12	3412.36	5102.21	11073.3	10907.5	3841.45	3701.1	4082.7	-0.821907	6.48165e-35	2.06092e-33	7623.85	3875.09
ARHGEF16	28.2547	57.6235	27.3574	30.0261	135.553	218.671	95.2842	2.07088	2.41655e-33	7.12511e-32	35.8154	149.836
ARHGEF17	104.946	178.936	179.432	205.789	275.069	393.224	272.241	0.916858	4.95159e-10	2.563e-09	167.276	313.511
ARHGEF18	711.21	708.668	1514.31	1809.62	997.224	991.692	894.764	-0.187456	0.0199644	0.038767	1185.95	961.227
ARHGEF19	25.0256	83.908	27.3574	39.5466	137.931	157.29	113.434	1.69464	2.64251e-20	3.23247e-19	43.9594	136.218
ARHGEF2	643.399	505.47	600.253	651.054	807.767	743.289	714.178	0.326307	0.00100523	0.00251736	600.044	755.078
ARHGEF25	3.2291	5.0547	0	2.92938	8.71977	17.2635	7.25975	2.15662	0.000893339	0.00225853	2.80329	11.081
ARHGEF26	201.819	221.396	82.8768	73.9667	165.676	175.512	175.141	0.424113	0.00109025	0.00271352	145.015	172.11
ARHGEF26-AS1	0.807276	1.01094	3.21852	0.732344	0	0	0	-3.02737	0.0307052	0.0570324	1.44227	0
ARHGEF28	3770.79	3572.66	4582.36	4502.45	2940.15	3026.86	3373.06	-0.394196	9.42145e-10	4.73825e-09	4107.06	3113.36
ARHGEF3	217.157	192.078	450.592	443.068	140.309	161.126	165.159	-0.961255	2.91598e-22	4.11915e-21	325.724	155.531
ARHGEF3-AS1	4.84366	4.04376	5.6324	2.92938	2.37812	2.87725	0.907469	-1.06922	0.112505	0.178162	4.3623	2.05428
ARHGEF33	12.1091	17.186	13.6787	15.3792	5.54894	9.59083	9.07469	-0.871044	0.0172069	0.033903	14.5883	8.07149
ARHGEF34P	25.8328	29.3172	61.1518	62.9816	47.5624	48.9132	37.2062	0.0630054	0.739917	0.807717	44.8209	44.5606
ARHGEF35	35.5201	44.4813	81.2675	90.8106	34.8791	39.3224	47.1884	-0.522546	0.00511008	0.0113061	63.0199	40.4633
ARHGEF37	34.7129	67.7329	733.017	778.482	75.3071	69.054	63.5228	-1.52399	1.39556e-31	3.70747e-30	403.486	69.2946
ARHGEF38	4.03638	6.06564	1.60926	3.66172	0.792706	0.959083	0.907469	-2.08799	0.0304335	0.0565853	3.84325	0.886419
ARHGEF39	131.586	132.433	39.4268	45.4053	95.9174	118.926	112.526	0.529991	0.00179822	0.00431946	87.2128	109.123
ARHGEF4	230.881	339.676	2652.86	2760.2	520.808	515.027	380.229	-0.922592	1.54284e-25	2.79073e-24	1495.91	472.022
ARHGEF40	201.012	308.336	577.723	666.433	499.405	488.173	405.639	0.222541	0.00580668	0.0126859	438.376	464.405
ARHGEF5	131.586	160.739	325.875	317.837	222.75	182.226	206.903	-0.0940814	0.375763	0.481233	234.009	203.96
ARHGEF6	4.84366	18.1969	28.9666	16.8439	15.8541	11.509	20.8718	-0.0122065	0.965801	0.977476	17.2128	16.0783
ARHGEF7	921.102	920.966	1107.17	1097.78	732.46	981.142	935.6	-0.195973	0.00366552	0.00830121	1011.76	883.067
ARHGEF9	118.67	130.411	228.515	231.421	126.04	138.108	127.953	-0.38935	0.00093226	0.0023488	177.254	130.7
ARHGEF9-IT1	0.807276	1.01094	2.41389	0.732344	0.792706	2.87725	1.81494	0.509525	0.57346	0.668	1.24111	1.8283
ARID1A	582.853	1015.99	1120.85	1182	943.32	1458.76	1209.66	0.331168	0.0127924	0.0259243	975.425	1203.91
ARID1B	439.965	738.997	1010.61	1158.57	672.215	817.138	639.766	-0.168661	0.0559137	0.0970132	837.036	709.706
ARID2	1407.08	1505.29	2043.76	1997.83	1017.04	1203.65	1304.03	-0.552827	4.1863e-14	3.14291e-13	1738.49	1174.91
ARID3A	48.4366	45.4923	78.8536	90.8106	79.2706	84.3993	65.3378	0.258259	0.105183	0.167967	65.8983	76.3359
ARID3B	94.4513	121.313	92.5323	110.584	145.065	187.021	176.956	0.69905	3.11211e-08	1.34499e-07	104.72	169.681
ARID3C	1.61455	0	1.60926	1.46469	1.58541	0	0	-1.06594	0.402781	0.508589	1.17212	0.528471
ARID4A	430.278	525.688	869.804	810.705	388.426	357.738	449.197	-0.672593	1.36746e-18	1.45865e-17	659.119	398.454
ARID4B	1152.79	1257.61	1902.95	1907.76	904.478	846.87	1026.35	-0.714456	9.52192e-33	2.70693e-31	1555.28	925.898
ARID5A	8.07276	7.07657	13.6787	21.238	25.3666	23.018	14.5195	0.782055	0.0091509	0.0191881	12.5165	20.968
ARID5B	393.143	565.115	1637.42	1786.19	415.378	430.628	446.475	-1.06553	8.21524e-50	6.19572e-48	1095.47	430.827
ARIH1	1476.51	1473.95	2275.49	2300.29	1073.32	1105.82	1240.51	-0.692936	4.19176e-55	4.27396e-53	1881.56	1139.89
ARIH2	846.025	816.839	749.109	801.184	931.43	1005.12	994.586	0.281769	1.08753e-06	4.02118e-06	803.289	977.045
ARIH2OS	3.2291	1.01094	4.82777	2.92938	0.792706	1.91817	2.72241	-0.787265	0.306502	0.407832	2.9993	1.81109
ARL1	925.138	667.22	716.12	725.753	655.568	542.841	625.246	-0.312508	4.60284e-05	0.000140385	758.558	607.885
ARL10	95.2586	112.214	60.3472	62.2492	89.5758	117.008	81.6722	0.268259	0.0814714	0.13454	82.5173	96.0854
ARL11	1.61455	2.02188	0.804629	3.66172	0	0.959083	3.62988	-0.51736	0.627094	0.715632	2.02569	1.52965
ARL13A	9.68731	8.08751	7.24166	5.12641	7.92706	14.3862	9.07469	0.509666	0.212424	0.30225	7.53572	10.4627
ARL13B	314.838	355.851	333.116	279.755	260.8	228.262	269.518	-0.338862	0.00108315	0.00269804	320.89	252.86
ARL14	5.65093	13.1422	41.8407	33.6878	10.3052	8.63174	15.427	-0.67557	0.0216703	0.041719	23.5804	11.4546
ARL14EP	364.889	235.549	217.25	188.212	173.603	176.471	190.568	-0.446704	0.000135692	0.000387257	251.475	180.214
ARL15	142.888	170.849	293.69	248.997	101.466	165.921	175.141	-0.497075	0.000103942	0.000301511	214.106	147.51
ARL16	179.215	166.805	181.846	205.056	245.739	259.911	246.832	0.445658	2.0048e-07	8.03813e-07	183.231	250.827
ARL17A	84.764	71.7767	57.9333	51.9964	55.4894	70.9721	88.9319	0.133311	0.441247	0.546499	66.6176	71.7978
ARL2	6.45821	12.1313	5.6324	10.9852	25.3666	19.1817	13.612	1.14897	0.00186146	0.00446081	8.80176	19.3868
ARL2BP	466.605	518.612	399.901	463.574	438.366	474.746	482.773	0.0123529	0.883798	0.917599	462.173	465.295
ARL3	112.211	118.28	82.0721	93.0077	99.0883	92.0719	118.878	0.0471862	0.710433	0.784563	101.393	103.346
ARL4A	230.074	204.21	401.51	337.611	159.334	161.126	194.198	-0.730412	1.58412e-11	9.36262e-11	293.351	171.553
ARL4C	1658.95	2244.29	1437.87	1332.87	2070.55	1862.54	1788.62	0.213818	0.0506573	0.088873	1668.49	1907.24
ARL4D	59.7384	65.711	226.905	204.324	87.9904	63.2995	70.7826	-0.637173	7.98048e-06	2.67251e-05	139.17	74.0241
ARL5A	760.454	927.031	1433.04	1230.34	623.86	759.593	798.573	-0.547732	5.78088e-12	3.54883e-11	1087.72	727.342
ARL5B	930.789	909.845	1568.22	1488.12	589.773	656.972	690.584	-0.881283	1.03152e-23	1.62296e-22	1224.24	645.776
ARL6	79.9203	80.8751	57.1286	60.7845	56.2821	61.3813	75.3199	-0.0992043	0.579988	0.673947	69.6772	64.3278
ARL6IP1	13521.9	8504.02	3018.97	2634.24	7465.71	3774.95	4018.27	-0.116074	0.50951	0.609775	6919.78	5086.31
ARL6IP4	159.841	214.319	144.029	179.424	531.906	400.897	397.471	1.35846	4.51466e-37	1.64465e-35	174.403	443.425
ARL6IP5	4928.42	3381.59	2432.39	2121.6	2849.78	1606.46	1427.45	-0.636551	0.000532923	0.00138988	3216	1961.23
ARL6IP6	978.418	757.193	443.35	394.001	616.725	351.983	416.528	-0.374302	0.010133	0.0210443	643.241	461.746
ARL8A	128.357	110.192	146.442	191.142	230.677	133.312	133.398	0.226362	0.135878	0.208873	144.033	165.796
ARL8B	2210.32	1354.66	2660.91	2630.58	1354.73	911.129	994.586	-0.988733	4.37035e-16	3.90613e-15	2214.12	1086.82
ARL9	8.07276	8.08751	2.41389	2.92938	7.13435	18.2226	9.07469	1.33297	0.0199391	0.0387302	5.37588	11.4772
ARMC1	719.283	610.607	567.263	586.607	449.464	579.286	549.019	-0.23733	0.00592621	0.0129269	620.94	525.923
ARMC10	298.692	295.194	199.548	211.647	182.322	225.384	234.127	-0.212248	0.039351	0.0711789	251.27	213.945
ARMC12	3.2291	4.04376	2.41389	1.46469	0.792706	5.7545	5.44481	0.594878	0.437853	0.543364	2.78786	3.99734
ARMC2	20.1819	26.2844	29.7713	27.0967	20.6104	20.1407	15.427	-0.452351	0.0904567	0.147273	25.8336	18.726
ARMC2-AS1	0.807276	0	0.804629	2.19703	2.37812	0.959083	0.907469	0.786593	0.463759	0.567715	0.952234	1.41489
ARMC4	1.61455	1.01094	0.804629	0.732344	0.792706	0	0.907469	-0.822427	0.541536	0.639479	1.04062	0.566725
ARMC5	36.3274	23.2516	38.6222	48.3347	77.6852	87.2765	69.8751	1.09491	1.81057e-09	8.84732e-09	36.634	78.2789
ARMC6	63.7748	61.6673	42.6453	62.2492	183.908	219.63	121.601	1.57296	9.30752e-28	1.91512e-26	57.5842	175.046
ARMC7	35.5201	34.3719	32.9898	49.067	65.0019	64.2585	61.7079	0.732746	2.65155e-05	8.33221e-05	37.9872	63.6561
ARMC8	991.335	872.441	995.326	904.445	560.443	631.076	776.793	-0.525761	5.07212e-14	3.77534e-13	940.886	656.104
ARMC9	326.947	272.954	299.322	293.67	269.52	292.52	288.575	-0.0774643	0.364347	0.46928	298.223	283.538
ARMCX1	181.637	189.046	162.535	172.833	133.175	104.54	142.473	-0.470853	4.72347e-05	0.000143704	176.513	126.729
ARMCX2	657.93	605.553	590.598	576.355	665.08	510.232	548.111	-0.0756921	0.388711	0.494726	607.609	574.475
ARMCX3	588.504	543.885	639.68	683.277	490.685	354.861	421.973	-0.530188	2.77758e-09	1.33756e-08	613.837	422.506
ARMCX4	146.924	213.308	107.82	88.6136	134.76	197.571	159.715	0.306345	0.0601401	0.1035	139.167	164.015
ARMCX5	222.808	172.871	255.872	233.618	147.443	117.008	156.085	-0.650194	1.69606e-07	6.85296e-07	221.292	140.179
ARMCX5-GPRASP2	10.4946	17.186	13.6787	11.7175	5.54894	5.7545	5.44481	-1.23108	0.00286494	0.00663349	13.2692	5.58275
ARMCX6	92.8367	79.8642	81.2675	82.7549	108.601	59.4631	81.6722	-0.00383712	0.980979	0.988788	84.1808	83.2454
ARMS2	0.807276	2.02188	0	0	3.17082	0.959083	1.81494	2.21593	0.0508956	0.0892569	0.707289	1.98161
ARMT1	1127.76	780.445	531.055	516.302	546.174	449.81	546.296	-0.457447	4.21041e-05	0.000128912	738.892	514.094
ARNT	535.224	528.721	752.328	709.641	455.013	482.419	536.314	-0.346065	4.66088e-08	1.9815e-07	631.479	491.249
ARNT2	7.26548	14.1531	9.65555	8.78813	10.3052	16.3044	19.0568	0.62276	0.063977	0.109258	9.96558	15.2221
ARNTL	376.191	478.174	778.076	781.411	323.424	359.656	451.012	-0.615668	2.74705e-15	2.29984e-14	603.463	378.031
ARNTL2	2301.54	2541.5	1903.75	1826.47	1957.19	2213.56	2505.52	0.0632545	0.404685	0.510534	2143.32	2225.43
ARNTL2-AS1	63.7748	57.6235	12.0694	15.3792	27.7447	39.3224	45.3734	0.349639	0.158284	0.237335	37.2117	37.4802
ARPC1A	538.453	633.859	1309.13	1439.79	804.597	758.634	838.501	-0.166765	0.032364	0.0597366	980.308	800.577
ARPC1B	169.528	194.1	165.754	215.309	400.317	445.014	317.614	1.04463	1.68244e-28	3.64249e-27	186.173	387.648
ARPC2	2605.89	3369.46	4052.92	4090.14	3795.48	3450.78	3700.66	0.0641321	0.382374	0.487987	3529.6	3648.97
ARPC3	1514.45	1255.59	1420.17	1431	1216.8	1031.01	1255.03	-0.267838	0.000986724	0.00247508	1405.3	1167.62
ARPC4	536.839	310.358	362.083	439.406	531.906	424.874	391.119	0.10688	0.525837	0.62546	412.172	449.299
ARPC5	1126.96	948.261	1754.09	1680.73	830.756	887.151	936.508	-0.597562	1.76853e-10	9.51857e-10	1377.51	884.805
ARPC5L	358.431	429.649	494.847	523.626	428.854	393.224	433.77	-0.0960363	0.332488	0.435906	451.638	418.616
ARPIN	217.157	257.789	418.407	389.607	253.666	223.466	249.554	-0.344403	4.32688e-05	0.000132322	320.74	242.229
ARPP19	3168.56	3613.1	3253.92	3314.59	2603.25	3181.28	3438.4	-0.123091	0.0662444	0.112656	3337.54	3074.31
ARR3	11.3019	21.2297	12.0694	10.9852	15.8541	17.2635	18.1494	0.331417	0.277266	0.376069	13.8965	17.089
ARRB1	2.42183	5.0547	12.8741	10.9852	6.34165	6.71358	4.53734	-0.228554	0.616019	0.706616	7.83394	5.86419
ARRB2	47.6293	47.5141	20.1157	24.1673	91.9539	70.013	78.9498	1.32519	4.05132e-12	2.53222e-11	34.8566	80.3056
ARRDC1	67.0039	83.908	99.774	131.822	228.299	271.42	166.974	1.23539	5.85754e-30	1.38659e-28	95.6269	222.231
ARRDC1-AS1	61.353	61.6673	46.6685	44.673	101.466	77.6857	71.69	0.66612	2.83208e-05	8.86592e-05	53.5904	83.614
ARRDC2	41.1711	55.6017	42.6453	58.5875	84.0268	70.9721	92.5618	0.75149	2.38227e-06	8.46221e-06	49.5014	82.5203
ARRDC3	971.96	1407.23	2005.94	1893.11	1169.24	1068.42	1294.05	-0.37794	0.00130243	0.00319799	1569.56	1177.24
ARRDC3-AS1	41.9783	42.4594	34.599	26.3644	34.0864	32.6088	41.7436	0.0204731	0.923027	0.945299	36.3503	36.1462
ARRDC4	433.507	321.479	236.561	174.298	294.887	274.298	283.13	0.0444753	0.8645	0.903045	291.461	284.105
ARSA	146.924	174.892	216.445	240.209	313.119	342.393	225.96	0.612471	5.33718e-11	3.01482e-10	194.618	293.824
ARSB	548.14	448.857	227.71	224.83	400.317	340.474	311.262	0.0719738	0.457786	0.561987	362.384	350.684
ARSD	715.246	548.94	725.775	688.403	565.992	341.433	350.283	-0.667549	9.49728e-08	3.93228e-07	669.591	419.236
ARSE	1.61455	3.03282	1.60926	0.732344	14.2687	2.87725	4.53734	2.2917	0.00236257	0.00555518	1.74724	7.22777
ARSG	13.7237	22.2407	15.2879	24.1673	22.1958	17.2635	24.5017	0.17897	0.534392	0.633406	18.8549	21.3203
ARSI	24.2183	25.2735	19.3111	27.0967	52.3186	43.1587	34.4838	0.846719	8.77199e-05	0.000257516	23.9749	43.3204
ARSJ	3196.01	2302.92	1876.39	1989.78	1805.78	1382.04	1409.3	-0.584135	6.84821e-07	2.59524e-06	2341.27	1532.37
ARSK	661.159	544.896	366.911	336.878	424.89	342.393	328.504	-0.32411	0.00115405	0.00285865	477.461	365.262
ART1	2.42183	0	0	0	3.17082	0.959083	5.44481	2.91336	0.0102027	0.021165	0.605457	3.19157
ART3	10.4946	10.1094	3.21852	2.92938	3.96353	5.7545	9.07469	0.14072	0.748407	0.814356	6.68797	6.26424
ART4	0.807276	1.01094	0.804629	0	0.792706	2.87725	1.81494	1.57701	0.168362	0.24992	0.655711	1.8283
ARTN	77.4985	95.0283	90.9231	104.725	188.664	206.203	166.974	1.02472	6.1813e-15	5.01846e-14	92.0437	187.28
ARV1	606.264	404.376	236.561	184.551	421.72	239.771	239.572	-0.101357	0.535994	0.634811	357.938	300.354
ARVCF	33.9056	34.3719	26.5527	41.0113	116.528	167.839	82.5797	1.79578	4.09025e-22	5.72918e-21	33.9604	122.316
ASAH1	3720.73	2772	3816.35	3178.37	2167.26	1712.92	1720.56	-0.83972	9.80271e-20	1.14028e-18	3371.86	1866.91
ASAH2	4.03638	5.0547	3.21852	2.92938	3.96353	0	0.907469	-1.1002	0.15233	0.229539	3.80974	1.62367
ASAH2B	12.1091	10.1094	10.4602	8.78813	7.92706	8.63174	5.44481	-0.475799	0.220947	0.311847	10.3667	7.33454
ASAP1	1005.87	1228.29	956.704	839.266	880.696	1392.59	1305.85	0.250957	0.0237537	0.0453055	1007.53	1193.04
ASAP1-IT1	51.6657	54.5907	25.7481	7.32344	42.0134	44.1178	57.1705	0.698145	0.00365197	0.00827462	34.832	47.7673
ASAP1-IT2	19.3746	28.3063	14.4833	6.59109	11.0979	16.3044	32.6689	0.360812	0.271974	0.370156	17.1888	20.0237
ASAP2	1719.5	1928.87	2568.38	2615.93	1630.6	1994.89	1966.49	-0.22636	0.00333096	0.00760392	2208.17	1863.99
ASAP3	19.3746	50.547	181.846	185.283	52.3186	46.9951	58.9855	-0.613703	0.00026701	0.000728976	109.263	52.7664
ASB1	501.318	522.656	323.461	368.369	554.894	657.931	533.592	0.466363	3.92934e-09	1.86853e-08	428.951	582.139
ASB13	59.7384	69.7548	49.887	84.9519	99.0883	105.499	90.7469	0.574173	0.000180657	0.00050485	66.083	98.4447
ASB14	71.0403	62.6782	81.2675	81.2902	61.0384	48.9132	68.9676	-0.314981	0.0394254	0.0713064	74.069	59.6397
ASB15	0	2.02188	3.21852	2.19703	0	0.959083	1.81494	-0.861675	0.390361	0.49648	1.85936	0.924673
ASB16	46.822	27.2954	16.0926	21.238	49.1478	40.2815	40.8361	0.711382	0.00279145	0.00647819	27.862	43.4218
ASB16-AS1	79.9203	71.7767	64.3703	63.7139	87.9904	90.1538	92.5618	0.369379	0.0181059	0.0355094	69.9453	90.2353
ASB2	10.4946	14.1531	4.82777	3.66172	22.1958	12.4681	7.25975	0.977811	0.0164749	0.0326333	8.28431	13.9745
ASB3	27.4474	32.3501	12.8741	16.1116	16.6468	17.2635	18.1494	-0.278419	0.346327	0.450748	22.1958	17.3532
ASB5	4.84366	1.01094	2.41389	0	0.792706	0.959083	0.907469	-1.13288	0.381001	0.486484	2.06712	0.886419
ASB6	138.851	146.586	158.512	202.127	246.532	268.543	218.7	0.607529	1.96441e-09	9.56574e-09	161.519	244.592
ASB7	222.001	330.577	432.086	410.845	245.739	237.853	241.387	-0.483561	2.9466e-08	1.278e-07	348.877	241.659
ASB8	163.07	171.86	198.743	202.859	132.382	170.717	171.512	-0.217671	0.0392729	0.0710588	184.133	158.203
ASB9	15.3382	11.1203	4.02314	6.59109	8.71977	15.3453	11.7971	0.514626	0.182711	0.267265	9.2682	11.9541
ASB9P1	9.68731	4.04376	1.60926	2.92938	2.37812	7.67266	1.81494	0.0237907	0.971542	0.98159	4.56743	3.95524
ASCC1	426.242	289.129	261.504	280.488	289.338	261.83	238.664	-0.234941	0.0235262	0.0449279	314.341	263.277
ASCC2	297.078	282.052	315.414	377.157	435.196	451.728	391.119	0.41998	0.000152326	0.000430624	317.925	426.014
ASCC3	8980.14	8234.1	11679.2	10880.4	5804.19	5434.16	6301.46	-0.755288	2.01851e-60	2.8558e-58	9943.46	5846.61
ASCL2	1.61455	4.04376	0	0.732344	3.17082	2.87725	1.81494	0.850695	0.278709	0.377689	1.59766	2.621
ASCL3	3.2291	2.02188	0	0	0	6.71358	1.81494	1.94053	0.0607009	0.104327	1.31275	2.84284
ASF1A	486.787	417.518	314.61	307.584	271.898	304.988	321.244	-0.327169	0.000458503	0.00120875	381.625	299.377
ASF1B	127.55	125.356	28.162	16.8439	190.249	173.594	184.216	1.86851	1.15923e-21	1.56835e-20	74.478	182.687
ASGR1	1.61455	1.01094	0	0	2.37812	2.87725	0.907469	2.06403	0.0702153	0.118526	0.656373	2.05428
ASH1L	2223.24	2715.38	3367.37	3098.55	1778.83	2068.74	2267.76	-0.476717	2.76223e-10	1.46169e-09	2851.13	2038.45
ASH1L-AS1	29.8692	26.2844	20.1157	21.238	24.5739	27.8134	19.0568	-0.0218554	0.930854	0.9509	24.3768	23.8147
ASH2L	442.387	332.599	406.338	370.566	308.363	304.029	329.411	-0.306778	6.75382e-05	0.000201412	387.972	313.934
ASIC1	71.0403	105.138	71.612	98.8664	107.808	137.149	91.6544	0.369538	0.00834068	0.0176453	86.6641	112.204
ASIC2	0.807276	0	3.21852	1.46469	3.17082	0.959083	0.907469	0.530481	0.575275	0.669345	1.37262	1.67913
ASIC3	1.61455	3.03282	0.804629	2.92938	11.0979	9.59083	4.53734	2.00076	0.000612834	0.00159029	2.09534	8.40869
ASIC4	0.807276	1.01094	0.804629	0	2.37812	1.91817	1.81494	1.73876	0.140383	0.214565	0.655711	2.03707
ASIP	3.2291	3.03282	1.60926	0	1.58541	3.83633	3.62988	0.932818	0.289874	0.389867	1.96779	3.01721
ASL	136.43	144.564	148.856	150.13	322.631	408.569	263.166	1.16828	2.13602e-28	4.59722e-27	144.995	331.456
ASNA1	116.248	126.367	136.787	160.383	237.019	228.262	199.643	0.71355	5.77064e-12	3.54374e-11	134.946	221.641
ASNS	465.798	376.069	823.94	794.593	315.497	312.661	313.984	-0.89978	1.21004e-12	7.9241e-12	615.1	314.047
ASNSD1	541.682	451.89	334.726	329.555	400.317	415.283	482.773	0.0921606	0.252707	0.348639	414.463	432.791
ASPDH	0	0	7.24166	5.85875	4.75624	3.83633	2.72241	1.04505	0.159626	0.238993	3.2751	3.77166
ASPG	0.807276	0	1.60926	5.12641	0.792706	1.91817	0	-0.474477	0.654044	0.738125	1.88574	0.903624
ASPH	23503.8	15864.7	5676.66	5031.93	14137.9	9105.53	10545.7	0.148121	0.245206	0.340271	12519.3	11263
ASPHD1	2.42183	7.07657	4.02314	1.46469	11.0979	11.509	9.98216	1.66588	0.00134603	0.00329826	3.74656	10.863
ASPHD2	174.372	195.111	183.455	215.309	210.86	177.43	161.529	-0.0627641	0.601152	0.694056	192.062	183.273
ASPM	6919.97	8943.78	604.276	391.804	6364.64	6171.7	6697.12	1.6459	2.32514e-09	1.12533e-08	4214.96	6411.15
ASPN	63.7748	53.5798	10.4602	4.39406	19.8177	38.3633	57.1705	0.907807	0.00216112	0.00511511	33.0522	38.4505
ASPRV1	0	2.02188	5.6324	2.19703	1.58541	0	0	-1.03439	0.407263	0.512971	2.46283	0.528471
ASPSCR1	12.9164	17.186	17.7018	18.3086	69.7581	55.6268	37.2062	1.7196	6.5577e-14	4.81435e-13	16.5282	54.1971
ASRGL1	1.61455	0	0	0.732344	1.58541	1.91817	1.81494	1.678	0.139839	0.213932	0.586724	1.77284
ASS1	5.65093	7.07657	45.8638	34.4202	19.8177	23.018	13.612	0.0782579	0.777679	0.838854	23.2529	18.8159
ASTE1	170.335	169.838	89.3138	91.543	118.906	100.704	132.49	-0.0805663	0.549965	0.647074	130.257	117.367
ASTL	0	0	1.60926	2.19703	0	0	0	-1.84027	0.204038	0.292345	0.951572	0
ASTN2	1.61455	2.02188	4.82777	14.6469	1.58541	4.79541	5.44481	-0.217031	0.700243	0.775823	5.77777	3.94188
ASUN	1116.46	894.681	711.292	705.979	684.898	621.486	741.402	-0.303411	8.22312e-08	3.4218e-07	857.104	682.595
ASXL1	1191.54	1521.46	1557.76	1603.1	1540.23	1792.53	1649.78	0.181423	0.00637994	0.0138257	1468.47	1660.84
ASXL2	950.971	1013.97	1461.21	1497.64	826.792	901.538	851.206	-0.491432	4.74376e-18	4.84219e-17	1230.95	859.845
ASXL3	6.45821	18.1969	11.2648	8.05578	9.51247	16.3044	10.8896	0.178732	0.64488	0.730672	10.9939	12.2355
ATAD1	4838	3573.67	2856.43	2620.33	3036.86	1871.17	2301.34	-0.488467	4.27123e-06	1.47808e-05	3472.11	2403.12
ATAD2	3966.15	3063.15	1227.86	1057.5	2573.92	2063.95	2498.26	0.258911	0.0119162	0.0243351	2328.67	2378.71
ATAD2B	1030.89	951.294	1313.15	1226.68	608.798	637.79	823.982	-0.709276	1.67588e-24	2.7984e-23	1130.5	690.19
ATAD3A	72.6548	63.6892	40.2314	46.1377	215.616	224.425	136.12	1.78581	4.50196e-15	3.69448e-14	55.6783	192.054
ATAD3B	94.4513	79.8642	70.0027	91.543	287.752	386.51	183.309	1.70421	7.86838e-28	1.62818e-26	83.9653	285.857
ATAD3C	4.03638	2.02188	4.82777	1.46469	5.54894	4.79541	0.907469	0.27624	0.653775	0.737868	3.08768	3.75061
ATAD5	1307.79	1282.88	457.029	381.551	944.906	1028.14	1049.03	0.458798	0.000551221	0.00143555	857.312	1007.36
ATAT1	77.4985	79.8642	61.9564	68.8403	72.929	97.8264	86.2095	0.249561	0.121846	0.190444	72.0399	85.655
ATE1	623.217	630.826	630.829	609.31	478.002	454.605	539.037	-0.346085	5.21308e-06	1.78641e-05	623.546	490.548
ATE1-AS1	1.61455	6.06564	0	2.19703	5.54894	0.959083	6.35228	1.00547	0.206992	0.295789	2.4693	4.28677
ATF1	388.3	299.238	362.083	403.521	242.568	235.934	282.223	-0.520772	2.35838e-08	1.03369e-07	363.286	253.575
ATF2	765.298	848.178	740.258	703.05	573.126	696.294	770.441	-0.17041	0.0429843	0.0768746	764.196	679.954
ATF3	19.3746	19.2078	371.738	415.971	26.1593	43.1587	62.6154	-1.18279	3.89165e-06	1.35186e-05	206.573	43.9778
ATF4	1843.01	2158.36	3745.55	3743.74	3375.34	2925.2	3785.96	0.286268	0.0137957	0.0278217	2872.66	3362.17
ATF5	78.3058	63.6892	50.6916	58.5875	88.7831	80.5629	73.505	0.373375	0.0162573	0.0322339	62.8185	80.9503
ATF6	4398.85	3109.65	2756.66	2610.07	2923.5	1774.3	2029.1	-0.491019	3.68971e-05	0.000113867	3218.81	2242.3
ATF6B	469.835	595.443	577.723	686.939	1063.02	908.251	721.438	0.626231	4.33967e-15	3.56451e-14	582.485	897.569
ATF7	245.412	283.063	287.252	285.614	233.848	373.083	334.856	0.185036	0.116553	0.183364	275.335	313.929
ATF7IP	1129.38	1461.82	2672.98	2513.4	927.466	1265.99	1148.86	-0.723062	1.30944e-18	1.39839e-17	1944.39	1114.1
ATF7IP2	73.4621	85.9298	52.3009	51.9964	55.4894	77.6857	80.7647	0.148557	0.442206	0.547426	65.9223	71.3133
ATG10	52.4729	96.0392	86.0953	90.0783	54.6967	77.6857	70.7826	-0.25711	0.102843	0.164908	81.1714	67.7217
ATG101	86.3785	97.0502	87.7045	119.372	225.921	165.921	156.085	0.910026	5.59512e-11	3.15369e-10	97.6263	182.642
ATG12	556.213	529.732	474.731	470.897	401.109	448.851	470.069	-0.20544	0.00682965	0.0147042	507.893	440.01
ATG13	340.67	382.135	591.402	588.804	328.18	335.679	384.767	-0.404019	7.30309e-09	3.37354e-08	475.753	349.542
ATG14	297.078	270.932	502.088	478.221	230.677	238.812	266.796	-0.610987	1.94385e-13	1.3719e-12	387.08	245.428
ATG16L1	704.752	630.826	832.791	775.552	659.531	663.685	688.769	-0.130284	0.139584	0.213576	735.98	670.662
ATG16L2	62.1602	91.9955	121.499	113.513	164.883	238.812	201.458	1.07015	2.20073e-12	1.40537e-11	97.292	201.718
ATG2A	56.5093	74.8095	128.741	166.242	196.591	235.934	165.159	0.996511	1.95718e-19	2.22005e-18	106.575	199.228
ATG2B	900.113	1055.42	1366.26	1250.11	783.194	883.315	909.284	-0.402921	1.08227e-07	4.45477e-07	1142.98	858.598
ATG3	687.799	607.574	553.585	532.414	550.931	469.951	537.222	-0.186787	0.00653013	0.014111	595.343	519.368
ATG4A	228.459	197.133	259.09	273.164	178.359	163.044	218.7	-0.350154	0.000581416	0.00151117	239.462	186.701
ATG4B	222.808	228.472	258.286	317.837	343.242	363.492	303.095	0.395549	7.63111e-06	2.56256e-05	256.851	336.61
ATG4C	221.194	179.947	136.787	114.246	168.054	158.249	169.697	0.071428	0.498534	0.599672	163.043	165.333
ATG4D	16.1455	21.2297	36.2083	19.0409	51.5259	53.7086	37.2062	1.08343	2.93992e-06	1.03544e-05	23.1561	47.4802
ATG5	582.046	680.362	609.104	587.34	451.842	550.513	595.3	-0.210539	0.00926973	0.0194127	614.713	532.552
ATG7	499.704	383.146	374.152	322.964	375.743	360.615	428.325	-0.0149793	0.848257	0.891829	394.991	388.228
ATG9A	828.265	753.15	1051.65	1104.37	1119.3	925.515	683.324	-0.0462247	0.682144	0.760944	934.36	909.38
ATG9B	1.61455	2.02188	1.60926	2.92938	4.75624	1.91817	4.53734	1.0173	0.147568	0.223507	2.04377	3.73725
ATHL1	33.0983	49.536	33.7944	40.2789	137.138	165.921	102.544	1.78919	1.22644e-21	1.65806e-20	39.1769	135.201
ATIC	1189.92	690.471	452.201	413.774	561.236	871.806	589.855	0.105815	0.452103	0.556882	686.593	674.299
ATL1	126.742	115.247	193.916	166.974	78.4779	63.2995	101.637	-0.85917	3.91889e-12	2.45219e-11	150.72	81.138
ATL2	2011.73	1796.44	3842.1	3545.28	1468.09	1199.81	1236.88	-1.02335	6.58427e-61	9.61356e-59	2798.89	1301.59
ATL3	3958.07	3482.69	5831.14	5701.3	2923.5	2183.83	2145.26	-0.933437	7.75894e-22	1.06153e-20	4743.3	2417.53
ATM	3319.52	3148.06	2271.47	1945.84	2070.55	2187.67	2446.54	-0.223279	0.0160366	0.0318447	2671.22	2234.92
ATMIN	624.832	975.556	1355.8	1420.01	879.111	906.333	859.373	-0.254042	0.00382155	0.00863848	1094.05	881.606
ATN1	129.164	190.057	102.188	111.316	282.203	707.803	333.041	1.73599	2.35859e-20	2.89487e-19	133.181	441.016
ATOX1	50.8584	70.7657	56.324	72.502	95.9174	162.085	100.729	0.921196	1.05401e-08	4.79361e-08	62.6125	119.577
ATP10A	13.7237	12.1313	28.162	35.1525	16.6468	13.4272	9.07469	-0.703203	0.095358	0.15433	22.2924	13.0496
ATP10B	3.2291	5.0547	391.05	383.748	2.37812	0	2.72241	-4.52198	1.44195e-13	1.02641e-12	195.77	1.70017
ATP10D	4226.9	3276.45	7102.46	6370.66	3057.47	1814.58	1957.41	-1.13655	2.3895e-23	3.64334e-22	5244.12	2276.49
ATP11A	1153.6	1015.99	683.934	707.444	915.575	1010.87	745.939	0.0369508	0.695326	0.772204	890.242	890.796
ATP11A-AS1	16.9528	18.1969	5.6324	2.92938	13.476	18.2226	16.3344	0.895542	0.0142929	0.0287164	10.9279	16.011
ATP11B	5026.1	3712.17	9215.41	8161.24	2543	1921.04	2250.52	-1.45975	3.39967e-70	7.85411e-68	6528.73	2238.19
ATP11C	2745.55	1984.47	1433.04	1365.82	1384.86	1180.63	1257.75	-0.501422	9.35861e-10	4.71053e-09	1882.22	1274.41
ATP12A	0	1.01094	1104.76	883.939	1.58541	0.959083	0	-5.32667	6.55873e-09	3.04356e-08	497.426	0.848165
ATP13A1	358.431	387.19	493.237	586.607	906.856	1001.28	614.356	0.87677	2.39669e-21	3.16055e-20	456.366	840.831
ATP13A2	372.154	324.511	368.52	475.291	704.716	854.543	442.845	0.732735	9.81436e-07	3.64959e-06	385.119	667.368
ATP13A3	10284.7	7168.57	9072.99	8250.59	5426.07	4736.91	5061.86	-0.768806	2.95576e-23	4.4731e-22	8694.21	5074.95
ATP13A4	1.61455	6.06564	284.034	268.77	7.13435	5.7545	3.62988	-2.93196	1.27326e-10	6.93888e-10	140.121	5.50624
ATP13A4-AS1	0	0	10.4602	11.7175	0	0	0	-3.40586	0.0101599	0.0210929	5.54442	0
ATP13A5	1.61455	2.02188	16.0926	12.4498	0	1.91817	0	-2.96585	0.00771386	0.0164469	8.04471	0.639388
ATP1A1	11387.4	10576.4	18158.9	16570	10363.8	9036.48	8153.61	-0.594502	3.36262e-13	2.32731e-12	14173.2	9184.64
ATP1A1-AS1	28.2547	33.361	20.9203	22.7027	22.1958	27.8134	27.2241	-0.00913671	0.972078	0.98178	26.3097	25.7444
ATP1A2	0	0	1.60926	0.732344	0	0	0.907469	-0.495321	0.743823	0.810915	0.5854	0.30249
ATP1A3	1.61455	4.04376	0	2.19703	4.75624	5.7545	0.907469	0.985452	0.215883	0.30624	1.96384	3.80607
ATP1B1	5272.32	3644.44	7858	7838.28	3268.33	2202.05	2262.32	-1.19189	9.33703e-20	1.08975e-18	6153.26	2577.57
ATP1B2	0.807276	0	0	0.732344	0	1.91817	3.62988	2.20655	0.150193	0.226768	0.384905	1.84935
ATP1B3	8517.57	5894.79	9410.94	8751.51	5049.54	3162.1	3419.34	-1.05088	1.24693e-19	1.43854e-18	8143.7	3876.99
ATP2A1	4.03638	9.09845	8.04629	5.85875	16.6468	16.3044	19.0568	1.37849	0.00016077	0.000452811	6.75997	17.336
ATP2A1-AS1	0.807276	1.01094	1.60926	0.732344	1.58541	4.79541	1.81494	1.41951	0.16021	0.23977	1.03995	2.73192
ATP2A2	23754.9	21781.7	16791	16446.2	16297.2	20714.3	16219.2	-0.127692	0.0677804	0.115011	19693.5	17743.6
ATP2B1	4930.03	3190.52	4129.35	3962.71	2615.93	1819.38	2034.55	-0.898599	2.26459e-20	2.78699e-19	4053.16	2156.62
ATP2B2	1.61455	0	0.804629	1.46469	0.792706	1.91817	0	-0.199493	0.866222	0.904325	0.970967	0.903624
ATP2B4	3831.33	4127.66	12229.6	11434.1	2535.07	3220.6	2738.74	-1.28702	3.07423e-74	9.198e-72	7905.66	2831.47
ATP2C1	6411.39	4647.29	4221.08	3738.62	3366.62	3171.69	2981.04	-0.550032	7.28016e-12	4.43788e-11	4754.59	3173.11
ATP2C2	377.805	374.048	389.44	403.521	588.188	466.114	401.101	0.321801	0.00204319	0.00485866	386.204	485.134
ATP4A	3.2291	2.02188	0.804629	1.46469	2.37812	6.71358	2.72241	1.19457	0.121198	0.189672	1.88007	3.93803
ATP4B	2.42183	0	0	0.732344	1.58541	0.959083	0.907469	0.760594	0.537283	0.6358	0.788543	1.15065
ATP5A1	5798.66	4134.74	3986.94	3972.23	3793.1	3537.1	3840.41	-0.251846	0.000134554	0.00038413	4473.14	3723.53
ATP5B	5940.74	4354.12	4795.59	4759.5	3961.94	3886.2	4031.88	-0.322693	4.01478e-05	0.000123336	4962.49	3960.01
ATP5C1	1703.35	1146.41	1169.93	1091.92	989.297	990.732	1059.02	-0.319353	0.000167091	0.000469238	1277.9	1013.02
ATP5D	5.65093	5.0547	4.82777	6.59109	32.5009	48.9132	18.1494	2.50575	5.73917e-11	3.23289e-10	5.53112	33.1878
ATP5F1	1558.85	1127.2	977.624	1071.42	1029.73	993.61	1088.96	-0.174258	0.0531303	0.0927397	1183.77	1037.43
ATP5G1	179.215	196.122	127.936	150.13	303.606	285.807	236.849	0.770017	1.23497e-09	6.14656e-09	163.351	275.421
ATP5G2	164.684	236.56	313.001	331.019	399.524	333.761	312.169	0.462395	8.49164e-05	0.000249687	261.316	348.485
ATP5G3	875.894	879.517	716.924	725.02	726.119	769.184	762.274	-0.0802073	0.317977	0.420353	799.339	752.526
ATP5H	499.704	474.13	671.865	702.318	481.965	467.073	502.738	-0.261597	0.00113243	0.00280892	587.004	483.925
ATP5I	88.8004	124.346	114.257	158.919	242.568	254.157	260.444	1.07678	4.14856e-15	3.41522e-14	121.58	252.39
ATP5J	208.277	289.129	180.237	154.525	205.311	231.139	225.96	0.114555	0.350003	0.454525	208.042	220.803
ATP5J2	85.5712	84.9189	98.9693	103.993	138.724	115.09	105.266	0.351592	0.0374141	0.0680803	93.3631	119.693
ATP5L	307.572	354.84	333.116	352.99	416.963	382.674	421.973	0.276502	0.000933269	0.00235053	337.129	407.203
ATP5L2	12.9164	12.1313	12.0694	12.4498	11.8906	9.59083	13.612	-0.0806967	0.817864	0.871005	12.3917	11.6978
ATP5O	825.843	693.504	550.366	580.749	709.472	738.494	836.686	0.217581	0.0190743	0.0372127	662.616	761.551
ATP5S	61.353	72.7876	47.4731	41.0113	53.1113	70.013	62.6154	0.185828	0.28436	0.383779	55.6562	61.9132
ATP5SL	125.128	120.302	75.6351	95.2047	182.322	168.799	128.861	0.631818	1.98319e-07	7.95847e-07	104.067	159.994
ATP6AP1	804.047	927.031	1296.26	1347.51	1473.64	1238.18	1027.25	0.211874	0.0159954	0.0317697	1093.71	1246.36
ATP6AP1L	61.353	67.7329	81.2675	57.1228	45.1842	48.9132	53.5407	-0.441921	0.0162169	0.0321781	66.8691	49.2127
ATP6AP2	4699.15	3725.31	4284.65	3796.47	2967.1	2317.14	2376.66	-0.682575	7.46229e-16	6.52896e-15	4126.4	2553.63
ATP6V0A1	1032.51	991.731	2401.01	2312.74	963.931	1056.91	913.821	-0.67239	2.55071e-19	2.86128e-18	1684.5	978.22
ATP6V0A2	1483.77	1005.88	1099.12	1008.44	970.272	678.071	669.712	-0.558136	4.98372e-06	1.71295e-05	1149.3	772.685
ATP6V0A4	4.03638	3.03282	3.21852	4.39406	0.792706	0.959083	10.8896	0.192043	0.76444	0.82859	3.67044	4.21381
ATP6V0B	804.047	493.338	316.219	361.046	904.478	570.654	437.4	0.414242	0.0219411	0.0421627	493.662	637.511
ATP6V0C	122.706	114.236	52.3009	68.8403	269.52	112.213	107.081	0.91044	4.82934e-05	0.000146754	89.5208	162.938
ATP6V0D1	263.979	214.319	341.967	392.536	438.366	381.715	294.927	0.296874	0.0278643	0.0522824	303.2	371.67
ATP6V0D2	0	0	34.599	25.632	0.792706	0	0	-3.63181	0.00486679	0.0108019	15.0578	0.264235
ATP6V0E1	1026.85	690.471	681.521	701.585	1073.32	654.094	659.73	0.0490915	0.753492	0.818522	775.108	795.716
ATP6V0E2	15.3382	16.175	8.04629	10.9852	45.1842	27.8134	19.9643	1.33045	1.78994e-06	6.44723e-06	12.6362	30.9873
ATP6V0E2-AS1	12.1091	16.175	4.82777	5.12641	10.3052	13.4272	17.2419	0.661677	0.0795848	0.131866	9.55959	13.6581
ATP6V1A	3058.77	1614.47	3501.74	3317.52	1418.15	1103.9	1122.54	-1.20946	2.00028e-20	2.47338e-19	2873.13	1214.86
ATP6V1B1	0	1.01094	0	0.732344	0.792706	1.91817	3.62988	2.35819	0.0522143	0.0913412	0.435821	2.11358
ATP6V1B1-AS1	2.42183	5.0547	0	0	3.96353	1.91817	1.81494	1.64053	0.114409	0.180567	1.86913	2.56554
ATP6V1B2	1448.25	969.491	1779.84	1701.97	798.255	821.934	823.074	-0.835064	8.81217e-27	1.70733e-25	1474.89	814.421
ATP6V1C1	738.657	690.471	773.248	745.526	569.163	585.04	688.769	-0.266108	8.0199e-05	0.000236808	736.976	614.324
ATP6V1C2	70.233	76.8314	37.0129	41.0113	51.5259	75.7675	69.8751	0.295918	0.149909	0.226489	56.2721	65.7228
ATP6V1D	964.695	710.69	1417.76	1422.94	607.213	606.14	688.769	-0.788756	3.16639e-27	6.30204e-26	1129.02	634.041
ATP6V1E1	871.051	509.513	928.542	999.649	469.282	450.769	520.887	-0.770593	4.47579e-11	2.5432e-10	827.189	480.313
ATP6V1E2	7.26548	33.361	15.2879	21.9703	23.7812	25.8952	22.6867	0.33512	0.286081	0.385703	19.4712	24.121
ATP6V1F	60.5457	95.0283	111.039	147.201	169.639	162.085	125.231	0.618649	3.41558e-07	1.33715e-06	103.453	152.318
ATP6V1G1	419.783	470.087	1106.36	1153.44	478.002	487.214	554.463	-0.486763	1.54686e-09	7.60756e-09	787.419	506.56
ATP6V1G2	4.03638	9.09845	3.21852	2.92938	3.96353	1.91817	3.62988	-0.482598	0.469749	0.573279	4.82068	3.17052
ATP6V1H	938.055	650.034	1051.65	960.103	527.942	511.191	536.314	-0.768425	1.17901e-22	1.70373e-21	899.96	525.149
ATP7A	1184.27	1013.97	1267.29	1102.91	669.837	550.513	568.076	-0.928841	1.15831e-32	3.28264e-31	1142.11	596.142
ATP7B	257.521	307.326	411.165	421.098	236.226	274.298	226.867	-0.477747	1.35073e-08	6.07048e-08	349.277	245.797
ATP8A1	41.1711	27.2954	41.0361	47.6024	20.6104	10.5499	18.1494	-1.224	2.33069e-07	9.28359e-07	39.2762	16.4365
ATP8A2	9.68731	7.07657	3.21852	3.66172	2.37812	14.3862	10.8896	0.800396	0.142905	0.217746	5.91103	9.218
ATP8B1	2276.52	1463.84	2794.48	2646.69	1320.65	994.569	997.308	-1.02426	2.57554e-21	3.38905e-20	2295.38	1104.18
ATP8B2	430.278	543.885	589.793	606.381	580.261	548.595	512.72	0.020944	0.792534	0.850557	542.584	547.192
ATP8B3	21.7965	23.2516	33.7944	32.9555	43.5988	31.6497	26.3166	0.324716	0.172269	0.25454	27.9495	33.8551
ATP8B4	0.807276	1.01094	4.02314	1.46469	0	0	0	-3.24812	0.0171609	0.033827	1.82651	0
ATP8B5P	4.03638	5.0547	4.82777	6.59109	3.17082	2.87725	2.72241	-0.798111	0.197825	0.285123	5.12749	2.92349
ATP9A	402.023	367.982	1147.4	1130.01	359.096	307.866	289.483	-1.06537	4.80582e-37	1.73685e-35	761.853	318.815
ATP9B	483.558	437.737	481.168	458.447	439.952	470.91	412.898	-0.0809525	0.31984	0.422174	465.228	441.253
ATPAF1	249.448	217.352	164.949	185.283	175.981	187.021	185.124	-0.148139	0.166137	0.24714	204.258	182.709
ATPAF2	73.4621	97.0502	73.2212	73.2344	101.466	97.8264	94.3768	0.317582	0.0147066	0.0294601	79.242	97.8899
ATPIF1	312.416	289.129	279.206	253.391	282.996	261.83	242.294	-0.105042	0.218908	0.309449	283.535	262.373
ATR	3618.21	3018.66	2660.1	2353.02	2428.06	2154.1	2438.37	-0.295525	8.29801e-08	3.45139e-07	2912.5	2340.18
ATRAID	1324.74	872.441	551.171	512.641	1070.95	672.317	699.658	0.0987704	0.473883	0.577499	815.248	814.307
ATRIP	330.176	261.833	201.157	178.692	275.069	332.802	275.871	0.316898	0.004748	0.0105567	242.965	294.58
ATRN	4746.78	4446.11	6473.24	5940.77	3984.14	3764.4	3756.01	-0.482939	6.42794e-09	2.98515e-08	5401.73	3834.85
ATRNL1	1.61455	0	2.41389	0.732344	2.37812	1.91817	1.81494	0.930926	0.303387	0.404257	1.1902	2.03707
ATRX	2952.21	3090.44	4547.76	4100.39	2076.1	1990.1	2303.16	-0.772149	1.09775e-26	2.10674e-25	3672.7	2123.12
ATXN1	209.892	269.921	1881.22	1753.96	164.09	268.543	199.643	-1.70004	3.90759e-25	6.82464e-24	1028.75	210.759
ATXN10	824.229	905.802	691.176	678.15	619.103	858.379	755.922	-0.0489031	0.538714	0.637023	774.839	744.468
ATXN1L	527.958	718.778	998.544	1141.72	692.825	703.967	725.068	-0.20505	0.00156521	0.0037917	846.751	707.286
ATXN2	654.701	647.001	615.541	679.615	491.478	595.59	616.171	-0.197227	0.0360852	0.0658788	649.214	567.746
ATXN2L	756.418	841.101	655.772	729.414	899.721	1445.34	1018.18	0.587753	2.86768e-08	1.24544e-07	745.676	1121.08
ATXN3	472.256	345.741	553.585	541.202	273.484	296.357	286.76	-0.731162	2.71339e-18	2.82178e-17	478.196	285.533
ATXN7	784.672	910.856	928.542	880.277	675.386	734.657	832.149	-0.230078	0.000509653	0.00133281	876.087	747.397
ATXN7L1	124.32	150.63	204.376	175.763	113.357	120.844	132.49	-0.40244	0.000225059	0.00062085	163.772	122.231
ATXN7L2	35.5201	47.5141	30.5759	30.0261	87.9904	100.704	81.6722	1.34617	1.07185e-14	8.49798e-14	35.9091	90.1221
ATXN7L3	487.595	569.159	679.107	753.582	772.096	731.78	632.506	0.211598	0.00199292	0.00474654	622.36	712.127
ATXN7L3B	730.585	806.729	1255.22	1302.84	692.825	733.698	775.886	-0.436599	6.98453e-16	6.13448e-15	1023.84	734.136
AUH	92.8367	104.127	140.81	115.71	95.9174	95.9083	123.416	-0.103255	0.418226	0.523636	113.371	105.08
AUNIP	183.252	196.122	41.8407	42.4759	175.981	187.021	187.846	1.07773	1.18125e-12	7.75503e-12	115.923	183.616
AUP1	2002.85	1386	1027.51	1156.37	2462.94	1551.8	1415.65	0.399256	0.00301969	0.00695951	1393.18	1810.13
AURKA	1219.79	810.773	76.4397	76.8961	718.192	613.813	675.157	1.27041	5.21339e-47	3.48533e-45	545.976	669.054
AURKAIP1	40.3638	60.6564	32.9898	33.6878	181.53	162.085	128.861	1.93487	2.34659e-28	5.03262e-27	41.9244	157.492
AURKAPS1	92.8367	75.8204	58.7379	50.5317	57.0748	103.581	103.451	0.373648	0.0478144	0.0844783	69.4817	88.0357
AURKB	344.707	333.61	26.5527	13.9145	536.662	507.355	483.681	2.69521	1.25585e-24	2.11834e-23	179.696	509.233
AURKC	2.42183	8.08751	17.7018	15.3792	7.13435	10.5499	12.7046	0.0539115	0.892806	0.924149	10.8976	10.1296
AUTS2	179.215	314.402	447.374	431.351	216.409	437.342	360.265	0.0320135	0.836755	0.88444	343.085	338.005
AVEN	167.106	149.619	107.016	98.1341	151.407	154.412	166.067	0.307934	0.00286515	0.00663349	130.469	157.295
AVIL	54.0875	50.547	56.324	37.3495	24.5739	47.9541	40.8361	-0.406186	0.0421595	0.0755996	49.577	37.788
AVL9	922.716	937.141	1412.12	1255.24	746.729	711.639	803.11	-0.563654	4.54741e-29	1.02844e-27	1131.8	753.826
AVPI1	48.4366	65.711	327.484	343.469	127.626	102.622	98.9141	-0.383131	0.00569426	0.0124651	196.275	109.721
AWAT1	0	0	0.804629	0.732344	0	0	0	-1.15941	0.450585	0.555537	0.384243	0
AXDND1	4.03638	5.0547	5.6324	5.12641	0.792706	5.7545	9.98216	0.0853465	0.874816	0.910953	4.96247	5.50979
AXIN1	106.56	165.794	229.319	260.714	331.351	295.397	230.497	0.653516	8.16933e-10	4.14047e-09	190.597	285.749
AXIN2	5.65093	5.0547	4.02314	3.66172	4.75624	6.71358	7.25975	0.447361	0.400356	0.506439	4.59762	6.24319
AXL	5372.42	3702.06	979.233	889.798	4643.67	3818.11	3329.5	0.930124	3.4764e-13	2.39969e-12	2735.88	3930.43
AZGP1	0	1.01094	0	0	0	0	0	-0.638279	0.704553	0.779463	0.252735	0
AZI2	532.802	627.793	659.796	599.79	394.768	517.905	549.926	-0.315461	4.18008e-05	0.000128047	605.045	487.533
AZIN1	2109.41	2146.22	2476.65	2446.03	1678.16	1763.75	2018.21	-0.334128	5.83074e-09	2.72027e-08	2294.58	1820.04
AZIN1-AS1	0.807276	0	0	2.19703	0.792706	1.91817	0.907469	0.551301	0.607641	0.699247	0.751077	1.20611
AZIN2	9.68731	10.1094	9.65555	15.3792	20.6104	31.6497	20.8718	1.14726	9.02082e-05	0.00026431	11.2079	24.3773
B2M	15237.3	7938.91	3092.99	3015.06	8848.18	4447.27	4815.94	-0.00356259	0.990274	0.995127	7321.07	6037.13
B3GALNT1	1307.79	784.489	123.108	104.725	659.531	455.564	463.717	0.618313	0.00037438	0.00100112	580.027	526.271
B3GALNT2	2231.31	1599.31	969.578	955.709	1644.87	868.929	1062.65	-0.17773	0.190455	0.276641	1438.98	1192.15
B3GALT2	75.0767	85.9298	43.45	37.3495	38.8426	70.013	74.4124	0.108972	0.574133	0.668607	60.4515	61.0894
B3GALT4	10.4946	13.1422	23.3342	34.4202	13.476	14.3862	10.8896	-0.406008	0.209073	0.298412	20.3478	12.9173
B3GALT5	5.65093	3.03282	4.02314	1.46469	2.37812	4.79541	0.907469	-0.384916	0.585519	0.679186	3.5429	2.69367
B3GALT6	174.372	146.586	156.098	168.439	270.313	157.29	175.141	0.311554	0.0403667	0.0727996	161.374	200.915
B3GAT3	86.3785	81.8861	64.3703	72.502	163.297	175.512	127.953	1.01468	9.9784e-14	7.22968e-13	76.2842	155.588
B3GLCT	1752.6	1056.43	499.674	429.886	955.211	652.176	711.456	-0.0429569	0.717262	0.789977	934.647	772.948
B3GNT2	2358.86	1390.04	1848.23	1669.74	1227.11	786.448	873.893	-0.911514	2.7686e-08	1.20424e-07	1816.72	962.483
B3GNT3	585.275	469.076	165.754	162.58	645.263	412.406	338.486	0.648346	0.000247992	0.000679288	345.671	465.385
B3GNT4	27.4474	24.2625	35.4037	30.0261	43.5988	35.4861	24.5017	0.251598	0.23443	0.327861	29.2849	34.5289
B3GNT5	4786.34	3386.65	5433.66	4864.96	2534.28	2115.74	2132.55	-1.015	1.44422e-18	1.53783e-17	4617.9	2260.86
B3GNT7	19.3746	19.2078	7.24166	2.19703	34.0864	38.3633	19.9643	1.50428	2.40345e-05	7.58787e-05	12.0053	30.8047
B3GNT8	8.07276	3.03282	9.65555	16.1116	15.8541	12.4681	7.25975	0.539461	0.236248	0.329898	9.21817	11.8606
B3GNT9	33.9056	38.4157	66.7842	59.3199	66.5873	46.036	51.7257	0.192235	0.295032	0.395464	49.6063	54.783
B3GNTL1	11.3019	8.08751	5.6324	1.46469	15.0614	23.018	20.8718	1.83269	3.03038e-06	1.06545e-05	6.62162	19.6504
B4GALNT1	24.2183	15.1641	2.41389	2.19703	33.2937	23.9771	13.612	1.90689	2.0946e-05	6.66467e-05	10.9983	23.6276
B4GALNT2	12.9164	17.186	12.0694	16.1116	15.8541	7.67266	11.7971	-0.255013	0.402198	0.508064	14.5708	11.7746
B4GALNT3	22.6037	32.3501	307.368	317.837	55.4894	44.1178	38.1137	-0.969577	1.90609e-08	8.43143e-08	170.04	45.907
B4GALNT4	41.9783	62.6782	107.016	130.357	166.468	155.371	120.693	0.906381	2.38986e-12	1.5203e-11	85.5074	147.511
B4GALT1	8512.72	5698.66	7647.19	8068.23	5576.69	4337.93	3324.97	-0.757875	3.10778e-07	1.2211e-06	7481.7	4413.19
B4GALT1-AS1	6.45821	3.03282	3.21852	5.12641	3.17082	4.79541	3.62988	-0.239837	0.664641	0.747174	4.45899	3.86537
B4GALT2	147.731	178.936	147.247	167.707	428.061	427.751	306.724	1.26197	2.07593e-37	7.82805e-36	160.405	387.512
B4GALT3	368.118	294.183	251.044	276.094	374.95	343.352	294.927	0.18422	0.0831047	0.136791	297.36	337.743
B4GALT4	800.01	615.662	1342.93	1283.07	489.1	328.965	369.34	-1.27909	2.30147e-35	7.51415e-34	1010.42	395.802
B4GALT4-AS1	4.84366	11.1203	21.725	22.7027	2.37812	8.63174	8.16722	-1.15722	0.00878514	0.0185019	15.0979	6.39236
B4GALT5	1206.88	943.206	765.202	768.961	1066.98	723.148	724.16	-0.113697	0.376029	0.481507	921.062	838.097
B4GALT6	894.462	775.39	253.458	212.38	420.134	488.173	543.574	0.135569	0.166697	0.247913	533.922	483.96
B4GALT7	54.0875	57.6235	60.3472	77.6284	169.639	197.571	103.451	1.29341	6.34381e-20	7.54273e-19	62.4217	156.887
B4GAT1	221.194	226.45	148.856	127.428	267.935	166.88	156.085	0.174462	0.223706	0.31523	180.982	196.967
B9D1	21.7965	23.2516	11.2648	22.7027	33.2937	48.9132	46.2809	1.13084	2.78777e-05	8.7362e-05	19.7539	42.8293
B9D2	11.3019	6.06564	5.6324	7.32344	15.0614	22.0589	11.7971	1.0777	0.00446233	0.00995866	7.58083	16.3058
BAALC	1.61455	1.01094	8.04629	8.05578	0	0.959083	2.72241	-1.22409	0.157018	0.235708	4.68189	1.22716
BAALC-AS1	0	4.04376	1.60926	4.39406	1.58541	0	1.81494	-1.02477	0.270443	0.36843	2.51177	1.13345
BAAT	8.88004	5.0547	4.02314	3.66172	9.51247	7.67266	4.53734	0.478775	0.296927	0.397503	5.4049	7.24083
BABAM1	300.307	310.358	261.504	299.529	540.626	483.378	512.72	0.808419	2.48022e-24	4.08911e-23	292.924	512.241
BACE1	447.231	435.715	495.651	503.853	341.656	322.252	340.301	-0.486646	2.18394e-12	1.39514e-11	470.612	334.736
BACE1-AS	9.68731	10.1094	12.0694	16.1116	4.75624	10.5499	3.62988	-0.940974	0.0262234	0.0494988	11.9944	6.31201
BACE2	2395.99	1935.95	1951.22	1893.84	2048.35	1273.66	1261.38	-0.415392	0.000663639	0.00171389	2044.25	1527.8
BACH1	1502.34	1967.29	3735.09	3650	1294.49	1447.26	1664.3	-0.791659	2.65756e-30	6.45848e-29	2713.68	1468.68
BACH1-IT2	40.3638	35.3829	22.5296	24.1673	12.6833	22.0589	39.9286	-0.281461	0.322857	0.425356	30.6109	24.8903
BACH2	9.68731	17.186	37.0129	31.4908	10.3052	10.5499	9.98216	-1.05082	0.00121647	0.00300227	23.8442	10.2791
BAD	12.1091	11.1203	8.04629	15.3792	33.2937	46.036	23.5942	1.52528	8.9359e-08	3.7091e-07	11.6637	34.3079
BAG1	318.067	374.048	706.464	791.664	363.059	391.306	406.546	-0.397514	3.42459e-08	1.47272e-07	547.561	386.97
BAG2	205.855	161.75	37.8176	37.3495	110.186	147.699	141.565	0.697606	1.7735e-06	6.39434e-06	110.693	133.15
BAG3	1045.42	768.314	1026.71	1173.21	1014.66	946.615	825.797	-0.113783	0.279771	0.378762	1003.41	929.025
BAG4	695.065	623.749	660.6	699.388	476.416	544.759	591.67	-0.321475	1.79243e-06	6.45494e-06	669.701	537.615
BAG5	1180.24	1130.23	1441.89	1430.27	999.602	996.487	1032.7	-0.350558	4.11643e-12	2.57027e-11	1295.66	1009.6
BAG6	874.28	802.686	1075.79	1235.46	1296.07	1218.99	1038.14	0.255803	0.000210929	0.000584257	997.055	1184.4
BAHCC1	53.2802	59.6454	67.5888	78.3608	120.491	128.517	89.8394	0.802068	2.2397e-07	8.93677e-07	64.7188	112.949
BAHD1	126.742	175.903	317.024	311.978	233.848	242.648	212.348	0.0787037	0.38417	0.489834	232.912	229.615
BAIAP2	123.513	151.641	336.335	350.06	252.873	267.584	203.273	0.138522	0.109821	0.174336	240.387	241.243
BAIAP2-AS1	30.6765	48.5251	97.3601	122.301	77.6852	57.545	66.2452	0.0026914	0.985319	0.99193	74.7158	67.1585
BAIAP2L1	963.887	909.845	1935.94	1930.46	794.291	912.088	926.526	-0.626801	2.26396e-20	2.78699e-19	1435.03	877.635
BAIAP2L2	0	1.01094	5.6324	0.732344	1.58541	3.83633	2.72241	0.784821	0.475002	0.578337	1.84392	2.71472
BAIAP3	2.42183	2.02188	4.82777	3.66172	9.51247	12.4681	4.53734	1.51418	0.00559023	0.0122599	3.2333	8.8393
BAK1	108.982	144.564	135.178	150.13	216.409	229.221	207.81	0.697625	1.50591e-09	7.41617e-09	134.714	217.813
BAMBI	89.6076	42.4594	92.5323	71.0374	40.428	55.6268	39.0212	-0.698894	0.00204195	0.00485635	73.9092	45.0253
BANCR	3.2291	1.01094	0	0	0.792706	0	1.81494	0.412674	0.717295	0.789977	1.06001	0.869215
BANF1	166.299	140.521	84.486	106.19	198.177	129.476	159.715	0.430544	0.000748111	0.00191578	124.374	162.456
BANK1	27.4474	15.1641	4.82777	10.2528	11.0979	6.71358	12.7046	-0.356154	0.307511	0.408976	14.423	10.172
BANP	63.7748	60.6564	78.8536	85.6842	109.393	108.376	105.266	0.57791	6.88672e-06	2.32543e-05	72.2423	107.679
BAP1	590.926	814.817	640.485	769.693	1187.47	1300.52	1136.15	0.78433	1.06991e-38	4.34169e-37	703.98	1208.05
BARD1	910.607	805.719	407.947	371.298	567.578	585.04	603.467	0.021786	0.789075	0.84774	623.893	585.362
BARX2	11.3019	16.175	109.43	106.19	24.5739	33.5679	20.8718	-0.532775	0.0208916	0.0403697	60.7741	26.3379
BASP1	499.704	536.809	634.047	705.979	447.879	442.137	441.03	-0.41061	5.08047e-06	1.74489e-05	594.135	443.682
BATF	0	0	0	0	1.58541	2.87725	0	3.21936	0.0155736	0.0310333	0	1.48755
BATF2	0.807276	1.01094	0.804629	0	3.96353	1.91817	2.72241	2.24551	0.0206556	0.0399477	0.655711	2.86803
BAX	109.79	144.564	102.188	129.625	267.935	211.957	206.903	0.921794	3.59633e-17	3.46917e-16	121.542	228.932
BAZ1A	5803.51	3274.43	4987.09	4799.05	2915.57	2052.44	2560.88	-0.899541	2.94095e-18	3.05494e-17	4716.02	2509.63
BAZ1B	2918.3	3038.88	2523.32	2568.33	3089.18	2577.06	2935.66	0.0597359	0.24408	0.339045	2762.21	2867.3
BAZ2A	1247.24	1667.04	2375.26	2508.28	1697.98	1857.74	1742.34	-0.0950324	0.0490385	0.0863346	1949.46	1766.02
BAZ2B	2364.51	2326.17	4497.87	4363.3	1727.31	1709.09	2069.03	-0.82165	1.08655e-51	9.01389e-50	3387.97	1835.14
BBC3	0.807276	1.01094	0.804629	5.12641	7.13435	5.7545	9.07469	1.83335	0.00139888	0.00341688	1.93731	7.32118
BBIP1	113.019	105.138	102.992	93.74	96.7101	84.3993	115.249	-0.0672577	0.636966	0.72409	103.722	98.786
BBOX1	2.42183	4.04376	156.098	161.116	0.792706	2.87725	0.907469	-4.04307	2.78884e-09	1.34228e-08	80.9198	1.52581
BBOX1-AS1	7.26548	4.04376	3.21852	5.12641	2.37812	4.79541	4.53734	-0.364807	0.510424	0.610511	4.91354	3.90363
BBS1	120.284	91.9955	102.992	106.922	118.906	125.64	133.398	0.242235	0.0732351	0.122839	105.549	125.981
BBS10	652.279	390.223	442.546	457.715	248.117	203.326	222.33	-1.09754	1.04699e-16	9.83963e-16	485.691	224.591
BBS12	41.1711	50.547	91.7277	100.331	42.0134	42.1996	36.2988	-0.723488	4.16981e-05	0.000127797	70.9442	40.1706
BBS2	498.897	571.181	937.393	900.783	453.428	401.856	518.165	-0.621922	4.93377e-16	4.37563e-15	727.063	457.816
BBS4	243.797	220.385	222.078	166.242	168.846	179.348	211.44	-0.184885	0.107291	0.170905	213.125	186.545
BBS5	72.6548	80.8751	70.0027	68.108	65.0019	62.3404	86.2095	-0.0319128	0.839298	0.885794	72.9102	71.1839
BBS7	732.199	557.027	416.798	370.566	440.745	429.669	451.919	-0.187825	0.015445	0.0307972	519.148	440.778
BBS9	146.924	175.903	161.73	142.807	92.7466	131.394	137.028	-0.386643	0.00226514	0.00533776	156.841	120.39
BBX	2486.41	2636.53	3441.4	3453.73	1850.18	1787.73	2084.46	-0.643097	1.50642e-31	3.99617e-30	3004.52	1907.45
BCAM	64.5821	107.16	225.296	234.35	286.167	307.866	170.604	0.871483	4.08976e-09	1.94077e-08	157.847	254.879
BCAN	4.03638	7.07657	0.804629	2.19703	2.37812	3.83633	5.44481	0.458536	0.547055	0.644297	3.52865	3.88642
BCAP29	5289.27	2808.39	1264.07	1192.99	2486.72	1310.11	1480.08	-0.318634	0.082017	0.135294	2638.68	1758.97
BCAP31	3066.03	2820.52	2033.3	2184.58	5073.32	2877.25	2527.3	0.47111	0.00211065	0.00500345	2526.11	3492.62
BCAR1	101.717	153.663	83.6814	111.316	374.157	378.838	229.59	1.5372	2.08801e-33	6.16638e-32	112.594	327.528
BCAR3	988.106	1026.1	1642.25	1809.62	1185.89	1284.21	1234.16	-0.100963	0.140169	0.214364	1366.52	1234.75
BCAS1	0	1.01094	52.3009	57.8552	0	0	0	-5.24245	2.848e-05	8.91423e-05	27.7917	0
BCAS2	555.406	359.894	258.286	259.25	315.497	328.006	294.02	-0.130828	0.248659	0.344018	358.209	312.508
BCAS3	140.466	157.707	180.237	202.127	114.15	103.581	133.398	-0.528521	1.38138e-05	4.49324e-05	170.134	117.043
BCAS4	15.3382	13.1422	16.8972	18.3086	27.7447	36.4451	25.4091	0.881745	0.00138609	0.00338774	15.9216	29.8663
BCAT1	850.062	707.657	711.292	608.578	555.687	579.286	611.634	-0.298711	0.00848031	0.0179075	719.397	582.202
BCAT2	76.6912	67.7329	28.162	45.4053	157.749	186.062	113.434	1.52718	3.84457e-21	5.00837e-20	54.4979	152.415
BCCIP	1072.87	735.964	341.967	407.916	643.677	493.928	645.21	0.0337132	0.718045	0.790573	639.679	594.272
BCDIN3D	55.702	37.4048	30.5759	43.2083	34.8791	18.2226	19.0568	-0.77066	0.00193342	0.00461748	41.7227	24.0528
BCDIN3D-AS1	23.411	18.1969	8.04629	13.1822	7.13435	7.67266	7.25975	-1.03447	0.0117453	0.0240452	15.7091	7.35559
BCHE	6.45821	14.1531	4.02314	2.92938	6.34165	2.87725	9.98216	0.119197	0.8159	0.869187	6.89097	6.40035
BCKDHA	30.6765	36.3938	59.5425	73.9667	87.1977	101.663	78.0423	0.928936	1.2213e-08	5.50775e-08	50.1449	88.9676
BCKDHB	205.855	208.253	120.694	107.655	118.906	121.804	138.843	-0.282103	0.0106166	0.0219511	160.614	126.517
BCKDK	87.1858	138.499	114.257	109.119	202.14	200.448	185.124	0.815135	1.61644e-11	9.54439e-11	112.265	195.904
BCL10	997.793	896.703	1079.01	1149.78	552.516	674.235	689.676	-0.6903	9.03584e-24	1.42906e-22	1030.82	638.809
BCL11A	234.917	317.435	469.099	465.771	207.689	240.73	235.034	-0.661478	2.70828e-10	1.43396e-09	371.805	227.818
BCL11B	305.15	410.441	984.061	933.738	330.558	344.311	380.229	-0.738533	1.98205e-16	1.82147e-15	658.348	351.7
BCL2	46.822	108.17	52.3009	62.9816	84.8195	60.4222	86.2095	0.215029	0.358511	0.463107	67.5687	77.1504
BCL2A1	33.0983	14.1531	8.85092	5.85875	11.0979	29.7316	30.8539	0.941862	0.00394415	0.00889359	15.4903	23.8945
BCL2L1	142.081	154.674	288.862	267.306	198.969	230.18	213.255	0.0775757	0.445488	0.550868	213.23	214.135
BCL2L10	1.61455	3.03282	1.60926	2.92938	2.37812	3.83633	3.62988	0.518567	0.436969	0.542451	2.2965	3.28144
BCL2L11	102.524	136.477	119.085	142.807	102.259	159.208	154.27	0.138198	0.316771	0.419123	125.223	138.579
BCL2L12	64.5821	60.6564	49.0824	32.2231	130.004	101.663	74.4124	1.03264	1.62096e-09	7.96129e-09	51.636	102.026
BCL2L13	503.74	447.846	469.099	552.92	480.38	442.137	431.048	-0.128653	0.167568	0.248884	493.401	451.188
BCL2L14	8.07276	7.07657	5.6324	8.05578	8.71977	5.7545	9.98216	0.187175	0.646276	0.731892	7.20938	8.15214
BCL2L15	14.531	8.08751	4.82777	7.32344	5.54894	6.71358	7.25975	-0.392517	0.398252	0.504441	8.69242	6.50742
BCL2L2	493.246	494.349	577.723	631.28	474.038	478.582	475.514	-0.199248	0.0102818	0.0213218	549.15	476.045
BCL3	8.88004	16.175	18.5065	12.4498	22.1958	31.6497	28.1315	1.01171	0.000939029	0.00236389	14.0028	27.3257
BCL6	72.6548	145.575	405.533	433.548	154.578	115.09	117.063	-0.672887	2.0784e-08	9.16476e-08	264.328	128.91
BCL7A	201.012	242.625	370.934	459.18	293.301	288.684	250.461	-0.120022	0.130839	0.202231	318.438	277.482
BCL7B	104.946	116.258	91.7277	136.216	206.896	177.43	165.159	0.709584	4.27828e-08	1.82437e-07	112.287	183.162
BCL7C	7.26548	12.1313	24.1389	23.435	32.5009	29.7316	19.0568	0.779845	0.00412569	0.00926858	16.7427	27.0965
BCL9	94.4513	182.98	142.419	160.383	153.785	245.525	170.604	0.39503	0.00813401	0.0172581	145.058	189.971
BCL9L	184.059	346.752	397.487	432.083	623.86	1098.15	539.944	1.16941	7.26216e-20	8.56766e-19	340.095	753.984
BCLAF1	7169.42	5009.2	5786.89	5589.98	4214.03	3652.19	4539.16	-0.505772	6.3981e-15	5.1814e-14	5888.87	4135.12
BCO2	16.1455	20.2188	43.45	28.5614	11.0979	11.509	20.8718	-0.858173	0.00207235	0.00492225	27.0939	14.4929
BCOR	399.602	669.242	572.091	586.607	657.946	742.33	638.858	0.294661	0.00141787	0.00345909	556.885	679.711
BCORL1	32.291	97.0502	53.1055	57.8552	114.15	185.103	83.4871	1.09205	4.49102e-07	1.7384e-06	60.0755	127.58
BCORP1	0	0	0	0	0	0	0	0	1	1	0	0
BCR	453.689	721.811	1124.07	1302.11	1258.02	1418.48	1038.14	0.55471	8.81563e-18	8.84033e-17	900.418	1238.22
BCS1L	351.972	321.479	221.273	246.068	500.198	488.173	411.991	0.733246	3.61251e-13	2.49176e-12	285.198	466.787
BCYRN1	0.807276	1.01094	0.804629	0.732344	0.792706	0.959083	1.81494	0.509003	0.687434	0.765676	0.838797	1.18891
BDH1	92.0295	98.0611	189.088	199.198	133.175	153.453	140.658	0.0634075	0.582246	0.67612	144.594	142.429
BDH2	185.673	213.308	231.733	229.956	155.37	150.576	161.529	-0.458881	2.93341e-06	1.03335e-05	215.168	155.825
BDKRB1	16.9528	13.1422	12.8741	15.3792	15.8541	25.8952	21.7793	0.508231	0.0804937	0.133166	14.5871	21.1762
BDKRB2	326.139	325.522	184.26	194.071	354.34	303.07	271.333	0.318702	0.00100569	0.00251781	257.498	309.581
BDNF	34.7129	30.3282	31.3805	41.7436	33.2937	30.6906	24.5017	-0.22929	0.279513	0.378582	34.5413	29.4953
BDNF-AS	12.1091	6.06564	17.7018	16.8439	11.8906	16.3044	12.7046	0.048502	0.874782	0.910953	13.1801	13.6332
BDP1	3120.12	3321.95	3951.53	3568.71	2611.17	2390.99	3059.99	-0.379015	4.45708e-09	2.10796e-08	3490.58	2687.38
BEAN1	0	3.03282	7.24166	11.7175	1.58541	2.87725	6.35228	-0.140508	0.81334	0.86708	5.49799	3.60498
BEAN1-AS1	0	1.01094	0.804629	1.46469	0.792706	0	0	-1.03852	0.492132	0.593691	0.820064	0.264235
BECN1	343.9	368.993	426.453	456.25	396.353	370.206	376.6	-0.0556072	0.395172	0.501097	398.899	381.053
BEGAIN	2.42183	1.01094	1.60926	1.46469	3.96353	2.87725	0.907469	0.652637	0.452028	0.556865	1.62668	2.58275
BEND3	163.877	170.849	78.049	87.1489	229.885	245.525	192.383	0.926667	1.03169e-10	5.6664e-10	124.981	222.598
BEND3P3	43.5929	109.181	200.353	224.097	85.6123	132.353	128.861	-0.14926	0.342615	0.446775	144.306	115.609
BEND4	0	2.02188	0	0.732344	0	0.959083	0.907469	-0.0117838	0.993744	0.997741	0.688556	0.622184
BEND5	0.807276	4.04376	0	0.732344	1.58541	3.83633	0	0.931663	0.360427	0.465084	1.39584	1.80725
BEND6	4.84366	8.08751	5.6324	5.12641	4.75624	3.83633	0.907469	-0.864875	0.168945	0.250644	5.92249	3.16668
BEND7	51.6657	68.7439	89.3138	71.7697	81.6487	69.054	91.6544	0.235666	0.107294	0.170905	70.3733	80.7857
BEST1	12.1091	20.2188	22.5296	11.7175	14.2687	21.0998	20.8718	0.188062	0.519396	0.619171	16.6438	18.7468
BEST2	5.65093	1.01094	3.21852	6.59109	6.34165	9.59083	6.35228	0.78378	0.128427	0.199201	4.11787	7.42825
BEST3	0.807276	1.01094	0	0	0.792706	0	0	-0.339257	0.84251	0.888003	0.454554	0.264235
BEST4	4.03638	5.0547	0.804629	2.92938	3.96353	6.71358	5.44481	0.906968	0.177577	0.260946	3.20627	5.37397
BET1	188.095	149.619	158.512	144.272	126.04	138.108	119.786	-0.322759	0.0025606	0.00598075	160.124	127.978
BET1L	90.4149	143.553	135.178	172.101	189.457	221.548	191.476	0.596334	3.87899e-08	1.66108e-07	135.312	200.827
BEX2	10.4946	11.1203	14.4833	12.4498	8.71977	6.71358	13.612	-0.33205	0.340601	0.444689	12.137	9.68179
BEX4	130.779	129.4	126.327	98.8664	118.113	100.704	103.451	-0.163111	0.235734	0.329332	121.343	107.423
BEX5	6.45821	3.03282	1.60926	0.732344	8.71977	4.79541	2.72241	1.19805	0.0811001	0.134	2.95816	5.41253
BFAR	2160.27	1406.22	983.256	958.638	1396.75	935.106	972.807	-0.246275	0.056782	0.0983514	1377.1	1101.55
BFSP1	32.291	27.2954	61.1518	68.108	33.2937	27.8134	29.9465	-0.539262	0.00730151	0.0156317	47.2115	30.3512
BHLHB9	71.0403	60.6564	57.9333	69.5727	52.3186	52.7495	61.7079	-0.227641	0.142382	0.217027	64.8006	55.592
BHLHE40	1785.69	1753.98	4564.66	4907.44	2239.39	2384.28	2039.08	-0.394082	2.73089e-13	1.90162e-12	3252.94	2220.92
BHLHE40-AS1	4.84366	6.06564	3.21852	5.12641	5.54894	3.83633	4.53734	-0.0206158	0.969544	0.980179	4.81355	4.64087
BHLHE41	0	8.08751	0	0.732344	6.34165	1.91817	5.44481	1.52885	0.0266547	0.050266	2.20496	4.56821
BHMT	0.807276	0	3.21852	1.46469	0	0	0	-2.71283	0.0564854	0.0979027	1.37262	0
BHMT2	0	0	0	0	0	0	0	0	1	1	0	0
BICC1	180.023	132.433	123.108	108.387	116.528	119.885	151.547	-0.0593536	0.627753	0.716247	135.988	129.32
BICD1	96.8731	123.335	92.5323	87.1489	108.601	178.389	139.75	0.515174	0.00269799	0.00627673	99.9722	142.247
BICD2	1077.71	1393.07	5305.72	5532.13	1646.45	1584.4	1388.43	-0.752309	5.27251e-53	4.7875e-51	3327.16	1539.76
BID	168.721	127.378	107.82	117.175	156.163	123.722	127.046	0.07515	0.554158	0.6509	130.274	135.643
BIK	30.6765	33.361	17.7018	11.7175	30.1228	40.2815	32.6689	0.661917	0.00467639	0.0104046	23.3642	34.3577
BIN1	49.2438	61.6673	43.45	68.108	165.676	183.185	132.49	1.51671	3.29873e-24	5.38027e-23	55.6173	160.45
BIN2	0.807276	1.01094	3.21852	0.732344	0	0	0	-3.0118	0.0364783	0.0665167	1.44227	0
BIN3	144.502	117.269	171.386	213.844	214.031	213.875	188.754	0.357402	0.000862841	0.00218931	161.75	205.553
BIN3-IT1	28.2547	26.2844	20.9203	24.1673	27.7447	37.4042	39.0212	0.474241	0.0406969	0.07333	24.9067	34.7234
BIRC2	1591.95	1530.56	1692.13	1575.27	875.94	1028.14	1120.72	-0.667867	3.39096e-24	5.52575e-23	1597.48	1008.27
BIRC3	62.1602	64.7001	72.4166	77.6284	48.3551	52.7495	62.6154	-0.349235	0.0288747	0.0539896	69.2263	54.5733
BIRC5	493.246	418.529	12.8741	16.8439	507.332	453.646	501.83	2.65328	1.90595e-33	5.63783e-32	235.373	487.603
BIRC6	9307.89	9174.27	10629.1	9591.51	6287.74	6566.84	7176.26	-0.534986	2.19505e-28	4.71315e-27	9675.7	6676.95
BIRC6-AS2	13.7237	9.09845	12.8741	8.05578	3.17082	19.1817	19.0568	0.299741	0.395073	0.501006	10.938	13.8031
BISPR	0.807276	0	1.60926	0	1.58541	2.87725	3.62988	2.09584	0.0334241	0.0615128	0.604133	2.69751
BIVM	249.448	241.614	186.674	192.606	206.896	202.366	251.369	0.0290696	0.747178	0.813308	217.586	220.211
BLACAT1	20.9892	25.2735	63.5657	54.9258	34.8791	46.9951	36.2988	0.0442309	0.818112	0.871141	41.1885	39.391
BLCAP	1713.04	1618.51	969.578	1009.9	1785.17	1363.82	1389.33	0.237318	0.00894663	0.018805	1327.76	1512.77
BLID	104.139	98.0611	5.6324	7.32344	35.6718	60.4222	84.3946	1.15701	0.00020999	0.000581922	53.7889	60.1629
BLM	1122.11	926.02	286.448	245.335	786.364	721.23	743.217	0.543788	5.11543e-05	0.000154983	644.979	750.271
BLMH	703.945	637.903	236.561	255.588	548.553	581.204	545.389	0.457033	9.93338e-08	4.10446e-07	458.499	558.382
BLNK	7.26548	21.2297	202.766	181.621	7.92706	16.3044	13.612	-2.22129	6.6184e-15	5.34953e-14	103.221	12.6145
BLOC1S1	15.3382	36.3938	28.9666	41.7436	43.5988	43.1587	44.466	0.55831	0.0166921	0.0330098	30.6106	43.7412
BLOC1S2	378.612	444.813	602.667	542.667	387.633	350.065	402.009	-0.353722	0.00140422	0.00342859	492.19	379.902
BLOC1S3	29.8692	30.3282	78.8536	80.5578	45.977	48.9132	33.5763	-0.171197	0.348343	0.452853	54.9022	42.8222
BLOC1S4	46.0147	57.6235	45.8638	48.3347	49.1478	64.2585	50.8183	0.147773	0.374633	0.480022	49.4592	54.7415
BLOC1S5	2.42183	6.06564	0.804629	2.19703	0.792706	1.91817	1.81494	-0.738166	0.545285	0.642737	2.87228	1.5086
BLOC1S6	669.232	704.625	656.577	655.448	600.871	604.222	701.473	-0.079448	0.222723	0.314087	671.47	635.522
BLVRA	329.369	238.582	263.918	273.897	261.593	209.08	206.903	-0.289219	0.00813218	0.0172581	276.441	225.859
BLVRB	25.0256	39.4266	65.1749	74.6991	92.7466	91.1129	50.8183	0.731525	2.34624e-05	7.42265e-05	51.0815	78.2259
BLZF1	828.265	534.787	1106.36	1037	504.954	515.027	626.154	-0.646819	1.18495e-12	7.77371e-12	876.604	548.712
BMF	1.61455	8.08751	56.324	44.673	1.58541	3.83633	5.44481	-2.27792	1.68415e-06	6.0866e-06	27.6748	3.62219
BMI1	0	0	0	2.92938	3.17082	0	0.907469	1.32865	0.331235	0.434512	0.732344	1.35943
BMP1	729.777	777.412	1071.77	1177.61	1478.4	1482.74	1096.22	0.534912	9.46487e-14	6.87673e-13	939.141	1352.45
BMP2	103.331	76.8314	422.43	408.648	80.856	75.7675	67.1527	-1.38595	2.45315e-16	2.24198e-15	252.81	74.5921
BMP2K	706.366	660.143	1262.46	1195.92	547.76	534.209	609.819	-0.703949	2.34834e-30	5.73757e-29	956.222	563.929
BMP3	1.61455	4.04376	2.41389	3.66172	0	0.959083	2.72241	-1.32353	0.158884	0.238059	2.93348	1.22716
BMP4	72.6548	64.7001	14.4833	8.78813	61.0384	64.2585	54.4481	1.03098	2.63342e-06	9.32166e-06	40.1566	59.915
BMP6	14.531	18.1969	258.286	235.815	11.0979	11.509	17.2419	-2.26412	5.09583e-14	3.78835e-13	131.707	13.2829
BMP7	0.807276	0	0.804629	0	1.58541	0	0	0.58041	0.688039	0.766209	0.402976	0.528471
BMP8A	53.2802	62.6782	66.7842	54.9258	63.4165	102.622	85.3021	0.488869	0.0122728	0.0249879	59.4171	83.7801
BMP8B	11.3019	9.09845	7.24166	3.66172	10.3052	14.3862	11.7971	0.730988	0.0706382	0.11914	7.82592	12.1628
BMPER	133.201	111.203	126.327	126.695	114.15	105.499	102.544	-0.222007	0.225371	0.317013	124.357	107.398
BMPR1A	1161.67	608.585	661.405	597.593	520.015	420.078	402.916	-0.715541	4.10929e-08	1.75435e-07	757.313	447.67
BMPR1B	727.356	527.71	810.261	735.273	351.169	300.193	331.226	-1.08352	5.20344e-26	9.60242e-25	700.15	327.529
BMPR1B-AS1	2.42183	1.01094	3.21852	1.46469	0	0	1.81494	-1.78871	0.138526	0.212225	2.02899	0.604979
BMPR2	3937.08	3633.32	6645.43	6237.37	1776.45	2305.63	2110.77	-1.26127	2.08887e-59	2.76261e-57	5113.3	2064.29
BMS1	3567.35	2495	2132.27	2051.3	2427.27	1918.17	2201.52	-0.197862	0.00880899	0.0185479	2561.48	2182.32
BMS1P20	562.671	488.284	413.579	385.213	477.209	489.132	511.812	0.105589	0.108184	0.172111	462.437	492.718
BMS1P21	14.531	10.1094	0	10.2528	13.476	10.5499	15.427	0.623715	0.0956026	0.154671	8.72329	13.151
BMS1P4	303.536	305.304	168.972	197	206.896	241.689	288.575	0.053098	0.65481	0.738818	243.703	245.72
BMS1P5	15.3382	11.1203	10.4602	10.9852	8.71977	7.67266	10.8896	-0.393772	0.279594	0.378636	11.976	9.09402
BMX	3.2291	1.01094	2.41389	1.46469	1.58541	0	0	-1.74307	0.126475	0.196634	2.02965	0.528471
BNC1	2466.23	3454.38	5624.36	5907.09	2987.71	2896.43	3018.24	-0.477605	2.30041e-11	1.33837e-10	4363.01	2967.46
BNC2	9.68731	5.0547	3.21852	2.19703	5.54894	3.83633	9.07469	0.541086	0.34235	0.446493	5.03939	6.15332
BNIP1	78.3058	52.5688	57.9333	49.7994	80.856	82.4811	58.078	0.311318	0.0719591	0.12101	59.6518	73.805
BNIP2	2125.56	1572.01	2013.99	1930.46	1437.18	1169.12	1302.22	-0.544898	4.79832e-13	3.26891e-12	1910.5	1302.84
BNIP3	795.974	1025.09	717.729	719.894	754.656	863.174	840.316	0.016399	0.875923	0.911898	814.672	819.382
BNIP3L	764.49	724.843	1488.56	1436.13	497.027	517.905	663.36	-0.907318	4.73342e-36	1.62692e-34	1103.51	559.43
BNIPL	8.07276	24.2625	711.292	714.768	22.9885	16.3044	15.427	-2.5745	6.54235e-34	1.9769e-32	364.599	18.24
BOC	20.1819	24.2625	21.725	24.8997	31.7082	34.527	31.7614	0.521636	0.020466	0.0396272	22.7673	32.6655
BOD1	230.881	255.768	193.916	219.703	263.178	235.934	284.945	0.223429	0.0375204	0.0682396	225.067	261.353
BOD1L1	3117.7	3142	4550.98	4206.58	2504.16	2139.71	2444.72	-0.648667	1.85082e-24	3.08206e-23	3754.32	2362.86
BOK	65.3894	113.225	159.316	161.116	180.737	236.893	149.732	0.663004	6.06351e-09	2.82093e-08	124.762	189.121
BOLA1	22.6037	31.3391	33.7944	24.1673	27.7447	39.3224	29.039	0.201063	0.398777	0.504896	27.9761	32.0354
BOLA3	75.0767	116.258	51.4962	68.108	138.724	115.09	144.288	0.819298	3.13764e-06	1.10125e-05	77.7347	132.7
BOLA3-AS1	71.8476	78.8533	41.0361	36.6172	79.2706	61.3813	56.2631	0.280118	0.174722	0.257497	57.0885	65.6383
BOLL	2.42183	9.09845	1.60926	0	2.37812	4.79541	3.62988	0.65644	0.431782	0.537291	3.28238	3.60114
BOP1	40.3638	38.4157	30.5759	40.2789	140.309	140.026	111.619	1.78866	4.06745e-21	5.27237e-20	37.4086	130.651
BORA	409.289	305.304	93.3369	76.8961	244.946	227.303	264.073	0.497204	2.80492e-07	1.10783e-06	221.206	245.441
BPGM	582.046	424.594	1247.98	1219.35	310.741	334.72	353.913	-1.25233	1.17678e-24	1.98682e-23	868.493	333.124
BPHL	96.8731	75.8204	70.0027	76.1638	62.6238	73.8494	84.3946	-0.121303	0.438191	0.543636	79.715	73.6226
BPIFC	0.807276	0	12.8741	10.2528	0	0	0	-3.49378	0.0089212	0.0187624	5.98354	0
BPNT1	413.325	245.658	288.862	289.276	263.178	257.993	204.18	-0.34435	0.00662731	0.014304	309.28	241.784
BPTF	2147.35	2489.94	3673.94	3567.25	1831.15	2045.72	2089.9	-0.547138	1.60083e-18	1.69865e-17	2969.62	1988.93
BRAF	222.808	243.636	338.749	314.908	176.773	214.835	190.568	-0.512866	1.33735e-08	6.01332e-08	280.025	194.059
BRAP	439.158	382.135	493.237	470.165	334.522	320.334	319.429	-0.451166	2.02745e-08	8.94873e-08	446.174	324.762
BRAT1	37.1347	52.5688	38.6222	46.87	145.858	148.658	108.896	1.61266	6.82761e-25	1.16677e-23	43.7989	134.471
BRCA1	2242.61	1979.42	667.842	582.213	1645.66	1554.67	1701.5	0.510226	0.00110554	0.00274783	1368.02	1633.94
BRCA2	2332.22	2739.65	575.31	403.521	1929.45	2067.78	2165.22	0.875915	2.39098e-10	1.27039e-09	1512.67	2054.15
BRCAT54	0	1.01094	23.3342	27.8291	3.17082	0	2.72241	-1.6188	0.0119752	0.0244447	13.0436	1.96441
BRCC3	449.653	334.621	270.355	254.856	279.033	301.152	304.91	-0.117805	0.198317	0.285696	327.371	295.031
BRD1	353.587	416.507	567.263	591.001	474.831	462.278	440.122	-0.0382549	0.655662	0.739588	482.09	459.077
BRD2	2819.81	2833.66	2569.18	2656.94	3498.21	3206.21	3475.61	0.321179	1.13049e-08	5.12485e-08	2719.9	3393.34
BRD3	131.586	187.024	315.414	316.373	191.835	221.548	165.159	-0.219206	0.0377109	0.068552	237.599	192.847
BRD4	262.365	355.851	307.368	286.346	376.535	657.931	437.4	0.690516	1.73388e-08	7.70513e-08	302.982	490.622
BRD7	669.232	735.964	1095.9	1162.23	707.886	604.222	766.811	-0.361634	6.00665e-10	3.08549e-09	915.832	692.973
BRD7P3	33.0983	40.4376	8.04629	10.2528	17.4395	23.018	33.5763	0.447972	0.129322	0.200447	22.9587	24.678
BRD8	1167.32	937.141	605.081	616.634	913.99	759.593	833.964	0.0663616	0.348683	0.453166	831.544	835.849
BRD9	670.039	655.089	550.366	585.875	818.073	910.169	872.985	0.497873	4.74999e-14	3.54423e-13	615.342	867.076
BRE	230.881	204.21	158.512	140.61	145.065	146.74	155.177	-0.278408	0.027298	0.0513572	183.553	148.994
BRE-AS1	4.84366	3.03282	1.60926	2.92938	3.96353	3.83633	1.81494	0.0624344	0.92522	0.94696	3.10378	3.20493
BREA2	1.61455	3.03282	4.02314	5.85875	4.75624	9.59083	9.07469	1.15105	0.0304101	0.0565476	3.63232	7.80725
BRF1	104.946	126.367	110.234	150.13	285.374	239.771	218.7	1.01605	2.02502e-19	2.29272e-18	122.919	247.948
BRF2	121.899	94.0173	81.2675	90.0783	118.113	104.54	79.8573	0.0600088	0.729418	0.799019	96.8155	100.837
BRI3	35.5201	52.5688	88.5092	101.796	95.9174	80.5629	87.117	0.422683	0.0201092	0.0390066	69.5985	87.8658
BRI3BP	27.4474	30.3282	20.1157	13.1822	68.1727	54.6677	24.5017	1.12264	6.37977e-06	2.16346e-05	22.7684	49.114
BRICD5	1.61455	1.01094	1.60926	0	8.71977	18.2226	6.35228	3.32894	1.84515e-05	5.91844e-05	1.05869	11.0982
BRINP1	0	1.01094	2.41389	0.732344	0	0.959083	0.907469	-0.368089	0.781236	0.841697	1.03929	0.622184
BRINP2	4.03638	1.01094	14.4833	13.9145	4.75624	2.87725	1.81494	-0.81747	0.160702	0.240407	8.36129	3.14947
BRIP1	1684.78	1328.37	763.593	563.172	1032.9	1038.69	1158.84	0.117752	0.252696	0.348639	1084.98	1076.81
BRIX1	1202.03	801.675	371.738	350.06	794.291	746.166	784.961	0.379225	7.65959e-06	2.57166e-05	681.377	775.139
BRK1	380.227	485.251	539.906	642.266	429.647	375.001	467.346	-0.255094	0.0130091	0.0263342	511.912	423.998
BRMS1	139.659	173.882	132.764	157.454	386.841	301.152	268.611	1.08084	4.20883e-21	5.45177e-20	150.939	318.868
BRMS1L	222.808	198.144	131.154	131.822	144.272	133.312	182.401	-0.119432	0.260559	0.357715	170.982	153.329
BROX	1295.68	1053.4	1570.64	1455.9	760.998	761.512	861.188	-0.747972	1.03774e-27	2.12567e-26	1343.9	794.566
BRPF1	259.943	282.052	292.08	344.934	423.305	422.955	344.838	0.43151	6.47473e-08	2.72219e-07	294.752	397.033
BRPF3	170.335	225.439	180.237	181.621	193.42	285.807	225.052	0.308347	0.00240386	0.0056421	189.408	234.76
BRSK1	4.84366	1.01094	6.43703	6.59109	18.2322	11.509	10.8896	1.50703	0.00279168	0.00647819	4.72068	13.5436
BRSK2	0	1.01094	1.60926	4.39406	3.17082	4.79541	3.62988	1.44646	0.0434713	0.0776621	1.75356	3.86537
BRWD1	2364.51	2702.24	5120.66	4535.41	1808.96	1791.57	2105.33	-0.885813	2.32935e-39	9.81825e-38	3680.7	1901.95
BRWD1-AS1	6.45821	1.01094	2.41389	5.12641	2.37812	0.959083	0.907469	-1.39009	0.132923	0.204966	3.75236	1.41489
BRWD1-IT2	3.2291	0	0.804629	2.92938	1.58541	0.959083	0.907469	-0.656285	0.501057	0.601906	1.74078	1.15065
BRWD3	875.894	1155.5	1562.59	1442.72	735.631	934.147	1033.61	-0.46345	1.13314e-08	5.13556e-08	1259.18	901.128
BSCL2	16.1455	12.1313	11.2648	8.78813	11.0979	12.4681	12.7046	0.0291375	0.938117	0.956887	12.0824	12.0902
BSDC1	392.336	430.66	741.868	764.567	575.505	528.455	532.684	-0.0252724	0.67023	0.752021	582.358	545.548
BSG	1541.09	1599.31	1074.18	1246.45	4776.05	3655.06	2050.88	1.30893	8.29996e-20	9.73539e-19	1365.26	3494
BSN	12.9164	10.1094	10.4602	5.12641	13.476	14.3862	9.07469	0.35999	0.423672	0.528986	9.6531	12.3123
BSPRY	5.65093	6.06564	125.522	127.428	7.92706	4.79541	5.44481	-2.03779	4.5484e-08	1.93593e-07	66.1666	6.05576
BST1	40.3638	33.361	5.6324	10.2528	24.5739	19.1817	20.8718	0.337036	0.244877	0.33997	22.4025	21.5424
BST2	3.2291	2.02188	4.82777	2.92938	9.51247	3.83633	3.62988	0.892481	0.0831243	0.136811	3.25203	5.65956
BTAF1	3078.95	2763.91	6270.47	6213.94	1978.59	2055.31	2296.8	-1.02625	7.54204e-53	6.80984e-51	4581.82	2110.24
BTBD1	1005.87	1059.46	1275.34	1316.75	730.875	811.384	873.893	-0.526304	1.71692e-14	1.33286e-13	1164.36	805.384
BTBD10	1149.56	994.764	1552.13	1515.22	893.38	765.348	863.91	-0.60851	1.62754e-18	1.72599e-17	1302.92	840.879
BTBD11	263.172	242.625	814.284	758.708	219.58	228.262	193.291	-1.07249	1.39108e-23	2.16258e-22	519.697	213.711
BTBD16	0.807276	3.03282	9.65555	3.66172	1.58541	6.71358	5.44481	0.206252	0.716375	0.789193	4.28934	4.58127
BTBD18	25.0256	23.2516	34.599	17.5763	31.7082	31.6497	29.039	0.297512	0.228357	0.320572	25.1131	30.799
BTBD19	29.8692	37.4048	31.3805	46.87	64.2092	50.8314	39.0212	0.503275	0.00716406	0.0153572	36.3811	51.3539
BTBD2	23.411	53.5798	30.5759	42.4759	106.223	132.353	78.0423	1.50896	6.63952e-15	5.36423e-14	37.5107	105.539
BTBD3	345.514	478.174	514.158	494.332	341.656	351.983	396.564	-0.324335	5.37417e-05	0.000162176	458.045	363.401
BTBD6	104.139	159.728	153.684	196.268	295.679	271.42	215.07	0.785542	5.33235e-14	3.95613e-13	153.455	260.723
BTBD7	804.854	1137.31	1762.94	1822.07	811.731	1147.06	974.622	-0.437349	2.29228e-06	8.16638e-06	1381.79	977.805
BTBD8	33.9056	37.4048	48.2777	38.8142	19.8177	28.7725	29.9465	-0.586997	0.00658475	0.014224	39.6006	26.1789
BTBD9	175.986	178.936	445.764	433.548	191.835	238.812	196.013	-0.445615	1.8663e-06	6.71168e-06	308.559	208.887
BTC	16.9528	6.06564	8.85092	6.59109	12.6833	7.67266	2.72241	-0.27393	0.470424	0.573911	9.61511	7.69279
BTD	175.179	168.827	233.342	219.703	156.163	137.149	144.288	-0.434716	5.43528e-05	0.000163858	199.263	145.866
BTF3	3753.83	2747.73	2427.57	2468.73	2774.47	2454.29	2901.18	-0.0536064	0.433448	0.538887	2849.47	2709.98
BTF3L4	463.376	398.31	445.764	406.451	300.436	338.556	412.898	-0.294456	0.000308652	0.000834796	428.475	350.63
BTG1	649.05	836.047	4802.83	4728.74	604.835	947.574	1015.46	-1.16411	7.75239e-29	1.7171e-27	2754.17	855.955
BTG2	259.136	320.468	1891.68	1897.5	326.595	287.725	274.056	-1.3249	1.68903e-54	1.67536e-52	1092.2	296.125
BTG3	494.86	410.441	358.864	328.09	327.388	349.106	378.415	-0.16587	0.0278216	0.0522293	398.064	351.636
BTG4	1.61455	3.03282	2.41389	0.732344	0.792706	0.959083	0.907469	-1.07537	0.3331	0.436582	1.9484	0.886419
BTK	1.61455	3.03282	0.804629	2.19703	0	1.91817	0.907469	-1.06509	0.348495	0.452987	1.91226	0.941878
BTLA	0.807276	0	0.804629	0.732344	0	0.959083	0.907469	0.165528	0.914884	0.939913	0.586062	0.622184
BTN2A1	582.046	467.054	337.944	385.945	613.554	453.646	554.463	0.312821	0.000288378	0.000783447	443.247	540.555
BTN2A2	251.063	256.779	127.936	110.584	279.825	158.249	167.882	0.201459	0.229912	0.322432	186.59	201.985
BTN2A3P	100.102	116.258	47.4731	32.2231	96.7101	105.499	83.4871	0.526918	0.00284404	0.00658797	74.0141	95.2321
BTN3A1	209.892	206.232	63.5657	78.3608	149.029	146.74	141.565	0.203983	0.285713	0.385293	139.512	145.778
BTN3A2	188.903	135.466	57.9333	60.0522	153.785	95.9083	125.231	0.317528	0.0815915	0.134702	110.588	124.975
BTN3A3	146.924	134.455	82.8768	65.1786	113.357	95.9083	100.729	0.00500423	0.974832	0.983943	107.359	103.331
BTNL2	4.03638	1.01094	0	2.19703	0	0.959083	1.81494	-1.00441	0.355702	0.46055	1.81109	0.924673
BTNL9	1.61455	0	2.41389	0	1.58541	1.91817	0	0.116269	0.915044	0.939971	1.00711	1.16786
BTRC	527.958	464.021	1034.75	1113.16	398.731	365.411	434.678	-0.875675	6.14298e-33	1.7656e-31	784.974	399.606
BUB1	2166.73	2173.52	164.144	135.484	2149.82	1510.56	1588.98	1.61613	7.77772e-29	1.72062e-27	1159.97	1749.78
BUB1B	1725.15	1646.82	169.777	137.681	1467.3	1101.03	1293.14	1.3478	1.23465e-13	8.83667e-13	919.856	1287.16
BUB3	2538.08	2055.24	1773.4	1729.8	1748.71	1824.18	1912.04	-0.131826	0.0187552	0.0366332	2024.13	1828.31
BUD13	361.66	279.019	230.928	206.521	326.595	308.825	292.205	0.233359	0.00889689	0.0187178	269.532	309.208
BUD31	195.361	210.275	192.306	208.718	220.372	220.589	264.981	0.220921	0.0222558	0.042721	201.665	235.314
BVES	348.743	200.166	229.319	241.673	184.701	126.599	129.768	-0.778092	2.10558e-06	7.5336e-06	254.975	147.022
BVES-AS1	4.03638	4.04376	2.41389	0.732344	0.792706	5.7545	2.72241	0.329844	0.682451	0.761105	2.80659	3.08987
BYSL	260.75	204.21	142.419	102.528	226.714	347.188	264.073	0.716791	7.80214e-06	2.61711e-05	177.477	279.325
BZRAP1	2.42183	8.08751	1.60926	4.39406	13.476	13.4272	4.53734	1.39881	0.00273884	0.00636448	4.12817	10.4802
BZRAP1-AS1	3.2291	7.07657	7.24166	5.12641	1.58541	1.91817	6.35228	-0.764829	0.261993	0.359332	5.66844	3.28529
BZW1	4934.88	3007.54	4434.31	4509.04	2769.71	2483.07	2828.58	-0.642902	2.92869e-10	1.54574e-09	4221.44	2693.79
BZW2	1442.6	963.425	633.243	586.607	997.224	793.161	798.573	0.0259981	0.77402	0.836044	906.469	862.986
C10orf10	0.807276	11.1203	4.82777	3.66172	7.13435	4.79541	4.53734	0.217556	0.647754	0.732975	5.10427	5.48904
C10orf105	0.807276	1.01094	0	1.46469	0.792706	0.959083	0.907469	0.125183	0.915713	0.940363	0.820726	0.886419
C10orf11	6.45821	11.1203	8.85092	7.32344	11.8906	12.4681	19.0568	0.795296	0.0181992	0.0356694	8.43822	14.4718
C10orf111	6.45821	1.01094	4.02314	4.39406	3.96353	6.71358	2.72241	0.102422	0.853674	0.895065	3.97159	4.46651
C10orf113	1.61455	3.03282	8.04629	2.19703	0.792706	0.959083	0.907469	-1.94358	0.0368712	0.0671661	3.72267	0.886419
C10orf12	354.394	552.984	596.23	596.86	394.768	468.032	422.88	-0.279539	0.00597923	0.0130285	525.117	428.56
C10orf131	1.61455	2.02188	3.21852	0.732344	1.58541	3.83633	7.25975	1.14991	0.103093	0.16518	1.89682	4.22716
C10orf2	278.51	249.702	130.35	128.893	293.301	325.129	298.557	0.724558	3.06944e-13	2.12924e-12	196.864	305.663
C10orf25	9.68731	8.08751	6.43703	2.19703	3.17082	3.83633	11.7971	0.0921527	0.859933	0.899767	6.60222	6.26808
C10orf32	74.2694	87.9517	139.201	128.893	62.6238	62.3404	45.3734	-0.867781	5.99854e-08	2.52664e-07	107.579	56.7792
C10orf35	23.411	18.1969	11.2648	8.78813	26.952	22.0589	28.1315	0.851911	0.00791893	0.0168448	15.4152	25.7141
C10orf54	22.6037	23.2516	28.162	31.4908	68.9654	42.1996	20.8718	0.753634	0.00190054	0.00454491	26.377	44.0123
C10orf55	52.4729	32.3501	41.8407	43.2083	38.8426	39.3224	48.0959	-0.0244008	0.900588	0.929832	42.468	42.0869
C10orf67	3.2291	1.01094	1.60926	1.46469	3.17082	1.91817	3.62988	0.676534	0.388457	0.494437	1.8285	2.90629
C10orf76	619.988	500.415	623.587	588.804	379.706	415.283	402.009	-0.546384	2.65784e-09	1.28193e-08	583.199	398.999
C10orf82	1.61455	2.02188	0	1.46469	3.17082	0.959083	0.907469	0.556096	0.616855	0.707308	1.27528	1.67913
C10orf88	278.51	226.45	255.872	214.577	142.687	176.471	198.736	-0.502637	3.75371e-06	1.30717e-05	243.852	172.631
C10orf91	1.61455	2.02188	7.24166	8.78813	5.54894	5.7545	7.25975	0.506829	0.307722	0.40922	4.91655	6.18773
C10orf95	0.807276	1.01094	0.804629	0	0	0	0	-1.94861	0.198425	0.285829	0.655711	0
C10orf99	0	0	127.131	147.933	0	0	0	-5.20677	4.71033e-05	0.000143328	68.7662	0
C11orf1	76.6912	64.7001	57.9333	57.8552	57.8675	57.545	64.4303	-0.0954042	0.54236	0.640024	64.2949	59.9476
C11orf16	9.68731	11.1203	2.41389	2.19703	4.75624	11.509	10.8896	0.843	0.106318	0.169542	6.35464	9.05162
C11orf24	236.532	174.892	99.774	112.781	329.766	240.73	192.383	0.770491	1.09258e-06	4.03741e-06	155.995	254.293
C11orf30	519.886	565.115	502.088	482.615	404.28	442.137	532.684	-0.17163	0.0245741	0.0466703	517.426	459.7
C11orf31	128.357	170.849	140.005	144.272	194.213	187.021	178.771	0.363002	0.00125762	0.00309587	145.871	186.668
C11orf42	2.42183	4.04376	2.41389	2.19703	3.96353	8.63174	2.72241	0.905533	0.212935	0.302858	2.76913	5.10589
C11orf44	37.1347	60.6564	66.7842	65.1786	39.6353	36.4451	54.4481	-0.374345	0.0481924	0.0850556	57.4385	43.5095
C11orf45	96.8731	112.214	47.4731	48.3347	92.7466	91.1129	81.6722	0.320152	0.0653451	0.111324	76.2238	88.5106
C11orf49	80.7276	84.9189	94.1416	99.5988	117.32	111.254	115.249	0.34386	0.0084581	0.0178689	89.8467	114.608
C11orf54	77.4985	73.7986	111.039	126.695	61.8311	54.6677	49.0033	-0.765895	5.98829e-07	2.28683e-06	97.2578	55.1674
C11orf57	549.755	414.485	395.073	393.269	342.449	310.743	316.707	-0.424635	3.89784e-06	1.35375e-05	438.145	323.299
C11orf58	1310.21	1180.78	1206.94	1259.63	1012.29	1002.24	1133.43	-0.242019	0.000425371	0.00112644	1239.39	1049.32
C11orf63	41.1711	53.5798	93.3369	105.458	41.2207	39.3224	50.8183	-0.656305	0.000126861	0.000363305	73.3863	43.7871
C11orf65	9.68731	11.1203	6.43703	5.85875	6.34165	4.79541	5.44481	-0.538492	0.225947	0.317677	8.27586	5.52729
C11orf68	54.0875	61.6673	47.4731	57.1228	109.393	123.722	103.451	1.02209	4.08024e-11	2.32424e-10	55.0877	112.189
C11orf70	24.2183	17.186	9.65555	8.05578	13.476	17.2635	17.2419	0.266917	0.383446	0.489116	14.7789	15.9938
C11orf71	37.1347	30.3282	24.1389	26.3644	26.952	31.6497	23.5942	-0.0936051	0.667078	0.749159	29.4915	27.3986
C11orf73	168.721	185.002	139.201	137.681	155.37	178.389	177.864	0.12677	0.281708	0.380876	157.651	170.541
C11orf74	37.942	67.7329	52.3009	41.7436	42.8061	45.0769	49.9108	-0.107178	0.579556	0.673553	49.9298	45.9313
C11orf80	329.369	286.096	547.148	523.626	250.495	278.134	300.372	-0.569842	3.18138e-12	2.00288e-11	421.559	276.334
C11orf84	34.7129	47.5141	36.2083	38.8142	120.491	97.8264	76.2274	1.32274	7.89362e-16	6.89313e-15	39.3124	98.1817
C11orf85	1.61455	2.02188	2.41389	2.19703	2.37812	3.83633	4.53734	0.831125	0.24508	0.34019	2.06184	3.58393
C11orf87	1.61455	0	2.41389	7.32344	1.58541	0	0.907469	-1.39547	0.161473	0.241313	2.83797	0.83096
C11orf88	0	0	1.60926	0.732344	0	0	0	-1.72558	0.254902	0.351111	0.5854	0
C11orf91	92.8367	77.8423	104.602	93.74	88.7831	84.3993	64.4303	-0.213928	0.161538	0.241361	92.2552	79.2042
C11orf94	2.42183	2.02188	2.41389	2.19703	3.96353	5.7545	2.72241	0.832154	0.23679	0.330528	2.26366	4.14681
C11orf95	270.437	278.008	322.656	292.938	304.399	267.584	282.223	-0.0291421	0.732644	0.801792	291.01	284.735
C12orf10	88.8004	65.711	52.3009	55.6581	119.699	116.049	80.7647	0.687945	7.78845e-06	2.61348e-05	65.6176	105.504
C12orf29	491.631	374.048	496.456	426.224	244.946	248.402	283.13	-0.787084	4.62598e-15	3.79285e-14	447.09	258.826
C12orf4	692.643	497.382	370.129	336.878	368.608	387.469	426.51	-0.215044	0.0199065	0.038675	474.258	394.196
C12orf43	201.819	144.564	91.7277	92.2753	171.225	185.103	171.512	0.473487	5.81978e-05	0.000174641	132.597	175.946
C12orf45	128.357	77.8423	33.7944	30.0261	74.5144	89.1947	90.7469	0.577678	0.000594343	0.0015438	67.5049	84.8186
C12orf49	345.514	469.076	586.574	560.243	473.246	411.446	402.916	-0.162481	0.0390099	0.0706397	490.352	429.203
C12orf54	56.5093	75.8204	83.6814	60.0522	72.1362	69.054	73.505	0.0599801	0.723221	0.794529	69.0158	71.5651
C12orf56	25.8328	29.3172	96.5555	83.4872	18.2322	12.4681	19.9643	-1.52319	1.11223e-10	6.08673e-10	58.7982	16.8882
C12orf57	38.7492	54.5907	20.9203	34.4202	109.393	142.903	92.5618	1.67665	2.88473e-15	2.41178e-14	37.1701	114.953
C12orf60	12.1091	12.1313	5.6324	5.12641	18.2322	3.83633	17.2419	0.708145	0.0679414	0.115199	8.7498	13.1035
C12orf65	148.539	133.444	120.694	120.837	141.894	130.435	134.305	0.0569059	0.645025	0.730703	130.878	135.545
C12orf66	112.211	131.422	97.3601	95.937	122.869	93.031	89.8394	-0.0756782	0.584583	0.678273	109.233	101.913
C12orf71	3.2291	6.06564	9.65555	7.32344	2.37812	8.63174	11.7971	0.215228	0.649297	0.73422	6.56843	7.60232
C12orf73	102.524	135.466	50.6916	55.6581	83.2341	99.7446	103.451	0.264162	0.0870578	0.142476	86.0849	95.4767
C12orf74	0	0	1.60926	1.46469	0.792706	0.959083	0	-0.465469	0.715369	0.78837	0.768486	0.58393
C12orf75	167.913	255.768	118.28	100.331	199.762	208.121	256.814	0.542912	0.00120777	0.00298202	160.573	221.566
C12orf76	48.4366	47.5141	28.9666	21.9703	42.8061	34.527	32.6689	0.0742198	0.733186	0.802083	36.7219	36.6673
C12orf79	4.03638	5.0547	32.1852	25.632	2.37812	5.7545	2.72241	-1.67391	0.000689262	0.00177429	16.7271	3.61834
C12orf80	0.807276	1.01094	2.41389	2.92938	2.37812	1.91817	0.907469	0.301492	0.74968	0.815498	1.79037	1.73458
C14orf1	801.625	513.557	182.651	202.859	510.503	261.83	300.372	0.000509899	0.997941	1	425.173	357.568
C14orf105	0.807276	2.02188	7.24166	5.85875	0.792706	1.91817	1.81494	-1.24924	0.110431	0.175199	3.98239	1.5086
C14orf119	407.674	330.577	335.53	365.44	299.643	310.743	305.817	-0.235996	0.0273263	0.0514051	359.805	305.401
C14orf132	4.03638	3.03282	4.82777	4.39406	5.54894	5.7545	3.62988	0.275579	0.603957	0.696456	4.07276	4.97777
C14orf142	49.2438	60.6564	25.7481	31.4908	48.3551	56.5859	40.8361	0.306811	0.140119	0.214306	41.7848	48.5923
C14orf159	343.092	401.343	222.882	205.789	492.27	453.646	411.083	0.685945	2.73082e-16	2.48332e-15	293.276	452.333
C14orf166	929.175	822.905	763.593	757.244	831.549	695.335	808.555	-0.0654297	0.415789	0.521336	818.229	778.479
C14orf169	94.4513	121.313	100.579	129.625	160.127	134.272	125.231	0.332191	0.0143517	0.0288219	111.492	139.876
C14orf2	291.427	382.135	288.862	296.599	323.424	317.456	339.393	0.0600785	0.546402	0.643795	314.756	326.758
C14orf28	78.3058	84.9189	97.3601	79.8255	38.0499	45.0769	39.9286	-1.04839	2.98605e-09	1.43304e-08	85.1026	41.0185
C14orf37	32.291	19.2078	18.5065	16.1116	17.4395	10.5499	17.2419	-0.464188	0.197983	0.285282	21.5292	15.0771
C14orf39	212.314	197.133	111.843	93.0077	116.528	106.458	125.231	-0.305733	0.0113154	0.0232356	153.574	116.072
C14orf79	67.0039	56.6126	94.9462	98.8664	88.7831	81.522	73.505	0.0495634	0.723077	0.794418	79.3573	81.27
C14orf80	12.9164	10.1094	5.6324	9.52047	50.7332	64.2585	36.2988	2.37653	5.97982e-15	4.86353e-14	9.54467	50.4302
C14orf93	65.3894	87.9517	52.3009	51.2641	72.1362	95.9083	69.8751	0.329817	0.0364118	0.0664021	64.2265	79.3065
C15orf27	3.2291	6.06564	5.6324	2.92938	3.17082	8.63174	7.25975	0.506202	0.314736	0.416975	4.46413	6.35411
C15orf39	40.3638	66.722	61.1518	66.6433	103.052	224.425	100.729	1.26531	5.9245e-11	3.33215e-10	58.7202	142.735
C15orf40	114.633	93.0064	83.6814	86.4166	86.405	71.9312	71.69	-0.291535	0.0430753	0.0770223	94.4344	76.6754
C15orf41	182.444	176.914	160.926	166.974	118.113	118.926	145.195	-0.431927	8.64161e-05	0.000253852	171.815	127.411
C15orf48	10.4946	9.09845	6.43703	6.59109	7.92706	4.79541	9.98216	-0.0863955	0.838043	0.885134	8.15529	7.56821
C15orf52	129.971	155.685	210.813	240.941	195.006	341.433	262.259	0.557212	0.000305123	0.000825743	184.352	266.233
C15orf54	50.8584	65.711	18.5065	8.78813	21.4031	33.5679	39.0212	0.144555	0.574165	0.668607	35.966	31.3307
C15orf56	15.3382	25.2735	11.2648	10.9852	14.2687	20.1407	19.0568	0.244136	0.465382	0.569168	15.7154	17.8221
C15orf57	146.924	88.9626	86.0953	95.937	90.3685	103.581	104.359	-0.0646194	0.652558	0.736812	104.48	99.4361
C15orf59	0	0	2.41389	6.59109	0	4.79541	0.907469	0.498972	0.632868	0.720707	2.25125	1.90096
C15orf61	17.7601	19.2078	9.65555	5.12641	7.92706	7.67266	12.7046	-0.277444	0.520922	0.620706	12.9375	9.43476
C15orf62	48.4366	41.4485	89.3138	104.725	60.2457	68.0949	58.9855	-0.0900414	0.574305	0.668642	70.981	62.442
C15orf65	7.26548	6.06564	15.2879	16.8439	10.3052	5.7545	4.53734	-0.589503	0.151033	0.227791	11.3657	6.86567
C16orf13	20.1819	34.3719	16.0926	20.5056	85.6123	93.9901	79.8573	1.9597	4.83314e-21	6.22949e-20	22.788	86.4865
C16orf45	63.7748	86.9408	90.1184	94.4724	91.1612	114.131	87.117	0.227295	0.0851992	0.139886	83.8266	97.4697
C16orf46	6.45821	9.09845	4.82777	10.9852	11.8906	6.71358	5.44481	0.0570003	0.888091	0.921205	7.8424	8.01633
C16orf52	376.998	303.282	253.458	250.462	179.944	206.203	235.942	-0.502086	1.2032e-08	5.43151e-08	296.05	207.363
C16orf58	190.517	196.122	115.062	110.584	470.075	311.702	221.422	1.14619	3.83594e-15	3.17073e-14	153.071	334.4
C16orf59	22.6037	28.3063	11.2648	6.59109	89.5758	82.4811	68.9676	2.45173	9.9776e-23	1.4487e-21	17.1915	80.3415
C16orf62	726.548	618.695	605.081	591.001	527.942	564.9	582.595	-0.185592	0.00778308	0.0165771	635.331	558.479
C16orf70	223.615	236.56	255.872	261.447	231.47	256.075	279.5	0.0654204	0.430533	0.535993	244.373	255.682
C16orf71	11.3019	6.06564	4.82777	2.92938	7.92706	8.63174	11.7971	0.724883	0.124252	0.193724	6.28116	9.45197
C16orf72	821.807	910.856	1368.67	1335.8	573.126	726.026	735.957	-0.679396	6.88239e-21	8.79626e-20	1109.28	678.37
C16orf74	46.822	76.8314	50.6916	54.1934	130.796	186.062	109.804	1.31298	3.91756e-17	3.77107e-16	57.1346	142.221
C16orf86	1.61455	0	2.41389	0.732344	3.96353	4.79541	5.44481	1.93755	0.0171565	0.0338219	1.1902	4.73459
C16orf87	108.982	118.28	126.327	124.498	87.1977	69.054	102.544	-0.459122	0.000281235	0.000765865	119.522	86.2652
C16orf89	0.807276	1.01094	0	0.732344	0	0.959083	0	-0.969333	0.525991	0.625602	0.63764	0.319694
C16orf91	43.5929	37.4048	41.0361	34.4202	53.1113	70.013	39.0212	0.460371	0.0173798	0.0342252	39.1135	54.0485
C16orf95	4.84366	5.0547	2.41389	2.19703	6.34165	5.7545	4.53734	0.721991	0.199223	0.286707	3.62732	5.5445
C17orf100	48.4366	47.5141	98.9693	87.8813	36.4645	37.4042	35.3913	-0.892374	8.40349e-07	3.15386e-06	70.7003	36.42
C17orf104	61.353	74.8095	37.0129	39.5466	28.5374	28.7725	42.651	-0.628975	0.00256123	0.00598144	53.1805	33.3203
C17orf107	2.42183	6.06564	2.41389	5.85875	2.37812	6.71358	4.53734	0.138705	0.817965	0.871036	4.19003	4.54301
C17orf50	0	0	1.60926	0	0	0	1.81494	0.667175	0.628754	0.716898	0.402314	0.604979
C17orf51	189.71	190.057	76.4397	87.8813	183.908	132.353	171.512	0.385077	0.0026596	0.00619453	136.022	162.591
C17orf53	125.935	104.127	37.0129	26.3644	141.894	172.635	167.882	1.44666	3.92696e-17	3.77812e-16	73.3598	160.804
C17orf58	58.9311	73.7986	31.3805	35.1525	60.2457	60.4222	47.1884	0.248427	0.144081	0.219264	49.8157	55.9521
C17orf59	10.4946	5.0547	9.65555	13.9145	11.0979	16.3044	13.612	0.482538	0.168159	0.24964	9.77984	13.6714
C17orf62	139.659	155.685	137.592	177.227	313.912	227.303	186.939	0.665808	1.0727e-07	4.41736e-07	152.541	242.718
C17orf67	24.2183	26.2844	13.6787	10.2528	19.8177	20.1407	18.1494	0.121407	0.687858	0.7661	18.6086	19.3693
C17orf75	313.223	233.527	209.203	229.224	190.249	210.039	247.739	-0.189301	0.0551744	0.0958264	246.294	216.009
C17orf78	12.1091	14.1531	6.43703	5.12641	14.2687	11.509	14.5195	0.651065	0.0790824	0.131176	9.45643	13.4324
C17orf80	472.256	406.398	292.08	314.176	326.595	269.502	302.187	-0.280795	0.000758371	0.00194015	371.227	299.428
C17orf85	1272.27	1133.26	1074.18	1039.93	994.846	1024.3	1109.83	-0.112449	0.0408906	0.0736064	1129.91	1042.99
C17orf89	80.7276	112.214	91.7277	95.2047	172.017	150.576	182.401	0.837017	3.09787e-08	1.33948e-07	94.9686	168.331
C17orf96	31.4838	61.6673	26.5527	28.5614	100.674	71.9312	60.8004	1.13855	3.56358e-06	1.24453e-05	37.0663	77.8018
C17orf97	16.9528	16.175	16.8972	19.7733	17.4395	22.0589	15.427	0.0528999	0.8674	0.905343	17.4496	18.3085
C17orf98	0	0	1.60926	12.4498	0	1.91817	0	-1.46377	0.312658	0.414854	3.51478	0.639388
C17orf99	0	2.02188	0.804629	1.46469	0.792706	0	1.81494	-0.108249	0.92613	0.947591	1.0728	0.869215
C18orf21	184.866	168.827	140.005	124.498	126.04	158.249	153.362	-0.068548	0.5133	0.613144	154.549	145.884
C18orf25	916.258	799.653	1116.02	1135.87	619.896	692.458	702.381	-0.552048	2.84286e-18	2.95473e-17	991.949	671.578
C18orf54	582.853	909.845	256.677	209.45	422.512	632.035	552.649	0.348819	0.0228045	0.0436823	489.706	535.732
C18orf65	8.07276	5.0547	3.21852	3.66172	1.58541	4.79541	2.72241	-0.715725	0.281825	0.38093	5.00192	3.03441
C18orf8	540.068	495.36	562.436	538.273	427.269	464.196	492.756	-0.213478	0.00103792	0.00259244	534.034	461.407
C19orf12	92.8367	115.247	95.7508	109.119	110.979	117.967	93.4693	0.0621346	0.637173	0.72419	103.238	107.472
C19orf18	11.3019	13.1422	17.7018	16.1116	4.75624	6.71358	7.25975	-1.23525	0.00181563	0.00435727	14.5644	6.24319
C19orf24	4.03638	6.06564	6.43703	0.732344	23.7812	32.6088	5.44481	2.10041	0.000237748	0.000653093	4.31785	20.6116
C19orf25	16.9528	16.175	8.04629	16.1116	45.1842	46.036	30.8539	1.48889	2.68062e-08	1.16736e-07	14.3214	40.6914
C19orf26	0.807276	5.0547	1.60926	2.19703	8.71977	17.2635	8.16722	2.28946	0.000189877	0.000529319	2.41707	11.3835
C19orf35	7.26548	8.08751	3.21852	2.19703	11.0979	9.59083	9.07469	1.12735	0.0145485	0.0291818	5.19214	9.92113
C19orf43	280.125	264.866	328.289	386.678	451.842	289.643	348.468	0.216605	0.0525922	0.0919583	314.989	363.318
C19orf44	54.8948	65.711	31.3805	37.3495	65.0019	96.8674	58.078	0.687617	0.000297762	0.000807256	47.334	73.3158
C19orf47	12.9164	37.4048	24.9435	41.0113	76.8925	64.2585	49.0033	1.17425	9.56778e-07	3.56516e-06	29.069	63.3848
C19orf48	171.95	189.046	60.3472	58.5875	362.267	429.669	351.19	1.87927	4.59156e-52	3.91591e-50	119.983	381.042
C19orf52	59.7384	55.6017	72.4166	78.3608	63.4165	63.2995	55.3556	-0.126597	0.400998	0.50697	66.5294	60.6905
C19orf53	50.0511	88.9626	53.1055	70.305	177.566	146.74	140.658	1.26148	2.09569e-20	2.58436e-19	65.6061	154.988
C19orf54	15.3382	25.2735	18.5065	27.0967	30.9155	47.9541	29.9465	0.748661	0.00247967	0.00580658	21.5537	36.272
C19orf57	4.03638	5.0547	6.43703	7.32344	5.54894	4.79541	4.53734	-0.13274	0.786096	0.845485	5.71289	4.96057
C19orf60	16.1455	21.2297	12.0694	19.7733	42.0134	60.4222	37.2062	1.40641	3.76316e-09	1.79231e-08	17.3045	46.5473
C19orf66	68.6185	79.8642	67.5888	68.8403	86.405	61.3813	78.9498	0.102605	0.504497	0.605005	71.2279	75.5787
C19orf67	1.61455	2.02188	0.804629	0.732344	2.37812	0	1.81494	0.309124	0.786251	0.845602	1.29335	1.39769
C19orf68	4.03638	13.1422	19.3111	24.8997	25.3666	23.018	17.2419	0.594729	0.0679791	0.115241	15.3473	21.8755
C19orf70	16.9528	24.2625	8.85092	19.7733	48.3551	62.3404	48.0959	1.61297	6.62231e-11	3.71089e-10	17.4599	52.9304
C19orf71	4.03638	5.0547	7.24166	8.78813	24.5739	25.8952	14.5195	1.87653	2.00866e-07	8.05184e-07	6.28022	21.6629
C19orf80	1.61455	1.01094	2.41389	4.39406	3.17082	12.4681	6.35228	1.65868	0.0170495	0.0336365	2.35836	7.33039
C1D	152.575	120.302	131.959	128.16	99.881	84.3993	93.4693	-0.518886	7.16787e-05	0.000213028	133.249	92.5832
C1GALT1	3160.49	2097.7	2323.77	2027.86	1718.59	1278.46	1373.91	-0.700816	1.30433e-10	7.09546e-10	2402.45	1456.98
C1GALT1C1	1817.18	1376.9	716.12	597.593	1178.75	810.425	816.722	-0.119471	0.402406	0.508257	1126.95	935.3
C1GALT1C1L	22.6037	17.186	4.02314	3.66172	16.6468	14.3862	4.53734	0.462146	0.309887	0.411657	11.8686	11.8568
C1orf100	1.61455	1.01094	4.02314	1.46469	0.792706	0	3.62988	-0.528845	0.600339	0.693336	2.02833	1.47419
C1orf101	16.1455	14.1531	21.725	21.9703	5.54894	8.63174	9.07469	-1.26879	0.000246869	0.000676517	18.4985	7.75179
C1orf105	1.61455	0	0	0.732344	0.792706	0.959083	0	0.0992916	0.948296	0.964535	0.586724	0.58393
C1orf106	188.903	180.958	535.883	596.128	305.985	370.206	296.742	-0.0166898	0.844006	0.889031	375.468	324.311
C1orf109	287.39	241.614	160.926	147.201	216.409	218.671	212.348	0.102739	0.287096	0.386872	209.283	215.809
C1orf112	1055.11	770.336	284.839	249.729	633.372	579.286	656.1	0.353523	3.04057e-05	9.48443e-05	590.003	622.919
C1orf115	18.5673	22.2407	26.5527	40.2789	30.1228	39.3224	26.3166	0.269676	0.335326	0.438933	26.9099	31.9206
C1orf116	1216.56	1020.04	2625.5	2875.91	1101.86	1178.71	1021.81	-0.683493	2.01672e-17	1.97888e-16	1934.51	1100.79
C1orf122	78.3058	103.116	87.7045	112.781	119.699	130.435	127.953	0.401525	0.00301422	0.00694865	95.4768	126.029
C1orf123	206.663	170.849	155.293	158.919	160.919	165.921	181.494	-0.0265048	0.786741	0.845929	172.931	169.445
C1orf131	183.252	139.51	89.3138	121.569	94.332	102.622	109.804	-0.360125	0.0127321	0.0258192	133.411	102.253
C1orf137	0	0	0	0.732344	0	0	0.907469	0.394524	0.802922	0.859177	0.183086	0.30249
C1orf141	0	1.01094	3.21852	4.39406	0	0	0	-2.92244	0.0545192	0.0948642	2.15588	0
C1orf145	20.9892	21.2297	46.6685	41.0113	21.4031	30.6906	29.039	-0.20581	0.380798	0.486283	32.4747	27.0442
C1orf146	8.88004	12.1313	4.02314	4.39406	1.58541	1.91817	6.35228	-0.992863	0.11098	0.1759	7.35713	3.28529
C1orf159	8.88004	8.08751	16.0926	15.3792	50.7332	38.3633	23.5942	1.70375	1.41989e-09	7.02096e-09	12.1098	37.5636
C1orf162	4.84366	3.03282	8.85092	14.6469	5.54894	5.7545	9.07469	-0.0897042	0.834932	0.883229	7.84357	6.79271
C1orf168	8.07276	3.03282	1.60926	2.19703	0.792706	4.79541	2.72241	-0.226736	0.730306	0.799857	3.72797	2.77018
C1orf174	244.605	251.724	183.455	210.183	253.666	304.029	257.721	0.294773	0.0043599	0.00974079	222.492	271.805
C1orf177	7.26548	7.07657	6.43703	5.85875	3.96353	8.63174	9.07469	0.0965216	0.827093	0.877753	6.65946	7.22332
C1orf189	4.03638	2.02188	1.60926	2.19703	0	3.83633	2.72241	-0.165016	0.869598	0.906864	2.46614	2.18625
C1orf194	13.7237	10.1094	0	2.19703	6.34165	4.79541	4.53734	0.299993	0.625541	0.714529	6.50753	5.2248
C1orf195	25.0256	20.2188	19.3111	22.7027	13.476	23.9771	27.2241	-0.0420075	0.872293	0.909051	21.8145	21.559
C1orf198	104.946	111.203	150.466	130.357	91.1612	124.681	98.9141	-0.23451	0.0845356	0.138909	124.243	104.919
C1orf204	2.42183	2.02188	2.41389	5.85875	7.13435	1.91817	2.72241	0.345125	0.550745	0.647758	3.17909	3.92498
C1orf21	226.845	316.424	514.158	508.979	233.056	255.116	309.447	-0.491071	4.30687e-08	1.83613e-07	391.601	265.873
C1orf210	14.531	18.1969	40.2314	43.2083	19.0249	11.509	13.612	-0.74637	0.00591078	0.0128963	29.0419	14.7153
C1orf216	188.095	176.914	88.5092	84.9519	182.322	171.676	192.383	0.553166	3.18815e-07	1.25106e-06	134.618	182.127
C1orf220	9.68731	11.1203	1.60926	10.2528	7.92706	3.83633	6.35228	-0.366285	0.505153	0.605633	8.16743	6.03856
C1orf226	1.61455	6.06564	10.4602	6.59109	4.75624	6.71358	11.7971	0.372648	0.390683	0.49675	6.18286	7.75564
C1orf228	1.61455	0	1.60926	0.732344	0	2.87725	0	-0.091276	0.934496	0.953993	0.989038	0.959083
C1orf233	0	2.02188	0.804629	1.46469	11.0979	12.4681	3.62988	3.12558	4.78209e-05	0.000145415	1.0728	9.06528
C1orf234	0.807276	0	0.804629	0	0.792706	0	0	-0.389066	0.812187	0.866349	0.402976	0.264235
C1orf27	1851.89	1305.12	1158.67	1080.94	1097.11	773.021	917.451	-0.506784	1.04571e-07	4.31305e-07	1349.15	929.192
C1orf35	50.0511	47.5141	64.3703	50.5317	93.5393	101.663	78.9498	0.762965	7.81524e-06	2.62013e-05	53.1168	91.384
C1orf43	1754.21	1043.29	904.403	894.924	1000.4	849.747	826.704	-0.323367	0.00625717	0.0135838	1149.21	892.282
C1orf50	46.0147	42.4594	26.5527	43.2083	43.5988	44.1178	50.8183	0.228207	0.2622	0.359481	39.5588	46.1783
C1orf52	350.358	327.544	313.001	333.216	244.153	292.52	284.945	-0.27693	0.00161189	0.00389909	331.03	273.873
C1orf53	2.42183	12.1313	4.02314	4.39406	3.17082	2.87725	3.62988	-0.765619	0.201724	0.289757	5.74258	3.22598
C1orf54	11.3019	7.07657	39.4268	48.3347	4.75624	3.83633	7.25975	-2.06289	3.49142e-07	1.36537e-06	26.535	5.28411
C1orf56	61.353	38.4157	54.7148	54.9258	38.0499	30.6906	28.1315	-0.689865	0.000566503	0.00147409	52.3523	32.2907
C1orf68	0	0	0	0.732344	0	0.959083	0	0.320997	0.850827	0.893257	0.183086	0.319694
C1orf74	354.394	480.196	2628.72	2454.82	358.303	357.738	394.749	-1.48401	2.4469e-81	1.0633e-78	1479.53	370.263
C1orf95	3.2291	4.04376	28.162	22.7027	10.3052	12.4681	5.44481	-0.268215	0.479375	0.582418	14.5344	9.40602
C1QBP	1253.7	843.123	352.427	404.986	1124.06	854.543	940.138	0.640319	3.29517e-11	1.88823e-10	713.559	972.913
C1QL3	7.26548	6.06564	2.41389	1.46469	3.96353	3.83633	5.44481	0.196895	0.709094	0.783537	4.30242	4.41489
C1QTNF1	2.42183	5.0547	1.60926	0.732344	5.54894	5.7545	3.62988	1.16915	0.0767578	0.127948	2.45453	4.97777
C1QTNF2	2.42183	3.03282	0.804629	0.732344	6.34165	1.91817	3.62988	1.6229	0.0641824	0.109558	1.7479	3.96323
C1QTNF3	4.84366	7.07657	21.725	20.5056	1.58541	5.7545	5.44481	-1.5246	0.000759822	0.00194359	13.5377	4.26157
C1QTNF3-AMACR	0.807276	0	1.60926	1.46469	1.58541	1.91817	0	0.253943	0.804909	0.86095	0.970305	1.16786
C1QTNF6	278.51	218.363	74.8305	55.6581	244.946	199.489	137.935	0.55546	0.00496539	0.0110046	156.84	194.124
C1QTNF7	4.84366	10.1094	23.3342	19.7733	4.75624	6.71358	5.44481	-1.2544	0.00975917	0.020335	14.5151	5.63821
C1QTNF9B-AS1	0	1.01094	0	0.732344	1.58541	4.79541	1.81494	2.66894	0.0314279	0.0582207	0.435821	2.73192
C1R	27.4474	44.4813	113.453	98.1341	61.8311	43.1587	44.466	-0.406407	0.187554	0.273297	70.8789	49.8186
C1RL	348.743	259.811	151.27	184.551	344.034	271.42	226.867	0.304061	0.00613178	0.0133339	236.094	280.774
C1RL-AS1	684.57	797.631	683.13	658.377	680.934	861.256	833.964	0.166405	0.123319	0.192416	705.927	792.052
C1S	34.7129	44.4813	226.905	190.409	42.0134	36.4451	43.5585	-1.3002	0.000396851	0.00105674	124.127	40.6724
C2	3.2291	0	4.02314	2.92938	2.37812	5.7545	1.81494	0.305915	0.632909	0.720707	2.54541	3.31585
C20orf173	1.61455	4.04376	2.41389	3.66172	2.37812	1.91817	1.81494	-0.507764	0.501313	0.602074	2.93348	2.03707
C20orf194	759.647	900.747	1346.14	1239.86	710.265	879.479	912.006	-0.321021	0.00254076	0.00594047	1061.6	833.917
C20orf195	0.807276	0	0	0.732344	0.792706	1.91817	2.72241	2.11185	0.0658398	0.11202	0.384905	1.81109
C20orf196	17.7601	20.2188	12.8741	15.3792	16.6468	19.1817	15.427	0.0548351	0.855305	0.896278	16.558	17.0852
C20orf197	124.32	144.564	47.4731	46.1377	84.0268	94.9492	129.768	0.388015	0.0315015	0.0583275	90.6239	102.915
C20orf24	4.03638	7.07657	8.85092	9.52047	12.6833	6.71358	9.07469	0.437155	0.267884	0.365485	7.37109	9.49052
C20orf27	20.1819	26.2844	17.7018	15.3792	95.9174	129.476	69.8751	2.31023	2.97543e-26	5.57542e-25	19.8868	98.4229
C20orf96	8.07276	11.1203	8.04629	8.05578	8.71977	25.8952	17.2419	0.959382	0.00811176	0.0172189	8.82379	17.2856
C21orf140	5.65093	6.06564	8.85092	10.9852	4.75624	3.83633	8.16722	-0.498902	0.308803	0.410426	7.88816	5.5866
C21orf2	47.6293	43.4704	86.0953	79.0931	76.8925	80.5629	76.2274	0.314035	0.0309778	0.0574802	64.072	77.8943
C21orf33	135.622	118.28	127.131	146.469	177.566	195.653	161.529	0.428307	0.00100495	0.00251699	131.876	178.249
C21orf58	86.3785	86.9408	34.599	33.6878	127.626	153.453	111.619	1.30169	5.50087e-16	4.85946e-15	60.4015	130.899
C21orf59	466.605	348.774	341.163	362.51	434.403	342.393	395.656	0.0478995	0.592353	0.686022	379.763	390.817
C21orf62	3.2291	4.04376	13.6787	8.05578	3.96353	2.87725	5.44481	-0.708507	0.173124	0.255555	7.25183	4.0952
C21orf62-AS1	0.807276	3.03282	14.4833	8.78813	5.54894	5.7545	6.35228	0.303398	0.536423	0.635072	6.77788	5.88524
C21orf91	340.67	377.08	318.633	300.261	267.935	294.438	292.205	-0.226037	0.0233116	0.0445507	334.161	284.859
C21orf91-OT1	14.531	10.1094	3.21852	6.59109	6.34165	7.67266	2.72241	-0.512115	0.2789	0.377892	8.61249	5.57891
C22orf23	154.997	247.68	1099.93	1214.96	324.217	292.52	295.835	-0.688309	1.83289e-13	1.29509e-12	679.391	304.191
C22orf24	6.45821	8.08751	1.60926	3.66172	12.6833	9.59083	4.53734	1.08953	0.028543	0.0534406	4.95417	8.93716
C22orf29	481.136	458.966	592.207	662.771	573.126	589.836	488.218	0.00723348	0.916593	0.941024	548.77	550.394
C22orf31	0	0	1.60926	1.46469	1.58541	4.79541	5.44481	2.3836	0.0170197	0.0335886	0.768486	3.94188
C22orf39	85.5712	96.0392	76.4397	97.4017	80.0633	87.2765	90.7469	-0.0478471	0.722669	0.794097	88.863	86.0289
C22orf46	129.971	130.411	156.098	155.257	172.81	92.0719	117.971	-0.147983	0.295323	0.395702	142.934	127.618
C2CD2	421.398	408.419	195.525	207.253	367.816	372.124	325.781	0.288345	0.0054716	0.0120258	308.149	355.24
C2CD2L	115.44	98.0611	74.0258	73.9667	161.712	196.612	105.266	0.763013	2.94642e-07	1.1602e-06	90.3735	154.53
C2CD3	572.359	612.629	621.173	632.013	428.061	562.022	565.353	-0.237477	0.00300713	0.00693406	609.543	518.479
C2CD4A	2.42183	1.01094	42.6453	53.4611	2.37812	3.83633	0	-2.39541	0.000118041	0.000339644	24.8848	2.07148
C2CD4C	0	2.02188	10.4602	1.46469	0.792706	0.959083	0	-1.67422	0.201848	0.289844	3.48669	0.58393
C2CD4D	3.2291	4.04376	3.21852	0	1.58541	0.959083	2.72241	-0.333251	0.709245	0.783609	2.62284	1.75563
C2CD5	503.74	524.677	387.831	396.198	328.18	407.61	412.898	-0.232097	0.007526	0.0160727	453.112	382.896
C2orf15	18.5673	8.08751	9.65555	5.85875	10.3052	2.87725	4.53734	-0.729834	0.0862932	0.141478	10.5423	5.90659
C2orf16	46.0147	46.5032	32.9898	32.9555	29.3301	35.4861	45.3734	-0.0921432	0.6921	0.76937	39.6158	36.7299
C2orf27A	57.3166	55.6017	94.9462	76.8961	45.977	55.6268	61.7079	-0.346876	0.0251502	0.0476603	71.1901	54.4372
C2orf42	110.597	116.258	94.1416	103.993	99.0883	113.172	90.7469	-0.0691265	0.614748	0.705729	106.247	101.002
C2orf44	378.612	258.8	140.81	147.933	244.946	190.857	204.18	0.00557627	0.961861	0.974585	231.539	213.328
C2orf47	207.47	166.805	117.476	89.346	129.211	126.599	144.288	-0.0625557	0.638827	0.725618	145.274	133.366
C2orf48	6.45821	9.09845	1.60926	0.732344	13.476	13.4272	4.53734	1.787	0.00240883	0.00565156	4.47457	10.4802
C2orf49	424.627	389.212	493.237	511.176	254.459	310.743	324.874	-0.614034	6.63507e-14	4.86723e-13	454.563	296.692
C2orf54	0.807276	0	32.1852	24.8997	0	0.959083	0	-3.2665	0.0109157	0.0225186	14.473	0.319694
C2orf61	16.1455	11.1203	3.21852	5.85875	7.13435	4.79541	9.07469	-0.157879	0.732162	0.801393	9.08578	7.00149
C2orf66	16.9528	24.2625	24.9435	16.8439	9.51247	31.6497	24.5017	0.074485	0.780475	0.841224	20.7507	21.888
C2orf68	230.881	210.275	211.617	204.324	186.286	161.126	186.031	-0.265177	0.00412504	0.00926827	214.274	177.814
C2orf69	588.504	553.995	388.636	381.551	413.793	368.288	449.197	-0.190773	0.0346199	0.0635087	478.171	410.426
C2orf71	0	0	4.02314	2.19703	2.37812	0.959083	0	0.166743	0.879113	0.914384	1.55504	1.1124
C2orf72	4.84366	2.02188	4.82777	2.92938	0.792706	3.83633	2.72241	-0.634156	0.356936	0.461559	3.65567	2.45048
C2orf74	117.862	135.466	93.3369	102.528	154.578	129.476	154.27	0.398535	0.00294483	0.00680674	112.298	146.108
C2orf76	37.942	34.3719	37.0129	49.067	18.2322	28.7725	24.5017	-0.734091	0.00120624	0.00297903	39.5985	23.8355
C2orf81	0.807276	2.02188	2.41389	0	3.96353	5.7545	1.81494	1.57171	0.0456772	0.0811343	1.31076	3.84432
C2orf88	69.4257	89.9736	45.8638	33.6878	42.0134	46.036	74.4124	-0.0389794	0.827813	0.878141	59.7377	54.1539
C3	48.4366	75.8204	29.7713	43.9406	94.332	130.435	86.2095	1.12265	4.62739e-06	1.59619e-05	49.4922	103.659
C3AR1	8.88004	5.0547	3.21852	3.66172	3.96353	1.91817	1.81494	-0.956792	0.106096	0.169218	5.20374	2.56554
C3orf14	122.706	154.674	102.188	93.0077	119.699	137.149	149.732	0.223248	0.0889213	0.145174	118.144	135.527
C3orf17	985.684	877.495	655.772	566.834	635.75	631.076	675.157	-0.216454	0.000281574	0.000766672	771.446	647.328
C3orf18	26.6401	40.4376	8.85092	10.9852	63.4165	51.7905	39.9286	1.48643	7.22045e-10	3.68204e-09	21.7284	51.7119
C3orf20	5.65093	7.07657	4.02314	7.32344	7.92706	7.67266	4.53734	0.163628	0.720648	0.792581	6.01852	6.71236
C3orf30	0.807276	0	6.43703	7.32344	0	0.959083	0.907469	-2.14365	0.063463	0.108472	3.64194	0.622184
C3orf33	104.946	66.722	22.5296	27.0967	50.7332	40.2815	31.7614	-0.163038	0.49609	0.597357	55.3235	40.9254
C3orf35	18.5673	33.361	45.8638	30.7584	22.9885	31.6497	30.8539	-0.165276	0.502824	0.603435	32.1377	28.4974
C3orf38	335.02	287.107	386.222	350.06	273.484	284.848	280.408	-0.27228	0.000961659	0.0024167	339.602	279.58
C3orf49	29.0619	47.5141	22.5296	9.52047	17.4395	17.2635	19.0568	-0.445142	0.151027	0.227791	27.1565	17.92
C3orf52	996.986	654.078	1185.22	1291.12	678.556	416.242	457.364	-0.96008	3.61467e-13	2.49231e-12	1031.85	517.388
C3orf58	2777.03	1835.87	1409.71	1235.46	1373.76	729.862	804.017	-0.824081	9.96395e-09	4.54744e-08	1814.52	969.213
C3orf62	95.2586	97.0502	94.9462	104.725	87.9904	115.09	122.508	0.138057	0.29938	0.399852	97.995	108.53
C3orf67	171.95	192.078	267.941	227.759	136.345	140.026	179.679	-0.487532	0.000106944	0.000309894	214.932	152.017
C3orf67-AS1	18.5673	27.2954	10.4602	5.12641	7.92706	15.3453	20.8718	0.12884	0.711145	0.784793	15.3623	14.7147
C3orf70	0.807276	1.01094	1.60926	2.19703	0	0	0	-3.03655	0.0365738	0.0666775	1.40613	0
C4orf17	2.42183	2.02188	4.02314	0	0.792706	1.91817	0.907469	-0.7737	0.501039	0.601906	2.11671	1.20611
C4orf19	26.6401	34.3719	82.8768	75.4314	39.6353	41.2406	42.651	-0.243396	0.188817	0.274612	54.8301	41.1756
C4orf22	3.2291	2.02188	3.21852	2.19703	0.792706	0	1.81494	-1.61107	0.0973996	0.157258	2.66663	0.869215
C4orf26	10.4946	3.03282	4.02314	3.66172	1.58541	0	1.81494	-2.12966	0.0167386	0.0330946	5.30307	1.13345
C4orf27	251.063	215.33	144.029	155.257	159.334	162.085	156.992	-0.230757	0.0772971	0.128694	191.42	159.47
C4orf29	305.958	232.516	209.203	154.525	249.702	236.893	261.351	0.177795	0.068945	0.116662	225.55	249.316
C4orf3	326.139	465.032	864.171	902.248	463.733	337.597	431.048	-0.523748	2.74843e-06	9.72125e-06	639.398	410.793
C4orf32	169.528	183.991	98.1647	81.2902	120.491	117.967	141.565	0.0141032	0.91089	0.937192	133.243	126.675
C4orf33	125.128	99.072	91.7277	88.6136	71.3435	65.2176	77.1349	-0.499063	0.000925082	0.00233236	101.135	71.232
C4orf36	14.531	15.1641	49.0824	37.3495	14.2687	20.1407	10.8896	-0.810691	0.00819896	0.0173817	29.0317	15.0997
C4orf45	4.84366	2.02188	8.85092	8.78813	3.17082	0	4.53734	-1.19414	0.0593181	0.10223	6.12614	2.56939
C4orf46	285.776	320.468	101.383	93.0077	216.409	249.362	231.405	0.440245	0.000499622	0.00130808	200.159	232.392
C4orf47	15.3382	6.06564	8.04629	10.2528	7.92706	5.7545	10.8896	-0.293225	0.436051	0.541569	9.92574	8.19039
C4orf51	0.807276	0	0	0	0	0.959083	0	0.37142	0.821718	0.87335	0.201819	0.319694
C5	41.1711	46.5032	58.7379	35.8848	31.7082	34.527	39.9286	-0.364682	0.0660176	0.112302	45.5743	35.3879
C5AR1	2.42183	3.03282	7.24166	10.9852	5.54894	8.63174	9.07469	0.534096	0.211029	0.300545	5.92037	7.75179
C5AR2	0	1.01094	10.4602	8.05578	0	0	0	-3.39684	0.0112985	0.0232033	4.88172	0
C5orf15	4223.67	2677.98	1679.26	1517.42	2284.58	1490.41	1529.99	-0.39419	0.00522077	0.0115272	2524.58	1768.33
C5orf17	4.84366	1.01094	4.02314	2.19703	3.96353	3.83633	5.44481	0.551295	0.342644	0.446781	3.01869	4.41489
C5orf22	372.961	357.872	420.016	393.269	282.203	263.748	313.077	-0.426357	1.91317e-06	6.87484e-06	386.03	286.343
C5orf24	975.997	1149.44	882.678	881.01	712.643	810.425	912.914	-0.257858	0.000547285	0.00142591	972.28	811.994
C5orf28	527.958	352.818	254.263	231.421	232.263	210.998	216.885	-0.559917	1.56204e-07	6.32824e-07	341.615	220.049
C5orf30	160.648	173.882	153.684	162.58	110.979	140.985	155.177	-0.266637	0.0303975	0.05653	162.698	135.714
C5orf34	216.35	186.013	84.486	79.8255	142.687	143.862	129.768	0.12961	0.331149	0.434431	141.669	138.773
C5orf38	2.42183	2.02188	8.85092	10.9852	11.0979	4.79541	8.16722	0.684277	0.13236	0.204218	6.06995	8.02017
C5orf42	1847.05	1921.8	1697.77	1390.72	1224.73	1219.95	1324	-0.439554	3.97741e-10	2.07287e-09	1714.33	1256.23
C5orf45	67.0039	59.6454	51.4962	57.1228	76.8925	89.1947	93.4693	0.555703	0.000370884	0.000992378	58.8171	86.5188
C5orf46	0.807276	0	10.4602	8.05578	0.792706	2.87725	0	-1.2349	0.177516	0.260888	4.83081	1.22332
C5orf47	0	1.01094	3.21852	1.46469	0	0	0	-2.51787	0.0805669	0.133251	1.42354	0
C5orf51	574.78	545.907	642.898	601.987	392.389	402.815	380.229	-0.588862	6.3155e-15	5.12058e-14	591.393	391.811
C5orf56	2.42183	5.0547	0	0.732344	0.792706	9.59083	8.16722	1.67857	0.005353	0.0117878	2.05222	6.18358
C5orf58	0	3.03282	0.804629	0.732344	0.792706	0	0	-1.69113	0.218726	0.309311	1.14245	0.264235
C5orf63	170.335	159.728	93.3369	96.6694	122.869	119.885	166.974	0.129591	0.292626	0.392728	130.017	136.576
C5orf66	249.448	307.326	278.402	265.108	230.677	275.257	307.632	-0.0240852	0.828616	0.878647	275.071	271.189
C5orf66-AS2	0	3.03282	0	0	3.17082	0.959083	4.53734	2.32471	0.0253598	0.0480126	0.758204	2.88908
C6orf1	23.411	18.1969	28.162	21.238	65.0019	65.2176	34.4838	1.24713	1.59266e-08	7.09831e-08	22.752	54.9011
C6orf10	3.2291	2.02188	0	0	1.58541	3.83633	0.907469	1.50787	0.18054	0.264491	1.31275	2.10974
C6orf106	437.544	677.329	1107.97	1345.32	772.096	779.734	753.199	-0.101125	0.157894	0.236809	892.041	768.343
C6orf120	987.298	623.749	418.407	448.194	440.745	370.206	421.066	-0.517066	4.33501e-07	1.68051e-06	619.412	410.672
C6orf132	75.8839	145.575	691.176	662.039	191.835	209.08	146.102	-0.585744	9.45877e-09	4.32228e-08	393.669	182.339
C6orf136	88.8004	101.094	41.0361	65.1786	87.1977	124.681	120.693	0.641079	8.06717e-05	0.000238127	74.0272	110.857
C6orf141	195.361	154.674	359.669	359.581	164.883	155.371	147.01	-0.70817	8.81463e-10	4.45146e-09	267.321	155.755
C6orf15	0.807276	0	1.60926	1.46469	0	0	0	-1.90839	0.189137	0.274989	0.970305	0
C6orf163	39.5565	44.4813	31.3805	31.4908	35.6718	37.4042	34.4838	-0.00768251	0.971548	0.98159	36.7273	35.8533
C6orf165	8.07276	4.04376	2.41389	2.92938	4.75624	1.91817	4.53734	-0.13845	0.806523	0.862001	4.36494	3.73725
C6orf201	16.9528	19.2078	7.24166	1.46469	16.6468	8.63174	19.0568	0.848564	0.0412083	0.0741196	11.2167	14.7785
C6orf203	190.517	143.553	104.602	124.498	164.883	106.458	147.917	0.023658	0.850577	0.893153	140.793	139.753
C6orf223	25.0256	38.4157	10.4602	13.1822	43.5988	40.2815	40.8361	1.06752	0.000318684	0.000859765	21.7709	41.5721
C6orf226	6.45821	5.0547	3.21852	5.12641	3.17082	7.67266	7.25975	0.264324	0.656733	0.740423	4.96446	6.03441
C6orf25	24.2183	17.186	12.8741	13.1822	16.6468	12.4681	18.1494	-0.0784801	0.808669	0.863555	16.8651	15.7548
C6orf47	113.019	164.783	260.7	290.741	263.971	208.121	160.622	0.115869	0.362664	0.467471	207.31	210.905
C6orf48	539.26	454.923	317.024	348.596	511.295	455.564	507.275	0.274589	0.00119472	0.00295259	414.951	491.378
C6orf52	11.3019	11.1203	8.04629	15.3792	17.4395	14.3862	19.0568	0.556976	0.0861826	0.141348	11.4619	16.9609
C6orf62	1392.55	1727.7	1750.07	1771.54	1014.66	1291.88	1244.14	-0.489452	2.49435e-09	1.20531e-08	1660.46	1183.56
C6orf89	2058.55	1467.88	1743.63	1626.54	1672.61	1069.38	1162.47	-0.403378	0.000806103	0.00205477	1724.15	1301.48
C6orf99	3.2291	1.01094	10.4602	1.46469	0.792706	3.83633	2.72241	-0.714837	0.341763	0.445824	4.04123	2.45048
C7	0.807276	1.01094	7.24166	2.92938	0	0	0	-3.8786	0.00310546	0.00713735	2.99731	0
C7orf13	39.5565	39.4266	37.0129	39.5466	30.9155	26.8543	33.5763	-0.346568	0.103054	0.165155	38.8857	30.4487
C7orf25	247.834	209.264	203.571	207.986	193.42	140.026	168.789	-0.365338	0.00122573	0.00302278	217.164	167.412
C7orf26	91.2222	103.116	68.3934	62.2492	153.785	125.64	106.174	0.692557	7.39997e-06	2.49045e-05	81.2452	128.533
C7orf31	12.1091	10.1094	8.85092	8.78813	16.6468	20.1407	16.3344	0.832273	0.0182518	0.0357639	9.96439	17.7073
C7orf43	103.331	88.9626	95.7508	116.443	169.639	196.612	147.01	0.741207	9.84445e-07	3.65929e-06	101.122	171.087
C7orf49	113.826	153.663	164.144	169.904	196.591	173.594	173.327	0.292555	0.00869062	0.0183261	150.384	181.171
C7orf50	13.7237	27.2954	17.7018	26.3644	77.6852	66.1767	47.1884	1.60155	1.58639e-14	1.23784e-13	21.2713	63.6834
C7orf55	1.61455	5.0547	1.60926	0.732344	4.75624	0	2.72241	0.312143	0.757683	0.822487	2.25271	2.49288
C7orf57	1.61455	11.1203	13.6787	8.78813	1.58541	1.91817	4.53734	-1.60198	0.00771752	0.0164528	8.80042	2.68031
C7orf60	142.081	128.389	254.263	241.673	106.223	117.008	110.711	-0.716774	1.7552e-11	1.03136e-10	191.602	111.314
C7orf61	0.807276	0	0	3.66172	1.58541	1.91817	1.81494	0.648627	0.560907	0.656845	1.11725	1.77284
C7orf71	0	0	1.60926	2.19703	0	0.959083	0	-1.11856	0.460775	0.564934	0.951572	0.319694
C7orf73	181.637	261.833	234.952	255.588	170.432	270.461	236.849	-0.0500091	0.705226	0.780018	233.502	225.914
C8orf33	286.583	259.811	245.412	230.688	274.276	287.725	272.241	0.125456	0.256294	0.352788	255.624	278.081
C8orf34	4.03638	1.01094	4.02314	5.85875	0.792706	2.87725	2.72241	-0.880547	0.21324	0.303126	3.7323	2.13079
C8orf34-AS1	0.807276	0	0	0.732344	0	0	0	-1.31315	0.428211	0.533794	0.384905	0
C8orf37	41.1711	39.4266	37.8176	34.4202	34.0864	56.5859	41.7436	0.199301	0.289919	0.389899	38.2089	44.1386
C8orf37-AS1	0.807276	0	1.60926	0.732344	0	0	0	-2.27496	0.129827	0.201	0.787219	0
C8orf4	0.807276	2.02188	9.65555	13.9145	0	0	0	-4.60205	0.000219319	0.000606301	6.59981	0
C8orf44	25.0256	19.2078	12.0694	17.5763	15.0614	12.4681	15.427	-0.322852	0.302892	0.403722	18.4698	14.3188
C8orf46	1.61455	1.01094	2.41389	6.59109	0	0	1.81494	-2.27038	0.0446315	0.0794625	2.90762	0.604979
C8orf48	17.7601	11.1203	41.8407	43.9406	15.8541	21.0998	21.7793	-0.444742	0.0945343	0.153119	28.6654	19.5777
C8orf58	123.513	139.51	192.306	229.224	177.566	202.366	177.864	0.161116	0.146459	0.222122	171.138	185.932
C8orf59	399.602	401.343	336.335	311.246	362.267	384.592	389.304	0.0758863	0.44953	0.554537	362.131	378.721
C8orf76	37.1347	27.2954	17.7018	27.0967	19.8177	23.9771	26.3166	-0.222828	0.362092	0.466903	27.3072	23.3704
C8orf82	21.7965	22.2407	41.8407	55.6581	27.7447	34.527	29.9465	-0.129669	0.540164	0.63834	35.384	30.7394
C8orf88	6.45821	8.08751	1.60926	0	9.51247	7.67266	7.25975	1.8954	0.0129958	0.0263131	4.03874	8.14829
C9	8.88004	14.1531	12.8741	5.85875	7.92706	13.4272	10.8896	0.0660207	0.852815	0.894524	10.4415	10.7479
C9orf114	156.612	161.75	116.671	135.484	325.802	307.866	288.575	1.11601	5.28249e-25	9.12116e-24	142.629	307.414
C9orf116	3.2291	4.04376	0.804629	0.732344	6.34165	6.71358	4.53734	1.92397	0.00741313	0.015852	2.20246	5.86419
C9orf117	8.07276	10.1094	6.43703	4.39406	14.2687	16.3044	17.2419	1.19475	0.00208387	0.00494703	7.25331	15.9383
C9orf131	60.5457	75.8204	68.3934	48.3347	61.8311	56.5859	92.5618	0.169139	0.31789	0.420269	63.2736	70.3263
C9orf142	20.1819	20.2188	20.1157	14.6469	64.2092	112.213	48.0959	1.91863	7.13922e-13	4.80095e-12	18.7908	74.8392
C9orf152	3.2291	6.06564	7.24166	5.85875	0.792706	3.83633	4.53734	-0.845177	0.144964	0.220387	5.59879	3.05546
C9orf153	0.807276	4.04376	7.24166	10.9852	0.792706	1.91817	3.62988	-1.21225	0.0851249	0.139776	5.76946	2.11358
C9orf156	129.971	98.0611	135.178	126.695	101.466	82.4811	101.637	-0.361135	0.00330805	0.00755823	122.476	95.1947
C9orf16	4.84366	6.06564	8.04629	14.6469	12.6833	15.3453	18.1494	1.02776	0.00531748	0.0117238	8.40061	15.3927
C9orf163	0	2.02188	0	0	3.17082	6.71358	0.907469	3.28124	0.0032345	0.00741061	0.50547	3.59729
C9orf173-AS1	0	0	1.60926	1.46469	0.792706	1.91817	0	0.289153	0.818935	0.871661	0.768486	0.903624
C9orf24	8.07276	4.04376	4.02314	2.92938	3.17082	6.71358	6.35228	0.188029	0.715361	0.78837	4.76726	5.41223
C9orf3	281.739	331.588	434.5	445.265	323.424	328.965	392.934	-0.0762847	0.424144	0.529483	373.273	348.441
C9orf40	85.5712	102.105	33.7944	37.3495	64.2092	61.3813	70.7826	0.174094	0.315667	0.418056	64.705	65.4577
C9orf41	350.358	367.982	240.584	244.603	257.629	286.766	285.853	-0.0925461	0.322733	0.425253	300.882	276.749
C9orf41-AS1	20.9892	15.1641	9.65555	4.39406	17.4395	16.3044	16.3344	0.622991	0.0579998	0.10027	12.5507	16.6928
C9orf43	22.6037	12.1313	3.21852	5.85875	11.0979	12.4681	16.3344	0.557342	0.145219	0.2207	10.9531	13.3001
C9orf47	53.2802	37.4048	18.5065	15.3792	23.7812	37.4042	23.5942	0.0317686	0.911558	0.937709	31.1427	28.2599
C9orf57	0.807276	1.01094	0	0	0.792706	0.959083	2.72241	1.8242	0.173154	0.255579	0.454554	1.4914
C9orf64	155.804	130.411	80.4629	71.7697	105.43	109.335	111.619	0.0537526	0.645803	0.731494	109.612	108.795
C9orf66	4.84366	2.02188	0.804629	0.732344	0.792706	3.83633	2.72241	0.854907	0.39174	0.497713	2.10063	2.45048
C9orf69	40.3638	56.6126	95.7508	142.075	156.163	148.658	107.081	0.815488	1.68602e-09	8.26527e-09	83.7005	137.301
C9orf72	361.66	418.529	494.042	432.083	263.178	276.216	326.689	-0.562556	1.05867e-07	4.3616e-07	426.578	288.694
C9orf78	327.754	319.457	333.116	379.354	436.781	325.129	375.692	0.160425	0.0826344	0.136091	339.92	379.201
C9orf84	48.4366	61.6673	65.1749	46.87	34.0864	50.8314	55.3556	-0.255182	0.180509	0.264467	55.5372	46.7578
C9orf85	95.2586	75.8204	123.913	114.246	62.6238	64.2585	65.3378	-0.657256	1.45543e-06	5.29673e-06	102.309	64.0734
C9orf89	12.9164	17.186	21.725	19.7733	56.2821	64.2585	26.3166	1.45089	2.10616e-10	1.12397e-09	17.9002	48.9524
C9orf9	3.2291	6.06564	7.24166	15.3792	4.75624	4.79541	6.35228	-0.47499	0.297803	0.398125	7.9789	5.30131
C9orf91	129.164	149.619	99.774	129.625	130.796	154.412	127.046	0.116032	0.400682	0.506738	127.045	137.418
CA1	12.1091	20.2188	8.85092	4.39406	7.92706	14.3862	16.3344	0.307705	0.385379	0.49117	11.3932	12.8826
CA10	5.65093	0	4.02314	2.92938	5.54894	2.87725	5.44481	0.483138	0.547927	0.64505	3.15086	4.62367
CA11	10.4946	10.1094	10.4602	12.4498	11.0979	8.63174	8.16722	-0.19285	0.602505	0.695222	10.8785	9.29895
CA12	5121.36	4843.41	9106.79	9248.04	4978.19	2709.41	2866.69	-0.94231	7.00012e-13	4.71262e-12	7079.9	3518.1
CA13	213.928	163.772	98.1647	79.0931	128.418	167.839	176.956	0.291409	0.0458279	0.0813306	138.74	157.738
CA14	42.7856	52.5688	63.5657	45.4053	37.2572	43.1587	29.9465	-0.466533	0.0341755	0.0627882	51.0814	36.7875
CA2	88.8004	137.488	329.093	287.811	93.5393	103.581	108.896	-0.840489	2.47272e-13	1.72844e-12	210.798	102.006
CA3	9.68731	18.1969	8.04629	6.59109	9.51247	2.87725	8.16722	-0.522793	0.196727	0.283898	10.6304	6.85231
CA3-AS1	8.88004	3.03282	7.24166	4.39406	4.75624	4.79541	3.62988	-0.433323	0.389395	0.495411	5.88714	4.39384
CA5B	104.946	106.149	120.694	104.725	80.0633	90.1538	107.081	-0.240808	0.0626942	0.107319	109.128	92.4328
CA5BP1	30.6765	34.3719	32.1852	29.2938	38.0499	56.5859	44.466	0.547653	0.00487603	0.0108211	31.6318	46.3672
CA9	29.0619	98.0611	251.044	229.956	132.382	80.5629	78.0423	-0.347902	0.0724352	0.12171	152.031	96.9957
CAAP1	299.499	292.161	308.173	276.094	237.019	217.712	248.646	-0.322782	0.000120298	0.000345812	293.982	234.459
CAB39	2053.71	2124.99	3204.03	3234.76	1677.37	1662.09	1866.66	-0.584396	2.19877e-18	2.30234e-17	2654.37	1735.37
CAB39L	56.5093	88.9626	205.18	183.818	69.7581	49.8723	65.3378	-0.922522	5.59289e-12	3.44502e-11	133.618	61.6561
CABIN1	476.293	614.651	601.862	612.972	762.583	906.333	832.149	0.535423	1.8849e-11	1.10402e-10	576.444	833.688
CABLES1	12.1091	21.2297	8.04629	7.32344	19.8177	15.3453	23.5942	0.857718	0.013846	0.0279108	12.1771	19.5857
[truncated: 16,253 more rows]

## Sheet: upregulated genes
1782 genes are up-regulated by IL7 (adjusted p-value < 0.05, log2FoldChange > 1 and normalized number > 5)
Gene
HIST1H2AJ
HIST1H2AH
HIST2H3D
PRR22
HIST1H2BL
HIST1H3H
HIST1H2AI
FSD1
MIR663A
HIST1H2BM
HIST1H2BI
HIST1H3F
SIRPB1
HIST1H3C
HIST1H3J
TRAPPC5
ANKRD30BL
HIST1H2BO
PIF1
HIST1H2BE
HIST1H4A
MYLK2
HIST1H1B
HIST1H4I
HIST1H3B
HIST1H4F
HIST1H3G
MIR26B
CSF3
BRICD5
NDUFS7
DAGLA
HIST1H3D
DUSP9
HIST1H4L
PTPRCAP
CDH5
C1orf233
TNNI2
SLC17A9
NRGN
PLCB2
AIFM3
TRIM46
HIST1H4D
PTCHD2
SPC24
TROAP
HIST1H2AB
SNORD88B
LHB
KCNK5
HIST1H2AL
PKMYT1
KIF18B
TMPRSS6
HIST1H2AE
LIME1
CAMK2N2
HIST1H2BB
AMDHD2
FCHO1
UBE2S
CHTF18
SYT8
HIST3H2BB
DOK7
FAM195A
SLC7A5P1
KCNH3
EMILIN3
HIST1H2AM
MIR106B
HIST1H3I
RHBDL1
RDM1
HIST1H2BH
CFAP46
PTRH1
PRKRIP1
MT1L
NINJ1
HIST1H2AG
TRPV2
AURKB
FGFR4
PSTPIP1
CYP4F35P
BIRC5
PKN3
LIF
PYGM
NDUFB7
FLRT1
RLTPR
RPUSD1
AATK
TSPAN4
SLC25A22
TMEM160
LINC00173
HIST2H2BF
ICAM2
RNU86
NPPA
CHRNA1
HIST2H2BA
IL32
ATP5D
SCARF2
CENPA
IFITM2
RECQL4
MIR663AHG
PLK1
MIR589
C16orf59
ARHGAP8
ZNF114
EXOSC5
SLC19A3
FAM195B
KIF20A
REEP2
MIR25
C14orf80
UBE2C
ADD2
HIST1H4B
NGFR
MCCD1
OPLAH
CDT1
SIVA1
HIST1H2BJ
KLF15
HMMR-AS1
GNB1L
FOXM1
ABHD17A
GRIN2C
ITGA2B
KHK
CALHM1
TCEAL7
C20orf27
CDC20
ARSE
C19orf26
LINC00311
HIST1H2BF
SNORA76C
CENPM
HIST1H1A
RCN3
CALML3
CYBA
CHCHD10
NUDT1
MBD3
NOXO1
ZDHHC12
HIST3H2A
SNORD83B
LOC101927267
PADI3
TELO2
MIR4258
CD320
LAMA5-AS1
HIST1H4J
PDE4A
MIR6087
CCDC78
DPF1
WDR34
MAMDC4
WDR62
PSMB9
GTSE1
HIST1H3A
SLC43A1
ADM5
COL9A2
KIF21B
NAA38
LIMD2
CYP2D7
MIR138-1
HIST1H2BN
HIST1H1D
TBL3
ISOC2
TMEM86B
ESPL1
LOC101928043
UCHL1
ARHGEF25
RCOR2
NTHL1
E4F1
TONSL
MKI67
MROH6
CDCA3
HIST1H4H
H2AFX
TK1
MT2A
RPS28
MIR6797
DOC2A
PLIN4
LINC01356
CRIP2
DLGAP5
H1FX-AS1
LRFN4
G0S2
GSDMD
THY1
C19orf24
SNHG25
TCEB2
LRG1
IRF7
LOC100499484
LPAL2
TUBA3FP
HLA-DPB1
SNORD88C
CCL2
SNORD30
PARP10
ARHGEF16
NDUFS8
SNORA57
TRAF2
MED16
ITGB2-AS1
TXNDC5
EGFL7
DENND2A
HIST2H2AC
SDF2L1
GNB3
TTYH1
COL18A1-AS1
CDKN3
WDR90
MMP9
HIST1H4K
HIST1H4E
HJURP
SPDEF
SNORD104
FAM95C
DPM3
OSR1
MYBL2
KIF2C
ASIC3
TONSL-AS1
NACAD
DOK1
HSPA12B
NAALADL1
RNVU1-20
RAB17
HIST1H4C
PIDD1
SCARNA2
SPATA2L
HIC1
FBXW5
MPG
HIST1H2AC
MRPL41
POLR2E
LRRC45
ISYNA1
HDAC10
ZNF593
SSNA1
DMRT2
DGCR6L
CROCC
C16orf13
SECTM1
SRPK3
KIFC1
DOHH
CHDH
ABHD8
VWA1
SEMA3B
NOTCH4
SLC25A10
NAPRT
SLC43A3
FASN
SPNS2
TACC3
DUS3L
CCNF
AURKAIP1
RAPGEF3
MMP17
CDHR5
IFRD2
TIGD5
C9orf116
H1FX
HIST4H4
AMIGO3
C9orf142
RNF207
ADAMTSL1
TRAPPC6A
TEX13B
LRP5
PLEKHF1
LAMTOR4
B4GALNT1
SUSD2
TYRO3P
POLR2L
SNORD25
MFSD2B
CNIH2
DLL1
C8orf88
IL12A
LOC642846
GPX1
CSF2
SNORD124
CHCHD5
TMEM201
LOC100506281
GHRL
HNF1A
CORO2B
FES
MRPL4
C19orf48
HMMR
LSMEM2
CCDC88B
C19orf71
DDX25
HIST1H2AK
ASF1B
IFITM1
SNORD56
SAC3D1
DEPDC1
DGKG
LOC100287036
TSSK1B
IGSF10
SLC19A1
LOC729737
CCDC102A
RTEL1
RGS14
MAPK12
EME2
ORAI1
IQGAP3
UBALD1
KIAA1875
SNORD26
BBC3
DEPDC1B
B3GNTL1
FOXD2-AS1
RABEP2
SORBS3
FAAP100
PKN1
TMEM200B
CNTNAP1
DKK2
ICAM5
LOC115110
MGAT5B
SLC2A4
CORO1A
NEK2
LAPTM5
KIF7
RPL36
ST6GALNAC4
FAM166A
LMF2
FAM72B
FOXL2NB
LINC01001
HIST1H1E
AMH
LINC01237
POLRMT
PRG2
CCDC24
MMP25-AS1
NDUFA11
PRMT1
ARVCF
POLD1
ZDHHC8
METRN
SV2A
SLC25A53
SLC29A2
SLC39A5
LOC100288778
GCHFR
CARD10
MIR4664
ATHL1
BOP1
C2orf48
ATAD3A
MLST8
NDUFA3
MTFP1
P2RY11
SRM
GLIS2
SH3GL1P2
ESAM
GRIN2D
RAB36
MIR6819
CCDC106
CRYBB3
NUBP2
PCYT1B
NCKAP5L
CORO1B
DTYMK
DERL3
ZNF239
UNC13D
DDX12P
CEP55
NYAP1
ZNHIT2
CENPF
GADD45GIP1
CDCA5
SERP2
SLC7A5
QTRT1
GLI1
CYGB
MGC16025
CCNB1
NDUFA13
RIN3
RELL2
FKBP8
TERC
IGFLR1
ZNRF3-AS1
MIB2
ATN1
LOC101928855
RMRP
SAPCD2
HIST1H2BK
FLT3LG
SLC2A4RG
CDC42EP1
FAM212A
MIR8058
PRR12
TRO
WASH3P
COTL1
KRT7
SSBP4
LGALS1
TRABD
ASPSCR1
CCNB2
PUSL1
FAM64A
PHPT1
GPAA1
MIR93
CDC42EP2
STC2
CDK2AP2
ADCK5
MRPL12
SCARB1
ATAD3B
C1orf159
EMILIN2
HLA-DPA1
TIMM13
FAM83D
GPR146
DBF4B
MIIP
ARHGEF19
JOSD2
OSGIN1
MFSD3
IMPDH1
PPDPF
FAM173A
ZDHHC8P1
HHIP
MPV17L2
NME3
DPP9-AS1
HIST2H2AB
TREM2
GPSM3
PHF19
NUP210
SEMA3B-AS1
CDCA8
HSPG2
C5orf56
C12orf57
KIFC3
LOC101929331
MST1L
SLC15A3
SEMA3G
CARD9
FDX1L
GRK6
CTRL
SNORD74
NCLN
ASPHD1
CISD3
MVD
SLC4A9
STRA13
KCNQ1
PCSK9
KCNC1
ENG
C19orf80
PYCRL
ZGPAT
FAM207A
SNORD48
REC8
FAM167A
ARHGAP33
ZACN
DIAPH3-AS2
FRS3
AEBP1
NT5C
TICRR
WFDC2
ASPM
FAM157A
THEM6
TP53I13
MSH5-SAPCD1
HPCAL1
TOP2A
LHFPL4
TMEM161A
CCDC136
ITGBL1
ACSS1
SYTL1
CCDC134
NUSAP1
SNCG
SNORD37
NUDT14
CTU2
INTS1
SLC25A35
HIST1H2BG
MYL6B
STOML1
LY6E
GGT1
MIR4784
FLJ13224
KLF16
HLA-H
CLUH
JAK3
BUB1
PRR5
C19orf70
BRAT1
CXCL5
RASIP1
ADCK3
TOMM40
SAP25
CLDN11
FADS3
C7orf50
MRPS34
IFITM3
MCM5
CCNA2
NT5DC2
CD83
LCK
THAP4
HMHA1
ZNF414
GAS2L3
CDC25B
SYNE4
CNRIP1
PTOV1
TFPT
UGT1A3
VGF
SUCLG2-AS1
PPP1R14B
GSTM4
HERC2P10
SNORD95
CHPF
ANPEP
GUK1
ARMC6
MIR4296
APBA3
SYT12
CCDC157
POLR2J
AANAT
SBNO2
TSPO
CALHM2
PCDH20
SCRIB
UBTD1
HAGHL
FBXW9
FERMT3
PPP1R16A
KATNB1
DPP7
GNB2
CEP131
TRMT2A
FUOM
KLHL17
AGRN
CDC42EP5
POLR3K
P3H3
GCDH
PYCARD
VPS9D1-AS1
LINC01061
PKD1
SYT11
ANAPC2
LINC00116
TFAP4
TREX1
LRP3
MIR4691
ENKD1
BCAR1
PAFAH1B3
APLN
IMP4
RBM38
MFSD7
PRSS21
HIST1H2BC
DOK3
ZBTB12
ACADS
BCAT2
FAM65A
STUB1
RRP9
SF3B5
BAD
SNHG9
FLJ31104
ZFPM1
MPST
PYCR1
RPLP1
JMJD8
SLC25A39
TCOF1
ACD
IGFBP6
MST1P2
ANKRD39
BIN1
GNAT1
POC1A
FAM86B3P
NUTM2B
CLIC6
BAIAP3
MAP2K3
LOC101927746
GLB1L3
BTBD2
TRIM47
FN3K
RAC3
TLR4
BRSK1
PSRC1
B3GNT7
CHERP
EXOSC4
MUC6
MIR4292
MZT2B
CBX2
SF3A2
SNORD34
SLC25A25-AS1
CIC
SLC2A6
ZNF492
NDC80
RPL35
WIPF3
MT1E
SPAG5
C19orf25
RHOT2
SGIP1
ZC3H3
SLC4A3
C3orf18
ETV4
MIR1206
SNORD60
PLEC
CSF1
GOLGA2P5
TAS1R3
WDR83
TSR3
TRABD2A
KCNIP3
SKA3
CCDC85B
RUVBL2
ALKBH4
LIN7B
LRP5L
HCFC1-AS1
SH3BP1
TMPO-AS1
SLC12A7
RELT
TMEM132A
POLR3H
FAAH
MYH15
GBGT1
PLBD2
TMEM198
PSMB10
COX8A
WDR81
LINC01270
MAP3K14
SIRT6
PROB1
NOC4L
IFI35
PRRT2
TRIP13
PPIAP30
COPE
IRX1
MIR155HG
COL18A1
TMEM8A
SUV39H1
ZNF444
UCKL1-AS1
LRCH4
STAMBPL1
ANAPC11
GPAT2
NACC1
SKA1
SHANK2-AS3
C9orf89
MUC4
PC
HMGA1
LOC100289580
ADGRE5
CEMP1
C17orf53
CDHR2
SCN2A
TRAIP
KCTD17
LRWD1
RAD54L
ADAMTS7
SPPL2B
SYDE1
TMEM88
DVL1
CALR
NPRL3
PABPC1L
RNF166
PCOLCE
CHGA
ABCD1
DCXR
ANGPTL4
TRMT61A
KDR
MAD2L2
ZNF653
HIST1H3E
SLC9A3R2
PSD
WDR18
SPATA20
GP6
ANKRD13B
GPS1
FLVCR1-AS1
OST4
CYB5RL
CPSF1
FBXL6
RARA
KIF22
ZYG11A
ACPT
EEF2KMT
TRAF4
ITGB2
SSSCA1
CACTIN
RPP25L
GPR141
PRR11
FLOT2
SLC26A1
ABCA7
ANKRD13D
GIT1
EFEMP2
LOC101927416
GLTSCR1
FRMPD2
SPHK2
CKS1B
FARSA
P2RX6
PDLIM7
GPR176
KIF4A
SELO
APOBEC4
NEK8
THAP7
DLK2
TMED1
GPR173
RPS9
ADRM1
COX14
PAK3
WDR24
C19orf60
SNORA5C
GYLTL1B
HOGA1
PEMT
ADAM8
EEF1D
NECAB3
ADIRF
RAI1-AS1
BZRAP1
GPX4
FOXP4
EPCAM
CIT
MRPL55
SNORA71D
PLAT
ICAM1
PLXDC1
CYP26B1
FZR1
NCAPH2
PBK
DTX2P1-UPK3BP1-PMS2P11
DUS1L
CSK
NSUN5
SNORA51
DGKZ
D2HGDH
DNLZ
SLC25A19
TTLL12
TMEM180
LCAT
NFIC
MYH7B
CCDC124
SHANK3
NCKIPSD
TCIRG1
TNS2
HSPBP1
ZDHHC24
PI4KAP2
ARHGAP11B
ATP2A1
NCAPH
MRPS2
CSNK1G2
TNFAIP8L1
FREM2
RRM2
LRRC61
GSG2
EFHD2
RAB26
GPER1
GDPGP1
RHPN1
MVB12A
MAD2L1
FAM98C
POLR2I
CCDC86
NME8
CYP27B1
SNORD27
LINC00910
RHBDD3
ZNF213
AGTRAP
KIF14
ANK1
ALYREF
GPC1
SLFNL1
ABHD11
SLC43A2
CNIH3
XAB2
MZT2A
PIGQ
SPC25
APC2
SLC4A2
CNNM1
ROGDI
ADGRF5
NLE1
LAMTOR2
SLC39A4
NDOR1
MIR4260
ARL6IP4
ACOXL
NUF2
CPSF3L
PTGES2
SNORD29
KCTD13
PRSS53
MAP3K11
LCP1
PFAS
HIST1H1C
LMNB2
PUS1
RAPSN
SNORD12C
LEF1
DND1
TVP23A
APRT
BUB1B
MPND
SIGIRR
ICAM3
SLC22A17
ATXN7L2
MSRB1
FMOD
IKBKG
SLC7A4
FANCA
LAMA5
GCAT
TNK2
CLIP3
SDSL
TEAD4
RPS19BP1
PCK2
NUDT22
GLIS2-AS1
UBXN11
FNDC8
PNKP
ARL9
PEAR1
SLC12A9
RASSF4
ZNF205
IGFBP4
PRC1-AS1
ATP6V0E2
RAVER1
E2F1
FDXR
SNTA1
VNN1
PRKG1-AS1
ARRB2
MCM2
MRPL38
ITPK1
CLCN2
ECHDC3
C11orf84
SPSB2
ZWINT
SGTA
SLC7A2
HRAS
DHRS13
ZNF511
CLDN2
DCTPP1
IRF2BP1
RNASEH2A
FLYWCH1
E2F8
ANKLE1
SLC52A2
MED25
C16orf74
TFF3
SH3GL1
AKNA
CECR5
GPR63
MAP4K2
CCDC152
F12
SCYL1
BSG
LTBP3
KRT18
PITPNM1
MYBBP1A
MND1
LOC339059
DUSP2
FLNC
RPS17
GSTM1
RPS5
ABHD16B
HAUS7
CENPB
ARHGDIA
C21orf58
RAB20
UQCC3
CKAP2L
SERINC2
HAS2
DISP2
RPS10P7
LTBP4
NR2F1
RILPL2
NLRC5
SNORA71C
SETD1A
SNORA52
COL8A1
CDC34
PDE2A
B4GALT7
PLOD3
RXFP4
TMEM255B
NEURL1
RPL13AP6
CDC25A
APBB1
CDCA2
KIAA0195
LOC100287042
LOC101930452
ORC1
STKLD1
CCDC150
TRAF7
SNHG17
KCND1
ALDH1B1
FLNA
GMPPB
GAS6
CTC-338M12.4
CACNB1
MCM7
DRAP1
PPP1R37
EIF4EBP1
YDJC
GAL
LOC100506127
JAG2
OMD
FPGS
GDPD5
COL7A1
AURKA
LMTK3
CX3CL1
PLXND1
DNALI1
CDK20
C15orf39
MBD6
MAPK15
THOP1
SARS2
G6PD
IL15RA
PLAC1
WDR38
DDX49
B4GALT2
GFER
C19orf53
FKBP10
LRRC71
CSNK1G2-AS1
DIAPH3-AS1
TMEM97
RABAC1
SBF1
FBXL14
NFIX
SFTA1P
CNKSR2
APOC1
TPX2
TRMT1
OBSCN
SYMPK
PPP1R12C
CHRNB2
CTSW
MICALL2
SNAI3-AS1
LINC00597
SLC16A3
SFXN2
CYC1
CCNO
ELOF1
C6orf1
AKT1
NDUFA7
CDC25C
SCAF1
RRAS
ARFGAP1
MFSD10
RUVBL1-AS1
MFNG
PIN1
SLC39A13
KCNN4
KIF5A
NFKBID
FLYWCH2
THBS2
TKT
ARRDC1
CAMTA2
CAPN15
MRPL11
TRPM6
KMT2B
ADCK4
QPCTL
SGSH
ALDH4A1
MICB
CBLC
FAM3A
PTPN23
RPLP2
CXCL8
ABCB8
ITM2C
ARHGEF1
SMIM10L2B
NODAL
EME1
ZNF771
LONP1
KLC2
PRC1
SERPINF2
PROCA1
LIPE
STMN3
RPL18A
CRELD2
RPH3AL
SCARNA22
MMP25
LIG1
TMEM249
COMTD1
UBA7
LRRC56
LOC389602
KRBOX1
TARBP2
F2
POLD2
ADGRB2
MTMR9LP
FANCG
SIPA1
POLR2F
INCENP
GLI4
SLC9A5
KIAA1614
FOXD2
MAPK8IP1
PDLIM2
WDR4
ICAM4
ROBO3
EMP3
NPM3
LNP1
FSCN1
RFX1
SNORD32A
PFKL
C9orf117
KRT15
DHX37
TMEM222
REXO1
ZNF598
TGM2
MRPS12
CRACR2A
SNORD99
FIS1
TINAGL1
MIR3939
TCF7L1
ZNF496
IRAK1
MTG2
IFI27
RPL19P12
PALD1
JAM3
RFXANK
DPM2
HCAR1
FAM69B
XYLT2
LOC100130093
RPP25
RFNG
SHISA4
LOC91450
LSM4
ESPN
SNORA10
DEAF1
ROBO4
ZBTB17
NUTM2G
WDR83OS
C19orf47
MAP2K2
TMSB10
HIST1H2BD
SLFN11
INF2
SNX8
RNFT2
MIR6124
DAP
UCKL1
ZNF488
BCL9L
ERCC2
CBX6
VPS28
SLC11A1
CAPN10
ASL
TSSC4
RAB1B
LINC00412
P3H4
ROMO1
NUTM1
MIR3934
RGS3
TREH
RILPL1
TMEM54
DTX2
CCDC61
NCDN
RNPEPL1
CDKN2C
MRPL23
DPH2
SCARA3
POMGNT2
SUV420H2
PDIA4
ANKS3
CHPT1
ECE2
CASKIN2
PIH1D1
CELF2-AS2
TAF1C
ACBD4
PIEZO1
STAC
BLID
COL11A2
METTL1
LOC100272217
CUEDC2
SMTN
IPO4
ANKRD34A
TWIST2
PCGF2
UGT8
DPYSL4
RPS6KB2
RPS15
DNPEP
KLHDC4
APOBEC3G
CEP72
NAGPA
LLGL1
HSF4
GPRC5B
SNAPC2
PRDX2
KIF15
ARL2
OPN1SW
AZIN2
AGPAT2
CACFD1
GINS2
LOC729683
C16orf58
METTL12
PIN4P1
GPR137
MGRN1
P2RY6
OAZ1
SLC47A1
XRCC3
C17orf96
RAB40C
CCHCR1
SNRNP25
ERI3-IT1
RAB34
PKP3
CASC5
ERF
HMGB2
THAP3
PEX11G
GAMT
PNKD
DGKD
RPL22L1
LENG8
JPH3
SMCR5
RRP12
OSBPL7
DMPK
ANXA6
SNX22
DPP9
SMCO4
B9D1
NEURL4
E2F2
NDUFA4L2
CLPP
PEX16
WDR74
GLB1L2
FER1L5
FAM73B
COMMD4
SERHL2
C19orf35
ENGASE
ARFRP1
ADGRF3
WASH2P
SGOL1
CENPW
C3
BRI3BP
CRTC1
ZBTB45
RBCK1
MUTYH
PIP5K1P1
PNPLA6
UNC93B1
LZTS2
OBSL1
DMTN
TYK2
GLYCTK
RUNDC3A
WDR17
DLEC1
GAS2L1
ACACB
RIN1
HDAC7
C9orf114
CCDC148
PYROXD2
MON1A
MAFG-AS1
MAD1L1
SREBF1
EID3
CDK5
PGAM5
MTFR2
SLC2A8
RANBP1
FAM196B
PRKAR1B
ITPRIPL1
STX10
ZNF280B
SNORD57
CDC45
HMG20B
PSKH1
NUCB1
EMC3-AS1
TIMM10
TGFA-IT1
COQ4
IFFO1
RPA4
ARHGAP11A
FBXL15
LSM2
RPL39L
DHODH
G6PC3
SHMT2
SH3TC1
INPP5J
NELFB
ARMC5
DNM1
RAI1
HIST2H2BE
TAPBPL
ALDOA
ENO3
SNORA64
ANKRD18A
FEZ1
MFI2
BCORL1
PCNXL3
STX1A
SART1
SLC27A5
PLTP
PRR26
EP400NL
RNF126
TMEM129
CCM2
IKBKE
FAM86EP
KREMEN2
CCBE1
JDP2
SPATA21
RAB11B
AIMP2
SHKBP1
FXYD5
SULT1A1
CCDC57
ATG4D
CD151
SHARPIN
OGFR
MAN2C1
LRRC20
BRMS1
SDF4
PRADC1
AMPD2
KIAA0101
SDHAF1
AUNIP
B9D2
HHEX
RAD9A
ATP5I
DDIT4L
LOC729218
SHROOM1
ANO7
ANLN
PDXP
SNORD70
FASTK
LOC102723824
NEURL2
ATG16L2
PER1
PACSIN3
LSM10
ZNF385A
C6orf223
RGS16
HMBS
NXPH4
MARC1
LINC00854
UQCR10
CDCA7L
ZFPL1
DNMT3B
AIFM2
KIF18A
ESCO2
E2F4
H2AFZ
WIZ
PLCH1
YIPF2
XYLB
DXO
HYOU1
MAZ
TBRG4
NCOR2
MYO15B
RPS2
QSOX2
MROH1
NR1H2
NDUFV1
ADRBK1
PTMA
PIP5K1C
KCNS1
FBXO41
TSC22D4
DCAF15
LOXL2
SNAI3
VSTM2L
CDK1
PLLP
CHST10
RPS6KL1
RPS6KA1
CBX8
MAPK8IP3
SNORD116-4
PCYT2
FAM89B
SPSB3
TUFM
NPDC1
LINC00857
TSNARE1
POP7
TGIF2
RAD23A
NTMT1
ZBTB48
ZNF358
CYP2S1
SNHG4
FBXO6
HCFC1
ECI1
ARPC1B
ZDHHC11
HAPLN3
UCN2
GP1BA
EHMT1-IT1
PRR7-AS1
ECSIT
SLC25A1
ABCB9
ZGLP1
LMAN2
SCARNA12
SNAPC4
ALDH16A1
KRT19
AP5Z1
VARS2
FHL1
ITGB4
SPEG
PCED1A
CLCN7
MRPL17
SMIM6
CLN6
MIRLET7BHG
ABCA2
FTH1P3
TRAP1
ISM1
LOC101928460
CMBL
DHFR
GSTP1
LOC100288637
RBM42
BCL2L12
EHMT2
NAT14
SOGA1
BMP4
PLEKHG4
FAM213B
TNRC18
RPL28
INAFM1
RINL
ZNF512B
HPDL
SYNGAP1
STXBP5L
C9orf16
NDUFB10
OIP5
CCDC74A
MOB2
LOC101929705
CHAF1A
CHRNB1
LOC101929340
LAT
PUF60
ZMYND19
MACC1-AS1
ARTN
CENPO
ZNF76
JADE2
TWF2
LOC652276
ALKBH2
AP1M1
CBS
C11orf68
NEIL3
DDX51
CFI
DDX39A
MRPS26
TRIB3
CKLF
AKT2
NME4
MEF2BNB
BRF1
MIF-AS1
LBHD1
MIER2
EDF1
RNF26
IL27RA
B3GAT3
RPPH1
IL23A
FAM229B
SNORD83A
BCL3
RASSF7
WFS1
NRON
COL16A1
SMYD5
NARFL
EIF5A
CXCL1
IRF1
VPS51
HSF1
NAGS
KRBA1
DENND4B
MCRS1
PLEKHB1
DTX3
NMRAL1
TCEA2
HIVEP3
TTK
CEP170B
LOC257396
RPA3
RRP7A
SLC9A3
CHN1
FBRSL1
GPBAR1
SCAND1
GPSM1
CENPE
CLASRP
CD40
SEMA4C
LOC101927051
GAS6-AS1
ATG2A
LAGE3
TMEM39B
NUDT16P1
RBM24

## Sheet: GSEA-Hallmark
Upregulation
Gene Set Name	# Genes in Gene Set (K)	Description	# Genes in Overlap (k)	k/K	p-value	FDR q-value
G2M CHECKPOINT	200	Genes involved in the G2/M checkpoint, as in progression through the cell division cycle.	61	0.305	2.83e-34	1.41e-32
E2F TARGETS	200	Genes encoding cell cycle related targets of E2F transcription factors.	60	0.3	2.77e-33	6.92e-32
MITOTIC SPINDLE	199	Genes important for mitotic spindle assembly.	39	0.196	3.62e-15	6.04e-14
MYC TARGETS V2	58	A subgroup of genes regulated by MYC - version 2 (v2).	21	0.3621	2.04e-14	2.56e-13
DNA REPAIR	150	Genes involved in DNA repair.	26	0.1733	2.18e-09	2.18e-08
ADIPOGENESIS	200	Genes up-regulated during adipocyte differentiation (adipogenesis).	27	0.135	2.46e-07	1.54e-06
APICAL JUNCTION	200	Genes encoding components of apical junction complex.	27	0.135	2.46e-07	1.54e-06
GLYCOLYSIS	200	Genes encoding proteins involved in glycolysis and gluconeogenesis.	27	0.135	2.46e-07	1.54e-06
ESTROGEN RESPONSE EARLY	200	Genes defining early response to estrogen.	26	0.13	8.5e-07	3.86e-06
ESTROGEN RESPONSE LATE	200	Genes defining late response to estrogen.	26	0.13	8.5e-07	3.86e-06
MTORC1 SIGNALING	200	Genes up-regulated through activation of mTORC1 complex.	26	0.13	8.5e-07	3.86e-06
MYOGENESIS	200	Genes involved in development of skeletal muscle (myogenesis).	25	0.125	2.82e-06	1.17e-05
APOPTOSIS	161	Genes mediating programmed cell death (apoptosis) by activation of caspases.	21	0.1304	8.83e-06	3.39e-05
ALLOGRAFT REJECTION	200	Genes up-regulated during transplant rejection.	22	0.11	7.87e-05	0.000281
UNFOLDED PROTEIN RESPONSE	113	Genes up-regulated during unfolded protein response, a cellular stress response related to the endoplasmic reticulum.	15	0.1327	0.000133	0.000444
PI3K AKT MTOR SIGNALING	105	Genes up-regulated by activation of the PI3K/AKT/mTOR pathway.	14	0.1333	0.00021	0.000639
INFLAMMATORY RESPONSE	200	Genes defining inflammatory response.	21	0.105	0.000217	0.000639
INTERFERON ALPHA RESPONSE	97	Genes up-regulated in response to alpha interferon proteins.	13	0.134	0.000332	0.000921
EPITHELIAL MESENCHYMAL TRANSITION	200	Genes defining epithelial-mesenchymal transition, as in wound healing, fibrosis and metastasis.	20	0.1	0.00057	0.0013
KRAS SIGNALING UP	200	Genes up-regulated by KRAS activation.	20	0.1	0.00057	0.0013
MYC TARGETS V1	200	A subgroup of genes regulated by MYC - version 1 (v1).	20	0.1	0.00057	0.0013
OXIDATIVE PHOSPHORYLATION	200	Genes encoding proteins involved in oxidative phosphorylation.	20	0.1	0.00057	0.0013
COMPLEMENT	200	Genes encoding components of the complement system, which is part of the innate immune system.	19	0.095	0.00142	0.00296
P53 PATHWAY	200	Genes involved in p53 pathways and networks.	19	0.095	0.00142	0.00296
APICAL SURFACE	44	Genes encoding proteins over-represented on the apical surface of epithelial cells, e.g., important for cell polarity (apical area).	7	0.1591	0.0029	0.00581
INTERFERON GAMMA RESPONSE	200	Genes up-regulated in response to IFNG [GeneID=3458].	18	0.09	0.00337	0.00623
TNFA SIGNALING VIA NFKB	200	Genes regulated by NF-kB in response to TNF [GeneID=7124].	18	0.09	0.00337	0.00623
CHOLESTEROL HOMEOSTASIS	74	Genes involved in cholesterol homeostasis.	9	0.1216	0.00512	0.00914
REACTIVE OXYGEN SPECIES PATHWAY	49	Genes up-regulated by reactive oxigen species (ROS).	7	0.1429	0.00538	0.00928

## Sheet: GSEA-GO
Upregulation
Gene Set Name	# Genes in Gene Set (K)	Description	# Genes in Overlap (k)	k/K	p-value	FDR q-value
CHROMOSOME ORGANIZATION	1253	A process that is carried out at the cellular level that results in the assembly, arrangement of constituent parts, or disassembly of chromosomes, structures composed of a very long molecule of DNA and associated proteins that carries hereditary information. This term covers covalent modifications at the molecular level as well as spatial relationships among the major components of a chromosome. …	203	0.162	6.68e-60	6.86e-56
DNA PACKAGING COMPLEX	116	A protein complex that plays a role in the process of DNA packaging. [GOC:jl]	64	0.5517	1.86e-55	9.55e-52
PROTEIN CONTAINING COMPLEX SUBUNIT ORGANIZATION	1978	Any process in which macromolecules aggregate, disaggregate, or are modified, resulting in the formation, disassembly, or alteration of a protein complex. [GOC:mah]	251	0.1269	2.86e-53	9.79e-50
PROTEIN DNA COMPLEX	205	A macromolecular complex containing both protein and DNA molecules. [GOC:mah]	76	0.3707	2.06e-49	5.29e-46
CELL CYCLE	1881	The progression of biochemical and morphological phases and events that occur in a cell during successive cell replication or nuclear replication events. Canonically, the cell cycle comprises the replication and segregation of genetic material followed by the division of the cell, but in endocycles or syncytial cells nuclear replication or nuclear division may not be followed by cell division. [G…	236	0.1255	4.19e-49	8.61e-46
CELL CYCLE PROCESS	1422	The cellular process that ensures successive accurate and complete genome replication and chromosome segregation. [GOC:isa complete, GOC:mtg cell cycle]	194	0.1364	1.58e-45	2.71e-42
CHROMATIN ORGANIZATION	820	Any process that results in the specification, formation or maintenance of the physical structure of eukaryotic chromatin. [GOC:mah, GOC:vw, PMID:20404130]	137	0.1671	7e-42	1.03e-38
NUCLEOSOME ASSEMBLY	145	The aggregation, arrangement and bonding together of a nucleosome, the beadlike structural units of eukaryotic chromatin composed of histones and DNA. [GOC:mah]	59	0.4069	2.23e-41	2.87e-38
DNA PACKAGING	240	Any process in which DNA and associated proteins are formed into a compact, orderly structure. [GOC:mah, ISBN:0815316194]	73	0.3042	1.12e-40	1.28e-37
DNA CONFORMATION CHANGE	355	A cellular process that results in a change in the spatial configuration of a DNA molecule. A conformation change can bend DNA, or alter the, twist, writhe, or linking number of a DNA molecule. [GOC:mah]	86	0.2423	3.74e-39	3.84e-36
NUCLEOSOME ORGANIZATION	183	A process that is carried out at the cellular level which results in the assembly, arrangement of constituent parts, or disassembly of one or more nucleosomes. [GOC:mah]	62	0.3388	7.67e-38	7.16e-35
MITOTIC CELL CYCLE	1053	Progression through the phases of the mitotic cell cycle, the most common eukaryotic cell cycle, which canonically comprises four successive phases called G1, S, G2, and M and includes replication of the genome and the subsequent segregation of chromosomes into daughter cells. In some variant cell cycles nuclear replication or nuclear division may not be followed by cell division, or G1 and G2 ph…	149	0.1415	8.77e-37	7.51e-34
CELLULAR PROTEIN CONTAINING COMPLEX ASSEMBLY	1129	The aggregation, arrangement and bonding together of a set of components to form a protein complex, occurring at the level of an individual cell. [GOC:jl]	155	0.1373	1.13e-36	8.91e-34
PROTEIN DNA COMPLEX SUBUNIT ORGANIZATION	282	Any process in which macromolecules aggregate, disaggregate, or are modified, resulting in the formation, disassembly, or alteration of a protein-DNA complex. [GOC:mah]	74	0.2624	2.26e-36	1.66e-33
CHROMATIN ASSEMBLY OR DISASSEMBLY	220	The formation or destruction of chromatin structures. [GOC:mah]	65	0.2955	1.68e-35	1.15e-32
REGULATION OF ORGANELLE ORGANIZATION	1310	Any process that modulates the frequency, rate or extent of a process involved in the formation, arrangement of constituent parts, or disassembly of an organelle. [GOC:mah]	167	0.1275	1.97e-35	1.26e-32
NEGATIVE REGULATION OF GENE EXPRESSION EPIGENETIC	126	Any epigenetic process that stops, prevents or reduces the rate of gene expression. [GOC:curators]	49	0.3889	1.8e-33	1.09e-30
MICROTUBULE CYTOSKELETON	1256	The part of the cytoskeleton (the internal framework of a cell) composed of microtubules and associated proteins. [GOC:jl, ISBN:0395825172]	157	0.125	2.46e-32	1.33e-29
MITOCHONDRION	1622	A semiautonomous, self replicating organelle that occurs in varying numbers, shapes, and sizes in the cytoplasm of virtually all eukaryotic cells. It is notably the site of tissue respiration. [GOC:giardia, ISBN:0198506732]	184	0.1134	2.47e-32	1.33e-29
REGULATION OF CELL CYCLE	1226	Any process that modulates the rate or extent of progression through the cell cycle. [GOC:ai, GOC:dph, GOC:tb]	154	0.1256	5.78e-32	2.97e-29
DNA METABOLIC PROCESS	943	Any cellular metabolic process involving deoxyribonucleic acid. This is one of the two main types of nucleic acid, consisting of a long, unbranched macromolecule formed from one, or more commonly, two, strands of linked deoxyribonucleotides. [ISBN:0198506732]	131	0.1389	1.38e-31	6.45e-29
CHROMOSOMAL REGION	356	Any subdivision of a chromosome along its length. [GOC:dos]	77	0.2163	1.38e-31	6.45e-29
PROTEIN HETERODIMERIZATION ACTIVITY	321	Interacting selectively and non-covalently with a nonidentical protein to form a heterodimer. [GOC:ai]	73	0.2274	1.69e-31	7.57e-29
REGULATION OF GENE EXPRESSION EPIGENETIC	209	Any process that modulates the frequency, rate or extent of gene expression; the process is mitotically or meiotically heritable, or is stably self-propagated in the cytoplasm of a resting cell, and does not entail a change in DNA sequence. [PMID:10521337, PMID:11498582]	59	0.2823	3.82e-31	1.63e-28
CHROMATIN ORGANIZATION INVOLVED IN REGULATION OF TRANSCRIPTION	156	Any cellular process that results in the specification, formation or maintenance of the physical structure of eukaryotic chromatin that modulates the rate, frequency or extent of DNA-dependent transcription. [GOC:curators, PMID:21102443]	51	0.3269	1.65e-30	6.76e-28
ORGANELLE FISSION	467	The creation of two or more organelles by division of one organelle. [GOC:jid]	86	0.1842	9.87e-30	3.9e-27
CYTOSKELETON ORGANIZATION	1396	A process that is carried out at the cellular level which results in the assembly, arrangement of constituent parts, or disassembly of cytoskeletal structures. [GOC:dph, GOC:jl, GOC:mah]	162	0.116	1.33e-29	5.04e-27
CELLULAR RESPONSE TO DNA DAMAGE STIMULUS	865	Any process that results in a change in state or activity of a cell (in terms of movement, secretion, enzyme production, gene expression, etc.) as a result of a stimulus indicating damage to its DNA from environmental insults or errors during metabolism. [GOC:curators]	121	0.1399	1.62e-29	5.96e-27
DNA REPLICATION DEPENDENT NUCLEOSOME ORGANIZATION	32	The formation or destruction of chromatin structures on newly replicated DNA, coupled to strand elongation. [GOC:mah, PMID:17510629]	25	0.7812	2.62e-28	9.28e-26
MICROTUBULE ORGANIZING CENTER	782	An intracellular structure that can catalyze gamma-tubulin-dependent microtubule nucleation and that can anchor microtubules by interacting with their minus ends, plus ends or sides. [GOC:vw, ISBN:0815316194, PMID:17072892, PMID:17245416, Wikipedia:Microtubule organizing center]	110	0.1407	4.04e-27	1.38e-24
MITOTIC NUCLEAR DIVISION	277	A mitotic cell cycle process comprising the steps by which the nucleus of a eukaryotic cell divides; the process involves condensation of chromosomal DNA into a highly compacted form. Canonically, mitosis produces two daughter nuclei whose chromosome complement is identical to that of the mother cell. [ISBN:0198547684]	62	0.2238	1.52e-26	5.03e-24
ADENYL NUCLEOTIDE BINDING	1546	Interacting selectively and non-covalently with adenyl nucleotides, any compound consisting of adenosine esterified with (ortho)phosphate. [ISBN:0198506732]	166	0.1074	1.71e-26	5.39e-24
RIBONUCLEOTIDE BINDING	1899	Interacting selectively and non-covalently with a ribonucleotide, any compound consisting of a ribonucleoside that is esterified with (ortho)phosphate or an oligophosphate at any hydroxyl group on the ribose moiety. [GOC:mah]	190	0.1001	1.73e-26	5.39e-24
CHROMATIN	1521	The ordered and organized complex of DNA, protein, and sometimes RNA, that forms the chromosome. [GOC:elh, PMID:20404130]	164	0.1078	2.23e-26	6.73e-24
POSITIVE REGULATION OF MOLECULAR FUNCTION	1823	Any process that activates or increases the rate or extent of a molecular function, an elemental biological activity occurring at the molecular level, such as catalysis or binding. [GO:jl]	184	0.1009	4.2e-26	1.23e-23
CELL DIVISION	603	The process resulting in division and partitioning of components of a cell to form more cells; may or may not be accompanied by the physical separation of a cell into distinct, individually membrane-bounded daughter cells. [GOC:di, GOC:curators, GOC:pr]	93	0.1542	4.89e-26	1.4e-23
REGULATION OF GENE SILENCING	139	Any process that modulates the rate, frequency, or extent of gene silencing, the transcriptional or post-transcriptional process carried out at the cellular level that results in long-term gene inactivation. [GOC:dph, GOC:tb]	44	0.3165	7.41e-26	2.06e-23
PROTEIN DIMERIZATION ACTIVITY	1023	The formation of a protein dimer, a macromolecular structure consists of two noncovalently associated identical or nonidentical subunits. [ISBN:0198506732]	126	0.1232	1.74e-25	4.7e-23
CHROMOSOME SEGREGATION	334	The process in which genetic material, in the form of chromosomes, is organized into specific structures and then physically separated and apportioned to two or more sets. In eukaryotes, chromosome segregation begins with the condensation of chromosomes, includes chromosome separation, and ends when chromosomes have completed movement to the spindle poles. [GOC:jl, GOC:mah, GOC:mtg cell cycle, GO…	66	0.1976	6.76e-25	1.77e-22
NEGATIVE REGULATION OF BIOSYNTHETIC PROCESS	1762	Any process that stops, prevents, or reduces the rate of the chemical reactions and pathways resulting in the formation of substances. [GOC:curators]	177	0.1005	6.9e-25	1.77e-22
POSITIVE REGULATION OF CATALYTIC ACTIVITY	1469	Any process that activates or increases the activity of an enzyme. [GOC:ebc, GOC:jl, GOC:tb, GOC:vw]	157	0.1069	7.14e-25	1.79e-22
NUCLEAR CHROMOSOME	1558	A chromosome that encodes the nuclear genome and is found in the nucleus of a eukaryotic cell during the cell cycle phases when the nucleus is intact. [GOC:dph, GOC:mah]	163	0.1046	8.27e-25	2.02e-22
NEGATIVE REGULATION OF RNA BIOSYNTHETIC PROCESS	1365	Any process that stops, prevents or reduces the frequency, rate or extent of RNA biosynthetic process. [GO:jl, REF:0000058, GOC:TermGenie]	149	0.1092	1.5e-24	3.59e-22
DNA REPAIR	563	The process of restoring DNA after damage. Genomes are subject to damage by chemical and physical agents in the environment (e.g. UV and ionizing radiations, chemical mutagens, fungal and bacterial toxins, etc.) and by free radicals or alkylating agents endogenously generated in metabolism. DNA is also damaged because of errors during its replication. A variety of different DNA repair pathways ha…	87	0.1545	1.72e-24	4e-22
NUCLEAR NUCLEOSOME	40	A complex comprised of DNA wound around a multisubunit core and associated proteins, which forms the primary packing unit of DNA in the nucleus into higher order structures. [GOC:elh]	25	0.625	2.23e-24	5.08e-22
REGULATION OF CELL CYCLE PROCESS	791	Any process that modulates a cellular process that is involved in the progression of biochemical and morphological phases and events that occur in a cell during successive cell replication or nuclear replication events. [GOC:dph, GOC:tb]	105	0.1327	6.46e-24	1.44e-21
ENVELOPE	1219	A multilayered structure surrounding all or part of a cell; encompasses one or more lipid bilayers, and may include a cell wall layer; also includes the space between layers. [GOC:mah, GOC:pz]	136	0.1116	2.42e-23	5.29e-21
NEGATIVE REGULATION OF NUCLEOBASE CONTAINING COMPOUND METABOLIC PROCESS	1567	Any cellular process that stops, prevents, or reduces the frequency, rate or extent of the chemical reactions and pathways involving nucleobases, nucleosides, nucleotides and nucleic acids. [GOC:curators]	160	0.1021	2.89e-23	6.17e-21
MITOTIC SISTER CHROMATID SEGREGATION	161	The cell cycle process in which replicated homologous chromosomes are organized and then physically separated and apportioned to two sets during the mitotic cell cycle. Each replicated chromosome, composed of two sister chromatids, aligns at the cell equator, paired with its homologous partner. One homolog of each morphologic type goes into each of the resulting chromosome sets. [GOC:ai, GOC:jl]	44	0.2733	5.92e-23	1.24e-20
KINASE BINDING	752	Interacting selectively and non-covalently with a kinase, any enzyme that catalyzes the transfer of a phosphate group. [GOC:jl]	100	0.133	6.91e-23	1.42e-20
