# Supplementary material for: Activation of Interferon-Stimulated Transcriptomes and ACE2 Isoforms in Human Airway Epithelium Is Curbed by Janus Kinase Inhibitors
Source: Res Sq. 2020 Dec 11:rs.3.rs-119695. Preprint. [Version 1] doi: 10.21203/rs.3.rs-119695/v1 (PMC7743079; doi:10.21203/rs.3.rs-119695/v1)
Supplement: Supplement — ary Table 1. mRNA levels of genes associated with the pan JAK-STAT pathway in SAEC. [file 078255a00221faec7ebb51bb.xlsx]

## Sheet: Con_IFNa-allGenes-withFC-withMe
Supplmentary Table 1. All genes with normalized read counts in each replicate, log2 (fold change), p-value and adjusted p-value
Gene	SAEC_Control_rep1	SAEC_Control_rep2	SAEC_Control_rep3	SAEC_Control_rep4	SAEC_IFNa_rep1	SAEC_IFNa_rep2	SAEC_IFNa_rep3	log2FoldChange	pvalue	padj	Control_mean	IFNa_mean
A1BG	4.03638	1.01094	4.02314	2.19703	0.763273	0	1.59617	-1.93008	0.0806619	0.138648	2.81687	0.786481
A1BG-AS1	6.45821	7.07657	12.0694	9.52047	1.52655	5.68625	9.57702	-0.636621	0.193948	0.286457	8.78117	5.5966
A1CF	8.88004	16.175	29.7713	13.1822	29.0044	24.6404	30.3272	0.799211	0.00169739	0.00456581	17.0021	27.9907
A2M	0.807276	4.04376	1.60926	1.46469	0	0	1.59617	-1.73977	0.170779	0.258342	1.98124	0.532057
A2M-AS1	1.61455	1.01094	3.21852	3.66172	2.28982	4.73854	0	-0.0205158	0.980557	0.988191	2.37643	2.34279
A2ML1	18.5673	47.5141	7710.76	6800.55	6209.99	9364.3	8651.24	4.00759	1.12177e-151	2.40863e-149	3644.35	8075.18
A3GALT2	0.807276	0	2.41389	2.92938	1.52655	0	1.59617	-0.230825	0.823878	0.876795	1.53763	1.04091
A4GALT	12.9164	16.175	71.612	73.9667	80.9069	91.9277	102.953	1.46001	7.64463e-18	7.79889e-17	43.6675	91.9292
AAAS	338.249	338.665	321.852	373.495	277.068	267.254	298.484	-0.291972	0.00279483	0.00720256	343.065	280.935
AACS	548.14	439.759	341.163	384.481	419.037	350.652	427.774	-0.0892112	0.332793	0.442085	428.386	399.154
AACSP1	0	1.01094	0.804629	0.732344	0.763273	0	3.99043	1.52715	0.152358	0.235236	0.636978	1.58457
AADAC	5.65093	5.0547	30.5759	22.7027	36.6371	36.0129	32.7215	1.39345	1.09793e-07	5.26631e-07	15.996	35.1238
AADACL2	0	0	0	0	0.763273	1.89542	2.39426	3.44361	0.00521751	0.0126578	0	1.68431
AADACL2-AS1	2.42183	1.01094	2.41389	1.46469	0.763273	0.947708	0	-1.73516	0.159571	0.244323	1.82784	0.570327
AADACP1	12.1091	25.2735	2.41389	5.12641	3.81636	4.73854	2.39426	-1.24748	0.0203925	0.0424432	11.2307	3.64972
AADAT	235.725	255.768	51.4962	41.7436	24.4247	21.7973	24.7406	-2.13942	2.51527e-20	2.94271e-19	146.183	23.6542
AAED1	275.281	171.86	77.2444	73.9667	113.728	115.62	84.597	-0.314822	0.040344	0.0770691	149.588	104.648
AAGAB	699.908	531.754	628.415	700.121	854.865	865.258	840.384	0.41484	7.09654e-08	3.47329e-07	640.05	853.502
AAK1	612.722	872.441	824.744	813.634	868.604	935.388	903.432	0.208088	0.0792561	0.136553	780.885	902.475
AAMDC	28.2547	41.4485	33.7944	30.0261	33.584	43.5946	40.7023	0.240811	0.222096	0.320028	33.3809	39.2936
AAMP	290.619	311.369	396.682	478.221	442.698	367.711	470.87	0.229992	0.0088598	0.0202861	369.223	427.093
AANAT	3.2291	3.03282	2.41389	2.92938	1.52655	1.89542	3.99043	-0.240677	0.72818	0.801762	2.9013	2.4708
AAR2	238.954	200.166	201.962	218.971	320.575	288.103	319.234	0.519521	5.35938e-05	0.000186135	215.013	309.304
AARS	1846.24	1472.94	868.194	853.913	632.753	605.586	627.295	-0.934123	2.41075e-21	2.97088e-20	1260.32	621.878
AARS2	414.94	489.295	366.911	368.369	326.681	301.371	371.11	-0.289153	0.000586597	0.00171984	409.879	333.054
AASDH	423.82	399.321	560.826	494.332	591.536	596.108	584.996	0.34063	1.55113e-07	7.29818e-07	469.575	590.88
AASDHPPT	869.436	721.811	451.397	432.083	600.696	634.017	547.486	0.00289286	0.973518	0.983814	618.682	594.066
AASS	1884.99	1874.28	642.094	576.355	579.324	583.788	498.005	-0.944779	1.0486e-15	9.45088e-15	1244.43	553.706
AATBC	45.2075	64.7001	72.4166	77.6284	52.6658	50.2285	51.8755	-0.321843	0.0446152	0.0839888	64.9882	51.59
AATF	925.138	613.64	560.826	555.849	606.039	591.37	574.621	-0.144459	0.244904	0.345848	663.863	590.677
AATK	0	2.02188	0.804629	0.732344	2.28982	0	0	-0.0290954	0.980263	0.988005	0.889713	0.763273
ABALON	38.7492	42.4594	93.3369	73.2344	64.8782	75.8167	76.6162	0.304293	0.0784659	0.135415	61.945	72.437
ABAT	113.019	103.116	302.54	290.008	460.253	455.848	446.928	1.34933	6.63738e-42	1.88984e-40	202.171	454.343
ABCA1	1705.77	1582.12	4266.95	3745.21	3823.23	3972.79	4007.98	0.601992	1.25732e-11	8.52109e-11	2825.01	3934.67
ABCA10	94.4513	78.8533	97.3601	71.0374	61.0618	70.1304	76.6162	-0.300277	0.0270742	0.0543957	85.4255	69.2695
ABCA11P	74.2694	74.8095	67.5888	51.9964	82.4335	65.3919	78.2123	0.185879	0.266373	0.370096	67.166	75.3459
ABCA12	519.886	505.47	3352.08	2745.56	2103.58	2726.56	2681.57	0.977389	3.08214e-29	5.64214e-28	1780.75	2503.9
ABCA13	419.783	364.949	354.841	290.008	196.161	227.45	196.329	-0.781921	2.90351e-15	2.55753e-14	357.396	206.647
ABCA2	49.2438	95.0283	133.568	137.681	73.2742	39.8037	83.0008	-0.602225	0.00010102	0.000336198	103.88	65.3596
ABCA3	3.2291	3.03282	5.6324	10.2528	5.34291	3.79083	6.38468	0.209177	0.687883	0.769982	5.53678	5.17281
ABCA4	4.84366	3.03282	4.82777	2.92938	3.05309	6.63396	3.19234	0.0881229	0.875062	0.914601	3.90841	4.29313
ABCA5	996.986	946.239	1311.54	1082.4	902.188	1075.65	931.365	-0.157974	0.0153782	0.0331094	1084.29	969.734
ABCA6	20.1819	22.2407	21.725	23.435	16.0287	19.9019	22.3464	-0.173465	0.484947	0.591548	21.8956	19.4257
ABCA7	63.7748	113.225	112.648	102.528	80.1436	63.4964	90.9817	-0.307153	0.0373163	0.0720545	98.044	78.2073
ABCA8	0	2.02188	3.21852	1.46469	2.28982	0	0.798085	-0.386146	0.711748	0.789433	1.67627	1.0293
ABCA9	14.531	15.1641	25.7481	16.8439	15.2655	9.47708	11.1732	-0.542919	0.0642413	0.114611	18.0718	11.9719
ABCB10	1499.92	1155.5	970.382	890.53	1117.43	1183.69	940.144	-0.0404171	0.725674	0.799901	1129.08	1080.42
ABCB11	13.7237	11.1203	14.4833	15.3792	32.0575	25.5881	38.3081	1.22747	3.44207e-06	1.40257e-05	13.6766	31.9846
ABCB4	5.65093	2.02188	19.3111	10.9852	9.15927	12.3202	12.7694	0.382056	0.327041	0.436062	9.49226	11.4163
ABCB6	609.493	709.679	1021.88	1020.89	751.824	705.095	773.344	-0.148233	0.0638757	0.114048	840.485	743.421
ABCB7	645.013	434.704	493.237	484.079	572.455	575.259	543.496	0.138286	0.143885	0.224122	514.259	563.736
ABCB8	110.597	114.236	82.8768	98.1341	61.8251	76.7644	99.7606	-0.360089	0.00993981	0.0224825	101.461	79.45
ABCB9	62.1602	71.7767	39.4268	30.7584	25.9513	22.745	34.3177	-0.815409	0.000107844	0.000357346	51.0305	27.6713
ABCC1	2201.44	2528.36	2915.97	2822.45	2136.4	1992.08	2168.4	-0.313117	3.29842e-08	1.67174e-07	2617.06	2098.96
ABCC10	318.874	370.004	345.99	358.116	284.701	241.666	334.398	-0.282707	0.000173435	0.000556989	348.246	286.921
ABCC11	14.531	15.1641	7.24166	10.2528	6.10618	7.58167	11.9713	-0.409795	0.304033	0.412007	11.7974	8.55304
ABCC2	64.5821	70.7657	131.959	113.513	90.8295	80.5552	72.6257	-0.179476	0.234825	0.334984	95.2051	81.3368
ABCC3	246.219	293.172	246.216	248.265	146.548	122.254	146.05	-0.897277	2.29979e-19	2.55469e-18	258.468	138.284
ABCC4	2765.73	1939.99	778.076	618.098	366.371	396.142	334.398	-1.78537	6.66192e-57	3.04729e-55	1525.47	365.637
ABCC5	1297.29	1421.38	2325.38	2374.99	1876.12	1782.64	1924.18	0.0510395	0.504754	0.610043	1854.76	1860.98
ABCC5-AS1	17.7601	19.2078	8.04629	5.85875	9.15927	3.79083	3.99043	-0.919232	0.0356815	0.0692054	12.7182	5.64684
ABCC6	7.26548	14.1531	22.5296	19.7733	8.396	13.2679	11.9713	-0.499694	0.115869	0.187123	15.9304	11.2117
ABCC9	533.609	453.912	137.592	116.443	89.3029	96.6662	75.8181	-1.50606	1.84547e-25	2.79515e-24	310.389	87.2624
ABCD1	8.07276	4.04376	9.65555	8.78813	8.396	5.68625	12.7694	0.238377	0.556942	0.657101	7.64005	8.95054
ABCD2	0.807276	1.01094	0	0.732344	6.86945	18.9542	3.19234	3.82353	0.000130605	0.000427719	0.63764	9.67199
ABCD3	1955.22	1565.94	1892.49	1880.66	1425.03	1622.48	1436.55	-0.287571	6.71423e-05	0.000229779	1823.58	1494.69
ABCD4	287.39	333.61	255.067	284.882	243.484	255.881	255.387	-0.203334	0.0118768	0.026335	290.237	251.584
ABCE1	4598.24	3162.22	1974.56	1901.9	2020.38	1890.68	1683.16	-0.542105	4.25845e-19	4.67354e-18	2909.23	1864.74
ABCF1	1468.43	1014.98	936.588	1043.59	952.564	918.329	933.759	-0.24667	0.00706355	0.0165809	1115.9	934.884
ABCF2	1943.92	1247.5	991.303	1004.04	1068.58	929.702	1009.58	-0.328461	0.00246537	0.00643243	1296.69	1002.62
ABCF3	394.758	367.982	391.05	433.548	366.371	362.025	417.398	-0.0618286	0.519212	0.623676	396.834	381.931
ABCG1	384.263	445.824	571.286	544.131	737.321	684.245	733.44	0.577722	4.34676e-08	2.1729e-07	486.376	718.336
ABCG2	238.954	113.225	14.4833	21.238	22.1349	18.0065	27.933	-1.25727	3.93413e-06	1.59347e-05	96.975	22.6914
ABCG4	0.807276	2.02188	6.43703	0.732344	0.763273	3.79083	5.5866	0.551235	0.46005	0.569284	2.49963	3.38023
ABCG5	3.2291	5.0547	3.21852	2.92938	0	0.947708	1.59617	-2.07554	0.0322228	0.0634	3.60792	0.847959
ABHD1	24.2183	21.2297	6.43703	4.39406	0.763273	0.947708	3.99043	-2.53948	0.000159571	0.000515729	14.0698	1.90047
ABHD10	515.849	376.069	168.167	134.019	154.944	163.954	139.665	-0.757878	1.50016e-12	1.09825e-11	298.526	152.854
ABHD11	52.4729	63.6892	33.7944	32.9555	50.376	61.601	54.2698	0.326752	0.0592536	0.107011	45.728	55.4156
ABHD11-AS1	0	0	2.41389	5.12641	2.28982	0.947708	2.39426	0.955181	0.320604	0.429614	1.88507	1.87726
ABHD12	363.274	322.49	255.067	280.488	253.407	247.352	259.378	-0.262762	0.0429307	0.0813801	305.33	253.379
ABHD12B	39.5565	43.4704	75.6351	67.3756	74.8007	70.1304	59.8564	0.324522	0.0635544	0.113541	56.5094	68.2625
ABHD13	1724.34	874.462	934.979	853.913	1214.37	1333.43	1106.15	0.183365	0.202161	0.296355	1096.92	1217.98
ABHD14A	20.9892	9.09845	4.02314	4.39406	2.28982	2.84312	1.59617	-1.92117	0.00505284	0.0122992	9.62621	2.24304
ABHD14B	47.6293	52.5688	66.7842	84.2195	67.168	74.8689	70.2315	0.198401	0.168446	0.255362	62.8005	70.7561
ABHD15	278.51	241.614	247.021	258.517	269.435	253.038	268.157	0.0397699	0.706978	0.785861	256.416	263.543
ABHD16A	360.045	283.063	325.875	401.324	373.24	385.717	393.456	0.156442	0.21568	0.312286	342.577	384.138
ABHD16B	4.03638	12.1313	5.6324	4.39406	7.63273	5.68625	6.38468	0.0725174	0.874074	0.913983	6.54853	6.56789
ABHD17A	4.84366	5.0547	7.24166	9.52047	10.6858	6.63396	8.77894	0.500137	0.214991	0.311514	6.66512	8.69957
ABHD17B	220.386	256.779	586.574	492.135	694.578	835.879	729.45	1.06652	2.18114e-28	3.80574e-27	388.969	753.302
ABHD17C	347.129	520.634	647.726	697.924	714.423	858.624	790.902	0.540292	1.13691e-06	4.8942e-06	553.353	787.983
ABHD2	4925.19	4338.95	5031.34	4717.03	2972.95	3184.3	3164.41	-0.613534	2.9261e-14	2.41758e-13	4753.13	3107.22
ABHD3	852.483	631.837	494.847	418.901	523.605	591.37	501.995	-0.104401	0.22456	0.322891	599.517	538.99
ABHD4	62.9675	66.722	80.4629	71.0374	75.564	105.196	97.3664	0.397261	0.0109603	0.0245322	70.2974	92.7087
ABHD5	612.722	507.491	507.721	544.864	597.643	699.409	620.91	0.23293	0.00244808	0.00638924	543.2	639.32
ABHD6	136.43	87.9517	218.054	216.774	212.953	222.711	252.195	0.541615	0.000777682	0.00222993	164.802	229.286
ABHD8	3.2291	8.08751	5.6324	7.32344	4.57964	3.79083	6.38468	-0.277191	0.57737	0.676006	6.06811	4.91838
ABI1	1244.01	1197.96	3093.8	3124.91	3364.51	3581.39	3375.1	0.810936	2.82492e-96	2.57788e-94	2165.17	3440.33
ABI2	593.348	684.406	329.898	328.822	267.145	263.463	280.128	-0.754003	3.04749e-13	2.35577e-12	484.118	270.245
ABI3BP	102.524	119.291	89.3138	60.7845	59.5353	69.1827	62.2506	-0.512192	0.0012992	0.0035775	92.9783	63.6562
ABL1	442.387	731.92	940.611	1030.41	980.042	979.93	1093.38	0.42772	3.93118e-09	2.16565e-08	786.332	1017.78
ABL2	2294.28	1944.04	5446.53	5426.67	4069.77	3840.11	3755.79	0.181134	0.0773568	0.133807	3777.88	3888.56
ABLIM1	837.952	1021.05	8880.69	9029.8	7798.36	10125.3	9213.09	1.61286	4.67662e-158	1.09427e-155	4942.37	9045.59
ABLIM2	0.807276	0	4.02314	5.12641	8.396	7.58167	6.38468	1.99475	0.00189036	0.00504326	2.48921	7.45412
ABLIM3	46.822	62.6782	273.574	281.22	204.557	235.032	252.195	0.883632	1.55465e-13	1.22091e-12	166.074	230.595
ABO	1.61455	6.06564	6.43703	2.92938	3.81636	2.84312	1.59617	-0.576656	0.358675	0.468253	4.26165	2.75189
ABR	862.171	960.392	1147.4	1259.63	1225.05	1192.22	1336.79	0.254434	0.00015967	0.00051596	1057.4	1251.35
ABRA	12.9164	18.1969	11.2648	9.52047	1.52655	5.68625	6.38468	-1.48084	0.00187319	0.00500039	12.9746	4.53249
ABRACL	266.401	274.975	170.581	203.592	277.831	240.718	216.281	0.122984	0.315158	0.424034	228.887	244.943
ABT1	177.601	149.619	126.327	127.428	145.785	136.47	172.386	0.0736849	0.540257	0.641942	145.244	151.547
ABTB1	12.9164	26.2844	21.725	33.6878	15.2655	12.3202	21.5483	-0.473263	0.085443	0.145686	23.6534	16.378
ABTB2	46.0147	47.5141	90.9231	94.4724	74.8007	81.5029	79.8085	0.227758	0.117712	0.189534	69.7311	78.704
ACAA1	239.761	244.647	359.669	411.577	464.833	423.626	519.553	0.615176	2.79102e-12	1.9976e-11	313.914	469.337
ACAA2	384.263	246.669	350.014	374.228	451.094	502.285	500.399	0.514325	5.77834e-05	0.000199471	338.793	484.593
ACACA	4766.16	5978.69	5664.59	5361.49	3904.9	3819.26	3749.4	-0.513531	2.02618e-07	9.41681e-07	5442.73	3824.52
ACACB	31.4838	50.547	20.9203	24.1673	16.0287	6.63396	13.5674	-1.28902	1.55245e-06	6.58006e-06	31.7796	12.0767
ACAD10	236.532	278.008	392.659	350.793	315.995	268.201	329.609	-0.0263679	0.779432	0.842765	314.498	304.602
ACAD11	16.1455	17.186	24.1389	24.8997	18.3185	17.0587	19.9521	-0.149202	0.568663	0.667782	20.5925	18.4431
ACAD8	276.896	300.249	251.849	295.867	199.214	209.444	218.675	-0.428812	1.0449e-05	3.99465e-05	281.215	209.111
ACAD9	567.515	519.623	522.204	483.347	481.625	435.946	481.245	-0.165479	0.014993	0.0323677	523.172	466.272
ACADL	17.7601	14.1531	6.43703	6.59109	3.05309	3.79083	3.99043	-1.48256	0.00318179	0.00810367	11.2353	3.61145
ACADM	628.868	450.879	254.263	229.956	253.407	253.038	195.531	-0.615857	3.7274e-12	2.63882e-11	390.991	233.992
ACADS	3.2291	5.0547	5.6324	5.12641	9.15927	3.79083	2.39426	0.155693	0.760079	0.827223	4.76065	5.11479
ACADSB	240.568	173.882	254.263	247.532	277.068	375.292	331.205	0.517696	6.16831e-06	2.43833e-05	229.061	327.855
ACADVL	1721.92	1912.7	4789.96	5164.49	4078.93	4062.83	5010.38	0.523922	8.62291e-13	6.43141e-12	3397.27	4384.04
ACAN	1.61455	1.01094	0	0.732344	2.28982	0	0	0.375045	0.762412	0.828902	0.839459	0.763273
ACAP1	16.1455	22.2407	23.3342	30.0261	9.92255	1.89542	11.9713	-1.48146	2.70667e-05	9.83661e-05	22.9366	7.92975
ACAP2	1993.97	1684.22	2647.23	2405.02	2565.36	3092.37	2811.65	0.383467	2.45215e-08	1.25644e-07	2182.61	2823.13
ACAP3	96.8731	139.51	341.967	398.395	207.61	209.444	248.204	0.0604825	0.537083	0.638962	244.186	221.753
ACAT1	788.709	772.358	389.44	320.034	347.289	310.848	251.397	-0.788852	3.80108e-10	2.29258e-09	567.635	303.178
ACAT2	1640.38	1086.76	616.346	625.422	767.852	805.552	659.218	-0.300146	0.00164802	0.00444088	992.228	744.208
ACBD3	1892.25	1100.91	1903.75	1839.65	2305.08	2449.83	2237.03	0.476257	6.62438e-06	2.61126e-05	1684.14	2330.65
ACBD4	15.3382	17.186	16.8972	32.2231	17.5553	16.111	28.7311	0.0485933	0.850559	0.897056	20.4111	20.7991
ACBD5	557.828	470.087	502.893	467.968	657.941	747.742	639.266	0.446261	2.02472e-09	1.14584e-08	499.694	681.65
ACBD6	346.321	391.233	234.952	272.432	223.639	232.189	224.262	-0.425216	1.2737e-06	5.45689e-06	311.235	226.696
ACBD7	10.4946	5.0547	2.41389	2.92938	1.52655	0	0.798085	-2.32365	0.0150135	0.0324043	5.22314	0.774877
ACCS	42.7856	65.711	54.7148	32.2231	42.7433	41.6992	41.5004	-0.1962	0.314594	0.423583	48.8586	41.981
ACD	67.0039	59.6454	20.9203	34.4202	25.9513	15.1633	20.7502	-1.02661	1.39575e-05	5.26101e-05	45.4975	20.6216
ACE	0.807276	3.03282	0.804629	0	3.05309	0	2.39426	0.881329	0.324416	0.43348	1.16118	1.81578
ACE2	4.84366	11.1203	24.9435	27.8291	378.583	434.05	378.292	4.78778	2.1583e-121	2.93964e-119	17.1841	396.975
ACER2	384.263	287.107	172.191	176.495	155.708	166.797	154.03	-0.609823	1.59962e-06	6.77212e-06	255.014	158.845
ACER3	5193.21	3409.9	1402.47	1217.16	1244.13	1236.76	1101.36	-0.971258	3.7836e-13	2.90633e-12	2805.68	1194.08
ACHE	2.42183	2.02188	3.21852	0.732344	8.396	0.947708	3.99043	1.10847	0.131095	0.207189	2.09864	4.44471
ACIN1	3054.73	2564.75	2757.46	3013.6	2607.34	2537.96	2713.49	-0.121241	0.0524634	0.0965621	2847.64	2619.6
ACKR2	4.03638	1.01094	32.9898	22.7027	38.1636	42.6469	58.2602	2.63516	1.25764e-13	9.97962e-13	15.1849	46.3569
ACKR3	884.774	923.998	1466.03	1705.63	2450.87	2495.32	2748.6	1.08992	1.53813e-31	3.07812e-30	1245.11	2564.93
ACKR4	16.1455	22.2407	5.6324	9.52047	50.376	54.9671	38.3081	1.85696	9.04543e-08	4.37551e-07	13.3848	47.8837
ACLY	6614.01	4652.34	4472.13	4449.72	4564.37	4309.23	4571.43	-0.164862	0.0736698	0.128579	5047.05	4481.68
ACMSD	3.2291	7.07657	3.21852	2.92938	2.28982	1.89542	0.798085	-1.23648	0.117205	0.188816	4.11339	1.66111
ACO1	1161.67	810.773	745.086	744.794	600.696	675.716	672.786	-0.395533	5.66287e-07	2.52019e-06	865.581	649.732
ACO2	393.143	495.36	518.986	604.916	431.249	417.939	437.351	-0.222409	0.00189554	0.00505635	503.101	428.846
ACOT1	0	2.02188	0.804629	1.46469	2.28982	0.947708	2.39426	0.911755	0.319152	0.42814	1.0728	1.87726
ACOT11	59.7384	54.5907	67.5888	84.9519	64.8782	70.1304	96.5683	0.217252	0.208375	0.303807	66.7175	77.1923
ACOT12	0	0	4.02314	1.46469	1.52655	0	2.39426	0.922501	0.420099	0.531155	1.37196	1.30693
ACOT13	318.874	371.015	231.733	221.168	267.909	291.894	260.974	-0.0301516	0.72674	0.80066	285.697	273.592
ACOT2	20.9892	22.2407	19.3111	12.4498	25.188	20.8496	36.7119	0.580899	0.0224782	0.0461473	18.7477	27.5832
ACOT4	5.65093	1.01094	0	0.732344	0.763273	0.947708	0.798085	-0.171495	0.882605	0.920008	1.84855	0.836355
ACOT7	212.314	144.564	219.664	227.759	209.9	206.6	200.319	0.0192292	0.905483	0.935627	201.075	205.607
ACOT8	15.3382	23.2516	25.7481	28.5614	22.1349	17.0587	32.7215	0.071456	0.768296	0.833692	23.2248	23.9717
ACOT9	1604.06	988.699	964.75	1000.38	1091.48	1100.29	1036.71	-0.0610304	0.496725	0.602574	1139.47	1076.16
ACOX1	1215.76	919.955	1861.11	1769.34	1441.82	1597.84	1529.13	0.120385	0.104767	0.17237	1441.54	1522.93
ACOX2	8.88004	7.07657	8.85092	4.39406	6.86945	5.68625	6.38468	-0.205989	0.65087	0.73987	7.3004	6.31346
ACOX3	108.175	91.9955	220.468	235.815	192.345	242.613	275.339	0.639255	5.28513e-09	2.87508e-08	164.113	236.766
ACOXL	26.6401	12.1313	2.41389	0.732344	1.52655	0	0.798085	-2.62614	0.00638548	0.0151392	10.4794	0.774877
ACP1	664.388	534.787	395.877	428.421	488.495	537.351	489.226	0.0220991	0.765052	0.831101	505.868	505.024
ACP2	573.973	430.66	277.597	270.967	377.057	370.554	370.311	0.000442516	0.997516	0.999542	388.299	372.641
ACP5	40.3638	32.3501	58.7379	76.1638	84.7233	90.0323	85.3951	0.802041	2.19245e-07	1.01689e-06	51.9039	86.7169
ACP6	232.495	213.308	92.5323	87.1489	61.8251	58.7579	86.1932	-1.0213	1.77874e-12	1.297e-11	156.371	68.9254
ACPP	11.3019	10.1094	167.363	150.13	131.283	202.81	213.887	2.07075	6.06107e-38	1.54068e-36	84.7261	182.66
ACPT	11.3019	15.1641	8.04629	8.78813	0.763273	1.89542	3.99043	-2.26397	0.000159915	0.000516659	10.8251	2.21637
ACRBP	0.807276	3.03282	2.41389	4.39406	0.763273	2.84312	5.5866	0.298763	0.690976	0.772449	2.66201	3.06433
ACRC	58.9311	38.4157	50.6916	50.5317	31.2942	31.2744	40.7023	-0.533483	0.00841298	0.0193748	49.6425	34.4236
ACRV1	25.8328	33.361	5.6324	5.12641	0.763273	3.79083	3.19234	-2.321	0.00010181	0.000338643	17.4882	2.58215
ACSBG1	5.65093	10.1094	6.43703	3.66172	3.05309	3.79083	3.19234	-0.879982	0.125977	0.200541	6.46477	3.34542
ACSBG2	22.6037	23.2516	7.24166	7.32344	0	2.84312	3.99043	-2.4978	5.60389e-05	0.000193816	15.1051	2.27785
ACSF2	216.35	314.402	268.746	298.064	196.924	183.855	218.675	-0.449835	5.24057e-05	0.000182286	274.391	199.818
ACSF3	70.233	101.094	62.761	68.108	88.5396	68.235	77.4142	0.0691159	0.653216	0.74187	75.549	78.063
ACSL1	739.465	625.771	1321.2	1274.28	2431.79	3289.5	2805.27	1.55824	4.05003e-24	5.70348e-23	990.179	2842.18
ACSL3	18304.2	11929.1	7521.67	7426.7	9494.35	10478.8	9253	-0.116014	0.376333	0.486538	11295.4	9742.05
ACSL4	7051.56	4721.09	3859.8	3923.9	4808.62	4608.7	4061.45	-0.084556	0.337046	0.446306	4889.09	4492.93
ACSL5	185.673	117.269	30.5759	19.7733	208.373	181.012	167.598	1.51134	1.16765e-11	7.93109e-11	88.3229	185.661
ACSL6	9.68731	12.1313	6.43703	5.85875	3.05309	5.68625	1.59617	-1.27447	0.0210661	0.0436857	8.52859	3.44517
ACSM1	1.61455	0	3.21852	3.66172	3.05309	4.73854	9.57702	1.47139	0.0528049	0.0970741	2.1237	5.78955
ACSM3	3.2291	11.1203	8.85092	8.78813	6.86945	8.52937	9.57702	0.124866	0.757522	0.825075	7.99712	8.32528
ACSM4	5.65093	6.06564	1.60926	0	2.28982	0	1.59617	-0.86385	0.371351	0.481358	3.33146	1.29533
ACSM6	14.531	16.175	18.5065	10.2528	9.15927	14.2156	16.7598	-0.14565	0.654564	0.743106	14.8663	13.3782
ACSS1	38.7492	58.6345	11.2648	7.32344	22.1349	32.2221	23.1445	0.227523	0.405955	0.516564	28.993	25.8338
ACSS2	464.991	581.29	642.898	651.786	629.7	717.415	703.113	0.232147	0.0220425	0.0454112	585.241	683.409
ACSS3	10.4946	11.1203	0.804629	0.732344	0.763273	0	0	-3.1289	0.0196583	0.0410895	5.78797	0.254424
ACTA2	20.9892	10.1094	7.24166	5.85875	3.81636	3.79083	1.59617	-1.6322	0.00215236	0.00567927	11.0497	3.06779
ACTA2-AS1	15.3382	8.08751	4.82777	1.46469	3.05309	0	0.798085	-2.02301	0.016701	0.0356086	7.42955	1.28373
ACTB	38031.6	24471.8	29829.2	31996.1	32684.9	28254	29171.6	-0.0581508	0.6156	0.709658	31082.2	30036.8
ACTBL2	0	1.01094	9.65555	13.9145	19.0818	11.3725	12.7694	2.26588	1.08988e-05	4.15792e-05	6.14525	14.4079
ACTG1	26100.8	13501.1	18426.8	19134.7	16463	14948.2	13760.6	-0.366416	0.014359	0.0311353	19290.9	15057.3
ACTG1P17	4.03638	5.0547	1.60926	5.85875	0.763273	3.79083	0	-1.57095	0.0394173	0.0754963	4.13977	1.51804
ACTG1P20	134.815	129.4	72.4166	80.5578	48.8495	67.2873	57.4621	-0.796713	4.78065e-07	2.14009e-06	104.297	57.8663
ACTG1P4	0.807276	4.04376	6.43703	5.12641	6.10618	7.58167	7.18277	0.96299	0.102629	0.169412	4.10362	6.95687
ACTL10	10.4946	12.1313	6.43703	4.39406	4.57964	5.68625	10.3751	-0.193914	0.663107	0.750115	8.36424	6.88033
ACTL6A	1133.42	732.931	695.199	699.388	731.215	721.206	647.247	-0.198205	0.0361187	0.0699864	815.233	699.889
ACTL7A	0.807276	2.02188	0	0	0	1.89542	0.798085	0.77433	0.537693	0.639562	0.707289	0.897834
ACTN1	7371.24	6972.45	7450.86	8088.74	6987.76	6111.77	6802.08	-0.179459	0.0650496	0.11579	7470.82	6633.87
ACTN1-AS1	1.61455	1.01094	3.21852	0.732344	3.05309	4.73854	2.39426	1.00098	0.21896	0.316283	1.64409	3.3953
ACTN2	0.807276	2.02188	1.60926	0	0.763273	0.947708	1.59617	0.174487	0.886945	0.922831	1.1096	1.10238
ACTN4	2487.22	2363.58	3523.47	4097.46	3641.57	3288.55	3955.31	0.234092	0.0242594	0.0493378	3117.93	3628.48
ACTR10	741.887	610.607	844.056	765.299	919.744	964.767	815.643	0.284043	0.00158604	0.00429033	740.462	900.051
ACTR1A	1255.31	863.342	1222.23	1324.08	1374.65	1322.05	1391.06	0.217996	0.072969	0.127453	1166.24	1362.59
ACTR1B	222.808	287.107	306.564	356.651	200.741	190.489	224.262	-0.505143	1.08638e-05	4.14717e-05	293.282	205.164
ACTR2	6114.31	3945.7	5267.9	5020.22	6446.6	6690.82	5711.1	0.304347	0.0139797	0.0304249	5087.03	6282.84
ACTR3	7082.23	4430.95	6208.52	6206.61	7079.35	7704.87	6750.2	0.264979	0.00511475	0.012435	5982.08	7178.14
ACTR3B	58.9311	56.6126	27.3574	36.6172	26.7145	27.4835	23.9426	-0.70606	0.000720924	0.00208223	44.8796	26.0469
ACTR3C	39.5565	36.3938	25.7481	20.5056	21.3716	19.9019	15.9617	-0.619877	0.0101083	0.0228296	30.551	19.0784
ACTR5	172.757	141.531	168.167	197	177.079	189.542	180.367	0.098008	0.375261	0.48553	169.864	182.329
ACTR6	491.631	372.026	389.44	394.001	461.017	479.54	397.446	0.114649	0.204354	0.29909	411.775	446.001
ACTR8	634.519	474.13	523.009	488.473	498.417	524.083	486.034	-0.0758427	0.294287	0.401512	530.033	502.844
ACTRT3	106.56	86.9408	28.162	26.3644	35.1105	25.5881	27.1349	-0.806238	0.000153592	0.000497287	62.0069	29.2779
ACVR1	1478.12	1215.15	1736.39	1786.19	1446.4	1393.13	1288.11	-0.166441	0.0292688	0.0582662	1553.96	1375.88
ACVR1B	613.53	545.907	621.978	671.559	698.395	698.461	758.181	0.226955	0.0257634	0.0520141	613.244	718.345
ACVR1C	13.7237	23.2516	125.522	86.4166	64.8782	89.0846	92.5779	0.812847	5.38589e-05	0.000186955	62.2285	82.1802
ACVR2A	785.479	555.006	750.719	634.21	635.806	851.042	732.642	0.117678	0.170357	0.25779	681.353	739.83
ACVR2B	274.474	286.096	185.869	191.874	114.491	106.143	125.299	-0.985252	3.4009e-16	3.14756e-15	234.578	115.311
ACVR2B-AS1	3.2291	4.04376	5.6324	2.92938	0.763273	1.89542	0	-2.24399	0.0233252	0.047661	3.95866	0.88623
ACYP1	90.4149	76.8314	45.0592	41.7436	42.7433	38.856	30.3272	-0.677493	0.000199727	0.000634614	63.5123	37.3088
ACYP2	9.68731	17.186	37.8176	27.8291	37.4004	31.2744	37.51	0.766157	0.000768145	0.002205	23.13	35.3949
ADA	76.6912	73.7986	92.5323	109.852	109.148	90.98	99.7606	0.182087	0.178985	0.268484	88.2184	99.9629
ADAD2	0	2.02188	1.60926	5.85875	1.52655	1.89542	2.39426	0.200631	0.801724	0.85971	2.37247	1.93874
ADAL	107.368	111.203	44.2546	51.2641	33.584	40.7515	54.2698	-0.735813	1.01593e-05	3.89288e-05	78.5224	42.8684
ADAM10	13559	10871.6	9320.82	8167.1	8755.5	9502.67	8165.21	-0.225345	0.00309435	0.00789859	10479.6	8807.79
ADAM12	431.085	303.282	459.443	394.001	432.012	428.364	392.658	0.0748271	0.482102	0.588985	396.953	417.678
ADAM15	1645.23	1712.53	2343.88	2580.05	2538.65	2259.34	2869.12	0.307951	0.00326541	0.00830504	2070.42	2555.7
ADAM17	4278.56	3477.63	3694.05	3534.29	4048.4	4193.61	4011.18	0.127949	0.158497	0.243004	3746.13	4084.39
ADAM19	1043	580.279	988.889	905.177	945.695	956.238	1078.21	0.172598	0.317448	0.426419	879.336	993.382
ADAM1A	143.695	159.728	107.016	93.74	73.2742	102.352	80.6066	-0.52731	0.00017985	0.000576171	126.045	85.4111
ADAM20	7.26548	20.2188	16.0926	18.3086	21.3716	19.9019	16.7598	0.346823	0.266107	0.369864	15.4714	19.3444
ADAM20P1	12.1091	4.04376	26.5527	18.3086	13.7389	18.9542	15.9617	0.13929	0.669783	0.755373	15.2536	16.2183
ADAM21	16.1455	15.1641	5.6324	10.9852	3.05309	3.79083	7.18277	-1.30218	0.00366552	0.00921353	11.9818	4.67556
ADAM22	77.4985	65.711	47.4731	42.4759	34.3473	36.0129	26.3368	-0.817884	6.11532e-05	0.000210269	58.2896	32.2323
ADAM23	1.61455	1.01094	1.60926	4.39406	2.28982	3.79083	3.99043	0.682395	0.3131	0.421951	2.1572	3.35703
ADAM28	407.674	338.665	169.777	139.145	439.645	505.128	462.091	0.986794	1.33732e-23	1.82964e-22	263.815	468.955
ADAM32	25.0256	26.2844	46.6685	35.1525	32.0575	30.3267	27.933	-0.131347	0.592829	0.689902	33.2827	30.1057
ADAM8	658.737	503.448	231.733	232.885	257.223	193.332	253.791	-0.662542	6.96473e-06	2.73656e-05	406.701	234.782
ADAM9	40491.3	28107.1	20007.9	18512.2	20048.9	21531	17733.4	-0.367636	0.000297939	0.000922736	26779.6	19771.1
ADAMTS1	13770.5	10454.1	15329	15019.6	20953.4	19902.8	19041.5	0.556029	1.19602e-12	8.81965e-12	13643.3	19965.9
ADAMTS13	8.07276	20.2188	14.4833	14.6469	4.57964	12.3202	10.3751	-0.646637	0.0799458	0.137572	14.3554	9.09165
ADAMTS14	1.61455	1.01094	8.04629	9.52047	15.2655	15.1633	6.38468	1.74871	0.000442824	0.00133212	5.04806	12.2712
ADAMTS15	788.709	750.117	1790.3	1888.71	2062.36	1917.21	2499.6	0.838753	1.58695e-21	1.97299e-20	1304.46	2159.73
ADAMTS17	4.03638	0	6.43703	3.66172	6.10618	5.68625	6.38468	0.795929	0.142979	0.222883	3.53378	6.05904
ADAMTS19	13.7237	15.1641	4.02314	8.78813	2.28982	2.84312	2.39426	-1.91458	0.00241363	0.00631015	10.4248	2.50907
ADAMTS3	511.006	422.573	97.3601	60.0522	62.5884	70.1304	55.0679	-1.5747	2.02688e-22	2.62544e-21	272.748	62.5955
ADAMTS5	11.3019	10.1094	17.7018	21.238	11.4491	6.63396	5.5866	-0.888445	0.0195082	0.0408174	15.0878	7.88988
ADAMTS6	1285.18	954.327	795.778	607.845	578.561	590.422	468.476	-0.690222	2.58182e-09	1.44898e-08	910.783	545.82
ADAMTS7	12.1091	14.1531	14.4833	17.5763	7.63273	6.63396	15.1636	-0.583272	0.0964811	0.160811	14.5805	9.8101
ADAMTS8	0.807276	1.01094	0.804629	0	0	0	0.798085	-0.992754	0.522182	0.626223	0.655711	0.266028
ADAMTS9	25.0256	17.186	7.24166	8.78813	13.7389	12.3202	7.98085	-0.190301	0.564984	0.664317	14.5603	11.3467
ADAMTS9-AS2	0	2.02188	0	0	0	0	0	-1.42734	0.376728	0.48691	0.50547	0
ADAMTSL1	25.0256	20.2188	2.41389	2.19703	2.28982	0	0	-3.09158	0.000880357	0.00249882	12.4638	0.763273
ADAMTSL3	50.8584	36.3938	827.963	765.299	1612.03	1657.54	1649.64	2.9956	4.58847e-123	6.34425e-121	420.129	1639.74
ADAMTSL4	34.7129	56.6126	94.1416	105.458	80.9069	96.6662	104.549	0.475652	0.00110039	0.00306847	72.7311	94.0408
ADAMTSL4-AS1	112.211	155.685	254.263	233.618	205.32	206.6	233.041	0.226951	0.210637	0.306565	188.944	214.987
ADAMTSL5	33.0983	25.2735	61.1518	66.6433	58.0087	36.9606	61.4525	0.267773	0.123469	0.197185	46.5417	52.1406
ADAP1	7.26548	18.1969	20.9203	32.2231	25.188	18.9542	25.5387	0.42805	0.0916225	0.154191	19.6515	23.227
ADAP2	0	3.03282	47.4731	49.067	41.2167	58.7579	60.6545	2.62846	6.12659e-16	5.60202e-15	24.8932	53.543
ADAR	2776.22	3260.28	3928.2	4009.58	18127.7	18205.5	18604.2	2.39996	0	0	3493.57	18312.5
ADARB1	156.612	274.975	216.445	191.142	164.104	145.947	134.078	-0.49108	0.00230304	0.00604441	209.793	148.043
ADAT1	314.03	320.468	274.378	257.053	302.256	349.704	247.406	0.0446674	0.657026	0.744946	291.482	299.789
ADAT2	645.821	528.721	420.016	363.975	396.139	429.312	373.504	-0.259734	0.000306084	0.000946517	489.633	399.651
ADAT3	2.42183	3.03282	5.6324	3.66172	3.05309	0	3.19234	-0.693952	0.337617	0.446867	3.68719	2.08181
ADCK1	49.2438	44.4813	46.6685	49.067	46.5596	42.6469	41.5004	-0.128793	0.479863	0.587193	47.3652	43.569
ADCK2	96.8731	98.0611	102.992	111.316	105.332	110.882	135.674	0.194115	0.186138	0.277043	102.311	117.296
ADCK3	29.8692	43.4704	11.2648	19.0409	7.63273	17.0587	12.7694	-0.960969	0.000778374	0.00223156	25.9113	12.4869
ADCK4	40.3638	64.7001	40.2314	55.6581	47.3229	32.2221	44.6928	-0.256127	0.16466	0.250747	50.2384	41.4126
ADCK5	24.2183	21.2297	22.5296	35.8848	17.5553	18.0065	27.933	-0.29327	0.280296	0.386002	25.9656	21.1649
ADCY1	16.9528	22.2407	27.3574	25.632	6.10618	17.0587	12.7694	-0.963421	0.00114237	0.00317719	23.0457	11.9781
ADCY10	6.45821	7.07657	12.0694	12.4498	11.4491	13.2679	7.18277	0.189023	0.593075	0.690012	9.51351	10.6333
ADCY10P1	129.164	218.363	192.306	194.803	113.728	124.15	120.511	-0.623351	0.000285542	0.000886599	183.659	119.463
ADCY2	4.03638	5.0547	12.8741	13.1822	9.15927	7.58167	7.98085	0.122625	0.771801	0.83642	8.78683	8.2406
ADCY3	446.424	548.94	337.944	397.663	299.966	252.09	296.888	-0.593253	2.81699e-12	2.01461e-11	432.743	282.981
ADCY4	50.0511	62.6782	53.9101	38.8142	78.6171	89.0846	71.0296	0.641935	0.000148315	0.000481483	51.3634	79.5771
ADCY5	7.26548	8.08751	5.6324	5.85875	2.28982	2.84312	3.19234	-1.24724	0.0286246	0.0571209	6.71104	2.77509
ADCY6	617.566	754.161	1110.39	1171.75	1144.15	1056.69	1330.41	0.409303	3.96073e-14	3.24013e-13	913.466	1177.08
ADCY7	728.97	726.865	996.935	929.344	1020.5	1214.96	1092.58	0.400976	1.1897e-09	6.87128e-09	845.529	1109.35
ADCY9	270.437	313.391	440.132	421.83	289.28	217.025	249.003	-0.500164	3.13743e-07	1.43512e-06	361.448	251.769
ADD1	1397.39	1468.89	2075.94	2254.15	2675.27	2588.19	2735.04	0.594889	4.6416e-26	7.22198e-25	1799.1	2666.17
ADD2	4.03638	5.0547	0	0.732344	0	0	0	-2.94661	0.0552356	0.1008	2.45585	0
ADD3	886.389	893.67	1365.46	1363.62	1425.79	1659.44	1575.42	0.489895	2.8733e-11	1.89933e-10	1127.28	1553.55
ADD3-AS1	0.807276	1.01094	0	0	0.763273	0.947708	0.798085	1.28665	0.317273	0.426214	0.454554	0.836355
ADGB	0.807276	1.01094	4.02314	0	2.28982	0.947708	0.798085	0.104759	0.923354	0.947974	1.46034	1.3452
ADGRA2	29.8692	14.1531	8.04629	8.05578	9.92255	5.68625	7.18277	-0.753768	0.0598351	0.10791	15.0311	7.59719
ADGRA3	3054.73	2241.25	2398.6	2317.87	874.711	782.807	790.104	-1.61265	5.93421e-65	3.29195e-63	2503.11	815.874
ADGRB2	7.26548	20.2188	12.0694	16.1116	3.05309	2.84312	6.38468	-1.73801	7.80729e-05	0.000264361	13.9163	4.09363
ADGRE2	1.61455	3.03282	11.2648	12.4498	17.5553	6.63396	11.1732	1.11474	0.0097021	0.0219994	7.0905	11.7875
ADGRE5	326.947	329.566	119.89	140.61	152.655	129.836	154.828	-0.516133	2.6974e-06	1.11129e-05	229.253	145.773
ADGRF1	858.942	545.907	116.671	120.104	191.581	267.254	237.829	-0.33463	0.124795	0.198989	410.406	232.221
ADGRF2	7.26548	7.07657	148.052	171.368	91.5927	125.097	90.1836	1.55071	1.09196e-14	9.2738e-14	83.4406	102.291
ADGRF3	26.6401	24.2625	12.8741	8.78813	8.396	9.47708	14.3655	-0.608487	0.0536358	0.0983629	18.1412	10.7462
ADGRF4	1079.33	701.592	2072.72	2004.43	1879.94	2052.74	1932.16	0.523237	1.71577e-06	7.23531e-06	1464.52	1954.95
ADGRF5	104.139	73.7986	7.24166	2.92938	2.28982	5.68625	2.39426	-2.6506	6.83411e-08	3.35294e-07	47.027	3.45677
ADGRG1	1051.88	982.633	2794.48	2752.15	2411.18	2258.39	2619.32	0.504664	1.31722e-06	5.6288e-06	1895.28	2429.63
ADGRG2	24.2183	30.3282	26.5527	20.5056	20.6084	16.111	13.5674	-0.577788	0.0346634	0.0675466	25.4012	16.7623
ADGRG3	0	0	0.804629	2.19703	0	0	0.798085	-0.92203	0.556336	0.656602	0.750415	0.266028
ADGRG4	4.03638	3.03282	2.41389	2.19703	7.63273	0.947708	0.798085	0.174978	0.838793	0.887879	2.92003	3.12617
ADGRG6	7285.67	4913.16	3258.75	3000.41	3096.6	3147.34	2727.85	-0.534388	5.00163e-13	3.80988e-12	4614.5	2990.6
ADGRG7	0.807276	2.02188	0	0.732344	1.52655	0	1.59617	0.438571	0.706314	0.78541	0.890375	1.04091
ADGRL1	17.7601	24.2625	82.8768	90.0783	48.8495	51.1762	56.664	0.210736	0.229552	0.328799	53.7444	52.2299
ADGRL2	1638.77	1394.09	4629.83	4046.2	4665.89	6300.36	5276.14	1.05212	4.92221e-19	5.3858e-18	2927.22	5414.13
ADGRL3	5.65093	3.03282	19.3111	13.9145	16.0287	10.4248	10.3751	0.468538	0.199008	0.292439	10.4773	12.2762
ADGRL4	16.1455	15.1641	1.60926	0	0	1.89542	0	-2.68055	0.0328052	0.0643932	8.22972	0.631805
ADGRV1	264.787	196.122	97.3601	71.7697	56.4822	45.49	48.6832	-1.43558	2.26881e-19	2.52334e-18	157.51	50.2185
ADH1A	16.9528	23.2516	17.7018	8.78813	12.2124	11.3725	11.1732	-0.46307	0.134667	0.21199	16.6736	11.586
ADH1B	0.807276	2.02188	0.804629	0	1.52655	0	0	-0.512416	0.7005	0.780943	0.908446	0.508848
ADH1C	0.807276	1.01094	1.60926	1.46469	0	0	0	-3.00282	0.0342545	0.0668213	1.22304	0
ADH4	46.822	56.6126	28.162	24.8997	15.2655	21.7973	13.5674	-1.12755	4.13264e-06	1.66795e-05	39.1241	16.8767
ADH5	2706.8	1676.14	1439.48	1464.69	1767.74	1812.97	1562.65	-0.0514544	0.615756	0.709749	1821.78	1714.45
ADH6	64.5821	75.8204	93.3369	84.2195	63.3516	91.9277	59.8564	-0.155778	0.279542	0.385133	79.4897	71.7119
ADH7	2.42183	15.1641	602.667	612.239	663.284	1031.11	845.97	3.56345	8.95432e-74	5.92121e-72	308.123	846.787
ADHFE1	18.5673	29.3172	49.887	21.238	26.7145	20.8496	19.154	-0.38882	0.212985	0.309268	29.7524	22.2394
ADI1	354.394	382.135	442.546	432.083	394.612	395.194	392.658	-0.0298615	0.675647	0.759874	402.789	394.155
ADIPOR1	846.025	856.266	1317.18	1321.15	1621.19	1635.74	1476.46	0.570489	1.15518e-21	1.44604e-20	1085.15	1577.8
ADIPOR2	1964.1	1679.17	1426.61	1458.1	1778.43	1936.17	1683.96	0.150659	0.162239	0.247742	1631.99	1799.52
ADIRF	5.65093	10.1094	16.0926	12.4498	15.2655	18.9542	26.3368	0.922307	0.00333902	0.00847809	11.0757	20.1855
ADK	1167.32	878.506	788.536	702.318	701.448	780.912	631.285	-0.308086	1.30933e-05	4.95265e-05	884.17	704.548
ADM	153.382	142.542	531.055	567.566	820.518	751.533	727.854	1.4129	5.8673e-19	6.38927e-18	348.637	766.635
ADM2	4.84366	4.04376	6.43703	9.52047	11.4491	6.63396	11.1732	0.711291	0.166735	0.253274	6.21123	9.75208
ADM5	18.5673	28.3063	8.04629	9.52047	6.10618	8.52937	4.78851	-1.16578	0.00216807	0.0057173	16.1101	6.47469
ADNP	1611.32	2344.37	2816.2	2747.75	2773.73	2744.56	2681.57	0.217073	0.0392062	0.0751656	2379.91	2733.29
ADNP-AS1	64.5821	54.5907	58.7379	42.4759	44.2698	72.9735	49.4813	0.00732412	0.967823	0.979724	55.0967	55.5749
ADNP2	520.693	778.423	1182	1067.03	1336.49	1352.38	1299.28	0.639479	1.51444e-16	1.42622e-15	887.035	1329.38
ADO	316.452	273.965	279.206	267.306	306.072	339.28	296.09	0.142067	0.116701	0.188171	284.232	313.814
ADORA2A-AS1	0	2.02188	4.02314	3.66172	0	0	0.798085	-2.99498	0.0217314	0.0448665	2.42669	0.266028
ADORA2B	1156.83	754.161	262.309	284.149	284.701	234.084	220.271	-1.03374	1.8517e-14	1.55096e-13	614.361	246.352
ADPGK	2747.97	1645.81	842.446	802.649	1096.82	1084.18	1005.59	-0.318567	0.00169187	0.00455232	1509.72	1062.2
ADPGK-AS1	30.6765	26.2844	8.85092	10.9852	12.2124	6.63396	13.5674	-0.628873	0.0466695	0.0873289	19.1992	10.8046
ADPRH	61.353	39.4266	12.0694	11.7175	27.4778	25.5881	19.154	-0.10141	0.713938	0.79114	31.1416	24.0733
ADPRHL1	3.2291	1.01094	4.02314	3.66172	2.28982	0.947708	1.59617	-0.751735	0.327545	0.436638	2.98123	1.61123
ADPRHL2	101.717	130.411	168.972	207.253	338.13	332.646	369.513	1.23151	4.72219e-38	1.20286e-36	152.088	346.763
ADPRM	71.8476	62.6782	42.6453	45.4053	61.0618	53.0717	51.0774	0.0224224	0.889343	0.924656	55.6441	55.0703
ADRA1B	27.4474	14.1531	10.4602	7.32344	11.4491	9.47708	8.77894	-0.45946	0.284547	0.390706	14.846	9.9017
ADRA2C	0	0	0	2.19703	0.763273	0.947708	0	0.303493	0.836406	0.88643	0.549258	0.570327
ADRB1	7.26548	4.04376	0.804629	1.46469	5.34291	7.58167	4.78851	1.00904	0.0694091	0.122229	3.39464	5.90436
ADRB2	1620.2	850.2	2421.13	2412.34	4102.59	3811.68	3534.72	1.13068	8.22307e-16	7.47034e-15	1825.97	3816.33
ADRBK1	108.982	205.221	249.435	291.473	332.024	308.005	422.985	0.807076	1.83524e-17	1.82137e-16	213.778	354.338
ADRBK2	296.27	411.452	300.127	265.108	370.187	390.456	346.369	0.223873	0.0246244	0.0500077	318.239	369.004
ADRM1	180.83	205.221	132.764	179.424	137.389	109.934	150.04	-0.397054	0.000581298	0.00170567	174.56	132.454
ADSL	758.032	611.618	297.713	304.655	361.791	322.221	287.311	-0.476109	1.43638e-09	8.23608e-09	493.005	323.774
ADSS	1270.65	909.845	802.215	774.82	975.463	909.8	870.711	-0.00682918	0.93361	0.954905	939.383	918.658
ADSSL1	13.7237	17.186	209.203	174.298	175.553	188.594	193.137	1.57596	1.20279e-20	1.43104e-19	103.603	185.761
ADTRP	85.5712	69.7548	66.7842	59.3199	72.5109	69.1827	67.8372	0.00315572	0.982767	0.989872	70.3575	69.8436
AEBP1	28.2547	22.2407	11.2648	12.4498	9.15927	6.63396	10.3751	-0.9878	0.00336198	0.00852588	18.5525	8.72278
AEBP2	581.239	668.231	852.102	728.682	873.947	998.884	861.134	0.370864	0.00017098	0.000549587	707.563	911.322
AEN	342.285	306.315	310.587	284.882	335.077	312.744	340.782	0.0814472	0.362167	0.471589	311.017	329.534
AES	180.83	297.216	355.646	414.507	453.384	425.521	488.428	0.602604	6.13026e-10	3.62787e-09	312.05	455.778
AFAP1	402.831	475.141	753.937	812.169	728.925	660.553	682.363	0.239647	7.76342e-05	0.000263169	611.02	690.614
AFAP1-AS1	59.7384	52.5688	60.3472	55.6581	54.9556	51.1762	49.4813	-0.141716	0.423484	0.534658	57.0781	51.871
AFAP1L1	159.841	216.341	311.391	329.555	420.563	383.822	366.321	0.67159	2.6339e-08	1.34541e-07	254.282	390.235
AFAP1L2	478.715	420.551	954.29	946.921	820.518	847.251	759.777	0.292267	0.000613366	0.00179342	700.119	809.182
AFF1	1441.79	1799.47	3572.55	3520.38	3520.21	3982.27	4089.39	0.680865	1.93045e-19	2.15096e-18	2583.55	3863.96
AFF2	2.42183	3.03282	5.6324	0.732344	0.763273	1.89542	3.19234	-0.559414	0.521587	0.625787	2.95485	1.95034
AFF4	3497.93	4214.61	8455.04	8137.07	8842.51	9603.13	9182.77	0.695316	8.5106e-44	2.58447e-42	6076.16	9209.47
AFG3L1P	364.081	334.621	243.803	243.871	267.909	265.358	266.56	-0.128542	0.147282	0.22877	296.594	266.609
AFG3L2	1058.34	936.13	934.979	956.441	921.27	840.617	771.748	-0.201547	0.0303674	0.0601711	971.472	844.545
AFMID	67.0039	79.8642	70.0027	78.3608	49.6127	60.6533	50.2794	-0.466644	0.00926506	0.0210975	73.8079	53.5151
AFTPH	573.973	693.504	1276.14	1271.35	1698.28	1947.54	1662.41	0.973133	1.68615e-73	1.10301e-71	953.742	1769.41
AGA	611.915	419.54	498.87	546.329	899.135	925.911	805.268	0.74959	4.54183e-07	2.03869e-06	519.163	876.771
AGAP1	213.928	324.511	543.929	568.299	281.648	248.3	270.551	-0.542092	3.26078e-09	1.81219e-08	412.667	266.833
AGAP1-IT1	12.1091	9.09845	8.85092	5.85875	3.81636	0.947708	1.59617	-2.00624	0.00275523	0.00711199	8.97931	2.12008
AGAP11	8.07276	2.02188	12.8741	8.05578	11.4491	5.68625	13.5674	0.501066	0.202601	0.296882	7.75612	10.2343
AGAP2	2.42183	2.02188	3.21852	5.12641	0	2.84312	0	-1.96291	0.0465252	0.0871083	3.19716	0.947708
AGAP3	183.252	261.833	321.047	424.027	317.521	271.992	332.801	0.0955782	0.253301	0.355287	297.54	307.438
AGAP4	11.3019	18.1969	16.0926	10.2528	8.396	4.73854	9.57702	-0.843739	0.0295533	0.0587301	13.961	7.57052
AGAP5	30.6765	31.3391	46.6685	32.2231	30.5309	28.4312	41.5004	-0.0662332	0.761591	0.828553	35.2268	33.4875
AGAP6	135.622	123.335	123.108	114.246	80.9069	67.2873	79.8085	-0.702294	7.02652e-06	2.75846e-05	124.078	76.0009
AGAP7P	2.42183	1.01094	0.804629	0	0	0	0	-2.65139	0.0803742	0.138192	1.05935	0
AGAP9	0.807276	2.02188	2.41389	2.19703	0	0.947708	0.798085	-1.7556	0.140304	0.2195	1.86002	0.581931
AGBL1	0.807276	4.04376	6.43703	3.66172	4.57964	6.63396	3.99043	0.53146	0.35711	0.466444	3.73745	5.06801
AGBL1-AS1	2.42183	8.08751	19.3111	23.435	23.6615	37.9083	25.5387	1.3309	2.95931e-05	0.000106888	13.3139	29.0362
AGBL2	28.2547	28.3063	15.2879	15.3792	38.9269	35.0652	41.5004	0.887422	3.31736e-05	0.000119113	21.807	38.4975
AGBL3	29.0619	29.3172	24.9435	11.7175	14.5022	11.3725	11.1732	-0.870087	0.00275541	0.00711199	23.76	12.3493
AGBL5	170.335	188.035	125.522	144.272	101.515	111.83	94.174	-0.605499	1.96976e-08	1.02191e-07	157.041	102.506
AGER	62.9675	85.9298	49.0824	52.7288	51.9025	36.0129	54.2698	-0.362038	0.0494677	0.0918169	62.6771	47.3951
AGFG1	1513.64	1732.75	2078.36	2060.08	2257	2434.66	2225.86	0.327208	1.57099e-07	7.38402e-07	1846.21	2305.84
AGFG2	80.7276	57.6235	37.0129	43.2083	31.2942	31.2744	35.1157	-0.71716	0.000412128	0.00124615	54.6431	32.5614
AGGF1	696.679	775.39	983.256	952.047	1031.18	1075.65	972.068	0.283511	1.06077e-08	5.63119e-08	851.843	1026.3
AGK	716.054	563.093	543.929	499.459	544.213	567.677	549.881	-0.0593194	0.403822	0.514389	580.634	553.924
AGL	1663.8	1534.61	1571.44	1469.08	1311.3	1369.44	1225.06	-0.259672	6.16637e-08	3.04828e-07	1559.73	1301.93
AGMAT	50.8584	45.4923	24.1389	20.5056	15.2655	7.58167	13.5674	-1.38209	4.35431e-07	1.95837e-06	35.2488	12.1382
AGMO	318.874	256.779	71.612	71.0374	162.577	185.751	118.117	0.085256	0.643781	0.733818	179.575	155.481
AGO1	415.747	562.082	490.824	501.656	439.645	473.854	462.889	-0.0999059	0.251338	0.353202	492.577	458.796
AGO2	608.686	672.275	564.045	639.336	436.592	421.73	503.592	-0.450259	2.44503e-06	1.01281e-05	621.085	453.971
AGO3	429.471	464.021	412.775	415.239	374.004	392.351	369.513	-0.183734	0.0577709	0.104746	430.376	378.623
AGO4	423.82	451.89	812.675	768.961	838.073	915.486	853.951	0.558644	3.11816e-20	3.63406e-19	614.336	869.17
AGPAT1	175.986	172.871	148.856	148.666	104.568	118.464	108.54	-0.550395	7.40963e-06	2.89827e-05	161.595	110.524
AGPAT2	37.1347	41.4485	32.9898	51.9964	49.6127	48.3331	48.6832	0.262345	0.188423	0.279706	40.8923	48.8763
AGPAT3	453.689	442.791	575.31	623.957	765.563	729.735	766.96	0.537551	6.15246e-11	3.94272e-10	523.937	754.086
AGPAT4	343.092	334.621	454.615	443.8	355.685	341.175	347.965	-0.17327	0.0666503	0.118284	394.032	348.275
AGPAT4-IT1	42.7856	45.4923	43.45	41.7436	28.2411	25.5881	39.9043	-0.46539	0.0260955	0.0526148	43.3679	31.2445
AGPAT5	4583.71	2988.34	960.727	785.073	486.968	478.593	405.427	-1.96562	1.28442e-64	7.06081e-63	2329.46	456.996
AGPAT6	1475.7	1268.73	1433.85	1364.36	1342.6	1208.33	1302.47	-0.109618	0.0627309	0.1123	1385.66	1284.47
AGPAT9	499.704	212.297	74.0258	65.1786	65.6415	78.6598	85.3951	-0.988997	0.000670581	0.00194761	212.801	76.5654
AGPS	2472.69	1579.09	1371.89	1270.62	1581.5	1558.03	1375.9	-0.111439	0.157439	0.241606	1673.57	1505.14
AGR2	2056.94	1286.93	616.346	633.477	875.474	1475.58	1279.33	0.245408	0.311115	0.419826	1148.42	1210.13
AGRN	955.007	1313.21	1129.7	1197.38	1609.74	1317.31	1786.11	0.446226	8.57153e-06	3.32425e-05	1148.82	1571.06
AGRP	4.03638	7.07657	3.21852	1.46469	0	0	0	-4.56697	0.000423521	0.00127806	3.94904	0
AGTPBP1	534.417	590.388	329.093	344.934	296.913	323.168	254.589	-0.577978	4.54077e-08	2.26865e-07	449.708	291.557
AGTRAP	142.888	140.521	62.761	62.9816	45.7964	36.9606	56.664	-1.05169	3.01186e-06	1.23623e-05	102.288	46.4737
AHCTF1	2964.32	2786.15	2799.3	2642.3	2571.47	2590.09	2524.34	-0.125282	0.0618758	0.111053	2798.02	2561.97
AHCTF1P1	29.0619	28.3063	28.162	28.5614	35.8738	32.2221	25.5387	0.128623	0.578069	0.676477	28.5229	31.2115
AHCY	1950.38	1149.44	675.888	719.894	704.501	651.076	637.67	-0.638968	1.54192e-07	7.25674e-07	1123.9	664.415
AHCYL1	1304.56	1249.52	1271.31	1335.8	1190.71	1329.63	1282.52	-0.0276737	0.645716	0.735046	1290.3	1267.62
AHCYL2	307.572	231.505	383.808	377.157	328.971	362.972	349.561	0.10631	0.216601	0.313495	325.011	347.168
AHDC1	40.3638	101.094	218.859	224.097	215.243	181.96	249.003	0.796903	3.03015e-11	1.99413e-10	146.103	215.402
AHI1	640.977	670.253	318.633	262.179	207.61	199.019	181.963	-1.14117	2.87262e-21	3.51631e-20	473.01	196.197
AHNAK	121313	138263	257146	230778	161528	158581	175038	-0.114952	0.132757	0.209435	186875	165049
AHNAK2	7950.86	12885.4	48998.7	48884	24551.4	23998.8	26160.4	0.138107	0.21386	0.310268	29679.7	24903.6
AHR	1432.91	1713.54	4135.79	4347.19	5458.93	5433.21	4628.1	0.99356	5.70228e-56	2.51383e-54	2907.36	5173.41
AHRR	3.2291	8.08751	26.5527	21.9703	9.92255	9.47708	14.3655	-0.107018	0.766155	0.831881	14.9599	11.2551
AHSA1	1045.42	806.729	731.408	828.281	1079.27	1000.78	872.307	0.211794	0.0225077	0.0461975	852.96	984.118
AHSA2	783.865	852.222	1049.24	1019.42	714.423	739.212	747.008	-0.330158	0.000203082	0.000644377	926.186	733.548
AIDA	244.605	312.38	173.8	178.692	281.648	273.888	241.82	0.261511	0.0624202	0.111887	227.369	265.785
AIF1L	26.6401	23.2516	16.0926	19.0409	10.6858	25.5881	25.5387	-0.0375769	0.896183	0.928556	21.2563	20.6042
AIFM1	619.181	549.951	475.536	558.046	482.388	489.965	411.014	-0.25523	0.00227541	0.00597791	550.678	461.122
AIFM2	58.9311	63.6892	24.9435	21.9703	15.2655	13.2679	17.5579	-1.29888	1.94625e-07	9.06609e-07	42.3835	15.3637
AIFM3	0.807276	1.01094	0.804629	0.732344	1.52655	0	0	-0.583494	0.6764	0.76058	0.838797	0.508848
AIG1	1058.34	900.747	397.487	358.848	532.001	570.52	507.582	-0.183944	0.191002	0.282631	678.855	536.701
AIM1	9826.97	10227.7	9910.61	9526.33	9131.79	9773.71	9407.03	-0.0656725	0.187469	0.278692	9872.9	9437.51
AIM1L	17.7601	44.4813	532.664	653.983	631.227	638.755	802.874	2.40926	3.08886e-145	5.99731e-143	312.222	690.952
AIM2	2.42183	7.07657	1.60926	0.732344	65.6415	51.1762	59.8564	4.43787	6.84222e-19	7.42875e-18	2.96	58.8914
AIMP1	1237.55	884.572	752.328	730.147	1076.98	1095.55	995.212	0.252551	0.0500399	0.0927346	901.15	1055.91
AIMP2	66.1966	62.6782	35.4037	32.9555	39.6902	33.1698	39.1062	-0.326949	0.0719306	0.125989	49.3085	37.322
AIP	24.2183	33.361	32.9898	49.7994	36.6371	25.5881	43.0966	0.0376464	0.866539	0.908867	35.0921	35.1073
AIRN	12.1091	17.186	18.5065	8.05578	3.81636	12.3202	10.3751	-0.668119	0.135766	0.213373	13.9643	8.83723
AJAP1	8.07276	10.1094	23.3342	25.632	12.2124	1.89542	10.3751	-0.882473	0.030922	0.0611572	16.7871	8.16096
AJUBA	2520.32	2623.39	2863.67	2800.48	3127.13	2995.71	2656.03	0.115896	0.0645498	0.11506	2701.96	2926.29
AK1	26.6401	61.6673	45.0592	62.9816	40.4535	31.2744	52.6736	-0.203724	0.253484	0.355489	49.087	41.4671
AK2	1610.52	1243.46	1039.58	992.326	1460.9	1524.86	1387.07	0.278192	4.53211e-05	0.000159007	1221.47	1457.61
AK3	388.3	517.601	626.001	650.321	751.824	898.427	743.815	0.564812	2.46691e-09	1.38576e-08	545.556	798.022
AK4	570.744	699.57	807.847	787.27	1262.45	1252.87	1067.84	0.744212	6.77679e-17	6.50621e-16	716.358	1194.39
AK5	23.411	29.3172	20.1157	18.3086	16.0287	6.63396	11.1732	-0.948104	0.00366265	0.00920758	22.7881	11.2786
AK6	127.55	172.871	141.615	140.61	122.124	132.679	114.924	-0.240152	0.0685065	0.120932	145.661	123.242
AK7	4.03638	4.04376	8.04629	8.05578	3.05309	7.58167	5.5866	-0.181514	0.715711	0.792428	6.04555	5.40712
AK8	0	3.03282	4.82777	2.92938	3.05309	0.947708	0.798085	-0.495805	0.55651	0.656765	2.69749	1.59963
AK9	29.0619	15.1641	40.2314	39.5466	41.98	54.9671	50.2794	0.712293	0.000130265	0.000426679	31.001	49.0755
AKAP1	1285.99	1071.6	643.703	627.619	744.954	656.762	636.074	-0.344676	0.00043428	0.00130814	907.227	679.263
AKAP10	674.075	637.903	764.397	749.188	993.018	1058.59	885.874	0.47022	2.00225e-16	1.87497e-15	706.391	979.161
AKAP11	1902.75	2429.29	2546.65	2437.97	2308.9	2570.18	2315.24	0.0405433	0.586682	0.684275	2329.16	2398.11
AKAP12	3448.68	3048.99	3740.72	3994.2	2944.71	2272.6	2426.18	-0.477332	9.71722e-07	4.21557e-06	3558.15	2547.83
AKAP13	1675.1	2044.12	6196.45	6060.88	4749.85	5164.06	5384.68	0.581646	2.15621e-16	2.015e-15	3994.14	5099.53
AKAP14	0.807276	2.02188	2.41389	0.732344	0	0	0.798085	-2.30264	0.107205	0.175591	1.49385	0.266028
AKAP2	0.807276	1.01094	0	1.46469	0	0	0	-2.43068	0.150074	0.232256	0.820726	0
AKAP3	14.531	22.2407	31.3805	28.5614	62.5884	58.7579	55.0679	1.31997	2.22963e-08	1.14855e-07	24.1784	58.8047
AKAP5	41.1711	65.711	21.725	19.0409	13.7389	14.2156	14.3655	-1.24469	2.95063e-05	0.000106638	36.912	14.1067
AKAP6	67.8112	103.116	185.065	175.763	122.124	181.012	147.646	0.253814	0.0424625	0.080568	132.939	150.261
AKAP7	62.1602	79.8642	14.4833	16.1116	37.4004	39.8037	33.5196	0.0750501	0.755215	0.823285	43.1548	36.9079
AKAP8	672.461	542.874	527.032	497.261	492.311	471.011	533.121	-0.159015	0.0406605	0.0776168	559.907	498.814
AKAP8L	529.573	526.699	811.87	932.274	754.877	708.886	864.326	0.184353	0.0146381	0.0316766	700.104	776.03
AKAP9	5496.74	4801.96	6280.93	5643.44	4555.97	5031.38	4692.74	-0.21982	0.00900778	0.0205887	5555.77	4760.03
AKIP1	143.695	129.4	107.82	110.584	125.94	133.627	96.5683	-0.0465438	0.709243	0.787468	122.875	118.712
AKIRIN1	940.476	875.473	1398.44	1507.9	1953.98	2037.57	1864.33	0.759779	2.08834e-41	5.86374e-40	1180.57	1951.96
AKIRIN2	227.652	232.516	289.666	285.614	296.913	271.992	298.484	0.172307	0.115401	0.186523	258.862	289.13
AKNA	31.4838	64.7001	39.4268	41.7436	50.376	41.6992	61.4525	0.238111	0.163216	0.248985	44.3386	51.1759
AKNAD1	10.4946	8.08751	2.41389	7.32344	3.05309	6.63396	9.57702	-0.126622	0.796493	0.855585	7.07986	6.42136
AKR1A1	314.03	318.446	199.548	218.238	167.92	169.64	175.579	-0.589297	8.87498e-11	5.63007e-10	262.566	171.046
AKR1B1	337.441	339.676	210.813	235.082	235.088	284.312	292.897	-0.0220953	0.82812	0.880104	280.753	270.766
AKR1B10	152.575	200.166	2106.52	2371.33	1922.68	2329.47	2466.08	1.81577	3.19623e-57	1.48057e-55	1207.65	2239.41
AKR1B15	3.2291	1.01094	11.2648	16.8439	19.0818	24.6404	30.3272	2.48167	3.41458e-09	1.89248e-08	8.08719	24.6832
AKR1C1	172.757	167.816	282.425	290.008	195.398	207.548	250.599	-0.0267983	0.798201	0.856989	228.251	217.848
AKR1C2	134.815	255.768	3080.92	3031.9	1950.93	2422.34	2308.06	1.49641	2.55414e-30	4.89146e-29	1625.85	2227.11
AKR1C3	160.648	143.553	840.032	818.028	650.308	702.252	728.652	0.920579	2.47102e-13	1.91745e-12	490.565	693.737
AKR1C4	1.61455	0	0	0.732344	1.52655	1.89542	1.59617	1.45074	0.215012	0.311518	0.586724	1.67271
AKR1C6P	0.807276	1.01094	0	0	0.763273	1.89542	0	1.17372	0.394666	0.505264	0.454554	0.88623
AKR1E2	8.07276	12.1313	7.24166	0.732344	4.57964	3.79083	7.98085	-0.10237	0.838498	0.88775	7.04451	5.45044
AKR7A2	142.081	145.575	136.787	149.398	89.3029	105.196	96.5683	-0.574361	6.15497e-06	2.43412e-05	143.46	97.0223
AKR7A2P1	24.2183	28.3063	20.1157	11.7175	23.6615	19.9019	27.933	0.245509	0.362378	0.471804	21.0894	23.8321
AKR7A3	1.61455	5.0547	1.60926	2.92938	0.763273	0	4.78851	-0.504335	0.506186	0.611229	2.80197	1.85059
AKR7L	7.26548	7.07657	4.82777	2.92938	3.81636	6.63396	4.78851	-0.0729566	0.882602	0.920008	5.5248	5.07961
AKT1	423.013	568.148	473.122	587.34	566.348	502.285	610.535	0.132097	0.0580784	0.105189	512.905	559.723
AKT1S1	101.717	126.367	158.512	160.383	107.621	106.143	130.886	-0.239025	0.0471105	0.0880505	136.745	114.884
AKT2	229.266	342.708	401.51	427.689	397.665	359.181	470.072	0.249326	0.000460818	0.0013817	350.293	408.973
AKT3	302.728	387.19	320.242	293.67	264.856	275.783	265.762	-0.272721	0.00691311	0.016255	325.958	268.8
AKTIP	269.63	230.494	453.006	435.012	418.273	501.338	433.36	0.424422	9.21108e-10	5.35899e-09	347.036	450.99
ALAD	85.5712	113.225	185.869	166.974	177.843	222.711	184.358	0.565212	7.98946e-08	3.88945e-07	137.91	194.971
ALAS1	498.089	334.621	495.651	448.194	552.609	535.455	597.766	0.334413	0.00619317	0.0147196	444.139	561.943
ALAS2	1.61455	5.0547	5.6324	2.19703	0.763273	0.947708	1.59617	-1.68238	0.0560899	0.102191	3.62467	1.10238
ALB	0	2.02188	0.804629	1.46469	0.763273	2.84312	3.19234	1.18274	0.198062	0.291448	1.0728	2.26625
ALCAM	30574.8	21287.3	24966	24688.8	17940.7	20301.8	18161.2	-0.428087	1.10874e-06	4.77931e-06	25379.2	18801.3
ALDH16A1	61.353	51.5579	41.8407	41.0113	31.2942	34.1175	53.4717	-0.296891	0.111947	0.181866	48.9407	39.6278
ALDH18A1	2722.94	2673.93	1655.12	1573.07	1676.15	1614.89	1464.49	-0.392795	1.79189e-05	6.64442e-05	2156.27	1585.18
ALDH1A1	28.2547	29.3172	134.373	104.725	147.312	259.672	230.647	1.89719	6.57132e-20	7.5052e-19	74.1675	212.543
ALDH1A2	3.2291	2.02188	5.6324	5.85875	6.86945	3.79083	4.78851	0.416012	0.472848	0.580946	4.18553	5.1496
ALDH1A3	2894.08	2506.12	1723.51	1628	1528.84	1749.47	1616.12	-0.382652	0.0001876	0.000599	2187.93	1631.48
ALDH1B1	481.136	353.829	74.8305	67.3756	80.1436	68.235	71.8277	-1.21491	5.4357e-19	5.94054e-18	244.293	73.4021
ALDH1L1	4.84366	8.08751	12.0694	5.85875	8.396	4.73854	7.98085	0.021248	0.95816	0.972656	7.71484	7.03846
ALDH1L2	250.256	281.041	232.538	216.774	275.541	262.515	252.993	0.112676	0.414643	0.525349	245.152	263.683
ALDH2	305.958	283.063	501.284	558.046	554.899	561.991	566.64	0.500651	3.36398e-07	1.53298e-06	412.088	561.177
ALDH3A1	23.411	41.4485	65.1749	73.9667	45.7964	54.9671	61.4525	0.22237	0.237832	0.338375	51.0003	54.072
ALDH3A2	1099.51	1277.83	1536.84	1458.1	1315.12	1535.29	1356.74	0.0667972	0.450461	0.560191	1343.07	1402.38
ALDH3B1	4.84366	3.03282	4.02314	3.66172	4.57964	5.68625	6.38468	0.52914	0.314983	0.423981	3.89033	5.55019
ALDH3B2	0	1.01094	178.628	180.157	207.61	284.312	305.667	4.66055	4.83593e-47	1.63749e-45	89.9488	265.863
ALDH4A1	79.113	144.564	144.833	123.034	87.7764	80.5552	100.559	-0.442814	0.000733189	0.00211397	122.886	89.6301
ALDH5A1	54.8948	48.5251	94.1416	95.2047	54.9556	62.5487	65.443	-0.23434	0.166436	0.252882	73.1915	60.9824
ALDH6A1	87.9931	91.9955	82.0721	84.9519	75.564	98.5617	67.8372	-0.112341	0.430208	0.540789	86.7531	80.6543
ALDH7A1	1411.12	1252.55	550.366	544.131	394.612	344.018	335.994	-1.23648	8.10731e-54	3.34766e-52	939.542	358.208
ALDH8A1	4.84366	8.08751	22.5296	19.7733	11.4491	9.47708	16.7598	0.0232076	0.943215	0.96171	13.8085	12.562
ALDH9A1	1070.45	708.668	600.253	634.942	661.757	761.01	656.824	-0.095084	0.245955	0.34712	753.578	693.197
ALDOA	2253.11	2055.24	1683.28	1934.85	1872.31	1540.03	2189.95	-0.109386	0.384699	0.494725	1981.62	1867.43
ALDOB	1.61455	1.01094	0.804629	0.732344	1.52655	0.947708	1.59617	0.45856	0.64188	0.732056	1.04062	1.35681
ALDOC	128.357	159.728	196.329	217.506	167.92	173.431	158.021	-0.0607247	0.552276	0.65291	175.48	166.457
ALG1	412.518	318.446	189.088	226.294	208.373	154.476	219.473	-0.504421	0.000320418	0.000987161	286.586	194.108
ALG10	848.447	699.57	468.294	378.622	395.375	424.573	320.032	-0.587986	1.73929e-11	1.16877e-10	598.733	379.994
ALG10B	903.342	808.751	694.395	547.061	549.556	605.586	476.457	-0.422042	2.80011e-07	1.28609e-06	738.387	543.866
ALG11	443.194	304.293	224.491	206.521	306.072	334.541	335.994	0.205207	0.0681508	0.120467	294.625	325.536
ALG12	190.517	124.346	90.1184	101.796	67.168	83.3983	102.953	-0.566158	0.00172534	0.00463689	126.694	84.5064
ALG13	812.927	876.484	538.297	522.161	499.18	583.788	486.832	-0.355276	0.000814068	0.00232512	687.467	523.267
ALG14	251.87	119.291	61.1518	57.8552	49.6127	52.124	62.2506	-0.917151	1.59287e-05	5.94509e-05	122.542	54.6624
ALG1L	0.807276	0	0	0.732344	0.763273	2.84312	1.59617	2.02067	0.113874	0.184444	0.384905	1.73419
ALG1L9P	4.84366	7.07657	2.41389	2.19703	3.81636	1.89542	0	-0.954987	0.165712	0.252139	4.13279	1.90393
ALG2	1964.1	1216.16	680.716	692.797	982.332	1033	940.942	-0.0744902	0.626176	0.718673	1138.44	985.425
ALG3	372.961	366.971	206.79	203.592	145.785	145.947	130.886	-0.960239	3.40856e-09	1.88972e-08	287.578	140.873
ALG5	1706.58	785.5	413.579	353.722	541.924	615.063	509.178	-0.292482	0.0813324	0.139537	814.846	555.388
ALG6	1404.66	1127.2	560.022	496.529	544.213	517.449	503.592	-0.636111	3.55238e-14	2.91915e-13	897.102	521.751
ALG8	1782.47	1364.77	658.991	610.775	771.669	779.964	662.411	-0.427505	3.01524e-05	0.000108779	1104.25	738.014
ALG9	2077.93	1433.51	1104.76	943.259	1173.91	1273.72	1053.47	-0.190135	0.0489794	0.0910031	1389.86	1167.04
ALK	22.6037	31.3391	24.9435	23.435	8.396	18.0065	17.5579	-0.811968	0.00247855	0.00646229	25.5803	14.6534
ALKBH1	161.455	109.181	97.3601	94.4724	108.385	107.091	141.261	0.0686748	0.610438	0.705535	115.617	118.912
ALKBH2	58.9311	61.6673	43.45	35.1525	35.8738	36.0129	33.5196	-0.459925	0.0123369	0.0272492	49.8002	35.1354
ALKBH3	252.677	226.45	177.823	203.592	190.055	213.234	209.896	-0.0682847	0.454963	0.564558	215.136	204.395
ALKBH3-AS1	23.411	18.1969	16.0926	13.1822	5.34291	10.4248	7.98085	-1.13558	0.00150849	0.00409998	17.7207	7.91618
ALKBH4	8.07276	14.1531	8.85092	19.7733	25.9513	8.52937	23.1445	0.633361	0.0420192	0.0798846	12.7125	19.2084
ALKBH5	312.416	435.715	444.96	547.061	613.671	517.449	529.928	0.3676	0.00016292	0.000525716	435.038	553.683
ALKBH6	79.113	73.7986	55.5194	64.4463	62.5884	40.7515	56.664	-0.338763	0.0363707	0.0704225	68.2193	53.3346
ALKBH7	1.61455	1.01094	2.41389	4.39406	0.763273	0	3.99043	-0.467709	0.578194	0.67658	2.35836	1.58457
ALKBH8	410.096	318.446	240.584	218.971	253.407	239.77	230.647	-0.249304	0.00589378	0.0140832	297.024	241.274
ALMS1	1256.93	1648.84	1160.27	1133.67	828.914	832.088	853.951	-0.623144	3.53665e-11	2.3127e-10	1299.93	838.318
ALMS1-IT1	25.8328	31.3391	9.65555	4.39406	4.57964	3.79083	5.5866	-1.54058	0.000314419	0.000970648	17.8054	4.65235
ALMS1P	1.61455	1.01094	2.41389	0	3.81636	3.79083	6.38468	1.99683	0.0115458	0.0257103	1.25984	4.66396
ALOX12	29.8692	26.2844	44.2546	35.8848	38.1636	54.0194	40.7023	0.382947	0.0747826	0.130185	34.0733	44.2951
ALOX12-AS1	3.2291	4.04376	10.4602	2.19703	3.81636	4.73854	4.78851	-0.0881412	0.878181	0.916811	4.98252	4.4478
ALOX12B	0.807276	0	94.1416	82.7549	44.2698	65.3919	72.6257	3.09731	1.09666e-09	6.34597e-09	44.4259	60.7625
ALOX12P2	150.153	200.166	71.612	87.8813	58.772	66.3396	63.0487	-0.901408	9.44414e-09	5.03844e-08	127.453	62.7201
ALOX15B	29.0619	35.3829	351.623	340.54	325.917	303.267	347.167	1.50523	6.53238e-27	1.05881e-25	189.152	325.45
ALOX15P1	7.26548	2.02188	2.41389	3.66172	9.15927	3.79083	6.38468	0.738815	0.176812	0.265881	3.84074	6.44493
ALOX5	0.807276	1.01094	5.6324	4.39406	3.05309	2.84312	4.78851	0.333195	0.604366	0.700291	2.96117	3.56158
ALOX5AP	8.88004	10.1094	0.804629	0	1.52655	2.84312	3.19234	-0.233407	0.748684	0.817581	4.94851	2.52067
ALOXE3	19.3746	24.2625	38.6222	29.2938	22.1349	15.1633	29.5291	-0.255684	0.329962	0.439059	27.8883	22.2758
ALPK1	170.335	178.936	312.196	298.796	425.143	462.482	440.543	0.93477	3.22988e-27	5.32507e-26	240.066	442.722
ALPK2	0	0	0.804629	1.46469	0	0	0.798085	-0.884942	0.558483	0.658496	0.567329	0.266028
ALPK3	8.88004	11.1203	25.7481	24.8997	14.5022	20.8496	17.5579	0.112504	0.719992	0.795531	17.662	17.6365
ALS2	988.913	1000.83	1188.44	1106.57	1047.21	1058.59	1007.18	-0.0444583	0.4287	0.539415	1071.19	1037.66
ALS2CL	613.53	981.622	2251.35	2477.52	1676.15	1688.82	2122.11	0.413124	1.3161e-08	6.9369e-08	1581.01	1829.02
ALS2CR11	7.26548	11.1203	16.8972	9.52047	6.10618	6.63396	7.98085	-0.651696	0.0831626	0.14227	11.2009	6.907
ALS2CR12	20.1819	16.175	20.1157	15.3792	6.86945	13.2679	10.3751	-0.8484	0.00820055	0.0189406	17.963	10.1708
ALX1	0	1.01094	0	0	0	0	0.798085	0.243186	0.886429	0.922554	0.252735	0.266028
ALX3	12.1091	23.2516	43.45	42.4759	31.2942	31.2744	28.7311	0.0978823	0.64869	0.737831	30.3217	30.4332
ALX4	12.1091	19.2078	15.2879	10.9852	12.9756	13.2679	17.5579	0.045358	0.892645	0.926347	14.3975	14.6005
ALYREF	261.557	228.472	112.648	129.625	142.732	95.7185	130.886	-0.502618	0.000437349	0.00131674	183.076	123.112
AMACR	4.84366	4.04376	4.82777	5.12641	3.05309	2.84312	5.5866	-0.320929	0.596142	0.692785	4.7104	3.8276
AMBP	0.807276	3.03282	0	0	0.763273	0.947708	0	-0.387324	0.790878	0.851563	0.960023	0.570327
AMBRA1	299.499	340.687	473.926	524.358	634.28	562.939	691.94	0.658461	2.27755e-26	3.5834e-25	409.618	629.719
AMD1	1756.63	1648.84	1912.6	1811.82	2508.11	2792.9	2425.38	0.529453	2.15401e-18	2.27637e-17	1782.47	2575.46
AMDHD1	1.61455	0	0	0.732344	0.763273	0.947708	0	-0.121292	0.933056	0.954517	0.586724	0.570327
AMDHD2	3.2291	6.06564	6.43703	1.46469	3.05309	3.79083	3.99043	-0.233664	0.674134	0.758686	4.29911	3.61145
AMER1	159.841	170.849	68.3934	91.543	136.626	119.411	143.655	0.2039	0.0912563	0.153688	122.656	133.231
AMFR	1118.08	1067.55	1952.83	1985.38	1779.95	1811.07	1767.76	0.275907	0.00270999	0.00700567	1530.96	1786.26
AMH	2.42183	4.04376	1.60926	0	0	1.89542	0	-1.56717	0.194144	0.286677	2.01871	0.631805
AMICA1	0	1.01094	2.41389	1.46469	1.52655	0	0.798085	-0.275956	0.825821	0.878153	1.22238	0.774877
AMIGO1	13.7237	7.07657	2.41389	2.19703	0	1.89542	2.39426	-1.89949	0.017179	0.0365125	6.3528	1.42989
AMIGO2	12971.3	9808.13	12794.4	12583.9	12315.4	12522.1	10366.3	-0.0359494	0.627304	0.71956	12039.4	11734.6
AMIGO3	12.9164	18.1969	15.2879	10.2528	9.15927	4.73854	13.5674	-0.625168	0.0794704	0.136883	14.1635	9.15509
AMMECR1	819.385	648.012	1482.93	1368.75	1308.25	1612.05	1370.31	0.470874	5.96665e-13	4.51669e-12	1079.77	1430.2
AMMECR1L	765.298	813.806	1009	1131.47	1209.79	1233.92	1083	0.351827	7.59141e-08	3.70259e-07	929.895	1175.57
AMN1	116.248	70.7657	78.8536	54.1934	71.7476	92.8754	74.2219	0.0127519	0.930251	0.952833	80.0151	79.615
AMOT	17.7601	25.2735	14.4833	19.7733	9.92255	9.47708	10.3751	-0.938862	0.00369067	0.00926908	19.3225	9.92491
AMOTL1	4380.28	3914.36	6819.23	7176.97	6928.99	6761.9	7044.7	0.35172	1.0884e-06	4.69495e-06	5572.71	6911.86
AMOTL2	587.697	593.421	1622.94	1586.26	1907.42	1783.59	1802.87	0.900876	1.42686e-17	1.4285e-16	1097.58	1831.29
AMPD1	1.61455	0	0	2.19703	0	0	0.798085	-1.72488	0.283861	0.389969	0.952896	0.266028
AMPD2	205.048	241.614	180.237	210.183	128.23	125.097	173.184	-0.558719	1.33325e-07	6.31867e-07	209.271	142.171
AMPD3	278.51	249.702	314.61	357.384	437.355	409.41	391.062	0.467393	2.78219e-08	1.41917e-07	300.051	412.609
AMT	62.9675	71.7767	99.774	82.0225	58.0087	58.7579	74.2219	-0.311482	0.0877571	0.148991	79.1352	63.6628
AMTN	5.65093	4.04376	12.0694	13.9145	24.4247	26.5358	17.5579	1.61197	2.00767e-06	8.39448e-06	8.91966	22.8395
AMY2B	59.7384	65.711	205.985	187.48	177.843	188.594	196.329	0.71193	2.01417e-10	1.23815e-09	129.729	187.588
AMZ1	6.45821	12.1313	9.65555	12.4498	7.63273	7.58167	10.3751	-0.23117	0.541826	0.64322	10.1737	8.52983
AMZ2	478.715	555.006	333.921	353.722	317.521	331.698	249.801	-0.494658	1.72127e-06	7.25516e-06	430.341	299.673
AMZ2P1	17.7601	23.2516	35.4037	20.5056	18.3185	20.8496	16.7598	-0.367182	0.220331	0.317837	24.2302	18.6426
ANAPC1	2360.47	1826.77	1340.51	1286.73	1312.07	1287.94	1179.57	-0.388507	3.75704e-16	3.46662e-15	1703.62	1259.86
ANAPC10	170.335	169.838	116.671	130.357	149.601	148.79	148.444	0.043096	0.715692	0.792428	146.8	148.945
ANAPC11	29.8692	58.6345	49.0824	41.0113	40.4535	30.3267	41.5004	-0.230153	0.227579	0.326536	44.6493	37.4268
ANAPC13	159.033	165.794	88.5092	90.8106	120.597	135.522	128.492	0.0789993	0.506999	0.612068	126.037	128.204
ANAPC15	29.8692	32.3501	64.3703	51.9964	43.5065	49.2808	34.3177	-0.0548653	0.81164	0.867134	44.6465	42.3683
ANAPC16	305.15	351.807	287.252	302.458	368.661	383.822	349.561	0.240554	0.00630254	0.0149581	311.667	367.348
ANAPC2	46.0147	49.536	53.1055	65.9109	58.772	52.124	62.2506	0.107974	0.589341	0.68662	53.6418	57.7155
ANAPC4	1155.21	937.141	700.027	620.295	758.693	765.748	743.815	-0.126722	0.0272231	0.0546589	853.169	756.086
ANAPC5	1122.92	1126.19	1297.87	1322.61	1279.25	1262.35	1245.01	0.0519849	0.341052	0.450303	1217.4	1262.2
ANAPC7	1172.97	812.795	703.246	693.53	812.122	897.48	826.816	0.0247641	0.742758	0.812776	845.636	845.473
ANG	18.5673	10.1094	12.0694	14.6469	15.2655	11.3725	9.57702	-0.207062	0.55731	0.657412	13.8483	12.0717
ANGEL1	350.358	321.479	301.736	298.796	269.435	256.829	280.128	-0.242353	0.00868756	0.0199342	318.092	268.797
ANGEL2	808.083	788.533	554.389	503.853	590.01	649.18	537.909	-0.13321	0.0561344	0.10224	663.714	592.366
ANGPT1	1.61455	0	1.60926	0	1.52655	1.89542	3.19234	1.45225	0.116742	0.188204	0.805952	2.20477
ANGPT2	159.033	201.177	90.9231	73.2344	56.4822	63.4964	68.6353	-0.938919	3.49994e-08	1.76848e-07	131.092	62.8713
ANGPT4	0.807276	0	0.804629	0.732344	0	0	0	-2.01181	0.179117	0.26866	0.586062	0
ANGPTL1	17.7601	29.3172	15.2879	17.5763	30.5309	33.1698	32.7215	0.722025	0.00129466	0.0035677	19.9854	32.1407
ANGPTL2	13.7237	19.2078	6.43703	2.92938	1.52655	6.63396	3.19234	-1.28019	0.0123875	0.0273378	10.5745	3.78428
ANGPTL3	69.4257	68.7439	28.162	26.3644	30.5309	30.3267	25.5387	-0.590799	0.0115075	0.0256357	48.174	28.7988
ANGPTL4	798.396	701.592	465.075	465.038	722.819	634.017	985.635	0.360516	0.0755375	0.131211	607.525	780.824
ANGPTL5	7.26548	4.04376	1.60926	0	0.763273	0	0.798085	-1.93222	0.111574	0.181427	3.22962	0.520453
ANGPTL6	0.807276	1.01094	0.804629	0.732344	3.05309	1.89542	3.99043	2.01245	0.033069	0.0648412	0.838797	2.97964
ANGPTL7	20.9892	27.2954	9.65555	7.32344	5.34291	10.4248	10.3751	-0.709755	0.068069	0.120369	16.3159	8.71427
ANK1	5.65093	8.08751	2.41389	3.66172	1.52655	0.947708	0.798085	-2.06329	0.0108948	0.0244006	4.95351	1.09078
ANK2	9.68731	6.06564	35.4037	39.5466	32.8207	23.6927	32.7215	0.634124	0.0132458	0.0290216	22.6758	29.745
ANK3	684.57	823.915	1140.16	1040.66	912.111	1038.69	1023.14	0.126124	0.0917868	0.154343	922.326	991.315
ANKAR	139.659	137.488	85.2907	54.9258	67.9313	62.5487	59.0583	-0.626071	2.6995e-05	9.81445e-05	104.341	63.1794
ANKDD1A	46.0147	59.6454	35.4037	27.8291	32.8207	45.49	43.0966	-0.0221129	0.923775	0.948192	42.2232	40.4691
ANKDD1B	17.7601	25.2735	59.5425	49.7994	27.4778	32.2221	21.5483	-0.41939	0.0713851	0.125167	38.0939	27.0827
ANKEF1	396.372	374.048	230.124	234.35	251.117	235.979	241.82	-0.296092	0.00116958	0.00324902	308.723	242.972
ANKFY1	1385.29	1328.37	1424.19	1418.55	3078.28	3127.44	3372.71	1.199	6.78585e-67	3.9317e-65	1389.1	3192.81
ANKH	305.15	396.288	330.702	303.19	199.977	165.849	174.781	-0.882505	5.57489e-13	4.23242e-12	333.833	180.202
ANKHD1	73.4621	72.7876	84.486	65.1786	66.4047	105.196	80.6066	0.176402	0.357	0.466334	73.9786	84.069
ANKHD1-EIF4EBP3	5.65093	5.0547	1.60926	3.66172	3.05309	3.79083	1.59617	-0.454888	0.469406	0.577883	3.99415	2.81336
ANKIB1	1396.59	1635.7	1578.68	1496.91	3137.81	3500.83	3018.36	1.07108	7.9363e-60	3.87287e-58	1526.97	3219
ANKK1	7.26548	5.0547	4.02314	2.19703	3.81636	1.89542	1.59617	-0.847659	0.183911	0.274385	4.63509	2.43598
ANKLE1	29.8692	29.3172	8.04629	13.9145	10.6858	8.52937	12.7694	-0.722424	0.0335322	0.0656296	20.2868	10.6615
ANKLE2	3877.35	3116.73	4524.43	4582.28	4658.25	4443.8	4574.62	0.187008	0.0180351	0.0381058	4025.19	4558.89
ANKMY1	14.531	19.2078	20.1157	19.0409	15.2655	11.3725	15.1636	-0.377256	0.199593	0.293201	18.2239	13.9339
ANKMY2	318.067	216.341	148.052	126.695	154.944	183.855	151.636	-0.224936	0.020886	0.0433318	202.289	163.479
ANKRA2	240.568	268.91	396.682	355.919	267.145	347.809	276.936	-0.0699777	0.523603	0.627629	315.52	297.297
ANKRD1	29.0619	21.2297	144.833	236.547	15.2655	14.2156	7.18277	-2.61745	2.28427e-12	1.65241e-11	107.918	12.2213
ANKRD10	928.367	919.955	751.523	715.5	738.848	828.297	774.941	-0.0748231	0.29413	0.401418	828.836	780.695
ANKRD11	1273.88	2214.97	2038.12	2220.47	1667.75	1504.01	1774.14	-0.221774	0.0806724	0.138651	1936.86	1648.64
ANKRD12	1230.29	1635.7	2966.67	2708.94	2508.11	2646.95	2486.83	0.329248	1.2862e-05	4.8763e-05	2135.4	2547.3
ANKRD13A	621.602	677.329	930.955	906.642	1073.16	1090.81	1015.16	0.453943	4.42962e-16	4.07485e-15	784.132	1059.71
ANKRD13B	50.8584	63.6892	28.9666	48.3347	23.6615	26.5358	29.5291	-0.831799	3.49101e-05	0.000124881	47.9622	26.5755
ANKRD13C	389.107	416.507	610.713	554.384	664.811	669.082	570.631	0.385238	7.18519e-08	3.51291e-07	492.678	634.841
ANKRD13D	57.3166	83.908	111.039	132.554	105.332	100.457	113.328	0.215415	0.0902779	0.152505	96.2044	106.372
ANKRD16	40.3638	49.536	30.5759	30.7584	25.188	27.4835	31.1253	-0.409151	0.0735195	0.128341	37.8085	27.9323
ANKRD17	3690.87	3476.62	4631.44	4597.65	4487.28	4610.6	4464.49	0.149699	0.00154888	0.00419851	4099.15	4520.79
ANKRD18A	640.17	655.089	104.602	93.74	80.9069	70.1304	83.0008	-1.67755	6.77033e-17	6.50343e-16	373.4	78.0127
ANKRD18B	518.271	738.997	234.147	194.803	216.006	232.189	177.973	-0.826283	8.37501e-08	4.07063e-07	421.555	208.723
ANKRD19P	16.9528	10.1094	26.5527	27.0967	19.8451	24.6404	22.3464	0.167743	0.49471	0.600608	20.1779	22.2773
ANKRD2	1.61455	1.01094	1.60926	0.732344	0	1.89542	0.798085	-0.579588	0.584735	0.682666	1.24177	0.897834
ANKRD20A11P	0	0	0.804629	0	0.763273	0	0	0.23855	0.879961	0.917995	0.201157	0.254424
ANKRD20A12P	4.03638	2.02188	3.21852	2.92938	3.05309	1.89542	3.19234	-0.140197	0.828657	0.880418	3.05154	2.71362
ANKRD20A4	3.2291	3.03282	2.41389	0.732344	0	1.89542	0.798085	-1.36437	0.185529	0.276327	2.35204	0.897834
ANKRD20A5P	54.8948	44.4813	10.4602	11.7175	11.4491	13.2679	11.1732	-0.955643	0.000990928	0.0027901	30.3884	11.9634
ANKRD20A8P	0.807276	4.04376	0.804629	0	0	0	0.798085	-1.89013	0.165143	0.251378	1.41392	0.266028
ANKRD20A9P	1.61455	1.01094	0.804629	0.732344	0	0.947708	0.798085	-0.870933	0.511346	0.616093	1.04062	0.581931
ANKRD22	279.317	200.166	850.493	703.05	771.669	1003.62	912.211	1.00396	0.000203219	0.0006447	508.257	895.834
ANKRD23	22.6037	28.3063	25.7481	32.2231	20.6084	17.0587	26.3368	-0.353368	0.150244	0.232421	27.2203	21.3346
ANKRD24	0	0	0	1.46469	0.763273	0	0	-0.261245	0.870455	0.911355	0.366172	0.254424
ANKRD26	1269.85	1142.36	761.983	682.544	600.696	630.226	552.275	-0.644316	4.96034e-13	3.78158e-12	964.184	594.399
ANKRD26P1	0	1.01094	0	0	0	0	0	-0.72944	0.671789	0.756847	0.252735	0
ANKRD27	607.072	650.034	981.647	960.103	948.748	955.29	924.981	0.26552	1.90737e-07	8.8941e-07	799.714	943.006
ANKRD28	1040.58	1249.52	957.508	949.85	996.834	1066.17	813.249	-0.128381	0.0951229	0.159041	1049.36	958.752
ANKRD29	31.4838	50.547	183.455	164.777	214.48	232.189	199.521	1.3327	8.07738e-27	1.30576e-25	107.566	215.396
ANKRD30BL	240.568	741.018	167.363	137.681	157.997	142.156	122.107	-0.879291	0.0220367	0.0454043	321.658	140.754
ANKRD30BP3	0.807276	1.01094	2.41389	2.19703	0.763273	1.89542	2.39426	0.21475	0.792214	0.852417	1.60728	1.68431
ANKRD31	12.1091	9.09845	3.21852	3.66172	15.2655	14.2156	15.9617	1.28145	0.000615431	0.00179802	7.02196	15.1476
ANKRD32	754.803	687.439	345.99	290.741	283.174	295.685	252.993	-0.779112	5.37586e-21	6.48479e-20	519.743	277.284
ANKRD33B	31.4838	49.536	26.5527	27.8291	8.396	14.2156	13.5674	-1.46516	2.71231e-07	1.24785e-06	33.8504	12.0597
ANKRD34A	10.4946	8.08751	3.21852	6.59109	14.5022	18.0065	12.7694	1.10109	0.0225832	0.0463264	7.09793	15.0927
ANKRD35	4.84366	3.03282	358.06	333.216	201.504	248.3	252.195	2.25936	2.93145e-29	5.37707e-28	174.788	233.999
ANKRD36	1898.71	1872.26	1045.21	896.389	849.523	830.192	903.432	-0.641798	2.03243e-08	1.05112e-07	1428.14	861.049
ANKRD36B	758.839	760.226	502.893	439.406	403.008	411.305	430.966	-0.518472	1.78739e-06	7.51651e-06	615.341	415.093
ANKRD36BP1	1473.28	1172.69	1029.12	889.065	875.474	955.29	879.49	-0.316125	0.00348918	0.00881277	1141.04	903.418
ANKRD36BP2	2.42183	1.01094	2.41389	2.19703	5.34291	0	3.19234	0.605947	0.487389	0.593917	2.01092	2.84508
ANKRD36C	829.072	844.134	546.343	399.127	368.661	380.979	388.667	-0.718224	1.45748e-09	8.35181e-09	654.669	379.436
ANKRD37	8.07276	16.175	21.725	18.3086	17.5553	18.9542	21.5483	0.391556	0.161143	0.246337	16.0703	19.3526
ANKRD39	9.68731	13.1422	8.85092	5.85875	11.4491	5.68625	6.38468	-0.200984	0.607027	0.702572	9.3848	7.84001
ANKRD40	593.348	716.756	530.25	558.046	726.636	734.474	655.228	0.242441	0.000477165	0.00142486	599.6	705.446
ANKRD42	213.928	228.472	260.7	232.885	162.577	187.646	179.569	-0.40671	8.45485e-06	3.28178e-05	233.996	176.597
ANKRD44	177.601	154.674	148.052	131.09	119.834	110.882	91.7798	-0.497635	7.00991e-06	2.75254e-05	152.854	107.498
ANKRD44-IT1	6.45821	8.08751	2.41389	4.39406	3.05309	2.84312	0.798085	-1.17457	0.0709828	0.124611	5.33842	2.23143
ANKRD45	2.42183	4.04376	1.60926	1.46469	3.81636	7.58167	3.99043	1.24508	0.0501899	0.0929872	2.38488	5.12948
ANKRD46	188.903	186.013	291.276	243.138	320.575	346.861	316.042	0.550019	1.04262e-09	6.03898e-09	227.332	327.826
ANKRD49	256.714	218.363	315.414	309.781	324.391	386.665	323.224	0.326964	0.000204483	0.000648259	275.068	344.76
ANKRD50	2081.16	2743.69	3636.12	3475.7	2656.95	2937.9	2797.29	-0.0719422	0.412387	0.523216	2984.17	2797.38
ANKRD52	736.236	954.327	808.652	845.125	683.129	666.239	833.201	-0.199452	0.0416899	0.079333	836.085	727.523
ANKRD53	6.45821	5.0547	0.804629	0	1.52655	0.947708	0	-0.968293	0.411617	0.522387	3.07938	0.824751
ANKRD54	102.524	109.181	109.43	117.907	94.6458	107.091	79.8085	-0.234994	0.0717745	0.125776	109.761	93.8484
ANKRD6	206.663	226.45	197.939	210.183	195.398	184.803	158.021	-0.226197	0.0132073	0.0289441	210.309	179.407
ANKRD61	58.9311	66.722	45.8638	33.6878	36.6371	49.2808	32.7215	-0.338859	0.13465	0.211981	51.3012	39.5465
ANKRD62P1-PARP4P3	1.61455	3.03282	3.21852	2.92938	2.28982	0.947708	0.798085	-0.95727	0.233069	0.333027	2.69882	1.3452
ANKRD65	38.7492	84.9189	81.2675	77.6284	69.4578	82.4506	89.3855	0.223101	0.226764	0.325623	70.641	80.4313
ANKRD7	11.3019	11.1203	2.41389	3.66172	0.763273	3.79083	0.798085	-1.67957	0.0239171	0.0487532	7.12445	1.78406
ANKRD9	12.9164	21.2297	90.9231	105.458	88.5396	63.4964	68.6353	0.740542	7.0839e-05	0.000241751	57.6317	73.5571
ANKS1A	342.285	417.518	588.988	695.727	659.468	701.304	714.286	0.490133	6.79532e-11	4.34097e-10	511.129	691.686
ANKS1B	0.807276	3.03282	4.02314	2.92938	0.763273	0.947708	2.39426	-0.878565	0.301831	0.409874	2.69815	1.36841
ANKS3	43.5929	68.7439	43.45	54.9258	35.1105	32.2221	36.7119	-0.591117	0.00153059	0.00415326	52.6781	34.6815
ANKS4B	0.807276	0	4.02314	6.59109	1.52655	0.947708	2.39426	-0.11472	0.905242	0.935484	2.85538	1.62284
ANKS6	234.11	320.468	247.021	277.558	241.194	230.293	234.637	-0.190166	0.0276254	0.0553989	269.789	235.375
ANKUB1	101.717	78.8533	106.211	99.5988	71.7476	48.3331	51.0774	-0.746775	6.66875e-06	2.62762e-05	96.5949	57.0527
ANKZF1	740.272	867.386	974.405	1079.47	858.682	789.441	928.971	-0.0836421	0.242251	0.343271	915.385	859.031
ANLN	16058.3	12607.4	1419.37	1225.94	873.947	787.546	574.621	-2.52939	1.36977e-70	8.44584e-69	7827.77	745.371
ANO1	1821.21	1637.72	1356.6	1374.61	1801.32	1746.63	1861.13	0.230364	0.06437	0.114807	1547.54	1803.03
ANO10	1770.36	1591.22	1447.53	1332.13	1131.93	1286.99	1128.49	-0.369157	2.96055e-07	1.35727e-06	1535.31	1182.47
ANO2	2.42183	3.03282	0.804629	0	0	0.947708	0.798085	-1.0916	0.383226	0.493422	1.56482	0.581931
ANO3	0.807276	0	0	1.46469	3.05309	6.63396	1.59617	2.69523	0.0156833	0.0336907	0.567991	3.76107
ANO4	102.524	71.7767	95.7508	90.8106	101.515	93.8231	74.2219	-0.0128964	0.930452	0.952849	90.2155	89.8534
ANO5	11.3019	3.03282	2.41389	0.732344	15.2655	8.52937	13.5674	1.95495	8.05357e-05	0.000272095	4.37023	12.4541
ANO6	7974.27	4627.07	6487.72	6082.12	6140.53	6555.3	5466.08	-0.0522303	0.722967	0.797707	6292.79	6053.97
ANO7	16.1455	29.3172	20.1157	19.0409	13.7389	12.3202	15.9617	-0.567929	0.0441164	0.0832043	21.1549	14.0069
ANO8	46.822	60.6564	129.545	148.666	72.5109	92.8754	100.559	0.00355903	0.978441	0.986768	96.4223	88.6483
ANO9	108.982	127.378	263.114	328.09	222.876	212.287	270.551	0.309649	0.00155306	0.00420798	206.891	235.238
ANOS1	781.443	523.667	915.668	822.422	467.123	524.083	370.311	-0.738033	1.07244e-08	5.68656e-08	760.8	453.839
ANP32A	1018.78	685.417	583.356	615.901	724.346	697.513	695.132	-0.0141128	0.902996	0.933585	725.864	705.664
ANP32A-IT1	56.5093	61.6673	28.9666	21.9703	11.4491	4.73854	9.57702	-2.11679	3.44866e-09	1.91021e-08	42.2784	8.58822
ANP32AP1	1.61455	1.01094	1.60926	0	4.57964	0.947708	0.798085	1.20392	0.206112	0.301133	1.05869	2.10848
ANP32B	473.871	583.312	255.067	284.882	257.223	217.973	225.06	-0.688888	5.76596e-07	2.56294e-06	399.283	233.419
ANP32E	1478.93	1206.05	400.705	386.678	483.915	463.429	397.446	-0.688575	1.13953e-16	1.07872e-15	868.091	448.264
ANPEP	41.1711	27.2954	7.24166	5.12641	1.52655	5.68625	11.1732	-1.22736	0.00339241	0.00859571	20.2086	6.12866
ANTXR1	2312.85	1609.42	689.567	627.619	547.267	546.828	477.255	-1.10028	2.9274e-19	3.23414e-18	1309.86	523.783
ANTXR2	10173.3	5491.42	3677.96	3674.9	4009.47	3950.05	3811.65	-0.431369	0.00366165	0.00920758	5754.39	3923.72
ANXA1	11147.7	5726.97	38999.6	35685.7	49648.6	64624.2	59149.3	1.66728	5.56145e-29	1.00101e-27	22890	57807.4
ANXA10	4.84366	10.1094	4.02314	3.66172	38.1636	29.379	39.1062	2.73009	1.63107e-14	1.36868e-13	5.65948	35.5496
ANXA11	645.013	579.268	600.253	598.325	641.912	655.814	702.315	0.135501	0.0812219	0.1394	605.715	666.68
ANXA13	0	0	0.804629	0	0	0	0.798085	0.246505	0.876221	0.91534	0.201157	0.266028
ANXA2	52896.8	32110.5	48315.5	48951.3	48048.8	50259.8	47510.8	0.0937998	0.417193	0.528067	45568.5	48606.5
ANXA2P1	4.03638	4.04376	1.60926	4.39406	3.81636	1.89542	3.99043	-0.0743283	0.899957	0.931446	3.52086	3.23407
ANXA2P2	606.264	392.244	682.325	585.875	628.937	730.683	612.131	0.219253	0.0974449	0.16218	566.677	657.25
ANXA2R	7.26548	8.08751	6.43703	6.59109	1.52655	2.84312	3.19234	-1.50275	0.0127819	0.028103	7.09528	2.52067
ANXA3	3934.66	1984.47	2330.2	2181.65	2768.39	2727.5	2244.22	0.00997227	0.932911	0.954517	2607.75	2580.04
ANXA4	821.807	560.06	1204.53	1119.75	1381.52	1518.23	1343.18	0.648265	6.13113e-11	3.93042e-10	926.538	1414.31
ANXA5	8318.17	4417.8	5101.35	5272.14	5033.02	4772.66	4695.93	-0.237714	0.0362579	0.0702228	5777.37	4833.87
ANXA6	998.6	611.618	162.535	177.96	83.1967	77.7121	98.1645	-2.06861	3.3758e-36	8.03283e-35	487.678	86.3578
ANXA7	1823.64	1118.1	1909.38	1825	2110.45	2283.03	2096.57	0.381235	0.000167642	0.000539807	1669.03	2163.35
ANXA8	129.164	126.367	215.641	252.659	209.9	179.117	250.599	0.291235	0.00290024	0.00744762	180.958	213.205
ANXA8L1	211.506	224.429	440.937	482.615	406.061	401.828	458.101	0.393508	6.64667e-08	3.26713e-07	339.871	421.997
ANXA9	28.2547	7.07657	80.4629	67.3756	88.5396	106.143	106.943	1.43165	1.83908e-19	2.05543e-18	45.7924	100.542
AOC2	27.4474	28.3063	25.7481	25.632	10.6858	15.1633	11.9713	-1.10461	0.000103713	0.000344532	26.7835	12.6068
AOC3	4.03638	4.04376	7.24166	11.7175	7.63273	5.68625	5.5866	-0.0524736	0.908269	0.937762	6.75982	6.30186
AOX1	912.222	585.334	156.903	127.428	113.728	118.464	84.597	-1.59319	3.81991e-48	1.33814e-46	445.472	105.596
AOX2P	4.03638	4.04376	2.41389	3.66172	10.6858	6.63396	4.78851	1.09692	0.0422353	0.0801868	3.53894	7.36943
AP1AR	348.743	427.627	316.219	283.417	266.382	329.802	249.003	-0.279527	0.0141712	0.0307756	344.002	281.729
AP1B1	511.813	495.36	625.197	718.429	656.415	616.01	745.411	0.19658	0.0364074	0.070486	587.7	672.612
AP1G1	2673.7	2319.09	3463.12	3344.61	3297.34	3543.48	3444.53	0.230683	6.04365e-06	2.3932e-05	2950.13	3428.45
AP1G2	418.976	441.78	568.873	588.804	447.278	416.992	553.871	-0.0895739	0.273887	0.378805	504.608	472.713
AP1M1	134.008	128.389	103.797	147.201	111.438	84.346	120.511	-0.289474	0.0266197	0.0535651	128.349	105.432
AP1M2	349.55	272.954	332.312	397.663	323.628	279.574	339.186	-0.115898	0.293023	0.400356	338.12	314.129
AP1S1	298.692	331.588	387.831	409.38	372.477	386.665	383.081	0.100294	0.14964	0.2318	356.873	380.741
AP1S2	105.753	82.897	81.2675	72.502	86.2498	67.2873	66.2411	-0.203513	0.174637	0.263065	85.6049	73.2594
AP1S3	655.508	870.419	1709.84	1681.46	2292.11	2364.53	1922.59	0.942366	6.31635e-43	1.87142e-41	1229.31	2193.08
AP2A1	268.823	244.647	402.314	428.421	390.032	315.587	357.542	0.108234	0.315914	0.424754	336.051	354.387
AP2A2	433.507	397.299	465.075	537.54	477.809	475.75	482.841	0.0647104	0.476565	0.58445	458.356	478.8
AP2B1	8917.17	5832.11	3293.35	3505	3814.07	3425.97	3470.87	-0.475587	4.34014e-08	2.17019e-07	5386.91	3570.3
AP2M1	1145.52	1231.32	1665.58	1814.02	1655.54	1516.33	1722.27	0.177367	0.00485695	0.0118699	1464.11	1631.38
AP2S1	190.517	309.347	238.17	275.361	299.966	275.783	314.445	0.240256	0.0137924	0.0300638	253.349	296.732
AP3B1	3217.8	2103.76	2804.13	2823.19	2765.34	3021.29	2703.11	0.0480472	0.569782	0.668828	2737.22	2829.91
AP3B2	3.2291	2.02188	2.41389	6.59109	2.28982	1.89542	3.19234	-0.558364	0.384346	0.494375	3.56399	2.45919
AP3D1	776.599	998.808	1191.66	1370.95	1276.96	1141.04	1330.41	0.230009	0.000217263	0.000686389	1084.5	1249.47
AP3M1	1521.72	976.567	1259.24	1312.36	1513.57	1600.68	1521.15	0.286798	0.0035331	0.00891381	1267.47	1545.13
AP3M2	564.286	478.174	249.435	207.253	214.48	220.816	217.079	-0.660223	2.59745e-14	2.1555e-13	374.787	217.458
AP3S1	363.274	528.721	515.767	484.079	600.696	655.814	538.707	0.337081	0.000451633	0.00135661	472.96	598.406
AP3S2	8.07276	5.0547	4.82777	0.732344	3.05309	3.79083	3.99043	-0.212281	0.728296	0.801793	4.67189	3.61145
AP4B1	395.565	265.877	162.535	155.989	145.022	126.045	165.204	-0.642635	1.46192e-06	6.22383e-06	244.992	145.424
AP4B1-AS1	37.1347	24.2625	14.4833	6.59109	3.81636	8.52937	4.78851	-1.62304	8.52497e-05	0.000286959	20.6179	5.71142
AP4E1	848.447	854.244	1078.2	999.649	1316.65	1438.62	1290.5	0.518697	3.87044e-18	4.04347e-17	945.136	1348.59
AP4M1	69.4257	76.8314	122.304	134.751	69.4578	61.601	80.6066	-0.469031	0.000691489	0.00200355	100.828	70.5551
AP4S1	125.935	151.641	84.486	109.852	116.017	104.248	118.117	-0.038658	0.763153	0.82956	117.978	112.794
AP5B1	176.793	271.943	463.466	477.488	701.448	783.755	885.076	1.2984	1.21975e-54	5.18919e-53	347.423	790.093
AP5M1	523.922	525.688	634.047	588.072	640.386	741.108	606.545	0.221094	0.00088007	0.00249839	567.933	662.679
AP5S1	34.7129	52.5688	34.599	27.8291	40.4535	26.5358	39.9043	-0.0456489	0.847576	0.894893	37.4275	35.6312
AP5Z1	57.3166	53.5798	84.486	112.781	77.0905	79.6075	96.5683	0.170127	0.293516	0.40076	77.0408	84.4221
APAF1	1248.05	1423.4	1376.72	1361.43	1331.91	1424.41	1389.47	0.0307463	0.624358	0.717173	1352.4	1381.93
APBA1	14.531	25.2735	74.8305	73.2344	49.6127	53.0717	31.9234	0.141384	0.507425	0.61242	46.9673	44.8693
APBA2	36.3274	62.6782	68.3934	70.305	65.6415	41.6992	47.087	-0.171474	0.320899	0.429851	59.426	51.4759
APBA3	8.07276	14.1531	10.4602	11.7175	11.4491	3.79083	12.7694	-0.213969	0.544617	0.645861	11.1009	9.33643
APBB1	16.1455	26.2844	12.0694	16.1116	9.15927	6.63396	9.57702	-1.01347	0.00366965	0.00922262	17.6527	8.45675
APBB2	1009.9	1237.39	1478.91	1596.51	1879.94	2009.14	1948.92	0.564576	3.66589e-19	4.03779e-18	1330.68	1946
APBB3	51.6657	80.8751	76.4397	93.0077	54.9556	47.3854	68.6353	-0.38685	0.0199366	0.041608	75.4971	56.9921
APC	2078.74	2409.07	3324.73	3041.42	2659.24	2886.72	2730.25	0.0403678	0.529984	0.632991	2713.49	2758.74
APC2	3.2291	5.0547	4.82777	8.05578	2.28982	2.84312	3.99043	-0.789886	0.155704	0.239527	5.29184	3.04112
APCDD1	0	2.02188	9.65555	9.52047	9.15927	8.52937	12.7694	1.41354	0.00608599	0.014495	5.29947	10.1527
APCDD1L	37.1347	32.3501	105.406	75.4314	83.1967	61.601	71.8277	0.346551	0.0460497	0.0863421	62.5806	72.2085
APCDD1L-AS1	0.807276	4.04376	7.24166	12.4498	9.15927	5.68625	6.38468	0.837753	0.132062	0.208482	6.13563	7.07673
APEH	624.832	622.739	490.019	575.622	424.38	369.606	413.408	-0.52209	5.77395e-08	2.86437e-07	578.303	402.465
APEX1	1141.49	750.117	676.693	674.489	551.846	422.678	480.447	-0.717964	6.14557e-12	4.27124e-11	810.697	484.99
APEX2	162.262	169.838	189.892	201.395	183.949	180.065	184.358	0.0171947	0.883071	0.920336	180.847	182.79
APH1A	1017.17	834.025	819.112	881.01	1023.55	929.702	915.404	0.10415	0.42866	0.539415	887.829	956.218
APH1B	352.78	273.965	150.466	146.469	159.524	143.104	149.242	-0.511668	0.000348904	0.00106772	230.92	150.623
API5	2412.14	1875.29	2024.45	2008.09	2276.84	2375.9	2046.29	0.102844	0.0861225	0.14668	2079.99	2233.01
APIP	149.346	174.892	121.499	111.316	115.254	145.947	123.703	-0.0994005	0.423858	0.535037	139.263	128.301
APITD1	6.45821	11.1203	8.04629	5.85875	3.05309	1.89542	1.59617	-1.79688	0.00423167	0.0104949	7.87089	2.18156
APLF	90.4149	80.8751	97.3601	80.5578	82.4335	108.986	93.3759	0.120026	0.42623	0.537226	87.302	94.9319
APLN	90.4149	120.302	16.8972	15.3792	14.5022	7.58167	4.78851	-2.19975	2.41404e-10	1.47501e-09	60.7483	8.95745
APLNR	0	0	2.41389	0	3.05309	0.947708	2.39426	2.07632	0.129238	0.204732	0.603472	2.13168
APLP1	10.4946	19.2078	5.6324	9.52047	9.15927	3.79083	7.98085	-0.548473	0.166175	0.25257	11.2138	6.97699
APLP2	37570.6	30417.1	37573.8	36067.2	37446.2	36837.4	35913.8	0.0537911	0.539558	0.641321	35407.2	36732.5
APMAP	4321.35	3283.53	2231.24	2311.28	1586.84	1444.31	1465.28	-0.964172	1.94109e-20	2.2856e-19	3036.85	1498.81
APOA1-AS	1.61455	3.03282	3.21852	3.66172	0.763273	1.89542	4.78851	-0.197435	0.768339	0.833692	2.8819	2.4824
APOA1BP	414.94	282.052	161.73	184.551	207.61	180.065	170.79	-0.406091	0.0140842	0.0306123	260.818	186.155
APOB	1.61455	0	1.60926	1.46469	2.28982	1.89542	1.59617	0.695976	0.442797	0.55292	1.17212	1.92713
APOBEC2	24.2183	37.4048	16.8972	18.3086	9.15927	7.58167	8.77894	-1.43508	2.03962e-05	7.50807e-05	24.2072	8.50662
APOBEC3A	0	0	0	0.732344	3.05309	5.68625	10.3751	4.83013	7.18444e-06	2.81561e-05	0.183086	6.37148
APOBEC3B	0	0	0	1.46469	2.28982	2.84312	2.39426	2.6931	0.0190069	0.0399217	0.366172	2.50907
APOBEC3C	166.299	128.389	58.7379	58.5875	128.23	90.0323	106.145	0.187197	0.339138	0.448374	103.003	108.136
APOBEC3D	1.61455	9.09845	7.24166	4.39406	11.4491	13.2679	20.7502	1.52165	0.00016662	0.000536897	5.58718	15.1557
APOBEC3F	29.0619	37.4048	8.04629	13.9145	107.621	91.9277	118.117	2.35224	1.42909e-25	2.17715e-24	22.1069	105.889
APOBEC3G	37.1347	31.3391	2.41389	5.12641	107.621	96.6662	98.1645	2.84401	8.77811e-16	7.95478e-15	19.0035	100.817
APOBEC3H	0	2.02188	0	0.732344	1.52655	0	0	-0.167816	0.914622	0.941903	0.688556	0.508848
APOBEC4	8.07276	6.06564	0	1.46469	0	1.89542	0	-2.23914	0.0522562	0.0962487	3.90077	0.631805
APOC1	29.0619	10.1094	4.82777	0.732344	3.81636	1.89542	3.19234	-1.11498	0.0767892	0.133006	11.1829	2.96804
APOD	62.9675	87.9517	262.309	209.45	480.099	540.194	454.11	1.89342	1.05481e-31	2.12722e-30	155.67	491.468
APOE	2.42183	12.1313	71.612	53.4611	64.1149	57.8102	56.664	1.52608	2.6628e-09	1.49305e-08	34.9065	59.5297
APOF	0	0	0.804629	0	1.52655	0	1.59617	2.09893	0.111554	0.181426	0.201157	1.04091
APOL1	158.226	219.374	156.903	147.201	4350.65	4234.36	4452.52	4.66582	5.64216e-192	2.01912e-189	170.426	4345.84
APOL2	220.386	204.21	212.422	183.818	754.877	779.016	975.26	2.02303	2.05502e-73	1.3395e-71	205.209	836.384
APOL3	4.84366	1.01094	1.60926	1.46469	69.4578	70.1304	79.8085	5.01261	5.95649e-26	9.21287e-25	2.23214	73.1322
APOL4	1.61455	1.01094	37.0129	33.6878	99.9887	118.464	118.915	2.97316	3.05569e-47	1.04242e-45	18.3316	112.456
APOL5	0	0	3.21852	0.732344	0.763273	0	1.59617	0.186848	0.881373	0.918986	0.987715	0.786481
APOL6	733.814	790.554	360.474	389.607	9047.83	10251.4	9510.78	4.13578	4.48869e-143	8.27505e-141	568.612	9603.32
APOLD1	30.6765	30.3282	28.162	17.5763	34.3473	35.0652	22.3464	0.22158	0.321878	0.430689	26.6857	30.5863
APOM	25.8328	14.1531	20.1157	21.238	10.6858	11.3725	19.154	-0.57848	0.0585022	0.105862	20.3349	13.7375
APOO	101.717	79.8642	44.2546	58.5875	54.1924	65.3919	49.4813	-0.282623	0.0756197	0.131293	71.1058	56.3552
APOOL	289.005	236.56	345.99	285.614	306.072	311.796	280.926	0.0552903	0.52029	0.624601	289.292	299.598
APOPT1	153.382	177.925	140.005	136.948	132.809	124.15	112.53	-0.292891	0.0177672	0.0376052	152.065	123.163
APP	30270.4	28655.1	45293.4	42206.4	45961.2	46084.2	44161.2	0.3337	4.98635e-06	1.99183e-05	36606.3	45402.2
APPBP2	783.058	723.832	1058.89	1049.45	1308.25	1413.03	1288.11	0.582733	2.88041e-20	3.36342e-19	903.808	1336.46
APPL1	1146.33	1188.86	1439.48	1349.71	1525.78	1587.41	1415	0.24051	3.73896e-06	1.5161e-05	1281.1	1509.4
APPL2	476.293	519.623	813.48	752.849	591.536	646.337	598.564	-0.0343867	0.627536	0.719781	640.561	612.146
APRT	53.2802	58.6345	58.7379	82.7549	70.2211	57.8102	71.0296	0.0752836	0.625546	0.71822	63.3519	66.3536
APTR	41.1711	70.7657	28.162	27.8291	20.6084	32.2221	23.9426	-0.63848	0.00585014	0.0139936	41.982	25.591
APTX	574.78	505.47	345.186	357.384	372.477	363.92	354.35	-0.255683	0.000236912	0.000744084	445.705	363.582
AQP1	0	0	3.21852	0.732344	0	0	1.59617	-0.295534	0.833313	0.884129	0.987715	0.532057
AQP10	0.807276	6.06564	6.43703	8.78813	19.8451	17.0587	15.9617	1.88743	4.71716e-06	1.89215e-05	5.52452	17.6218
AQP11	62.9675	73.7986	37.0129	27.0967	25.9513	15.1633	19.154	-1.17907	1.24775e-06	5.34946e-06	50.2189	20.0895
AQP3	611.108	1029.14	15493.9	16236.8	16965.3	19633.7	21493.2	2.40339	4.25288e-25	6.35183e-24	8342.74	19364.1
AQP4	1.61455	7.07657	2.41389	4.39406	3.81636	2.84312	1.59617	-0.428966	0.483959	0.590624	3.87477	2.75189
AQP4-AS1	1.61455	14.1531	0	1.46469	1.52655	0	0.798085	-1.85067	0.058902	0.10649	4.3081	0.774877
AQP5	0	0	8.04629	7.32344	9.92255	16.111	17.5579	4.11452	1.80706e-09	1.02807e-08	3.84243	14.5305
AQP6	4.84366	3.03282	2.41389	0.732344	2.28982	2.84312	5.5866	0.52973	0.423417	0.534647	2.75568	3.57318
AQP7P1	3.2291	5.0547	3.21852	0.732344	0.763273	2.84312	2.39426	-0.555596	0.463868	0.572766	3.05866	2.00022
AQR	3003.07	2102.75	2325.38	2270.27	2320.35	2471.62	2269.75	-0.037176	0.613445	0.7078	2425.37	2353.91
AR	12.1091	23.2516	8.85092	7.32344	2.28982	3.79083	2.39426	-2.07261	0.000185484	0.000593022	12.8838	2.82497
ARAF	243.797	203.199	201.157	232.153	246.537	197.123	219.473	0.00181947	0.985694	0.991835	220.077	221.045
ARAP1	393.951	615.662	721.752	833.407	591.536	558.2	693.536	-0.0204288	0.768371	0.833692	641.193	614.424
ARAP2	1168.94	1698.38	5395.04	5129.34	6512.24	7774.05	6824.42	1.34428	1.05606e-103	1.09512e-101	3347.92	7036.91
ARAP3	399.602	455.934	377.371	421.098	315.995	298.528	371.908	-0.331334	4.00668e-06	1.62177e-05	413.501	328.81
ARCN1	3857.16	2301.91	2347.1	2347.89	2873.72	2979.59	2598.56	0.0728414	0.484118	0.590775	2713.52	2817.29
AREG	114.633	109.181	399.096	406.451	304.546	346.861	294.493	0.519852	0.000151323	0.000490705	257.34	315.3
AREL1	2155.43	1616.49	1697.77	1694.64	1937.95	2012.93	1823.62	0.105212	0.174099	0.262463	1791.08	1924.84
ARF1	981.648	905.802	949.462	1119.75	1324.28	1199.8	1358.34	0.38252	7.80294e-05	0.000264263	989.166	1294.14
ARF3	996.986	1044.3	1599.6	1812.55	2024.2	1945.64	1974.46	0.582136	3.33752e-19	3.68054e-18	1363.36	1981.44
ARF4	2497.71	1814.64	1789.49	1777.4	1991.38	2189.21	2035.91	0.0811632	0.26686	0.370602	1969.81	2072.17
ARF5	184.059	251.724	323.461	380.086	369.424	297.58	344.773	0.286845	0.00133612	0.00367032	284.833	337.259
ARF6	1293.26	1888.43	3433.35	3544.54	4678.86	5485.34	4885.88	1.08249	3.12153e-34	6.97319e-33	2539.9	5016.69
ARFGAP1	239.761	266.888	267.137	325.161	248.064	199.019	296.09	-0.155929	0.0887964	0.150434	274.737	247.724
ARFGAP2	766.105	643.968	841.642	910.303	799.147	837.774	906.625	0.0991321	0.192685	0.284821	790.505	847.848
ARFGAP3	932.404	580.279	763.593	696.459	680.839	716.467	662.411	-0.113041	0.202065	0.29624	743.184	686.572
ARFGEF1	3186.32	3143.01	4618.57	4240.27	3739.27	4076.09	3869.12	0.0523312	0.241664	0.342545	3797.04	3894.83
ARFGEF2	1879.34	1900.57	2559.52	2453.35	2642.45	2812.8	2707.9	0.319687	4.35099e-16	4.00454e-15	2198.2	2721.05
ARFGEF3	315.645	437.737	466.685	490.67	480.099	480.488	483.64	0.182562	0.0378798	0.0730113	427.684	481.409
ARFIP1	846.832	561.071	799.801	785.073	1009.81	1117.35	1047.89	0.502882	4.99702e-09	2.72648e-08	748.194	1058.35
ARFIP2	418.976	478.174	453.006	478.953	435.065	370.554	433.36	-0.145833	0.0615478	0.11054	457.277	412.993
ARFRP1	117.862	120.302	108.625	131.09	94.6458	91.9277	112.53	-0.270393	0.0204798	0.0426053	119.47	99.7012
ARG1	22.6037	28.3063	19.3111	10.2528	16.792	21.7973	23.1445	0.0896805	0.759918	0.827213	20.1185	20.5779
ARG2	544.911	384.157	328.289	380.819	458.727	406.567	428.572	0.0885789	0.475928	0.583905	409.544	431.288
ARGFXP2	16.9528	21.2297	3.21852	4.39406	3.81636	5.68625	2.39426	-1.11484	0.027218	0.0546546	11.4488	3.96562
ARGLU1	2094.07	1817.67	2427.57	2402.82	2160.06	2200.58	2024.74	-0.0336818	0.637209	0.728495	2185.53	2128.46
ARHGAP1	477.907	499.404	650.14	699.388	581.614	547.775	633.68	0.0274619	0.725144	0.799529	581.71	587.69
ARHGAP10	289.812	310.358	349.209	338.343	356.448	365.815	351.157	0.153722	0.0506932	0.0937862	321.931	357.807
ARHGAP11A	1922.12	2253.38	339.553	317.837	222.112	204.705	173.983	-2.04593	2.01915e-44	6.34054e-43	1208.22	200.267
ARHGAP11B	282.547	250.713	28.9666	27.8291	28.2411	29.379	20.7502	-1.7403	8.6269e-18	8.77645e-17	147.514	26.1234
ARHGAP12	855.712	946.239	1272.92	1184.93	1396.79	1469.9	1309.66	0.399491	8.11582e-10	4.75664e-09	1064.95	1392.11
ARHGAP15	1.61455	0	0.804629	0	2.28982	0	0.798085	0.90671	0.470411	0.578731	0.604795	1.0293
ARHGAP17	186.481	230.494	210.813	213.844	232.798	262.515	250.599	0.241686	0.0701299	0.123308	210.408	248.637
ARHGAP18	748.345	574.213	233.342	224.83	324.391	289.999	296.888	-0.356953	0.00338487	0.00857898	445.183	303.759
ARHGAP19	444.809	303.282	196.329	196.268	196.924	196.176	202.714	-0.436158	8.73739e-06	3.38569e-05	285.172	198.605
ARHGAP20	11.3019	8.08751	4.02314	5.85875	19.0818	12.3202	17.5579	1.20055	0.00114832	0.0031919	7.31782	16.32
ARHGAP21	2796.4	4232.8	8014.1	8243.26	9711.12	9792.67	9545.1	0.852955	1.07918e-30	2.10655e-29	5821.64	9682.96
ARHGAP22	46.0147	70.7657	67.5888	66.6433	48.0862	26.5358	59.0583	-0.462832	0.00741741	0.0173203	62.7531	44.5601
ARHGAP23	297.078	599.487	738.649	818.028	783.881	680.454	799.681	0.374928	6.30028e-07	2.78823e-06	613.31	754.672
ARHGAP24	35.5201	75.8204	135.982	123.766	96.9356	120.359	128.492	0.443251	0.004561	0.0112157	92.7722	115.262
ARHGAP25	635.326	411.452	104.602	110.584	183.949	152.581	183.56	-0.457105	0.0340794	0.0665293	315.491	173.363
ARHGAP26	393.143	364.949	391.05	366.172	413.694	435.946	456.505	0.200736	0.00797985	0.0184916	378.828	435.381
ARHGAP26-AS1	4.03638	2.02188	0.804629	0.732344	0.763273	3.79083	0	0.0583056	0.952621	0.968487	1.89881	1.51804
ARHGAP26-IT1	3.2291	9.09845	2.41389	2.19703	3.05309	0.947708	1.59617	-0.995816	0.171576	0.259397	4.23462	1.86566
ARHGAP27	107.368	145.575	549.561	607.113	589.247	570.52	670.391	1.124	2.94472e-43	8.7961e-42	352.404	610.053
ARHGAP28	4.84366	9.09845	42.6453	30.0261	30.5309	31.2744	26.3368	0.832917	0.000796128	0.00227709	21.6534	29.3807
ARHGAP29	2777.03	3330.03	1065.33	1019.42	1163.23	1175.16	955.308	-0.703673	4.75289e-11	3.07716e-10	2047.95	1097.9
ARHGAP30	13.7237	26.2844	185.065	202.859	146.548	199.019	186.752	1.45829	2.0279e-26	3.19889e-25	106.983	177.44
ARHGAP31	147.731	206.232	140.005	161.116	161.814	181.96	177.973	0.0951983	0.428675	0.539415	163.771	173.916
ARHGAP31-AS1	2.42183	7.07657	0.804629	2.19703	2.28982	0.947708	0.798085	-0.964346	0.318616	0.427704	3.12502	1.3452
ARHGAP32	965.502	1353.65	5744.24	5491.85	4746.03	5324.22	5374.3	0.997599	6.61277e-37	1.62217e-35	3388.81	5148.19
ARHGAP33	9.68731	13.1422	6.43703	2.19703	0.763273	0.947708	0.798085	-3.09146	0.000678178	0.00196717	7.8659	0.836355
ARHGAP35	1230.29	2468.71	3750.37	3788.41	2863.8	2867.76	2850.76	0.118472	0.304436	0.412437	2809.45	2860.77
ARHGAP39	17.7601	31.3391	37.8176	37.3495	22.8982	20.8496	24.7406	-0.408531	0.0708928	0.124506	31.0666	22.8295
ARHGAP4	1.61455	5.0547	0.804629	4.39406	0	0.947708	0.798085	-2.3932	0.0330264	0.0647786	2.96698	0.581931
ARHGAP40	63.7748	109.181	54.7148	44.673	29.0044	16.111	36.7119	-1.24113	2.03158e-08	1.05097e-07	68.086	27.2758
ARHGAP42	154.19	145.575	164.949	189.677	184.712	163.006	154.828	0.0392533	0.712811	0.790276	163.598	167.515
ARHGAP44	41.9783	39.4266	37.0129	38.8142	25.188	27.4835	27.1349	-0.568496	0.00434279	0.0107399	39.308	26.6021
ARHGAP5	2039.99	2907.46	5333.88	5224.54	6243.57	6888.89	5958.5	0.806736	4.20886e-21	5.12448e-20	3876.47	6363.65
ARHGAP5-AS1	10.4946	17.186	24.9435	31.4908	32.0575	27.4835	27.1349	0.599811	0.0132123	0.0289515	21.0287	28.892
ARHGAP6	2.42183	7.07657	5.6324	5.85875	2.28982	4.73854	3.19234	-0.578487	0.287744	0.394296	5.24739	3.4069
ARHGAP8	0.807276	5.0547	0	0	6.10618	2.84312	0.798085	1.72452	0.0636297	0.113654	1.46549	3.24913
ARHGDIA	365.696	287.107	255.067	329.555	294.623	254.934	294.493	-0.150047	0.244337	0.345354	309.356	281.35
ARHGDIB	445.616	276.997	79.6582	111.316	83.1967	102.352	73.4238	-1.08946	2.83652e-14	2.34675e-13	228.397	86.3243
ARHGEF1	128.357	196.122	223.687	247.532	203.794	193.332	265.762	0.180961	0.199999	0.293631	198.925	220.963
ARHGEF10	999.408	1084.74	1290.62	1352.64	1017.44	1030.16	975.26	-0.222561	0.00046327	0.00138791	1181.85	1007.62
ARHGEF10L	9.68731	31.3391	152.075	178.692	131.283	138.365	172.386	1.42243	3.45086e-23	4.63442e-22	92.9483	147.345
ARHGEF11	536.839	691.482	825.549	871.489	895.319	832.088	992.02	0.330776	3.65596e-08	1.84527e-07	731.34	906.475
ARHGEF12	3412.36	5102.21	11073.3	10907.5	12736	13659.3	12235.4	0.90597	4.13577e-43	1.23135e-41	7623.85	12876.9
ARHGEF16	28.2547	57.6235	27.3574	30.0261	18.3185	18.0065	35.1157	-0.547385	0.0140294	0.0305113	35.8154	23.8136
ARHGEF17	104.946	178.936	179.432	205.789	96.9356	78.6598	132.482	-0.692072	1.42934e-05	5.37432e-05	167.276	102.693
ARHGEF18	711.21	708.668	1514.31	1809.62	1620.43	1342.9	1646.45	0.486799	6.87438e-10	4.05246e-09	1185.95	1536.59
ARHGEF19	25.0256	83.908	27.3574	39.5466	27.4778	35.0652	42.2985	-0.266613	0.212706	0.308961	43.9594	34.9472
ARHGEF2	643.399	505.47	600.253	651.054	687.709	656.762	882.682	0.29931	0.00251331	0.00654732	600.044	742.384
ARHGEF25	3.2291	5.0547	0	2.92938	0	1.89542	1.59617	-1.1125	0.235356	0.33548	2.80329	1.16386
ARHGEF26	201.819	221.396	82.8768	73.9667	53.4291	85.2937	62.2506	-0.948551	1.62405e-10	1.0055e-09	145.015	66.9912
ARHGEF26-AS1	0.807276	1.01094	3.21852	0.732344	0.763273	0	2.39426	-0.268849	0.797487	0.856374	1.44227	1.05251
ARHGEF28	3770.79	3572.66	4582.36	4502.45	4076.64	4390.73	4100.56	0.033647	0.598843	0.695186	4107.06	4189.31
ARHGEF3	217.157	192.078	450.592	443.068	562.532	544.932	538.707	0.860619	3.96474e-25	5.93119e-24	325.724	548.724
ARHGEF3-AS1	4.84366	4.04376	5.6324	2.92938	0	1.89542	3.19234	-1.37622	0.0522968	0.0963136	4.3623	1.69592
ARHGEF33	12.1091	17.186	13.6787	15.3792	5.34291	4.73854	3.99043	-1.62606	0.000123017	0.000404027	14.5883	4.69062
ARHGEF34P	25.8328	29.3172	61.1518	62.9816	63.3516	67.2873	86.1932	0.757537	1.32821e-05	5.01992e-05	44.8209	72.2774
ARHGEF35	35.5201	44.4813	81.2675	90.8106	98.4622	129.836	108.54	0.944124	2.00105e-09	1.13279e-08	63.0199	112.279
ARHGEF37	34.7129	67.7329	733.017	778.482	1022.02	1133.46	1055.07	2.40754	1.02501e-146	2.01155e-144	403.486	1070.18
ARHGEF38	4.03638	6.06564	1.60926	3.66172	3.05309	2.84312	1.59617	-0.581881	0.395785	0.506342	3.84325	2.49746
ARHGEF39	131.586	132.433	39.4268	45.4053	32.8207	21.7973	41.5004	-1.21604	1.9205e-09	1.09023e-08	87.2128	32.0395
ARHGEF4	230.881	339.676	2652.86	2760.2	1483.04	1573.2	1877.1	0.871163	6.39659e-26	9.8852e-25	1495.91	1644.44
ARHGEF40	201.012	308.336	577.723	666.433	480.099	489.017	529.13	0.327522	3.9117e-05	0.000138626	438.376	499.415
ARHGEF5	131.586	160.739	325.875	317.837	351.105	355.391	386.273	0.733737	1.5326e-13	1.20463e-12	234.009	364.256
ARHGEF6	4.84366	18.1969	28.9666	16.8439	27.4778	26.5358	18.356	0.565192	0.028964	0.0577224	17.2128	24.1232
ARHGEF7	921.102	920.966	1107.17	1097.78	1076.98	1159.05	1154.83	0.162628	0.0138261	0.0301266	1011.76	1130.28
ARHGEF9	118.67	130.411	228.515	231.421	167.92	192.385	174.781	0.0555205	0.617799	0.711565	177.254	178.362
ARHGEF9-IT1	0.807276	1.01094	2.41389	0.732344	0.763273	0	0	-2.06162	0.130842	0.206842	1.24111	0.254424
ARID1A	582.853	1015.99	1120.85	1182	1018.97	947.708	1076.62	0.0847888	0.524593	0.628444	975.425	1014.43
ARID1B	439.965	738.997	1010.61	1158.57	952.564	995.094	1032.72	0.318588	0.000234088	0.000735595	837.036	993.46
ARID2	1407.08	1505.29	2043.76	1997.83	1488.38	1611.1	1567.44	-0.145932	0.0430297	0.0815268	1738.49	1555.64
ARID3A	48.4366	45.4923	78.8536	90.8106	68.6945	80.5552	86.9913	0.299065	0.0570909	0.103751	65.8983	78.747
ARID3B	94.4513	121.313	92.5323	110.584	147.312	137.418	155.627	0.495606	0.000101526	0.000337823	104.72	146.785
ARID3C	1.61455	0	1.60926	1.46469	0	0.947708	1.59617	-0.550094	0.624411	0.717189	1.17212	0.847959
ARID4A	430.278	525.688	869.804	810.705	849.523	1007.41	908.221	0.533594	2.89176e-14	2.39029e-13	659.119	921.719
ARID4B	1152.79	1257.61	1902.95	1907.76	2385.99	2607.15	2527.54	0.721843	9.51993e-38	2.39984e-36	1555.28	2506.89
ARID5A	8.07276	7.07657	13.6787	21.238	25.188	26.5358	19.154	0.959371	0.00100869	0.00283747	12.5165	23.626
ARID5B	393.143	565.115	1637.42	1786.19	1998.25	2290.61	2166	1.24703	1.42264e-86	1.15399e-84	1095.47	2151.62
ARIH1	1476.51	1473.95	2275.49	2300.29	2327.98	2558.81	2364.73	0.390174	1.12325e-21	1.40799e-20	1881.56	2417.17
ARIH2	846.025	816.839	749.109	801.184	934.246	875.682	841.182	0.139055	0.0165435	0.0353183	803.289	883.703
ARIH2OS	3.2291	1.01094	4.82777	2.92938	1.52655	4.73854	1.59617	-0.281369	0.683425	0.766449	2.9993	2.62042
ARL1	925.138	667.22	716.12	725.753	858.682	959.081	848.364	0.230315	0.00194304	0.0051702	758.558	888.709
ARL10	95.2586	112.214	60.3472	62.2492	57.2455	44.5423	31.9234	-0.826905	1.96456e-06	8.22367e-06	82.5173	44.5704
ARL11	1.61455	2.02188	0.804629	3.66172	0.763273	0.947708	0.798085	-1.3293	0.262703	0.366106	2.02569	0.836355
ARL13A	9.68731	8.08751	7.24166	5.12641	4.57964	7.58167	3.19234	-0.539575	0.253635	0.355633	7.53572	5.11788
ARL13B	314.838	355.851	333.116	279.755	260.276	230.293	232.243	-0.405533	8.96982e-05	0.000301211	320.89	240.937
ARL14	5.65093	13.1422	41.8407	33.6878	209.137	219.868	178.771	3.46343	8.37165e-75	5.59674e-73	23.5804	202.592
ARL14EP	364.889	235.549	217.25	188.212	277.068	219.868	234.637	-0.00160462	0.988619	0.993683	251.475	243.858
ARL15	142.888	170.849	293.69	248.997	285.464	291.894	277.734	0.465003	9.66894e-05	0.000322433	214.106	285.031
ARL16	179.215	166.805	181.846	205.056	174.026	165.849	178.771	-0.0883026	0.330483	0.439514	183.231	172.882
ARL17A	84.764	71.7767	57.9333	51.9964	30.5309	40.7515	39.9043	-0.813541	2.34635e-05	8.58526e-05	66.6176	37.0622
ARL2	6.45821	12.1313	5.6324	10.9852	5.34291	4.73854	7.18277	-0.597831	0.18626	0.277141	8.80176	5.75474
ARL2BP	466.605	518.612	399.901	463.574	424.38	513.658	429.37	-0.0200091	0.812242	0.867523	462.173	455.802
ARL3	112.211	118.28	82.0721	93.0077	56.4822	56.8625	48.6832	-0.888945	7.93378e-10	4.65593e-09	101.393	54.0093
ARL4A	230.074	204.21	401.51	337.611	599.169	549.671	550.679	0.999016	1.76588e-25	2.67683e-24	293.351	566.506
ARL4C	1658.95	2244.29	1437.87	1332.87	1913.52	1852.77	1696.73	0.145645	0.183048	0.273322	1668.49	1821.01
ARL4D	59.7384	65.711	226.905	204.324	265.619	274.835	299.282	1.26355	2.93045e-26	4.59087e-25	139.17	279.912
ARL5A	760.454	927.031	1433.04	1230.34	1914.29	2199.63	1881.88	0.909009	5.34245e-33	1.13908e-31	1087.72	1998.6
ARL5B	930.789	909.845	1568.22	1488.12	2725.65	3446.81	3231.45	1.393	8.66356e-63	4.53062e-61	1224.24	3134.64
ARL6	79.9203	80.8751	57.1286	60.7845	47.3229	72.0258	48.6832	-0.307512	0.0904653	0.152708	69.6772	56.0106
ARL6IP1	13521.9	8504.02	3018.97	2634.24	3877.43	4364.2	3397.45	-0.514072	0.00350217	0.00884069	6919.78	3879.69
ARL6IP4	159.841	214.319	144.029	179.424	141.205	111.83	158.819	-0.336465	0.00480598	0.0117595	174.403	137.285
ARL6IP5	4928.42	3381.59	2432.39	2121.6	2778.31	3025.08	2692.74	-0.122594	0.504065	0.609413	3216	2832.05
ARL6IP6	978.418	757.193	443.35	394.001	760.983	796.075	565.842	0.230258	0.109396	0.178473	643.241	707.633
ARL8A	128.357	110.192	146.442	191.142	177.079	172.483	190.742	0.337675	0.0245861	0.0499356	144.033	180.101
ARL8B	2210.32	1354.66	2660.91	2630.58	3165.29	3727.34	3151.64	0.617677	2.66433e-07	1.2264e-06	2214.12	3348.09
ARL9	8.07276	8.08751	2.41389	2.92938	0.763273	2.84312	0	-1.99917	0.0241263	0.0491165	5.37588	1.20213
ARMC1	719.283	610.607	567.263	586.607	660.231	714.572	640.862	0.116761	0.166728	0.253274	620.94	671.888
ARMC10	298.692	295.194	199.548	211.647	196.161	220.816	158.819	-0.36952	0.000367509	0.00112158	251.27	191.932
ARMC12	3.2291	4.04376	2.41389	1.46469	0.763273	2.84312	0	-1.20004	0.216271	0.313043	2.78786	1.20213
ARMC2	20.1819	26.2844	29.7713	27.0967	22.8982	23.6927	11.9713	-0.409243	0.118148	0.190119	25.8336	19.5207
ARMC2-AS1	0.807276	0	0.804629	2.19703	1.52655	0.947708	0.798085	0.381434	0.733125	0.806014	0.952234	1.09078
ARMC4	1.61455	1.01094	0.804629	0.732344	0	0.947708	0	-1.79587	0.221394	0.319117	1.04062	0.315903
ARMC5	36.3274	23.2516	38.6222	48.3347	34.3473	44.5423	48.6832	0.209613	0.287976	0.394553	36.634	42.5242
ARMC6	63.7748	61.6673	42.6453	62.2492	39.6902	42.6469	49.4813	-0.402988	0.0207024	0.0429999	57.5842	43.9394
ARMC7	35.5201	34.3719	32.9898	49.067	36.6371	28.4312	37.51	-0.158194	0.414332	0.525065	37.9872	34.1928
ARMC8	991.335	872.441	995.326	904.445	1202.15	1366.6	1299.28	0.454245	6.81769e-12	4.72039e-11	940.886	1289.34
ARMC9	326.947	272.954	299.322	293.67	203.794	207.548	217.079	-0.511989	8.08424e-09	4.33193e-08	298.223	209.474
ARMCX1	181.637	189.046	162.535	172.833	261.803	261.567	268.157	0.585421	1.64453e-08	8.60256e-08	176.513	263.842
ARMCX2	657.93	605.553	590.598	576.355	678.549	707.938	676.776	0.178997	0.0385751	0.0741713	607.609	687.755
ARMCX3	588.504	543.885	639.68	683.277	541.16	649.18	587.391	-0.0516027	0.550877	0.651592	613.837	592.577
ARMCX4	146.924	213.308	107.82	88.6136	67.9313	55.9148	71.8277	-1.0134	1.21678e-08	6.42393e-08	139.167	65.2246
ARMCX5	222.808	172.871	255.872	233.618	254.933	286.208	264.964	0.283671	0.013679	0.0298523	221.292	268.702
ARMCX5-GPRASP2	10.4946	17.186	13.6787	11.7175	9.92255	6.63396	7.18277	-0.707025	0.0523983	0.096452	13.2692	7.91309
ARMCX6	92.8367	79.8642	81.2675	82.7549	80.1436	87.1892	83.7989	-0.0119347	0.94044	0.959578	84.1808	83.7106
ARMS2	0.807276	2.02188	0	0	0	0	0	-1.4891	0.33381	0.443125	0.707289	0
ARMT1	1127.76	780.445	531.055	516.302	693.815	718.363	670.391	-0.0227846	0.83599	0.886248	738.892	694.19
ARNT	535.224	528.721	752.328	709.641	717.476	767.644	740.623	0.248912	2.86751e-05	0.000103757	631.479	741.914
ARNT2	7.26548	14.1531	9.65555	8.78813	12.2124	20.8496	18.356	0.792939	0.015073	0.0325135	9.96558	17.1393
ARNTL	376.191	478.174	778.076	781.411	762.509	734.474	759.777	0.382954	1.11169e-07	5.32911e-07	603.463	752.253
ARNTL2	2301.54	2541.5	1903.75	1826.47	2801.97	2695.28	2426.98	0.312743	3.46417e-05	0.000124043	2143.32	2641.41
ARNTL2-AS1	63.7748	57.6235	12.0694	15.3792	15.2655	25.5881	15.1636	-0.663481	0.0163886	0.0350244	37.2117	18.6724
ARPC1A	538.453	633.859	1309.13	1439.79	1393.74	1476.53	1480.45	0.684653	1.26635e-19	1.42755e-18	980.308	1450.24
ARPC1B	169.528	194.1	165.754	215.309	190.055	151.633	200.319	-0.0455626	0.656597	0.744551	186.173	180.669
ARPC2	2605.89	3369.46	4052.92	4090.14	4263.64	4109.26	3806.87	0.217228	0.00301821	0.00772044	3529.6	4059.92
ARPC3	1514.45	1255.59	1420.17	1431	1676.15	1776.01	1770.15	0.30828	0.000118768	0.000391057	1405.3	1740.77
ARPC4	536.839	310.358	362.083	439.406	572.455	454.9	493.217	0.282858	0.0918869	0.154437	412.172	506.857
ARPC5	1126.96	948.261	1754.09	1680.73	2286	2466.88	2125.3	0.772533	2.56176e-17	2.51504e-16	1377.51	2292.73
ARPC5L	358.431	429.649	494.847	523.626	678.549	682.35	675.978	0.599726	4.09152e-10	2.46125e-09	451.638	678.959
ARPIN	217.157	257.789	418.407	389.607	425.143	414.148	399.841	0.420784	5.0683e-08	2.52323e-07	320.74	413.044
ARPP19	3168.56	3613.1	3253.92	3314.59	4030.84	4325.34	3700.72	0.263883	7.41545e-05	0.000252102	3337.54	4018.97
ARR3	11.3019	21.2297	12.0694	10.9852	8.396	14.2156	17.5579	-0.0261845	0.934163	0.955149	13.8965	13.3898
ARRB1	2.42183	5.0547	12.8741	10.9852	2.28982	5.68625	3.19234	-0.933353	0.068516	0.120937	7.83394	3.7228
ARRB2	47.6293	47.5141	20.1157	24.1673	21.3716	12.3202	17.5579	-0.892482	0.00034621	0.00106018	34.8566	17.0832
ARRDC1	67.0039	83.908	99.774	131.822	92.356	66.3396	123.703	0.0137588	0.910883	0.93961	95.6269	94.1329
ARRDC1-AS1	61.353	61.6673	46.6685	44.673	31.2942	28.4312	33.5196	-0.763607	6.4478e-05	0.00022091	53.5904	31.0817
ARRDC2	41.1711	55.6017	42.6453	58.5875	66.4047	70.1304	81.4047	0.561012	0.000492432	0.00146805	49.5014	72.6466
ARRDC3	971.96	1407.23	2005.94	1893.11	4748.32	5427.52	5699.13	1.79059	5.73825e-54	2.3802e-52	1569.56	5291.66
ARRDC3-AS1	41.9783	42.4594	34.599	26.3644	16.792	32.2221	21.5483	-0.624139	0.00666337	0.0157306	36.3503	23.5208
ARRDC4	433.507	321.479	236.561	174.298	263.329	337.384	677.574	0.655341	0.011408	0.0254221	291.461	426.096
ARSA	146.924	174.892	216.445	240.209	306.836	295.685	323.224	0.695902	4.12897e-14	3.37172e-13	194.618	308.582
ARSB	548.14	448.857	227.71	224.83	239.668	214.182	207.502	-0.597909	3.66529e-09	2.02467e-08	362.384	220.451
ARSD	715.246	548.94	725.775	688.403	793.04	794.179	691.142	0.18084	0.139198	0.218069	669.591	759.454
ARSE	1.61455	3.03282	1.60926	0.732344	0.763273	0	0.798085	-1.44973	0.241564	0.34243	1.74724	0.520453
ARSG	13.7237	22.2407	15.2879	24.1673	10.6858	12.3202	11.1732	-0.736981	0.0230619	0.0472075	18.8549	11.3931
ARSI	24.2183	25.2735	19.3111	27.0967	19.8451	11.3725	17.5579	-0.551756	0.0336589	0.0658281	23.9749	16.2585
ARSJ	3196.01	2302.92	1876.39	1989.78	2379.88	2430.87	2021.55	-0.0199328	0.864742	0.907452	2341.27	2277.44
ARSK	661.159	544.896	366.911	336.878	514.446	589.474	440.543	0.15587	0.107964	0.176721	477.461	514.821
ART1	2.42183	0	0	0	1.52655	0	0.798085	0.997285	0.456613	0.566182	0.605457	0.774877
ART3	10.4946	10.1094	3.21852	2.92938	19.0818	22.745	15.1636	1.75712	6.20034e-07	2.74666e-06	6.68797	18.9968
ART4	0.807276	1.01094	0.804629	0	1.52655	2.84312	0	1.21668	0.301129	0.409165	0.655711	1.45656
ARTN	77.4985	95.0283	90.9231	104.725	99.2255	90.98	114.126	0.142804	0.308617	0.417022	92.0437	101.444
ARV1	606.264	404.376	236.561	184.551	255.696	300.423	256.983	-0.262068	0.110279	0.179642	357.938	271.034
ARVCF	33.9056	34.3719	26.5527	41.0113	21.3716	8.52937	18.356	-1.07913	2.17627e-05	7.995e-05	33.9604	16.0857
ASAH1	3720.73	2772	3816.35	3178.37	4059.08	5023.8	4096.57	0.381564	2.92524e-05	0.000105783	3371.86	4393.15
ASAH2	4.03638	5.0547	3.21852	2.92938	6.10618	3.79083	7.98085	0.710976	0.21922	0.316633	3.80974	5.95929
ASAH2B	12.1091	10.1094	10.4602	8.78813	12.9756	16.111	14.3655	0.494954	0.131704	0.20797	10.3667	14.4841
ASAP1	1005.87	1228.29	956.704	839.266	1201.39	1216.86	1167.6	0.255398	0.0212232	0.0439366	1007.53	1195.28
ASAP1-IT1	51.6657	54.5907	25.7481	7.32344	12.9756	18.0065	18.356	-0.833739	0.00320439	0.00815895	34.832	16.446
ASAP1-IT2	19.3746	28.3063	14.4833	6.59109	13.7389	13.2679	11.9713	-0.24572	0.480809	0.587938	17.1888	12.9927
ASAP2	1719.5	1928.87	2568.38	2615.93	2721.83	2706.65	2567.44	0.289703	0.000148811	0.00048292	2208.17	2665.31
ASAP3	19.3746	50.547	181.846	185.283	124.413	163.006	203.512	0.996475	2.74287e-12	1.96777e-11	109.263	163.644
ASB1	501.318	522.656	323.461	368.369	220.586	217.973	252.993	-0.864676	7.76436e-23	1.0239e-21	428.951	230.517
ASB13	59.7384	69.7548	49.887	84.9519	95.4091	73.9212	94.9721	0.421407	0.00630692	0.0149665	66.083	88.1008
ASB14	71.0403	62.6782	81.2675	81.2902	56.4822	60.6533	64.6449	-0.295973	0.0492891	0.0915133	74.069	60.5935
ASB15	0	2.02188	3.21852	2.19703	3.05309	1.89542	3.99043	0.925929	0.190594	0.282125	1.85936	2.97964
ASB16	46.822	27.2954	16.0926	21.238	20.6084	24.6404	19.9521	-0.296367	0.260066	0.363184	27.862	21.7336
ASB16-AS1	79.9203	71.7767	64.3703	63.7139	56.4822	65.3919	53.4717	-0.262316	0.113999	0.184597	69.9453	58.4486
ASB2	10.4946	14.1531	4.82777	3.66172	6.10618	6.63396	8.77894	0.0134513	0.976188	0.985312	8.28431	7.17302
ASB3	27.4474	32.3501	12.8741	16.1116	12.9756	17.0587	10.3751	-0.657165	0.0334097	0.065425	22.1958	13.4698
ASB5	4.84366	1.01094	2.41389	0	0.763273	0	2.39426	-0.774725	0.525495	0.629112	2.06712	1.05251
ASB6	138.851	146.586	158.512	202.127	159.524	155.424	194.733	0.0838115	0.427052	0.537897	161.519	169.894
ASB7	222.001	330.577	432.086	410.845	536.581	538.298	537.111	0.666502	1.84662e-17	1.83166e-16	348.877	537.33
ASB8	163.07	171.86	198.743	202.859	209.9	251.143	244.214	0.357729	0.000283948	0.000881951	184.133	235.086
ASB9	15.3382	11.1203	4.02314	6.59109	6.10618	5.68625	3.99043	-0.654285	0.150611	0.232889	9.2682	5.26095
ASB9P1	9.68731	4.04376	1.60926	2.92938	0.763273	0.947708	0.798085	-2.21534	0.0254639	0.0514665	4.56743	0.836355
ASCC1	426.242	289.129	261.504	280.488	325.154	332.646	298.484	0.0341341	0.736064	0.808201	314.341	318.761
ASCC2	297.078	282.052	315.414	377.157	320.575	370.554	406.225	0.200024	0.07292	0.127392	317.925	365.785
ASCC3	8980.14	8234.1	11679.2	10880.4	10672.8	11154.5	10212.3	0.113036	0.01299	0.0285261	9943.46	10679.9
ASCL2	1.61455	4.04376	0	0.732344	5.34291	6.63396	9.57702	2.29634	0.00075935	0.00218143	1.59766	7.18463
ASCL3	3.2291	2.02188	0	0	0.763273	0.947708	2.39426	0.949533	0.398673	0.509322	1.31275	1.36841
ASF1A	486.787	417.518	314.61	307.584	351.105	413.201	359.936	-0.00310607	0.972654	0.983397	381.625	374.748
ASF1B	127.55	125.356	28.162	16.8439	12.9756	18.0065	15.1636	-1.71036	2.20845e-10	1.35211e-09	74.478	15.3819
ASGR1	1.61455	1.01094	0	0	2.28982	0.947708	0	1.16412	0.346563	0.456062	0.656373	1.07918
ASH1L	2223.24	2715.38	3367.37	3098.55	2505.06	2713.29	2622.51	-0.116659	0.119804	0.192275	2851.13	2613.62
ASH1L-AS1	29.8692	26.2844	20.1157	21.238	25.9513	18.9542	15.9617	-0.243304	0.343576	0.452914	24.3768	20.289
ASH2L	442.387	332.599	406.338	370.566	433.539	485.227	494.015	0.277646	0.000118119	0.000389132	387.972	470.927
ASIC1	71.0403	105.138	71.612	98.8664	58.0087	65.3919	57.4621	-0.520497	0.000725596	0.00209473	86.6641	60.2876
ASIC2	0.807276	0	3.21852	1.46469	0.763273	0	2.39426	-0.153815	0.881969	0.91945	1.37262	1.05251
ASIC3	1.61455	3.03282	0.804629	2.92938	1.52655	0	0	-1.92621	0.090501	0.152754	2.09534	0.508848
ASIC4	0.807276	1.01094	0.804629	0	0	0.947708	0	-1.03723	0.510096	0.614953	0.655711	0.315903
ASIP	3.2291	3.03282	1.60926	0	0	0.947708	0	-2.38279	0.0887752	0.150412	1.96779	0.315903
ASL	136.43	144.564	148.856	150.13	92.356	86.2414	106.943	-0.618221	6.13909e-07	2.72019e-06	144.995	95.1803
ASNA1	116.248	126.367	136.787	160.383	123.65	106.143	114.924	-0.231508	0.0421598	0.0800926	134.946	114.906
ASNS	465.798	376.069	823.94	794.593	781.591	886.107	872.307	0.5256	1.52637e-05	5.71677e-05	615.1	846.668
ASNSD1	541.682	451.89	334.726	329.555	477.809	454.9	410.216	0.145417	0.0682986	0.120635	414.463	447.641
ASPDH	0	0	7.24166	5.85875	1.52655	0.947708	2.39426	-0.171745	0.841554	0.890032	3.2751	1.62284
ASPG	0.807276	0	1.60926	5.12641	3.05309	5.68625	6.38468	2.03117	0.00564584	0.0135653	1.88574	5.04134
ASPH	23503.8	15864.7	5676.66	5031.93	7723.56	7824.28	6331.21	-0.480272	0.000166562	0.000536805	12519.3	7293.01
ASPHD1	2.42183	7.07657	4.02314	1.46469	1.52655	0	2.39426	-1.32712	0.0958667	0.159977	3.74656	1.30693
ASPHD2	174.372	195.111	183.455	215.309	220.586	205.653	205.906	0.135925	0.247578	0.348815	192.062	210.715
ASPM	6919.97	8943.78	604.276	391.804	139.679	142.156	112.53	-3.95421	2.9242e-44	9.09193e-43	4214.96	131.455
ASPN	63.7748	53.5798	10.4602	4.39406	5.34291	7.58167	4.78851	-1.78986	1.46168e-05	5.48574e-05	33.0522	5.90436
ASPRV1	0	2.02188	5.6324	2.19703	5.34291	7.58167	17.5579	3.03329	5.56994e-05	0.000192678	2.46283	10.1608
ASPSCR1	12.9164	17.186	17.7018	18.3086	12.9756	13.2679	24.7406	0.0463159	0.865837	0.90834	16.5282	16.9947
ASRGL1	1.61455	0	0	0.732344	0	0	0	-1.84307	0.227673	0.326646	0.586724	0
ASS1	5.65093	7.07657	45.8638	34.4202	43.5065	35.0652	37.51	1.12987	3.20754e-06	1.31287e-05	23.2529	38.6939
ASTE1	170.335	169.838	89.3138	91.543	92.356	112.777	104.549	-0.268484	0.0487404	0.0906329	130.257	103.227
ASTL	0	0	1.60926	2.19703	3.05309	0.947708	1.59617	1.71988	0.0863748	0.147	0.951572	1.86566
ASTN2	1.61455	2.02188	4.82777	14.6469	7.63273	5.68625	7.18277	0.618513	0.20849	0.303911	5.77777	6.83391
ASUN	1116.46	894.681	711.292	705.979	782.355	813.134	719.873	-0.126473	0.0220752	0.0454734	857.104	771.787
ASXL1	1191.54	1521.46	1557.76	1603.1	1441.82	1418.72	1468.48	-0.0202523	0.761582	0.828553	1468.47	1443.01
ASXL2	950.971	1013.97	1461.21	1497.64	1342.6	1311.63	1254.59	0.107926	0.046905	0.0877114	1230.95	1302.94
ASXL3	6.45821	18.1969	11.2648	8.05578	3.81636	5.68625	8.77894	-0.815785	0.0644247	0.114871	10.9939	6.09385
ATAD1	4838	3573.67	2856.43	2620.33	3610.28	3825.9	3295.29	0.0808125	0.444973	0.555031	3472.11	3577.16
ATAD2	3966.15	3063.15	1227.86	1057.5	623.594	630.226	564.246	-1.7083	4.16276e-58	1.94807e-56	2328.67	606.022
ATAD2B	1030.89	951.294	1313.15	1226.68	1151.78	1276.56	1272.15	0.13463	0.0422461	0.080199	1130.5	1233.5
ATAD3A	72.6548	63.6892	40.2314	46.1377	49.6127	25.5881	45.4908	-0.448193	0.0745707	0.129903	55.6783	40.2306
ATAD3B	94.4513	79.8642	70.0027	91.543	62.5884	55.9148	86.1932	-0.328174	0.0607816	0.109344	83.9653	68.2321
ATAD3C	4.03638	2.02188	4.82777	1.46469	0.763273	1.89542	0	-1.90615	0.0454359	0.0853402	3.08768	0.88623
ATAD5	1307.79	1282.88	457.029	381.551	228.219	220.816	207.502	-1.74095	2.31155e-35	5.37428e-34	857.312	218.846
ATAT1	77.4985	79.8642	61.9564	68.8403	54.1924	47.3854	59.8564	-0.409769	0.0171046	0.0363714	72.0399	53.8114
ATE1	623.217	630.826	630.829	609.31	800.673	900.323	718.277	0.367486	3.80649e-07	1.72259e-06	623.546	806.424
ATE1-AS1	1.61455	6.06564	0	2.19703	0	3.79083	2.39426	-0.103954	0.906483	0.936402	2.4693	2.0617
ATF1	388.3	299.238	362.083	403.521	446.515	439.737	365.523	0.197766	0.023855	0.0486455	363.286	417.258
ATF2	765.298	848.178	740.258	703.05	706.791	704.147	697.526	-0.117087	0.161864	0.247274	764.196	702.821
ATF3	19.3746	19.2078	371.738	415.971	762.509	742.056	713.488	2.90471	5.15819e-37	1.27737e-35	206.573	739.351
ATF4	1843.01	2158.36	3745.55	3743.74	3678.97	3777.56	3549.08	0.409962	0.000415889	0.0012569	2872.66	3668.54
ATF5	78.3058	63.6892	50.6916	58.5875	77.0905	65.3919	79.0104	0.243214	0.119295	0.191626	62.8185	73.8309
ATF6	4398.85	3109.65	2756.66	2610.07	3385.88	3642.04	3243.42	0.113215	0.33964	0.448894	3218.81	3423.78
ATF6B	469.835	595.443	577.723	686.939	555.663	518.396	713.488	0.0363469	0.656104	0.74413	582.485	595.849
ATF7	245.412	283.063	287.252	285.614	315.995	289.999	323.224	0.173082	0.140683	0.219958	275.335	309.739
ATF7IP	1129.38	1461.82	2672.98	2513.4	2611.92	2816.59	2822.03	0.579301	4.46627e-13	3.41491e-12	1944.39	2750.18
ATF7IP2	73.4621	85.9298	52.3009	51.9964	45.0331	43.5946	59.0583	-0.36962	0.0659625	0.117212	65.9223	49.2287
ATG10	52.4729	96.0392	86.0953	90.0783	93.8825	81.5029	83.7989	0.108426	0.468681	0.577262	81.1714	86.3948
ATG101	86.3785	97.0502	87.7045	119.372	96.1724	98.5617	132.482	0.159026	0.275229	0.380304	97.6263	109.072
ATG12	556.213	529.732	474.731	470.897	515.972	538.298	527.534	0.0586759	0.427436	0.538307	507.893	527.268
ATG13	340.67	382.135	591.402	588.804	659.468	738.265	683.959	0.582054	2.19671e-20	2.57827e-19	475.753	693.897
ATG14	297.078	270.932	502.088	478.221	486.205	538.298	476.457	0.414062	2.7861e-08	1.42076e-07	387.08	500.32
ATG16L1	704.752	630.826	832.791	775.552	815.175	901.27	926.577	0.261837	0.00253057	0.0065904	735.98	881.007
ATG16L2	62.1602	91.9955	121.499	113.513	46.5596	45.49	55.0679	-0.973088	5.28553e-08	2.62707e-07	97.292	49.0392
ATG2A	56.5093	74.8095	128.741	166.242	125.177	109.934	134.876	0.315399	0.00721056	0.0168761	106.575	123.329
ATG2B	900.113	1055.42	1366.26	1250.11	1064.77	1117.35	1057.46	-0.0719086	0.335378	0.444549	1142.98	1079.86
ATG3	687.799	607.574	553.585	532.414	564.822	591.37	592.179	-0.0220126	0.74357	0.813311	595.343	582.79
ATG4A	228.459	197.133	259.09	273.164	286.991	353.495	331.205	0.443137	2.4763e-06	1.02553e-05	239.462	323.897
ATG4B	222.808	228.472	258.286	317.837	241.957	245.456	306.465	0.0488972	0.588567	0.686035	256.851	264.626
ATG4C	221.194	179.947	136.787	114.246	125.177	165.849	126.896	-0.186431	0.0836739	0.142976	163.043	139.307
ATG4D	16.1455	21.2297	36.2083	19.0409	19.8451	17.0587	33.5196	0.0688712	0.787571	0.848973	23.1561	23.4745
ATG5	582.046	680.362	609.104	587.34	733.505	756.271	745.411	0.279538	0.000370799	0.00113017	614.713	745.063
ATG7	499.704	383.146	374.152	322.964	328.971	368.658	357.542	-0.157736	0.0450342	0.0846917	394.991	351.724
ATG9A	828.265	753.15	1051.65	1104.37	947.221	847.251	949.721	-0.0266373	0.813099	0.868032	934.36	914.731
ATG9B	1.61455	2.02188	1.60926	2.92938	4.57964	9.47708	9.57702	2.04349	0.00134947	0.00370363	2.04377	7.87791
ATHL1	33.0983	49.536	33.7944	40.2789	118.307	99.5094	164.406	1.71061	6.32438e-20	7.23222e-19	39.1769	127.407
ATIC	1189.92	690.471	452.201	413.774	403.008	379.083	338.388	-0.75292	1.40353e-07	6.63794e-07	686.593	373.493
ATL1	126.742	115.247	193.916	166.974	265.619	253.986	222.666	0.749922	8.45654e-14	6.76931e-13	150.72	247.423
ATL2	2011.73	1796.44	3842.1	3545.28	3864.45	4376.52	3735.84	0.579981	1.83163e-22	2.3776e-21	2798.89	3992.27
ATL3	3958.07	3482.69	5831.14	5701.3	4920.82	5257.89	4648.85	0.0848907	0.379029	0.489365	4743.3	4942.52
ATM	3319.52	3148.06	2271.47	1945.84	1438.01	1527.71	1325.62	-0.865724	1.91477e-20	2.25606e-19	2671.22	1430.44
ATMIN	624.832	975.556	1355.8	1420.01	1673.86	1816.76	1712.69	0.717124	6.0407e-17	5.81788e-16	1094.05	1734.43
ATN1	129.164	190.057	102.188	111.316	87.7764	76.7644	103.751	-0.540101	0.00719208	0.0168437	133.181	89.4306
ATOX1	50.8584	70.7657	56.324	72.502	67.168	73.9212	84.597	0.266279	0.114281	0.184973	62.6125	75.2287
ATP10A	13.7237	12.1313	28.162	35.1525	330.497	310.848	308.061	3.89617	1.03963e-26	1.67027e-25	22.2924	316.469
ATP10B	3.2291	5.0547	391.05	383.748	1143.38	1734.31	1564.25	5.15052	1.31725e-212	6.32659e-210	195.77	1480.65
ATP10D	4226.9	3276.45	7102.46	6370.66	6158.08	6602.68	5928.18	0.302464	0.00764471	0.0177964	5244.12	6229.65
ATP11A	1153.6	1015.99	683.934	707.444	506.813	520.292	550.679	-0.719829	8.7358e-14	6.98673e-13	890.242	525.928
ATP11A-AS1	16.9528	18.1969	5.6324	2.92938	3.05309	3.79083	3.19234	-1.36647	0.00839	0.0193292	10.9279	3.34542
ATP11B	5026.1	3712.17	9215.41	8161.24	6853.43	8484.83	7360.74	0.285532	0.000438088	0.00131853	6528.73	7566.33
ATP11C	2745.55	1984.47	1433.04	1365.82	1435.72	1514.44	1334.4	-0.340876	2.86205e-05	0.0001036	1882.22	1428.18
ATP12A	0	1.01094	1104.76	883.939	873.184	2032.83	1596.97	5.32815	1.66372e-43	5.01065e-42	497.426	1501
ATP13A1	358.431	387.19	493.237	586.607	445.751	374.345	486.034	-0.0539772	0.5723	0.671146	456.366	435.377
ATP13A2	372.154	324.511	368.52	475.291	373.24	344.966	478.851	0.0226104	0.881301	0.918979	385.119	399.019
ATP13A3	10284.7	7168.57	9072.99	8250.59	6596.2	6861.41	5978.45	-0.420789	4.99129e-08	2.48557e-07	8694.21	6478.69
ATP13A4	1.61455	6.06564	284.034	268.77	240.431	452.057	378.292	3.02563	9.10719e-22	1.15028e-20	140.121	356.927
ATP13A4-AS1	0	0	10.4602	11.7175	9.92255	16.111	14.3655	2.92835	4.57093e-06	1.83551e-05	5.54442	13.4664
ATP13A5	1.61455	2.02188	16.0926	12.4498	6.10618	16.111	17.5579	1.48989	0.00261371	0.00678464	8.04471	13.2584
ATP1A1	11387.4	10576.4	18158.9	16570	13289.3	12379.9	12738.2	-0.116073	0.154598	0.238086	14173.2	12802.5
ATP1A1-AS1	28.2547	33.361	20.9203	22.7027	12.2124	5.68625	9.57702	-1.46761	6.56677e-06	2.59024e-05	26.3097	9.15854
ATP1A2	0	0	1.60926	0.732344	0.763273	0	1.59617	0.877194	0.488963	0.595286	0.5854	0.786481
ATP1A3	1.61455	4.04376	0	2.19703	0.763273	0	0.798085	-1.7502	0.149839	0.231991	1.96384	0.520453
ATP1B1	5272.32	3644.44	7858	7838.28	6425.23	7914.31	7380.69	0.281334	0.0310067	0.0612914	6153.26	7240.08
ATP1B2	0.807276	0	0	0.732344	0	0	0	-1.36897	0.45817	0.567689	0.384905	0
ATP1B3	8517.57	5894.79	9410.94	8751.51	9658.45	9895.02	8636.88	0.215106	0.0625794	0.112102	8143.7	9396.78
ATP2A1	4.03638	9.09845	8.04629	5.85875	9.15927	0.947708	10.3751	0.0786635	0.852795	0.898635	6.75997	6.82736
ATP2A1-AS1	0.807276	1.01094	1.60926	0.732344	0	0	0	-2.73919	0.0638202	0.113971	1.03995	0
ATP2A2	23754.9	21781.7	16791	16446.2	14435.8	14029.9	13756.6	-0.462881	3.68216e-11	2.40183e-10	19693.5	14074.1
ATP2B1	4930.03	3190.52	4129.35	3962.71	3433.2	3616.45	3304.87	-0.226152	0.0191684	0.040198	4053.16	3451.51
ATP2B2	1.61455	0	0.804629	1.46469	0	0	0.798085	-1.75449	0.225107	0.323498	0.970967	0.266028
ATP2B4	3831.33	4127.66	12229.6	11434.1	9327.96	9498.88	9783.72	0.462512	2.81356e-11	1.86322e-10	7905.66	9536.85
ATP2C1	6411.39	4647.29	4221.08	3738.62	4275.09	4472.23	3762.17	-0.163364	0.0409827	0.0781587	4754.59	4169.83
ATP2C2	377.805	374.048	389.44	403.521	299.966	318.43	369.513	-0.236003	0.0269702	0.0542107	386.204	329.303
ATP4A	3.2291	2.02188	0.804629	1.46469	1.52655	1.89542	3.99043	0.563928	0.490286	0.596627	1.88007	2.4708
ATP4B	2.42183	0	0	0.732344	0	0	0	-2.15243	0.163185	0.248959	0.788543	0
ATP5A1	5798.66	4134.74	3986.94	3972.23	3647.68	3645.83	3525.94	-0.29733	6.49074e-06	2.5619e-05	4473.14	3606.48
ATP5B	5940.74	4354.12	4795.59	4759.5	4847.54	5009.59	4557.07	-0.044528	0.569861	0.668845	4962.49	4804.73
ATP5C1	1703.35	1146.41	1169.93	1091.92	1262.45	1396.92	1186.75	0.0178301	0.831749	0.882727	1277.9	1282.04
ATP5D	5.65093	5.0547	4.82777	6.59109	3.05309	2.84312	3.99043	-0.777166	0.156787	0.240828	5.53112	3.29555
ATP5F1	1558.85	1127.2	977.624	1071.42	1015.92	1118.3	987.231	-0.170962	0.0572436	0.103956	1183.77	1040.48
ATP5G1	179.215	196.122	127.936	150.13	117.544	90.98	119.713	-0.554495	6.04705e-05	0.000208157	163.351	109.412
ATP5G2	164.684	236.56	313.001	331.019	317.521	279.574	324.023	0.278093	0.0186216	0.0392134	261.316	307.039
ATP5G3	875.894	879.517	716.924	725.02	797.62	790.389	722.267	-0.046671	0.559227	0.659246	799.339	770.092
ATP5H	499.704	474.13	671.865	702.318	738.085	720.258	683.161	0.29809	0.000118706	0.000390923	587.004	713.835
ATP5I	88.8004	124.346	114.257	158.919	148.075	128.888	121.309	0.148311	0.303063	0.411027	121.58	132.757
ATP5J	208.277	289.129	180.237	154.525	215.243	224.607	207.502	0.0826825	0.498541	0.604296	208.042	215.784
ATP5J2	85.5712	84.9189	98.9693	103.993	87.7764	63.4964	75.8181	-0.305562	0.0828243	0.14179	93.3631	75.697
ATP5L	307.572	354.84	333.116	352.99	392.322	412.253	363.927	0.209129	0.0121811	0.0269469	337.129	389.501
ATP5L2	12.9164	12.1313	12.0694	12.4498	12.2124	9.47708	9.57702	-0.242272	0.494178	0.600123	12.3917	10.4222
ATP5O	825.843	693.504	550.366	580.749	574.744	585.684	501.197	-0.241014	0.0104293	0.0234588	662.616	553.875
ATP5S	61.353	72.7876	47.4731	41.0113	53.4291	47.3854	47.8851	-0.122622	0.491713	0.598004	55.6562	49.5665
ATP5SL	125.128	120.302	75.6351	95.2047	99.9887	76.7644	103.751	-0.134984	0.301569	0.409596	104.067	93.5014
ATP6AP1	804.047	927.031	1296.26	1347.51	1415.87	1380.81	1561.85	0.436853	5.79451e-07	2.57438e-06	1093.71	1452.84
ATP6AP1L	61.353	67.7329	81.2675	57.1228	61.0618	55.9148	43.0966	-0.322549	0.0719763	0.126033	66.8691	53.3577
ATP6AP2	4699.15	3725.31	4284.65	3796.47	4630.78	5043.7	4237.03	0.16905	0.0441082	0.0831975	4126.4	4637.17
ATP6V0A1	1032.51	991.731	2401.01	2312.74	1582.26	1679.34	1772.55	0.102627	0.159225	0.243896	1684.5	1678.05
ATP6V0A2	1483.77	1005.88	1099.12	1008.44	1251	1268.03	1161.21	0.100376	0.406547	0.517174	1149.3	1226.75
ATP6V0A4	4.03638	3.03282	3.21852	4.39406	0	3.79083	1.59617	-1.12643	0.148076	0.229847	3.67044	1.79567
ATP6V0B	804.047	493.338	316.219	361.046	310.652	318.43	382.283	-0.48919	0.00746811	0.0174297	493.662	337.122
ATP6V0C	122.706	114.236	52.3009	68.8403	68.6945	64.4442	71.0296	-0.335053	0.152844	0.235844	89.5208	68.0561
ATP6V0D1	263.979	214.319	341.967	392.536	384.689	389.508	490.024	0.481601	0.000323585	0.000996079	303.2	421.407
ATP6V0D2	0	0	34.599	25.632	12.2124	21.7973	19.9521	2.15382	9.56172e-05	0.00031915	15.0578	17.9873
ATP6V0E1	1026.85	690.471	681.521	701.585	973.936	1107.87	1008.78	0.410925	0.00829472	0.0191284	775.108	1030.2
ATP6V0E2	15.3382	16.175	8.04629	10.9852	7.63273	8.52937	6.38468	-0.730654	0.0467611	0.0874782	12.6362	7.51559
ATP6V0E2-AS1	12.1091	16.175	4.82777	5.12641	4.57964	3.79083	4.78851	-0.954923	0.0454568	0.0853619	9.55959	4.38633
ATP6V1A	3058.77	1614.47	3501.74	3317.52	3772.86	4386.94	3837.99	0.496138	0.000122954	0.000403894	2873.13	3999.26
ATP6V1B1	0	1.01094	0	0.732344	0	0	0.798085	-0.450721	0.778579	0.842064	0.435821	0.266028
ATP6V1B1-AS1	2.42183	5.0547	0	0	0.763273	0.947708	0.798085	0.0116705	0.992488	0.99609	1.86913	0.836355
ATP6V1B2	1448.25	969.491	1779.84	1701.97	1444.11	1612.05	1435.75	0.0389445	0.606228	0.701861	1474.89	1497.31
ATP6V1C1	738.657	690.471	773.248	745.526	752.587	715.52	644.853	-0.0656544	0.32073	0.42972	736.976	704.32
ATP6V1C2	70.233	76.8314	37.0129	41.0113	32.0575	27.4835	28.7311	-0.85089	0.000202779	0.000643527	56.2721	29.424
ATP6V1D	964.695	710.69	1417.76	1422.94	1627.3	1868.88	1772.55	0.678631	3.59288e-23	4.81452e-22	1129.02	1756.24
ATP6V1E1	871.051	509.513	928.542	999.649	1239.55	1300.26	1210.69	0.60807	8.28086e-08	4.02702e-07	827.189	1250.17
ATP6V1E2	7.26548	33.361	15.2879	21.9703	21.3716	18.9542	11.9713	-0.130789	0.688413	0.770429	19.4712	17.4324
ATP6V1F	60.5457	95.0283	111.039	147.201	119.071	110.882	133.28	0.28815	0.0204372	0.0425265	103.453	121.078
ATP6V1G1	419.783	470.087	1106.36	1153.44	1497.54	1613	1478.85	1.10442	8.55652e-49	3.05607e-47	787.419	1529.8
ATP6V1G2	4.03638	9.09845	3.21852	2.92938	0.763273	0	3.19234	-1.71523	0.0370711	0.0716417	4.82068	1.31854
ATP6V1H	938.055	650.034	1051.65	960.103	947.221	999.832	934.558	0.0999537	0.181167	0.271068	899.96	960.537
ATP7A	1184.27	1013.97	1267.29	1102.91	973.936	1187.48	990.424	-0.122819	0.101239	0.167471	1142.11	1050.61
ATP7B	257.521	307.326	411.165	421.098	332.787	355.391	352.754	0.0202195	0.797992	0.856816	349.277	346.977
ATP8A1	41.1711	27.2954	41.0361	47.6024	76.3273	68.235	69.4334	0.875311	1.26464e-07	6.02635e-07	39.2762	71.3319
ATP8A2	9.68731	7.07657	3.21852	3.66172	6.86945	3.79083	1.59617	-0.344827	0.571975	0.670938	5.91103	4.08549
ATP8B1	2276.52	1463.84	2794.48	2646.69	2814.95	3115.12	2826.82	0.366652	0.000569022	0.00167396	2295.38	2918.96
ATP8B2	430.278	543.885	589.793	606.381	651.072	634.964	621.708	0.238411	0.00232501	0.00609854	542.584	635.915
ATP8B3	21.7965	23.2516	33.7944	32.9555	25.188	34.1175	31.1253	0.139026	0.563165	0.662733	27.9495	30.1436
ATP8B4	0.807276	1.01094	4.02314	1.46469	2.28982	3.79083	1.59617	0.683732	0.414013	0.524769	1.82651	2.55894
ATP8B5P	4.03638	5.0547	4.82777	6.59109	3.05309	4.73854	5.5866	-0.201522	0.715385	0.792187	5.12749	4.45941
ATP9A	402.023	367.982	1147.4	1130.01	828.151	802.709	797.287	0.270688	0.000385495	0.00117105	761.853	809.382
ATP9B	483.558	437.737	481.168	458.447	296.913	303.267	338.388	-0.575309	8.01875e-12	5.51017e-11	465.228	312.856
ATPAF1	249.448	217.352	164.949	185.283	213.716	251.143	231.445	0.19546	0.0574187	0.104228	204.258	232.101
ATPAF2	73.4621	97.0502	73.2212	73.2344	65.6415	58.7579	70.2315	-0.273072	0.0508462	0.0940503	79.242	64.8769
ATPIF1	312.416	289.129	279.206	253.391	229.745	221.764	246.608	-0.278453	0.00125134	0.00346086	283.535	232.706
ATR	3618.21	3018.66	2660.1	2353.02	2343.25	2275.45	2103.75	-0.357967	8.15478e-11	5.18221e-10	2912.5	2240.82
ATRAID	1324.74	872.441	551.171	512.641	695.341	757.219	684.757	-0.0958068	0.487949	0.594358	815.248	712.439
ATRIP	330.176	261.833	201.157	178.692	176.316	144.052	159.617	-0.556742	2.78833e-06	1.1472e-05	242.965	159.995
ATRN	4746.78	4446.11	6473.24	5940.77	3752.25	3922.56	3760.58	-0.493235	2.98459e-09	1.66682e-08	5401.73	3811.8
ATRNL1	1.61455	0	2.41389	0.732344	2.28982	0.947708	0.798085	0.360906	0.708966	0.787279	1.1902	1.3452
ATRX	2952.21	3090.44	4547.76	4100.39	3598.07	3851.49	3604.15	0.0225476	0.751766	0.820553	3672.7	3684.57
ATXN1	209.892	269.921	1881.22	1753.96	1173.15	1244.34	1271.35	0.845186	6.61571e-08	3.25366e-07	1028.75	1229.61
ATXN10	824.229	905.802	691.176	678.15	702.974	768.591	705.507	-0.0842321	0.288591	0.395248	774.839	725.691
ATXN1L	527.958	718.778	998.544	1141.72	1288.4	1350.48	1415.8	0.726649	2.32571e-32	4.85103e-31	846.751	1351.56
ATXN2	654.701	647.001	615.541	679.615	523.605	518.396	468.476	-0.368401	9.58968e-05	0.000319949	649.214	503.492
ATXN2L	756.418	841.101	655.772	729.414	633.516	562.939	553.871	-0.346484	0.00133481	0.00366727	745.676	583.442
ATXN3	472.256	345.741	553.585	541.202	623.594	629.278	553.073	0.343176	7.04718e-06	2.76539e-05	478.196	601.982
ATXN7	784.672	910.856	928.542	880.277	1136.51	1276.56	1193.94	0.457004	6.48814e-13	4.89318e-12	876.087	1202.34
ATXN7L1	124.32	150.63	204.376	175.763	200.741	247.352	188.348	0.386596	8.03888e-05	0.000271697	163.772	212.147
ATXN7L2	35.5201	47.5141	30.5759	30.0261	22.8982	27.4835	35.1157	-0.314783	0.13251	0.209117	35.9091	28.4992
ATXN7L3	487.595	569.159	679.107	753.582	810.596	759.114	901.038	0.421129	3.85543e-10	2.32306e-09	622.36	823.583
ATXN7L3B	730.585	806.729	1255.22	1302.84	1475.41	1541.92	1388.67	0.562519	1.49928e-29	2.78082e-28	1023.84	1468.67
AUH	92.8367	104.127	140.81	115.71	121.36	126.045	114.126	0.0956166	0.438262	0.548421	113.371	120.511
AUNIP	183.252	196.122	41.8407	42.4759	41.2167	38.856	21.5483	-1.3664	1.07493e-12	7.96527e-12	115.923	33.8737
AUP1	2002.85	1386	1027.51	1156.37	1033.47	934.44	1074.22	-0.428324	0.00157044	0.00425254	1393.18	1014.04
AURKA	1219.79	810.773	76.4397	76.8961	80.9069	75.8167	55.866	-1.96923	5.15805e-58	2.40766e-56	545.976	70.8632
AURKAIP1	40.3638	60.6564	32.9898	33.6878	27.4778	34.1175	26.3368	-0.493038	0.0222819	0.0458061	41.9244	29.3107
AURKAPS1	92.8367	75.8204	58.7379	50.5317	45.7964	46.4377	44.6928	-0.561982	0.0056805	0.0136378	69.4817	45.6423
AURKB	344.707	333.61	26.5527	13.9145	4.57964	1.89542	3.19234	-4.59682	1.30149e-20	1.54343e-19	179.696	3.22246
AURKC	2.42183	8.08751	17.7018	15.3792	17.5553	12.3202	18.356	0.738538	0.0441409	0.0832419	10.8976	16.0771
AUTS2	179.215	314.402	447.374	431.351	441.172	434.05	444.533	0.417002	0.00667299	0.0157512	343.085	439.918
AVEN	167.106	149.619	107.016	98.1341	135.863	143.104	121.309	0.0698284	0.507606	0.612598	130.469	133.425
AVIL	54.0875	50.547	56.324	37.3495	30.5309	38.856	55.866	-0.242414	0.209738	0.305452	49.577	41.751
AVL9	922.716	937.141	1412.12	1255.24	1347.94	1497.38	1310.46	0.309591	2.22172e-11	1.48258e-10	1131.8	1385.26
AVPI1	48.4366	65.711	327.484	343.469	405.298	416.044	409.418	1.50594	1.17053e-34	2.65383e-33	196.275	410.253
AWAT1	0	0	0.804629	0.732344	1.52655	0	0	0.596192	0.67454	0.759002	0.384243	0.508848
AXDND1	4.03638	5.0547	5.6324	5.12641	3.81636	0.947708	0.798085	-1.36652	0.0478234	0.0891456	4.96247	1.85405
AXIN1	106.56	165.794	229.319	260.714	216.006	186.699	273.743	0.310424	0.00416901	0.0103466	190.597	225.483
AXIN2	5.65093	5.0547	4.02314	3.66172	1.52655	4.73854	3.19234	-0.567345	0.352379	0.461585	4.59762	3.15248
AXL	5372.42	3702.06	979.233	889.798	1247.19	1175.16	1106.15	-0.800526	5.75662e-10	3.4145e-09	2735.88	1176.16
AZGP1	0	1.01094	0	0	0.763273	0.947708	2.39426	2.4545	0.0720007	0.126063	0.252735	1.36841
AZI2	532.802	627.793	659.796	599.79	1187.65	1320.16	1174.78	1.02104	4.43129e-46	1.45722e-44	605.045	1227.53
AZIN1	2109.41	2146.22	2476.65	2446.03	2626.42	2730.35	2584.2	0.207916	0.000223908	0.000706281	2294.58	2646.99
AZIN1-AS1	0.807276	0	0	2.19703	1.52655	5.68625	1.59617	1.79229	0.0505723	0.093591	0.751077	2.93632
AZIN2	9.68731	10.1094	9.65555	15.3792	23.6615	20.8496	19.154	0.964992	0.0011045	0.00307901	11.2079	21.2217
B2M	15237.3	7938.91	3092.99	3015.06	39762.7	44573.6	38683.2	2.74629	5.39914e-21	6.50856e-20	7321.07	41006.5
B3GALNT1	1307.79	784.489	123.108	104.725	303.019	289.051	225.858	-0.339392	0.0546354	0.0998349	580.027	272.643
B3GALNT2	2231.31	1599.31	969.578	955.709	1218.95	1189.37	1041.5	-0.23224	0.0870348	0.147945	1438.98	1149.94
B3GALT2	75.0767	85.9298	43.45	37.3495	38.9269	39.8037	39.1062	-0.509131	0.01316	0.0288474	60.4515	39.2789
B3GALT4	10.4946	13.1422	23.3342	34.4202	20.6084	30.3267	36.7119	0.756934	0.00633007	0.0150176	20.3478	29.2156
B3GALT5	5.65093	3.03282	4.02314	1.46469	7.63273	9.47708	9.57702	1.36164	0.0181982	0.0384283	3.5429	8.89561
B3GALT6	174.372	146.586	156.098	168.439	87.7764	70.1304	79.8085	-1.03113	4.4798e-10	2.68156e-09	161.374	79.2384
B3GAT3	86.3785	81.8861	64.3703	72.502	52.6658	40.7515	54.2698	-0.633301	9.4214e-05	0.000314982	76.2842	49.229
B3GLCT	1752.6	1056.43	499.674	429.886	421.327	417.939	374.302	-0.975991	8.53346e-16	7.74076e-15	934.647	404.523
B3GNT2	2358.86	1390.04	1848.23	1669.74	3114.15	3505.57	3106.15	0.828245	3.55461e-07	1.61461e-06	1816.72	3241.96
B3GNT3	585.275	469.076	165.754	162.58	201.504	231.241	261.772	-0.34368	0.0565505	0.102881	345.671	231.506
B3GNT4	27.4474	24.2625	35.4037	30.0261	21.3716	22.745	25.5387	-0.332005	0.145274	0.226074	29.2849	23.2185
B3GNT5	4786.34	3386.65	5433.66	4864.96	8879.15	9679.89	9210.7	1.00825	1.31336e-18	1.40505e-17	4617.9	9256.58
B3GNT7	19.3746	19.2078	7.24166	2.19703	62.5884	43.5946	61.4525	2.37377	4.11528e-12	2.90441e-11	12.0053	55.8785
B3GNT8	8.07276	3.03282	9.65555	16.1116	6.86945	11.3725	15.1636	0.440443	0.333908	0.443212	9.21817	11.1352
B3GNT9	33.9056	38.4157	66.7842	59.3199	42.7433	35.0652	39.9043	-0.296388	0.124516	0.198596	49.6063	39.2376
B3GNTL1	11.3019	8.08751	5.6324	1.46469	3.05309	3.79083	2.39426	-0.848802	0.128615	0.20403	6.62162	3.07939
B4GALNT1	24.2183	15.1641	2.41389	2.19703	0.763273	0.947708	0	-3.49594	0.00148406	0.00403677	10.9983	0.570327
B4GALNT2	12.9164	17.186	12.0694	16.1116	6.86945	15.1633	9.57702	-0.483265	0.122374	0.195659	14.5708	10.5366
B4GALNT3	22.6037	32.3501	307.368	317.837	250.353	350.652	339.984	1.77559	2.9934e-39	7.94077e-38	170.04	313.663
B4GALNT4	41.9783	62.6782	107.016	130.357	183.185	159.215	187.55	1.16969	1.39813e-20	1.65589e-19	85.5074	176.65
B4GALT1	8512.72	5698.66	7647.19	8068.23	9795.84	9459.08	9361.54	0.346194	0.0192084	0.0402704	7481.7	9538.82
B4GALT1-AS1	6.45821	3.03282	3.21852	5.12641	15.2655	7.58167	9.57702	1.28045	0.00406241	0.010115	4.45899	10.808
B4GALT2	147.731	178.936	147.247	167.707	166.393	135.522	150.838	-0.0856887	0.433601	0.544118	160.405	150.918
B4GALT3	368.118	294.183	251.044	276.094	247.3	253.986	249.003	-0.246599	0.0231855	0.047418	297.36	250.096
B4GALT4	800.01	615.662	1342.93	1283.07	1591.42	1680.29	1556.27	0.731257	5.21082e-14	4.22679e-13	1010.42	1609.33
B4GALT4-AS1	4.84366	11.1203	21.725	22.7027	19.8451	20.8496	25.5387	0.68077	0.0513908	0.0949238	15.0979	22.0778
B4GALT5	1206.88	943.206	765.202	768.961	1298.33	1554.24	1371.11	0.628734	7.68005e-07	3.37025e-06	921.062	1407.89
B4GALT6	894.462	775.39	253.458	212.38	187.765	161.11	151.636	-1.39299	1.24184e-37	3.12188e-36	533.922	166.837
B4GALT7	54.0875	57.6235	60.3472	77.6284	50.376	35.0652	55.0679	-0.420838	0.0123715	0.0273094	62.4217	46.8364
B4GAT1	221.194	226.45	148.856	127.428	95.4091	108.039	107.741	-0.753897	6.79735e-07	2.99803e-06	180.982	103.73
B9D1	21.7965	23.2516	11.2648	22.7027	6.10618	15.1633	11.1732	-0.882066	0.00863717	0.0198211	19.7539	10.8142
B9D2	11.3019	6.06564	5.6324	7.32344	3.81636	3.79083	4.78851	-0.883144	0.0742946	0.129462	7.58083	4.1319
BAALC	1.61455	1.01094	8.04629	8.05578	6.86945	10.4248	11.1732	1.7706	0.000934558	0.00264444	4.68189	9.48914
BAALC-AS1	0	4.04376	1.60926	4.39406	1.52655	4.73854	2.39426	0.231214	0.75445	0.822697	2.51177	2.88645
BAAT	8.88004	5.0547	4.02314	3.66172	9.15927	10.4248	9.57702	0.889749	0.0393573	0.0753973	5.4049	9.72036
BABAM1	300.307	310.358	261.504	299.529	241.957	223.659	241.82	-0.313144	0.000317144	0.000978066	292.924	235.812
BACE1	447.231	435.715	495.651	503.853	489.258	479.54	458.899	0.0192637	0.765914	0.831769	470.612	475.899
BACE1-AS	9.68731	10.1094	12.0694	16.1116	7.63273	14.2156	7.98085	-0.291715	0.43517	0.545674	11.9944	9.94307
BACE2	2395.99	1935.95	1951.22	1893.84	2342.48	2294.4	2023.15	0.120396	0.321526	0.430439	2044.25	2220.01
BACH1	1502.34	1967.29	3735.09	3650	5145.22	5625.6	5123.71	1.059	2.09258e-56	9.38371e-55	2713.68	5298.17
BACH1-IT2	40.3638	35.3829	22.5296	24.1673	14.5022	21.7973	25.5387	-0.530113	0.0675231	0.119543	30.6109	20.6127
BACH2	9.68731	17.186	37.0129	31.4908	20.6084	20.8496	25.5387	0.0674321	0.8011	0.859193	23.8442	22.3322
BAD	12.1091	11.1203	8.04629	15.3792	8.396	7.58167	10.3751	-0.417495	0.244292	0.345331	11.6637	8.78426
BAG1	318.067	374.048	706.464	791.664	1588.37	1700.19	1557.06	1.66169	9.97243e-154	2.16675e-151	547.561	1615.21
BAG2	205.855	161.75	37.8176	37.3495	43.5065	33.1698	31.9234	-1.16642	1.03888e-10	6.55396e-10	110.693	36.1999
BAG3	1045.42	768.314	1026.71	1173.21	1172.39	1124.93	1215.48	0.220557	0.0347704	0.0677045	1003.41	1170.93
BAG4	695.065	623.749	660.6	699.388	829.677	893.689	759.777	0.302293	2.2559e-06	9.37654e-06	669.701	827.714
BAG5	1180.24	1130.23	1441.89	1430.27	1817.35	1922.9	1696.73	0.490211	7.52397e-25	1.10475e-23	1295.66	1812.33
BAG6	874.28	802.686	1075.79	1235.46	991.491	884.212	1041.5	-0.0270608	0.697366	0.777968	997.055	972.401
BAHCC1	53.2802	59.6454	67.5888	78.3608	83.96	65.3919	76.6162	0.229944	0.155213	0.238892	64.7188	75.3227
BAHD1	126.742	175.903	317.024	311.978	296.913	301.371	343.975	0.528457	6.99844e-10	4.12427e-09	232.912	314.086
BAIAP2	123.513	151.641	336.335	350.06	270.962	254.934	316.042	0.358868	1.81988e-05	6.74271e-05	240.387	280.646
BAIAP2-AS1	30.6765	48.5251	97.3601	122.301	75.564	63.4964	82.2028	0.128439	0.365196	0.474707	74.7158	73.7544
BAIAP2L1	963.887	909.845	1935.94	1930.46	1702.1	1770.32	1799.68	0.374247	8.38177e-09	4.48609e-08	1435.03	1757.37
BAIAP2L2	0	1.01094	5.6324	0.732344	0.763273	0	1.59617	-1.0126	0.439754	0.549761	1.84392	0.786481
BAIAP3	2.42183	2.02188	4.82777	3.66172	1.52655	0.947708	1.59617	-1.1415	0.155241	0.238917	3.2333	1.35681
BAK1	108.982	144.564	135.178	150.13	165.63	145.947	171.588	0.263657	0.0263624	0.0530942	134.714	161.055
BAMBI	89.6076	42.4594	92.5323	71.0374	88.5396	90.0323	73.4238	0.193223	0.360382	0.469844	73.9092	83.9986
BANCR	3.2291	1.01094	0	0	0.763273	1.89542	0.798085	0.767151	0.469009	0.577473	1.06001	1.15226
BANF1	166.299	140.521	84.486	106.19	103.042	91.9277	102.953	-0.28426	0.0359731	0.0697265	124.374	99.3075
BANK1	27.4474	15.1641	4.82777	10.2528	13.7389	15.1633	19.9521	0.331193	0.288267	0.394893	14.423	16.2848
BANP	63.7748	60.6564	78.8536	85.6842	61.8251	62.5487	58.2602	-0.248555	0.0810558	0.139154	72.2423	60.878
BAP1	590.926	814.817	640.485	769.693	669.39	551.566	667.997	-0.154111	0.0153971	0.0331438	703.98	629.651
BARD1	910.607	805.719	407.947	371.298	473.229	496.599	452.514	-0.281448	0.000645378	0.001881	623.893	474.114
BARX2	11.3019	16.175	109.43	106.19	124.413	184.803	208.3	2.16343	1.31612e-32	2.76416e-31	60.7741	172.506
BASP1	499.704	536.809	634.047	705.979	741.901	692.775	557.861	0.168348	0.0533322	0.0979044	594.135	664.179
BATF	0	0	0	0	0	0	1.59617	1.80728	0.24426	0.345313	0	0.532057
BATF2	0.807276	1.01094	0.804629	0	87.0131	84.346	98.1645	7.1857	6.41858e-17	6.17856e-16	0.655711	89.8412
BAX	109.79	144.564	102.188	129.625	99.2255	87.1892	81.4047	-0.438778	0.000471898	0.00141144	121.542	89.2731
BAZ1A	5803.51	3274.43	4987.09	4799.05	5991.69	6231.18	5489.23	0.330783	0.00125291	0.00346466	4716.02	5904.03
BAZ1B	2918.3	3038.88	2523.32	2568.33	2810.37	2807.11	2765.36	0.0224031	0.661783	0.74885	2762.21	2794.28
BAZ2A	1247.24	1667.04	2375.26	2508.28	2572.23	2465.94	2885.88	0.484773	5.17018e-25	7.65917e-24	1949.46	2641.35
BAZ2B	2364.51	2326.17	4497.87	4363.3	4404.08	4905.34	4537.11	0.508262	2.73441e-22	3.52442e-21	3387.97	4615.51
BBC3	0.807276	1.01094	0.804629	5.12641	9.15927	3.79083	3.99043	1.48184	0.0117512	0.0260951	1.93731	5.64684
BBIP1	113.019	105.138	102.992	93.74	74.0375	86.2414	79.8085	-0.373204	0.0106195	0.0238485	103.722	80.0291
BBOX1	2.42183	4.04376	156.098	161.116	131.283	182.908	154.828	2.65917	1.09882e-32	2.31845e-31	80.9198	156.34
BBOX1-AS1	7.26548	4.04376	3.21852	5.12641	4.57964	3.79083	4.78851	-0.15807	0.764247	0.830429	4.91354	4.38633
BBS1	120.284	91.9955	102.992	106.922	46.5596	47.3854	57.4621	-1.07815	7.96611e-12	5.47606e-11	105.549	50.4691
BBS10	652.279	390.223	442.546	457.715	519.789	540.194	423.783	0.0298912	0.812807	0.867873	485.691	494.589
BBS12	41.1711	50.547	91.7277	100.331	80.9069	80.5552	91.7798	0.346087	0.0217699	0.0449357	70.9442	84.414
BBS2	498.897	571.181	937.393	900.783	706.791	758.167	719.873	0.0451715	0.536052	0.638026	727.063	728.277
BBS4	243.797	220.385	222.078	166.242	172.5	170.587	150.838	-0.361204	0.00180167	0.00482569	213.125	164.642
BBS5	72.6548	80.8751	70.0027	68.108	58.772	54.9671	45.4908	-0.45124	0.00604105	0.0144012	72.9102	53.0766
BBS7	732.199	557.027	416.798	370.566	403.771	421.73	414.206	-0.279577	0.000314875	0.000971726	519.148	413.236
BBS9	146.924	175.903	161.73	142.807	94.6458	118.464	122.905	-0.483371	0.000137684	0.000448968	156.841	112.005
BBX	2486.41	2636.53	3441.4	3453.73	4578.87	4849.42	4541.9	0.643872	1.01434e-33	2.22508e-32	3004.52	4656.73
BCAM	64.5821	107.16	225.296	234.35	250.353	233.136	308.859	0.944977	1.40235e-10	8.74119e-10	157.847	264.116
BCAN	4.03638	7.07657	0.804629	2.19703	0	2.84312	0	-1.71695	0.100691	0.166806	3.52865	0.947708
BCAP29	5289.27	2808.39	1264.07	1192.99	1750.95	1771.27	1529.13	-0.388357	0.0340273	0.0664419	2638.68	1683.78
BCAP31	3066.03	2820.52	2033.3	2184.58	2454.69	2174.99	2494.81	-0.0746361	0.626737	0.719136	2526.11	2374.83
BCAR1	101.717	153.663	83.6814	111.316	73.2742	81.5029	91.7798	-0.436466	0.00287525	0.00739206	112.594	82.1856
BCAR3	988.106	1026.1	1642.25	1809.62	1650.96	1471.79	1525.14	0.227108	0.000770552	0.00221157	1366.52	1549.3
BCAS1	0	1.01094	52.3009	57.8552	51.1393	88.1369	83.7989	3.5493	2.29122e-16	2.13788e-15	27.7917	74.3584
BCAS2	555.406	359.894	258.286	259.25	322.101	379.083	318.436	-0.0173571	0.877155	0.915896	358.209	339.873
BCAS3	140.466	157.707	180.237	202.127	170.973	172.483	149.242	-0.0423039	0.711313	0.789236	170.134	164.233
BCAS4	15.3382	13.1422	16.8972	18.3086	12.2124	15.1633	11.9713	-0.306642	0.33132	0.440481	15.9216	13.1157
BCAT1	850.062	707.657	711.292	608.578	876.237	1015	915.404	0.38344	0.00058625	0.00171909	719.397	935.545
BCAT2	76.6912	67.7329	28.162	45.4053	11.4491	19.9019	27.1349	-1.43741	2.84912e-10	1.73273e-09	54.4979	19.4953
BCCIP	1072.87	735.964	341.967	407.916	446.515	389.508	367.119	-0.529944	2.90685e-08	1.48027e-07	639.679	401.047
BCDIN3D	55.702	37.4048	30.5759	43.2083	57.2455	54.0194	41.5004	0.285223	0.193463	0.285856	41.7227	50.9217
BCDIN3D-AS1	23.411	18.1969	8.04629	13.1822	3.81636	5.68625	5.5866	-1.59064	0.000385325	0.00117073	15.7091	5.02974
BCHE	6.45821	14.1531	4.02314	2.92938	5.34291	9.47708	3.19234	-0.00536048	0.991697	0.995461	6.89097	6.00411
BCKDHA	30.6765	36.3938	59.5425	73.9667	54.9556	64.4442	67.8372	0.417205	0.014155	0.0307479	50.1449	62.4123
BCKDHB	205.855	208.253	120.694	107.655	112.201	94.7708	86.9913	-0.641715	2.37312e-08	1.21799e-07	160.614	97.9877
BCKDK	87.1858	138.499	114.257	109.119	96.9356	91.9277	88.5874	-0.267587	0.0445796	0.083932	112.265	92.4836
BCL10	997.793	896.703	1079.01	1149.78	1289.93	1490.74	1275.34	0.390666	1.51918e-09	8.68083e-09	1030.82	1352.01
BCL11A	234.917	317.435	469.099	465.771	370.951	420.782	383.879	0.119209	0.227332	0.326233	371.805	391.871
BCL11B	305.15	410.441	984.061	933.738	1067.06	1108.82	1027.93	0.861628	2.35436e-25	3.54826e-24	658.348	1067.94
BCL2	46.822	108.17	52.3009	62.9816	51.1393	40.7515	37.51	-0.623431	0.0111222	0.0248643	67.5687	43.1336
BCL2A1	33.0983	14.1531	8.85092	5.85875	7.63273	6.63396	4.78851	-0.94092	0.0231504	0.0473622	15.4903	6.35173
BCL2L1	142.081	154.674	288.862	267.306	303.783	291.894	298.484	0.556818	9.34505e-09	4.98703e-08	213.23	298.053
BCL2L10	1.61455	3.03282	1.60926	2.92938	3.81636	3.79083	4.78851	0.870423	0.166241	0.25265	2.2965	4.1319
BCL2L11	102.524	136.477	119.085	142.807	146.548	183.855	180.367	0.441425	0.00100148	0.00281806	125.223	170.257
BCL2L12	64.5821	60.6564	49.0824	32.2231	29.7676	28.4312	31.1253	-0.741821	0.000329019	0.00101178	51.636	29.7747
BCL2L13	503.74	447.846	469.099	552.92	1021.26	999.832	1019.15	1.0366	2.01533e-31	4.02159e-30	493.401	1013.42
BCL2L14	8.07276	7.07657	5.6324	8.05578	17.5553	18.0065	8.77894	1.02694	0.00456818	0.0112303	7.20938	14.7802
BCL2L15	14.531	8.08751	4.82777	7.32344	8.396	12.3202	9.57702	0.237995	0.573784	0.672498	8.69242	10.0977
BCL2L2	493.246	494.349	577.723	631.28	613.671	642.546	643.257	0.210696	0.00507313	0.0123436	549.15	633.158
BCL3	8.88004	16.175	18.5065	12.4498	22.1349	19.9019	29.5291	0.815877	0.00820653	0.018952	14.0028	23.8553
BCL6	72.6548	145.575	405.533	433.548	417.51	511.762	541.9	1.23251	2.93778e-32	6.09289e-31	264.328	490.391
BCL7A	201.012	242.625	370.934	459.18	458.727	436.893	446.13	0.566654	1.18901e-14	1.00652e-13	318.438	447.25
BCL7B	104.946	116.258	91.7277	136.216	151.891	154.476	146.05	0.427255	0.00114597	0.00318634	112.287	150.806
BCL7C	7.26548	12.1313	24.1389	23.435	15.2655	16.111	7.98085	-0.26986	0.381771	0.492	16.7427	13.1191
BCL9	94.4513	182.98	142.419	160.383	127.467	128.888	177.973	0.00990271	0.947973	0.965214	145.058	144.776
BCL9L	184.059	346.752	397.487	432.083	408.351	309.901	466.88	0.262665	0.0444309	0.0837109	340.095	395.044
BCLAF1	7169.42	5009.2	5786.89	5589.98	6625.97	7050.95	6573.03	0.203027	0.00161459	0.00436237	5888.87	6749.98
BCO2	16.1455	20.2188	43.45	28.5614	13.7389	25.5881	19.154	-0.446689	0.0801621	0.137892	27.0939	19.4937
BCOR	399.602	669.242	572.091	586.607	573.981	579.05	618.516	0.0934077	0.313919	0.422805	556.885	590.516
BCORL1	32.291	97.0502	53.1055	57.8552	60.2985	44.5423	66.2411	-0.0437236	0.848089	0.895278	60.0755	57.0273
BCORP1	0	0	0	0	0.763273	0	0	0.95996	0.564792	0.664169	0	0.254424
BCR	453.689	721.811	1124.07	1302.11	1128.12	1052.9	1203.51	0.427959	3.71781e-11	2.42335e-10	900.418	1128.18
BCS1L	351.972	321.479	221.273	246.068	164.867	179.117	189.944	-0.654932	2.66763e-09	1.4953e-08	285.198	177.976
BCYRN1	0.807276	1.01094	0.804629	0.732344	0	1.89542	1.59617	0.444057	0.724878	0.799332	0.838797	1.16386
BDH1	92.0295	98.0611	189.088	199.198	167.92	205.653	225.06	0.545766	5.45875e-07	2.43291e-06	144.594	199.544
BDH2	185.673	213.308	231.733	229.956	261.803	271.045	237.031	0.257888	0.00383415	0.00959378	215.168	256.626
BDKRB1	16.9528	13.1422	12.8741	15.3792	11.4491	13.2679	15.1636	-0.153203	0.626025	0.718563	14.5871	13.2935
BDKRB2	326.139	325.522	184.26	194.071	238.904	228.398	235.435	-0.0832168	0.402498	0.513131	257.498	234.246
BDNF	34.7129	30.3282	31.3805	41.7436	33.584	27.4835	18.356	-0.389879	0.0692213	0.121946	34.5413	26.4745
BDNF-AS	12.1091	6.06564	17.7018	16.8439	20.6084	22.745	23.1445	0.75788	0.0058081	0.013904	13.1801	22.1659
BDP1	3120.12	3321.95	3951.53	3568.71	3930.85	4183.18	4013.57	0.21377	0.0008271	0.00235829	3490.58	4042.54
BEAN1	0	3.03282	7.24166	11.7175	4.57964	7.58167	7.98085	0.758232	0.142511	0.222284	5.49799	6.71405
BEAN1-AS1	0	1.01094	0.804629	1.46469	0.763273	0.947708	3.19234	1.3333	0.23231	0.332175	0.820064	1.63444
BECN1	343.9	368.993	426.453	456.25	465.596	495.651	472.466	0.265942	1.96219e-05	7.23765e-05	398.899	477.905
BEGAIN	2.42183	1.01094	1.60926	1.46469	0	0	0	-3.39985	0.0136849	0.0298617	1.62668	0
BEND3	163.877	170.849	78.049	87.1489	87.0131	62.5487	64.6449	-0.703993	1.20919e-05	4.59865e-05	124.981	71.4022
BEND3P3	43.5929	109.181	200.353	224.097	135.099	126.993	125.299	0.0160905	0.917057	0.943579	144.306	129.131
BEND4	0	2.02188	0	0.732344	0	1.89542	1.59617	0.921127	0.485172	0.591666	0.688556	1.16386
BEND5	0.807276	4.04376	0	0.732344	0	0.947708	2.39426	0.26825	0.807376	0.864006	1.39584	1.11399
BEND6	4.84366	8.08751	5.6324	5.12641	1.52655	2.84312	1.59617	-1.58577	0.025024	0.050729	5.92249	1.98861
BEND7	51.6657	68.7439	89.3138	71.7697	84.7233	103.3	91.7798	0.43317	0.00221525	0.00583077	70.3733	93.2677
BEST1	12.1091	20.2188	22.5296	11.7175	12.9756	14.2156	19.9521	-0.0521219	0.861194	0.90503	16.6438	15.7145
BEST2	5.65093	1.01094	3.21852	6.59109	0.763273	0	0	-3.83542	0.00220549	0.00580674	4.11787	0.254424
BEST3	0.807276	1.01094	0	0	0.763273	0.947708	1.59617	1.47057	0.304294	0.412299	0.454554	1.10238
BEST4	4.03638	5.0547	0.804629	2.92938	1.52655	0	0	-2.38653	0.0420815	0.0799864	3.20627	0.508848
BET1	188.095	149.619	158.512	144.272	171.736	182.908	181.963	0.16107	0.105336	0.173042	160.124	178.869
BET1L	90.4149	143.553	135.178	172.101	168.683	183.855	200.319	0.472925	1.39499e-05	5.25922e-05	135.312	184.286
BEX2	10.4946	11.1203	14.4833	12.4498	7.63273	9.47708	8.77894	-0.506084	0.152896	0.235903	12.137	8.62958
BEX4	130.779	129.4	126.327	98.8664	82.4335	82.4506	77.4142	-0.578451	5.09648e-05	0.000177647	121.343	80.7661
BEX5	6.45821	3.03282	1.60926	0.732344	3.05309	1.89542	0.798085	-0.300515	0.711349	0.789236	2.95816	1.91553
BFAR	2160.27	1406.22	983.256	958.638	1209.02	1214.96	965.683	-0.211769	0.100966	0.167127	1377.1	1129.89
BFSP1	32.291	27.2954	61.1518	68.108	41.2167	63.4964	48.6832	0.185679	0.297168	0.404868	47.2115	51.1321
BHLHB9	71.0403	60.6564	57.9333	69.5727	69.4578	80.5552	68.6353	0.159321	0.271563	0.376161	64.8006	72.8828
BHLHE40	1785.69	1753.98	4564.66	4907.44	6305.4	6471.9	6947.33	1.16896	2.79451e-111	3.2694e-109	3252.94	6574.88
BHLHE40-AS1	4.84366	6.06564	3.21852	5.12641	3.05309	1.89542	0.798085	-1.29812	0.0553111	0.100928	4.81355	1.91553
BHLHE41	0	8.08751	0	0.732344	1.52655	0	0.798085	-0.961679	0.346105	0.455624	2.20496	0.774877
BHMT	0.807276	0	3.21852	1.46469	0.763273	0	2.39426	0.0417511	0.969035	0.980532	1.37262	1.05251
BHMT2	0	0	0	0	0	0	0	0	1	1	0	0
BICC1	180.023	132.433	123.108	108.387	147.312	147.842	119.713	0.0404928	0.735902	0.808071	135.988	138.289
BICD1	96.8731	123.335	92.5323	87.1489	68.6945	63.4964	75.8181	-0.513076	0.00505182	0.0122984	99.9722	69.3364
BICD2	1077.71	1393.07	5305.72	5532.13	4722.37	5128.05	4949.72	0.920539	1.43273e-88	1.194e-86	3327.16	4933.38
BID	168.721	127.378	107.82	117.175	102.279	112.777	84.597	-0.377719	0.00424003	0.0105142	130.274	99.8843
BIK	30.6765	33.361	17.7018	11.7175	13.7389	11.3725	14.3655	-0.706081	0.0127799	0.0281018	23.3642	13.159
BIN1	49.2438	61.6673	43.45	68.108	44.2698	43.5946	60.6545	-0.174432	0.315132	0.424034	55.6173	49.5063
BIN2	0.807276	1.01094	3.21852	0.732344	2.28982	0.947708	2.39426	0.546205	0.582181	0.680286	1.44227	1.87726
BIN3	144.502	117.269	171.386	213.844	176.316	189.542	213.089	0.263778	0.0139838	0.0304302	161.75	192.982
BIN3-IT1	28.2547	26.2844	20.9203	24.1673	16.792	14.2156	19.154	-0.562529	0.0337717	0.0660064	24.9067	16.7206
BIRC2	1591.95	1530.56	1692.13	1575.27	2522.62	2723.71	2402.24	0.671808	1.09309e-26	1.75307e-25	1597.48	2549.52
BIRC3	62.1602	64.7001	72.4166	77.6284	99.2255	90.0323	77.4142	0.361802	0.0120328	0.0266485	69.2263	88.8907
BIRC5	493.246	418.529	12.8741	16.8439	12.2124	6.63396	10.3751	-2.97787	5.61175e-20	6.44557e-19	235.373	9.74048
BIRC6	9307.89	9174.27	10629.1	9591.51	8394.47	8777.67	8450.92	-0.179163	0.000199263	0.000633468	9675.7	8541.02
BIRC6-AS2	13.7237	9.09845	12.8741	8.05578	11.4491	12.3202	13.5674	0.196832	0.57749	0.67606	10.938	12.4456
BISPR	0.807276	0	1.60926	0	30.5309	41.6992	48.6832	6.02796	3.90262e-12	2.75752e-11	0.604133	40.3044
BIVM	249.448	241.614	186.674	192.606	183.185	188.594	165.204	-0.268186	0.00377548	0.00945995	217.586	178.994
BLACAT1	20.9892	25.2735	63.5657	54.9258	45.7964	46.4377	58.2602	0.401624	0.0265374	0.0534172	41.1885	50.1648
BLCAP	1713.04	1618.51	969.578	1009.9	1087.66	994.146	1021.55	-0.309037	0.000744822	0.00214379	1327.76	1034.45
BLID	104.139	98.0611	5.6324	7.32344	5.34291	2.84312	4.78851	-2.60196	2.54942e-08	1.30371e-07	53.7889	4.32485
BLM	1122.11	926.02	286.448	245.335	136.626	126.045	99.7606	-2.09245	3.7896e-45	1.21554e-43	644.979	120.811
BLMH	703.945	637.903	236.561	255.588	309.889	275.783	245.81	-0.55215	1.51511e-09	8.6603e-09	458.499	277.161
BLNK	7.26548	21.2297	202.766	181.621	216.006	282.417	244.214	2.08329	1.56678e-29	2.90307e-28	103.221	247.546
BLOC1S1	15.3382	36.3938	28.9666	41.7436	24.4247	21.7973	35.1157	-0.13942	0.574774	0.673528	30.6106	27.1126
BLOC1S2	378.612	444.813	602.667	542.667	803.726	765.748	722.267	0.652886	9.74799e-10	5.65873e-09	492.19	763.914
BLOC1S3	29.8692	30.3282	78.8536	80.5578	83.1967	90.0323	107.741	0.951512	1.99296e-09	1.12856e-08	54.9022	93.6568
BLOC1S4	46.0147	57.6235	45.8638	48.3347	57.2455	72.0258	57.4621	0.331542	0.0389413	0.0747337	49.4592	62.2445
BLOC1S5	2.42183	6.06564	0.804629	2.19703	0	0	0	-4.03058	0.0103212	0.0232414	2.87228	0
BLOC1S6	669.232	704.625	656.577	655.448	644.965	698.461	581.804	-0.0667024	0.302235	0.410332	671.47	641.743
BLVRA	329.369	238.582	263.918	273.897	267.909	275.783	264.166	-0.0412965	0.698724	0.779296	276.441	269.286
BLVRB	25.0256	39.4266	65.1749	74.6991	44.2698	38.856	57.4621	0.00324185	0.986034	0.991907	51.0815	46.8627
BLZF1	828.265	534.787	1106.36	1037	2219.6	2648.84	2466.08	1.50936	5.72206e-69	3.45805e-67	876.604	2444.84
BMF	1.61455	8.08751	56.324	44.673	27.4778	37.9083	28.7311	0.853331	0.00141861	0.00387474	27.6748	31.3724
BMI1	0	0	0	2.92938	0.763273	0.947708	1.59617	0.93505	0.505438	0.610507	0.732344	1.10238
BMP1	729.777	777.412	1071.77	1177.61	1062.48	990.355	1209.1	0.228573	0.00158243	0.00428121	939.141	1087.31
BMP2	103.331	76.8314	422.43	408.648	506.05	459.638	440.543	1.25916	1.07633e-17	1.09013e-16	252.81	468.744
BMP2K	706.366	660.143	1262.46	1195.92	1231.16	1398.82	1365.52	0.532598	1.5988e-21	1.98568e-20	956.222	1331.83
BMP3	1.61455	4.04376	2.41389	3.66172	0.763273	2.84312	3.19234	-0.36006	0.644511	0.73425	2.93348	2.26625
BMP4	72.6548	64.7001	14.4833	8.78813	24.4247	15.1633	19.9521	-0.544799	0.0350191	0.0681088	40.1566	19.8467
BMP6	14.531	18.1969	258.286	235.815	200.741	210.391	220.271	1.71748	1.96652e-15	1.74907e-14	131.707	210.468
BMP7	0.807276	0	0.804629	0	0	0.947708	0.798085	0.520582	0.717829	0.793958	0.402976	0.581931
BMP8A	53.2802	62.6782	66.7842	54.9258	35.8738	43.5946	48.6832	-0.479464	0.0227497	0.0466312	59.4171	42.7172
BMP8B	11.3019	9.09845	7.24166	3.66172	3.05309	1.89542	0.798085	-1.91439	0.00282434	0.00727177	7.82592	1.91553
BMPER	133.201	111.203	126.327	126.695	64.8782	63.4964	63.8468	-0.966897	4.73588e-07	2.12161e-06	124.357	64.0738
BMPR1A	1161.67	608.585	661.405	597.593	703.737	774.278	660.814	-0.0569531	0.657091	0.744973	757.313	712.943
BMPR1B	727.356	527.71	810.261	735.273	917.454	910.748	786.114	0.321743	0.000873471	0.00248159	700.15	871.438
BMPR1B-AS1	2.42183	1.01094	3.21852	1.46469	1.52655	0.947708	1.59617	-0.490023	0.587169	0.684755	2.02899	1.35681
BMPR2	3937.08	3633.32	6645.43	6237.37	6730.54	7220.59	6951.32	0.490834	1.18374e-10	7.42421e-10	5113.3	6967.48
BMS1	3567.35	2495	2132.27	2051.3	2169.98	1985.45	1992.82	-0.2874	0.000142142	0.000462513	2561.48	2049.42
BMS1P20	562.671	488.284	413.579	385.213	419.037	381.926	382.283	-0.210837	0.00174735	0.00469122	462.437	394.415
BMS1P21	14.531	10.1094	0	10.2528	19.8451	20.8496	21.5483	1.28286	0.000231285	0.000727412	8.72329	20.7477
BMS1P4	303.536	305.304	168.972	197	183.185	171.535	184.358	-0.388048	0.00142872	0.00389827	243.703	179.693
BMS1P5	15.3382	11.1203	10.4602	10.9852	7.63273	8.52937	17.5579	-0.0696643	0.837976	0.887643	11.976	11.24
BMX	3.2291	1.01094	2.41389	1.46469	18.3185	13.2679	13.5674	2.95286	5.88198e-08	2.91559e-07	2.02965	15.0513
BNC1	2466.23	3454.38	5624.36	5907.09	9169.96	9100.84	8455.71	1.1055	1.6331e-55	7.13053e-54	4363.01	8908.84
BNC2	9.68731	5.0547	3.21852	2.19703	1.52655	0	0.798085	-2.34737	0.0145715	0.0315548	5.03939	0.774877
BNIP1	78.3058	52.5688	57.9333	49.7994	57.2455	63.4964	64.6449	0.0519441	0.767971	0.833556	59.6518	61.7956
BNIP2	2125.56	1572.01	2013.99	1930.46	2134.11	2273.55	1987.23	0.158295	0.0324756	0.0637942	1910.5	2131.63
BNIP3	795.974	1025.09	717.729	719.894	1248.71	1185.58	1054.27	0.520819	5.26463e-07	2.34869e-06	814.672	1162.86
BNIP3L	764.49	724.843	1488.56	1436.13	1507.46	1700.19	1502	0.58238	3.98989e-18	4.15894e-17	1103.51	1569.88
BNIPL	8.07276	24.2625	711.292	714.768	611.381	868.101	865.922	2.79231	1.04031e-136	1.75803e-134	364.599	781.801
BOC	20.1819	24.2625	21.725	24.8997	20.6084	23.6927	14.3655	-0.227651	0.358784	0.468336	22.7673	19.5555
BOD1	230.881	255.768	193.916	219.703	196.924	159.215	177.973	-0.326565	0.00340133	0.00861711	225.067	178.037
BOD1L1	3117.7	3142	4550.98	4206.58	3823.23	4075.15	4086.2	0.106725	0.0884149	0.149899	3754.32	3994.86
BOK	65.3894	113.225	159.316	161.116	139.679	123.202	154.03	0.234258	0.0466765	0.0873289	124.762	138.97
BOLA1	22.6037	31.3391	33.7944	24.1673	22.1349	26.5358	23.1445	-0.217879	0.38056	0.490807	27.9761	23.9384
BOLA3	75.0767	116.258	51.4962	68.108	80.9069	72.0258	75.8181	0.0227533	0.901576	0.93254	77.7347	76.2503
BOLA3-AS1	71.8476	78.8533	41.0361	36.6172	18.3185	21.7973	38.3081	-1.04519	8.79214e-06	3.40402e-05	57.0885	26.1413
BOLL	2.42183	9.09845	1.60926	0	1.52655	0	1.59617	-1.06484	0.300911	0.40894	3.28238	1.04091
BOP1	40.3638	38.4157	30.5759	40.2789	35.8738	23.6927	26.3368	-0.392446	0.083167	0.14227	37.4086	28.6344
BORA	409.289	305.304	93.3369	76.8961	99.2255	125.097	106.943	-0.657857	2.35542e-09	1.32395e-08	221.206	110.422
BPGM	582.046	424.594	1247.98	1219.35	2028.78	2116.23	2008.78	1.36759	2.67226e-32	5.55483e-31	868.493	2051.26
BPHL	96.8731	75.8204	70.0027	76.1638	76.3273	86.2414	71.8277	-0.0349894	0.819627	0.873437	79.715	78.1321
BPIFC	0.807276	0	12.8741	10.2528	7.63273	5.68625	7.98085	1.95706	0.00442642	0.0109201	5.98354	7.09994
BPNT1	413.325	245.658	288.862	289.276	435.065	393.299	352.754	0.351196	0.00417152	0.0103514	309.28	393.706
BPTF	2147.35	2489.94	3673.94	3567.25	3067.59	3175.77	3048.68	0.0910078	0.13769	0.215985	2969.62	3097.35
BRAF	222.808	243.636	338.749	314.908	317.521	326.012	327.215	0.228739	0.00541222	0.013059	280.025	323.583
BRAP	439.158	382.135	493.237	470.165	576.271	611.272	592.977	0.415073	2.56841e-08	1.31305e-07	446.174	593.507
BRAT1	37.1347	52.5688	38.6222	46.87	28.2411	36.0129	22.3464	-0.613117	0.00217431	0.0057321	43.7989	28.8668
BRCA1	2242.61	1979.42	667.842	582.213	364.081	289.051	269.753	-1.89843	5.07504e-32	1.03956e-30	1368.02	307.628
BRCA2	2332.22	2739.65	575.31	403.521	708.317	748.689	675.18	-0.652256	3.25722e-06	1.33231e-05	1512.67	710.729
BRCAT54	0	1.01094	23.3342	27.8291	22.8982	25.5881	23.1445	1.90562	3.59194e-07	1.63117e-06	13.0436	23.8769
BRCC3	449.653	334.621	270.355	254.856	345.763	350.652	280.926	0.0238681	0.790667	0.851405	327.371	325.78
BRD1	353.587	416.507	567.263	591.001	551.846	503.233	624.102	0.24581	0.00343233	0.00868618	482.09	559.727
BRD2	2819.81	2833.66	2569.18	2656.94	3104.23	3064.89	3419.79	0.234974	2.953e-05	0.000106702	2719.9	3196.3
BRD3	131.586	187.024	315.414	316.373	285.464	238.822	266.56	0.237407	0.0182922	0.0385948	237.599	263.616
BRD4	262.365	355.851	307.368	286.346	309.125	295.685	332.003	0.0478488	0.701698	0.781707	302.982	312.271
BRD7	669.232	735.964	1095.9	1162.23	1551.73	1639.54	1482.04	0.80271	2.84515e-50	1.06626e-48	915.832	1557.77
BRD7P3	33.0983	40.4376	8.04629	10.2528	7.63273	13.2679	7.18277	-0.963107	0.00647498	0.0153314	22.9587	9.36114
BRD8	1167.32	937.141	605.081	616.634	524.368	522.187	546.688	-0.586582	1.19163e-15	1.07082e-14	831.544	531.081
BRD9	670.039	655.089	550.366	585.875	529.711	484.279	493.217	-0.286203	3.63764e-05	0.000129694	615.342	502.402
BRE	230.881	204.21	158.512	140.61	167.92	181.012	162.011	-0.0863728	0.483416	0.590195	183.553	170.315
BRE-AS1	4.84366	3.03282	1.60926	2.92938	3.05309	0.947708	0.798085	-0.901985	0.244946	0.345855	3.10378	1.59963
BREA2	1.61455	3.03282	4.02314	5.85875	2.28982	2.84312	3.99043	-0.197046	0.753226	0.821804	3.63232	3.04112
BRF1	104.946	126.367	110.234	150.13	116.017	105.196	120.511	-0.106898	0.387528	0.497803	122.919	113.908
BRF2	121.899	94.0173	81.2675	90.0783	88.5396	108.986	86.9913	-0.0322521	0.852602	0.898621	96.8155	94.8391
BRI3	35.5201	52.5688	88.5092	101.796	89.3029	81.5029	70.2315	0.291842	0.109692	0.17886	69.5985	80.3458
BRI3BP	27.4474	30.3282	20.1157	13.1822	10.6858	6.63396	5.5866	-1.52269	1.50611e-05	5.64436e-05	22.7684	7.63546
BRICD5	1.61455	1.01094	1.60926	0	0.763273	1.89542	1.59617	0.38509	0.694397	0.775656	1.05869	1.41829
BRINP1	0	1.01094	2.41389	0.732344	2.28982	1.89542	1.59617	1.34023	0.183369	0.273763	1.03929	1.92713
BRINP2	4.03638	1.01094	14.4833	13.9145	19.8451	21.7973	31.9234	2.09914	4.35364e-07	1.95837e-06	8.36129	24.5219
BRIP1	1684.78	1328.37	763.593	563.172	583.14	630.226	554.669	-0.750796	8.34025e-13	6.22314e-12	1084.98	589.345
BRIX1	1202.03	801.675	371.738	350.06	546.503	498.495	428.572	-0.279777	0.00130445	0.00359088	681.377	491.19
BRK1	380.227	485.251	539.906	642.266	722.819	744.899	689.545	0.505021	3.89746e-07	1.76229e-06	511.912	719.088
BRMS1	139.659	173.882	132.764	157.454	157.997	141.209	134.078	-0.0565746	0.646492	0.735744	150.939	144.428
BRMS1L	222.808	198.144	131.154	131.822	154.944	153.529	131.684	-0.179248	0.0903801	0.152621	170.982	146.719
BROX	1295.68	1053.4	1570.64	1455.9	1888.34	2132.34	1847.57	0.548766	3.0269e-17	2.96214e-16	1343.9	1956.08
BRPF1	259.943	282.052	292.08	344.934	286.227	230.293	326.417	-0.062766	0.449149	0.559169	294.752	280.979
BRPF3	170.335	225.439	180.237	181.621	220.586	201.862	230.647	0.210014	0.0389399	0.0747337	189.408	217.698
BRSK1	4.84366	1.01094	6.43703	6.59109	0.763273	1.89542	3.99043	-1.12261	0.101686	0.168073	4.72068	2.21637
BRSK2	0	1.01094	1.60926	4.39406	5.34291	3.79083	6.38468	1.89125	0.00542619	0.0130868	1.75356	5.17281
BRWD1	2364.51	2702.24	5120.66	4535.41	4033.9	4421.06	4148.45	0.256401	0.000104613	0.000347206	3680.7	4201.13
BRWD1-AS1	6.45821	1.01094	2.41389	5.12641	1.52655	1.89542	0	-1.78179	0.0683119	0.120646	3.75236	1.14065
BRWD1-IT2	3.2291	0	0.804629	2.92938	0	1.89542	0.798085	-1.13346	0.282719	0.388723	1.74078	0.897834
BRWD3	875.894	1155.5	1562.59	1442.72	1604.4	1765.58	1636.07	0.428283	6.05473e-08	2.99715e-07	1259.18	1668.68
BSCL2	16.1455	12.1313	11.2648	8.78813	4.57964	4.73854	4.78851	-1.32899	0.00396028	0.00987959	12.0824	4.70223
BSDC1	392.336	430.66	741.868	764.567	685.419	679.507	788.508	0.365418	1.08065e-10	6.8057e-10	582.358	717.811
BSG	1541.09	1599.31	1074.18	1246.45	1376.94	1144.83	1538.71	-0.0160973	0.911347	0.93977	1365.26	1353.49
BSN	12.9164	10.1094	10.4602	5.12641	2.28982	0	3.19234	-2.3278	0.000565331	0.00166444	9.6531	1.82739
BSPRY	5.65093	6.06564	125.522	127.428	115.254	164.901	149.242	2.46943	2.29325e-32	4.7888e-31	66.1666	143.132
BST1	40.3638	33.361	5.6324	10.2528	7.63273	6.63396	7.98085	-1.19541	0.00104955	0.00293974	22.4025	7.41584
BST2	3.2291	2.02188	4.82777	2.92938	1073.16	1042.48	1140.46	8.42855	7.2581e-98	6.89936e-96	3.25203	1085.37
BTAF1	3078.95	2763.91	6270.47	6213.94	4855.94	5432.26	5164.41	0.25899	8.11572e-05	0.000273941	4581.82	5150.87
BTBD1	1005.87	1059.46	1275.34	1316.75	1605.16	1742.84	1380.69	0.44021	2.02511e-11	1.35584e-10	1164.36	1576.23
BTBD10	1149.56	994.764	1552.13	1515.22	1662.41	1707.77	1578.61	0.359153	6.66587e-08	3.2748e-07	1302.92	1649.6
BTBD11	263.172	242.625	814.284	758.708	1074.69	1268.03	1255.39	1.4065	3.15147e-49	1.13671e-47	519.697	1199.37
BTBD16	0.807276	3.03282	9.65555	3.66172	8.396	9.47708	12.7694	1.40206	0.00427049	0.0105783	4.28934	10.2141
BTBD18	25.0256	23.2516	34.599	17.5763	12.9756	12.3202	20.7502	-0.700689	0.0123716	0.0273094	25.1131	15.3487
BTBD19	29.8692	37.4048	31.3805	46.87	37.4004	41.6992	40.7023	0.132809	0.493394	0.599516	36.3811	39.934
BTBD2	23.411	53.5798	30.5759	42.4759	34.3473	27.4835	35.1157	-0.17562	0.429567	0.540207	37.5107	32.3155
BTBD3	345.514	478.174	514.158	494.332	550.32	598.952	519.553	0.288495	0.000151587	0.000491231	458.045	556.275
BTBD6	104.139	159.728	153.684	196.268	169.447	154.476	152.434	0.0741423	0.501621	0.607222	153.455	158.786
BTBD7	804.854	1137.31	1762.94	1822.07	1160.17	1220.65	1209.9	-0.146167	0.111148	0.180831	1381.79	1196.91
BTBD8	33.9056	37.4048	48.2777	38.8142	51.9025	60.6533	64.6449	0.600254	0.000917142	0.00259677	39.6006	59.0669
BTBD9	175.986	178.936	445.764	433.548	424.38	449.214	456.505	0.641445	2.59986e-14	2.15584e-13	308.559	443.366
BTC	16.9528	6.06564	8.85092	6.59109	105.332	111.83	90.1836	3.41457	8.87113e-37	2.16743e-35	9.61511	102.448
BTD	175.179	168.827	233.342	219.703	238.904	229.345	226.656	0.228496	0.0216586	0.0447364	199.263	231.635
BTF3	3753.83	2747.73	2427.57	2468.73	2769.92	2864.92	2594.57	-0.0353796	0.604564	0.700409	2849.47	2743.14
BTF3L4	463.376	398.31	445.764	406.451	611.381	674.768	635.276	0.581667	2.23822e-14	1.86479e-13	428.475	640.475
BTG1	649.05	836.047	4802.83	4728.74	8383.02	9029.76	8429.37	2.17183	5.05765e-102	5.12817e-100	2754.17	8614.05
BTG2	259.136	320.468	1891.68	1897.5	2101.29	2426.13	2404.63	1.62116	6.6214e-107	7.10866e-105	1092.2	2310.68
BTG3	494.86	410.441	358.864	328.09	441.172	442.58	399.043	0.119127	0.101477	0.167819	398.064	427.598
BTG4	1.61455	3.03282	2.41389	0.732344	3.05309	0	1.59617	-0.20581	0.828231	0.880139	1.9484	1.54975
BTK	1.61455	3.03282	0.804629	2.19703	1.52655	0.947708	0.798085	-0.768673	0.470456	0.578748	1.91226	1.09078
BTLA	0.807276	0	0.804629	0.732344	1.52655	0	1.59617	1.0638	0.437936	0.548187	0.586062	1.04091
BTN2A1	582.046	467.054	337.944	385.945	512.156	485.227	562.65	0.256724	0.00288728	0.00741985	443.247	520.011
BTN2A2	251.063	256.779	127.936	110.584	200.741	201.862	193.137	0.173243	0.300918	0.40894	186.59	198.58
BTN2A3P	100.102	116.258	47.4731	32.2231	39.6902	41.6992	46.2889	-0.631337	0.00125729	0.00347469	74.0141	42.5594
BTN3A1	209.892	206.232	63.5657	78.3608	545.74	553.462	527.534	2.09847	1.52878e-30	2.95883e-29	139.512	542.245
BTN3A2	188.903	135.466	57.9333	60.0522	370.951	362.025	389.465	1.90053	4.14127e-28	7.13042e-27	110.588	374.147
BTN3A3	146.924	134.455	82.8768	65.1786	409.114	434.05	395.052	1.99851	5.58429e-44	1.70718e-42	107.359	412.739
BTNL2	4.03638	1.01094	0	2.19703	3.05309	0.947708	1.59617	0.127936	0.885407	0.922034	1.81109	1.86566
BTNL9	1.61455	0	2.41389	0	0	0.947708	0.798085	-0.93237	0.47326	0.581334	1.00711	0.581931
BTRC	527.958	464.021	1034.75	1113.16	1061.71	1084.18	1055.07	0.538127	3.95427e-16	3.64124e-15	784.974	1066.99
BUB1	2166.73	2173.52	164.144	135.484	122.124	104.248	101.357	-2.37591	3.99559e-49	1.43268e-47	1159.97	109.243
BUB1B	1725.15	1646.82	169.777	137.681	64.1149	63.4964	54.2698	-3.05036	6.69015e-50	2.48175e-48	919.856	60.627
BUB3	2538.08	2055.24	1773.4	1729.8	1956.27	1968.39	1786.11	-0.0732855	0.189089	0.28046	2024.13	1903.59
BUD13	361.66	279.019	230.928	206.521	210.663	224.607	203.512	-0.308408	0.000942485	0.00266398	269.532	212.927
BUD31	195.361	210.275	192.306	208.718	234.325	247.352	221.07	0.215151	0.0248723	0.050455	201.665	234.249
BVES	348.743	200.166	229.319	241.673	321.338	308.005	281.724	0.258682	0.099539	0.165168	254.975	303.689
BVES-AS1	4.03638	4.04376	2.41389	0.732344	3.05309	1.89542	0.798085	-0.346089	0.690023	0.771761	2.80659	1.91553
BYSL	260.75	204.21	142.419	102.528	143.495	129.836	130.088	-0.331119	0.0471173	0.0880542	177.477	134.473
BZRAP1	2.42183	8.08751	1.60926	4.39406	2.28982	0.947708	2.39426	-1.03293	0.126994	0.201931	4.12817	1.87726
BZRAP1-AS1	3.2291	7.07657	7.24166	5.12641	6.10618	2.84312	1.59617	-0.660863	0.320404	0.42944	5.66844	3.51516
BZW1	4934.88	3007.54	4434.31	4509.04	6378.67	6585.62	6093.38	0.592546	4.98785e-09	2.72229e-08	4221.44	6352.56
BZW2	1442.6	963.425	633.243	586.607	701.448	656.762	592.179	-0.384348	2.68791e-05	9.77426e-05	906.469	650.129
C10orf10	0.807276	11.1203	4.82777	3.66172	5.34291	6.63396	12.7694	0.787486	0.0682188	0.120544	5.10427	8.24874
C10orf105	0.807276	1.01094	0	1.46469	4.57964	1.89542	2.39426	1.89776	0.0449683	0.0845924	0.820726	2.95644
C10orf11	6.45821	11.1203	8.85092	7.32344	9.92255	6.63396	12.7694	0.254291	0.479062	0.586409	8.43822	9.77529
C10orf111	6.45821	1.01094	4.02314	4.39406	4.57964	2.84312	1.59617	-0.43847	0.464768	0.573528	3.97159	3.00631
C10orf113	1.61455	3.03282	8.04629	2.19703	3.05309	4.73854	7.18277	0.550419	0.305619	0.413848	3.72267	4.99147
C10orf12	354.394	552.984	596.23	596.86	518.262	560.096	562.65	0.0718257	0.471808	0.579902	525.117	547.003
C10orf131	1.61455	2.02188	3.21852	0.732344	2.28982	0.947708	0	-0.76321	0.414049	0.524778	1.89682	1.07918
C10orf2	278.51	249.702	130.35	128.893	167.92	133.627	143.655	-0.310513	0.00418276	0.0103779	196.864	148.401
C10orf25	9.68731	8.08751	6.43703	2.19703	3.05309	0.947708	1.59617	-1.59485	0.0205425	0.0427065	6.60222	1.86566
C10orf32	74.2694	87.9517	139.201	128.893	177.079	179.117	164.406	0.73629	4.8843e-08	2.43561e-07	107.579	173.534
C10orf35	23.411	18.1969	11.2648	8.78813	0.763273	9.47708	8.77894	-1.20999	0.0036019	0.00906859	15.4152	6.33976
C10orf54	22.6037	23.2516	28.162	31.4908	29.7676	32.2221	35.1157	0.314251	0.209662	0.305415	26.377	32.3685
C10orf55	52.4729	32.3501	41.8407	43.2083	43.5065	55.9148	47.8851	0.193639	0.303258	0.411231	42.468	49.1021
C10orf67	3.2291	1.01094	1.60926	1.46469	1.52655	3.79083	0.798085	0.0985528	0.906288	0.936352	1.8285	2.03849
C10orf76	619.988	500.415	623.587	588.804	722.056	759.114	707.901	0.322985	0.000228581	0.000719283	583.199	729.691
C10orf82	1.61455	2.02188	0	1.46469	1.52655	0.947708	0	-0.463652	0.710942	0.789114	1.27528	0.824751
C10orf88	278.51	226.45	255.872	214.577	268.672	317.482	243.416	0.17839	0.079348	0.136698	243.852	276.523
C10orf91	1.61455	2.02188	7.24166	8.78813	12.2124	8.52937	9.57702	1.2248	0.00672105	0.015855	4.91655	10.1063
C10orf95	0.807276	1.01094	0.804629	0	0	0	0.798085	-1.06836	0.480715	0.587881	0.655711	0.266028
C10orf99	0	0	127.131	147.933	92.356	122.254	132.482	4.2273	3.35889e-17	3.27474e-16	68.7662	115.697
C11orf1	76.6912	64.7001	57.9333	57.8552	51.1393	54.0194	63.0487	-0.186628	0.233769	0.333844	64.2949	56.0691
C11orf16	9.68731	11.1203	2.41389	2.19703	0.763273	0	0.798085	-3.17949	0.00445306	0.0109784	6.35464	0.520453
C11orf24	236.532	174.892	99.774	112.781	106.858	109.934	93.3759	-0.517978	0.00202781	0.00537851	155.995	103.389
C11orf30	519.886	565.115	502.088	482.615	431.249	467.22	496.409	-0.1491	0.0489004	0.0908748	517.426	464.959
C11orf31	128.357	170.849	140.005	144.272	138.152	135.522	139.665	-0.0755763	0.516552	0.621299	145.871	137.78
C11orf42	2.42183	4.04376	2.41389	2.19703	0	0.947708	0	-3.17374	0.0178387	0.0377347	2.76913	0.315903
C11orf44	37.1347	60.6564	66.7842	65.1786	54.9556	57.8102	62.2506	0.0488183	0.783916	0.846232	57.4385	58.3388
C11orf45	96.8731	112.214	47.4731	48.3347	39.6902	36.9606	38.3081	-0.884058	6.29097e-06	2.48521e-05	76.2238	38.3196
C11orf49	80.7276	84.9189	94.1416	99.5988	80.9069	72.9735	73.4238	-0.252786	0.0689251	0.121471	89.8467	75.7681
C11orf54	77.4985	73.7986	111.039	126.695	164.867	217.973	138.867	0.865444	6.22599e-12	4.32549e-11	97.2578	173.902
C11orf57	549.755	414.485	395.073	393.269	478.572	448.266	403.831	0.0280423	0.75191	0.820662	438.145	443.556
C11orf58	1310.21	1180.78	1206.94	1259.63	1582.26	1678.39	1538.71	0.366151	4.68833e-08	2.34045e-07	1239.39	1599.79
C11orf63	41.1711	53.5798	93.3369	105.458	99.9887	108.039	123.703	0.680373	2.03544e-06	8.50477e-06	73.3863	110.577
C11orf65	9.68731	11.1203	6.43703	5.85875	4.57964	6.63396	7.18277	-0.408368	0.33916	0.448374	8.27586	6.13212
C11orf68	54.0875	61.6673	47.4731	57.1228	45.0331	43.5946	61.4525	-0.141515	0.414189	0.524919	55.0877	50.0267
C11orf70	24.2183	17.186	9.65555	8.05578	5.34291	9.47708	3.99043	-1.11109	0.00410115	0.0101948	14.7789	6.27014
C11orf71	37.1347	30.3282	24.1389	26.3644	23.6615	18.9542	19.9521	-0.47376	0.0385653	0.0741603	29.4915	20.8559
C11orf73	168.721	185.002	139.201	137.681	116.781	112.777	112.53	-0.449003	0.000287316	0.000891651	157.651	114.029
C11orf74	37.942	67.7329	52.3009	41.7436	49.6127	49.2808	48.6832	-0.00246932	0.989584	0.99405	49.9298	49.1922
C11orf80	329.369	286.096	547.148	523.626	415.984	436.893	430.168	0.0616677	0.418484	0.529443	421.559	427.682
C11orf84	34.7129	47.5141	36.2083	38.8142	32.8207	18.9542	25.5387	-0.590817	0.00428807	0.0106175	39.3124	25.7712
C11orf85	1.61455	2.02188	2.41389	2.19703	1.52655	2.84312	1.59617	-0.0382095	0.961734	0.975308	2.06184	1.98861
C11orf87	1.61455	0	2.41389	7.32344	3.05309	2.84312	0.798085	-0.0637928	0.931786	0.95384	2.83797	2.23143
C11orf88	0	0	1.60926	0.732344	3.81636	5.68625	3.99043	3.04887	0.0027567	0.00711433	0.5854	4.49768
C11orf91	92.8367	77.8423	104.602	93.74	93.8825	89.0846	113.328	0.10343	0.480229	0.587443	92.2552	98.7651
C11orf94	2.42183	2.02188	2.41389	2.19703	2.28982	0	1.59617	-0.75929	0.386613	0.496801	2.26366	1.29533
C11orf95	270.437	278.008	322.656	292.938	283.174	295.685	300.08	0.0079073	0.925244	0.949274	291.01	292.98
C12orf10	88.8004	65.711	52.3009	55.6581	35.8738	36.9606	31.9234	-0.903985	1.08966e-06	4.69817e-06	65.6176	34.9193
C12orf29	491.631	374.048	496.456	426.224	499.18	562.939	556.265	0.274353	0.00341294	0.00864533	447.09	539.461
C12orf4	692.643	497.382	370.129	336.878	415.984	421.73	420.591	-0.120367	0.187737	0.278998	474.258	419.435
C12orf43	201.819	144.564	91.7277	92.2753	100.752	103.3	116.52	-0.241507	0.0546147	0.099807	132.597	106.858
C12orf45	128.357	77.8423	33.7944	30.0261	28.2411	21.7973	23.1445	-1.20337	1.19668e-08	6.3233e-08	67.5049	24.3943
C12orf49	345.514	469.076	586.574	560.243	443.461	482.383	435.754	-0.0888664	0.253053	0.355076	490.352	453.866
C12orf54	56.5093	75.8204	83.6814	60.0522	61.8251	61.601	50.2794	-0.248648	0.151844	0.234499	69.0158	57.9018
C12orf56	25.8328	29.3172	96.5555	83.4872	102.279	127.941	124.501	1.26441	7.32531e-16	6.66804e-15	58.7982	118.24
C12orf57	38.7492	54.5907	20.9203	34.4202	29.7676	15.1633	27.933	-0.542594	0.0311162	0.0614612	37.1701	24.288
C12orf60	12.1091	12.1313	5.6324	5.12641	8.396	6.63396	15.9617	0.368675	0.355994	0.465285	8.7498	10.3306
C12orf65	148.539	133.444	120.694	120.837	116.017	104.248	119.713	-0.198722	0.11418	0.184825	130.878	113.326
C12orf66	112.211	131.422	97.3601	95.937	132.046	129.836	99.7606	0.153888	0.251286	0.353166	109.233	120.548
C12orf71	3.2291	6.06564	9.65555	7.32344	14.5022	9.47708	8.77894	0.77706	0.0778322	0.13448	6.56843	10.9194
C12orf73	102.524	135.466	50.6916	55.6581	41.2167	37.9083	51.8755	-0.852266	1.0889e-06	4.69599e-06	86.0849	43.6669
C12orf74	0	0	1.60926	1.46469	5.34291	6.63396	12.7694	3.34769	3.62779e-05	0.000129394	0.768486	8.24874
C12orf75	167.913	255.768	118.28	100.331	132.809	136.47	90.9817	-0.342276	0.0488861	0.0908574	160.573	120.087
C12orf76	48.4366	47.5141	28.9666	21.9703	19.0818	17.0587	12.7694	-1.10128	1.8586e-05	6.87443e-05	36.7219	16.3033
C12orf79	4.03638	5.0547	32.1852	25.632	19.8451	19.9019	15.9617	0.712872	0.0246347	0.0500231	16.7271	18.5696
C12orf80	0.807276	1.01094	2.41389	2.92938	3.05309	2.84312	1.59617	0.828054	0.345391	0.454913	1.79037	2.49746
C14orf1	801.625	513.557	182.651	202.859	223.639	238.822	256.983	-0.568442	0.00435502	0.0107683	425.173	239.815
C14orf105	0.807276	2.02188	7.24166	5.85875	2.28982	2.84312	3.99043	-0.207841	0.737957	0.809618	3.98239	3.04112
C14orf119	407.674	330.577	335.53	365.44	456.437	456.795	484.438	0.37411	0.000291677	0.000904418	359.805	465.89
C14orf132	4.03638	3.03282	4.82777	4.39406	0.763273	1.89542	0.798085	-1.89455	0.0214704	0.0444131	4.07276	1.15226
C14orf142	49.2438	60.6564	25.7481	31.4908	20.6084	31.2744	27.1349	-0.587856	0.0104869	0.0235711	41.7848	26.3392
C14orf159	343.092	401.343	222.882	205.789	263.329	199.966	235.435	-0.265382	0.00327464	0.0083262	293.276	232.91
C14orf166	929.175	822.905	763.593	757.244	906.005	890.846	792.498	0.081564	0.305935	0.414162	818.229	863.116
C14orf169	94.4513	121.313	100.579	129.625	99.9887	93.8231	89.3855	-0.237902	0.0937531	0.157067	111.492	94.3991
C14orf2	291.427	382.135	288.862	296.599	320.575	358.234	287.311	0.0353179	0.721861	0.797085	314.756	322.04
C14orf28	78.3058	84.9189	97.3601	79.8255	74.8007	86.2414	59.0583	-0.21573	0.165327	0.251616	85.1026	73.3668
C14orf37	32.291	19.2078	18.5065	16.1116	6.86945	9.47708	3.99043	-1.64751	8.73091e-05	0.000293621	21.5292	6.77899
C14orf39	212.314	197.133	111.843	93.0077	126.703	106.143	111.732	-0.311388	0.00922724	0.0210324	153.574	114.859
C14orf79	67.0039	56.6126	94.9462	98.8664	53.4291	49.2808	51.0774	-0.61763	5.12694e-05	0.000178606	79.3573	51.2625
C14orf80	12.9164	10.1094	5.6324	9.52047	6.10618	2.84312	7.98085	-0.749761	0.0781065	0.134865	9.54467	5.64339
C14orf93	65.3894	87.9517	52.3009	51.2641	61.0618	72.9735	63.8468	0.0650179	0.686102	0.768585	64.2265	65.9607
C15orf27	3.2291	6.06564	5.6324	2.92938	12.9756	8.52937	4.78851	1.01173	0.031174	0.061562	4.46413	8.76451
C15orf39	40.3638	66.722	61.1518	66.6433	70.9844	67.2873	78.2123	0.321588	0.11212	0.182105	58.7202	72.1613
C15orf40	114.633	93.0064	83.6814	86.4166	70.2211	67.2873	67.0391	-0.465744	0.00140545	0.00384226	94.4344	68.1825
C15orf41	182.444	176.914	160.926	166.974	137.389	154.476	131.684	-0.284191	0.00773642	0.0179846	171.815	141.183
C15orf48	10.4946	9.09845	6.43703	6.59109	70.9844	60.6533	55.866	2.95033	2.42902e-19	2.69169e-18	8.15529	62.5012
C15orf52	129.971	155.685	210.813	240.941	140.442	213.234	214.685	0.0685362	0.661894	0.74893	184.352	189.454
C15orf54	50.8584	65.711	18.5065	8.78813	12.9756	18.0065	10.3751	-1.04279	0.00047095	0.00140883	35.966	13.7857
C15orf56	15.3382	25.2735	11.2648	10.9852	3.05309	5.68625	11.1732	-1.17574	0.00372752	0.00935647	15.7154	6.63751
C15orf57	146.924	88.9626	86.0953	95.937	110.675	106.143	72.6257	-0.107886	0.450365	0.560109	104.48	96.4812
C15orf59	0	0	2.41389	6.59109	0.763273	1.89542	0.798085	-0.172684	0.87756	0.916267	2.25125	1.15226
C15orf61	17.7601	19.2078	9.65555	5.12641	4.57964	5.68625	3.99043	-1.2756	0.00986224	0.022332	12.9375	4.7521
C15orf62	48.4366	41.4485	89.3138	104.725	83.1967	90.98	104.549	0.481589	0.00118962	0.00330115	70.981	92.9086
C15orf65	7.26548	6.06564	15.2879	16.8439	12.9756	6.63396	6.38468	-0.262987	0.492194	0.598426	11.3657	8.66476
C16orf13	20.1819	34.3719	16.0926	20.5056	25.9513	21.7973	18.356	-0.0100431	0.967914	0.979724	22.788	22.0348
C16orf45	63.7748	86.9408	90.1184	94.4724	70.2211	58.7579	73.4238	-0.290686	0.0379674	0.0731493	83.8266	67.4676
C16orf46	6.45821	9.09845	4.82777	10.9852	5.34291	4.73854	8.77894	-0.310113	0.464868	0.573613	7.8424	6.2868
C16orf52	376.998	303.282	253.458	250.462	275.541	247.352	207.502	-0.261231	0.00202388	0.00536966	296.05	243.465
C16orf58	190.517	196.122	115.062	110.584	125.94	114.673	142.857	-0.220395	0.154458	0.237912	153.071	127.823
C16orf59	22.6037	28.3063	11.2648	6.59109	9.15927	3.79083	11.1732	-0.845905	0.0168123	0.0358041	17.1915	8.0411
C16orf62	726.548	618.695	605.081	591.001	609.855	666.239	602.554	-0.020709	0.762312	0.828893	635.331	626.216
C16orf70	223.615	236.56	255.872	261.447	291.57	313.691	336.792	0.363455	4.8772e-06	1.9512e-05	244.373	314.018
C16orf71	11.3019	6.06564	4.82777	2.92938	3.05309	0.947708	0.798085	-1.80435	0.0113147	0.0252512	6.28116	1.59963
C16orf72	821.807	910.856	1368.67	1335.8	1363.21	1432.93	1268.96	0.3202	3.54629e-06	1.4415e-05	1109.28	1355.03
C16orf74	46.822	76.8314	50.6916	54.1934	47.3229	45.49	44.6928	-0.301679	0.0945398	0.158167	57.1346	45.8352
C16orf86	1.61455	0	2.41389	0.732344	1.52655	0.947708	0	-0.582749	0.598071	0.694629	1.1902	0.824751
C16orf87	108.982	118.28	126.327	124.498	206.847	196.176	193.935	0.746829	5.97018e-12	4.15726e-11	119.522	198.986
C16orf89	0.807276	1.01094	0	0.732344	0.763273	1.89542	0	0.444031	0.727885	0.801535	0.63764	0.88623
C16orf91	43.5929	37.4048	41.0361	34.4202	42.7433	40.7515	39.1062	0.0635459	0.751267	0.820107	39.1135	40.867
C16orf95	4.84366	5.0547	2.41389	2.19703	3.81636	0.947708	6.38468	0.181113	0.761935	0.828636	3.62732	3.71625
C17orf100	48.4366	47.5141	98.9693	87.8813	90.8295	103.3	87.7894	0.468097	0.00166282	0.00447944	70.7003	93.973
C17orf104	61.353	74.8095	37.0129	39.5466	37.4004	33.1698	27.1349	-0.652493	0.00159876	0.00432281	53.1805	32.5683
C17orf107	2.42183	6.06564	2.41389	5.85875	8.396	0.947708	3.19234	0.0999952	0.867369	0.909486	4.19003	4.17868
C17orf50	0	0	1.60926	0	0	0	0	-1.28281	0.393975	0.504522	0.402314	0
C17orf51	189.71	190.057	76.4397	87.8813	76.3273	57.8102	63.0487	-0.918731	3.44676e-10	2.08577e-09	136.022	65.7287
C17orf53	125.935	104.127	37.0129	26.3644	18.3185	23.6927	16.7598	-1.60259	1.01058e-11	6.88986e-11	73.3598	19.5903
C17orf58	58.9311	73.7986	31.3805	35.1525	41.98	35.0652	35.1157	-0.328198	0.0724121	0.126647	49.8157	37.387
C17orf59	10.4946	5.0547	9.65555	13.9145	9.92255	8.52937	16.7598	0.275634	0.438172	0.548383	9.77984	11.7372
C17orf62	139.659	155.685	137.592	177.227	184.712	156.372	183.56	0.198178	0.122566	0.195949	152.541	174.881
C17orf67	24.2183	26.2844	13.6787	10.2528	47.3229	40.7515	42.2985	1.29109	1.77115e-06	7.45335e-06	18.6086	43.4576
C17orf75	313.223	233.527	209.203	229.224	255.696	293.79	271.349	0.154969	0.102579	0.169362	246.294	273.612
C17orf78	12.1091	14.1531	6.43703	5.12641	2.28982	4.73854	2.39426	-1.48855	0.00497975	0.0121456	9.45643	3.14087
C17orf80	472.256	406.398	292.08	314.176	322.101	286.208	305.667	-0.254529	0.00202769	0.00537851	371.227	304.659
C17orf85	1272.27	1133.26	1074.18	1039.93	1003.7	1001.73	1022.35	-0.157138	0.00416867	0.0103466	1129.91	1009.26
C17orf89	80.7276	112.214	91.7277	95.2047	70.2211	69.1827	62.2506	-0.494984	0.00301044	0.00770273	94.9686	67.2181
C17orf96	31.4838	61.6673	26.5527	28.5614	48.0862	38.856	36.7119	0.226295	0.380183	0.490543	37.0663	41.218
C17orf97	16.9528	16.175	16.8972	19.7733	14.5022	11.3725	16.7598	-0.297099	0.364035	0.473523	17.4496	14.2115
C17orf98	0	0	1.60926	12.4498	2.28982	3.79083	0.798085	0.493726	0.66624	0.75254	3.51478	2.29291
C17orf99	0	2.02188	0.804629	1.46469	0	2.84312	2.39426	0.802858	0.426624	0.53758	1.0728	1.74579
C18orf21	184.866	168.827	140.005	124.498	146.548	162.058	144.453	-0.0134776	0.895897	0.928455	154.549	151.02
C18orf25	916.258	799.653	1116.02	1135.87	1550.21	1775.06	1702.32	0.76626	5.18757e-39	1.36424e-37	991.949	1675.86
C18orf54	582.853	909.845	256.677	209.45	264.092	249.247	224.262	-0.777316	7.54471e-07	3.31564e-06	489.706	245.867
C18orf65	8.07276	5.0547	3.21852	3.66172	0	0.947708	2.39426	-2.13735	0.0139958	0.0304491	5.00192	1.11399
C18orf8	540.068	495.36	562.436	538.273	537.344	495.651	501.197	-0.0595989	0.347898	0.457028	534.034	511.398
C19orf12	92.8367	115.247	95.7508	109.119	110.675	125.097	113.328	0.173591	0.178197	0.26761	103.238	116.367
C19orf18	11.3019	13.1422	17.7018	16.1116	12.9756	11.3725	12.7694	-0.2274	0.481158	0.58816	14.5644	12.3725
C19orf24	4.03638	6.06564	6.43703	0.732344	3.81636	3.79083	3.99043	-0.171647	0.7965	0.855585	4.31785	3.86587
C19orf25	16.9528	16.175	8.04629	16.1116	12.9756	8.52937	8.77894	-0.500751	0.136372	0.214211	14.3214	10.0946
C19orf26	0.807276	5.0547	1.60926	2.19703	2.28982	1.89542	1.59617	-0.233963	0.766011	0.831824	2.41707	1.92713
C19orf35	7.26548	8.08751	3.21852	2.19703	3.05309	5.68625	0.798085	-0.569705	0.328074	0.437274	5.19214	3.17914
C19orf43	280.125	264.866	328.289	386.678	322.101	310.848	318.436	0.014541	0.897058	0.929183	314.989	317.128
C19orf44	54.8948	65.711	31.3805	37.3495	15.2655	24.6404	19.154	-1.21203	4.1592e-07	1.8757e-06	47.334	19.6866
C19orf47	12.9164	37.4048	24.9435	41.0113	36.6371	22.745	34.3177	0.16286	0.52656	0.630056	29.069	31.2332
C19orf48	171.95	189.046	60.3472	58.5875	64.1149	49.2808	63.0487	-0.809261	1.30866e-07	6.2134e-07	119.983	58.8148
C19orf52	59.7384	55.6017	72.4166	78.3608	67.168	83.3983	83.7989	0.229185	0.105555	0.173309	66.5294	78.1217
C19orf53	50.0511	88.9626	53.1055	70.305	59.5353	52.124	68.6353	-0.110195	0.478853	0.586193	65.6061	60.0982
C19orf54	15.3382	25.2735	18.5065	27.0967	22.8982	30.3267	31.1253	0.389712	0.125654	0.200114	21.5537	28.1167
C19orf57	4.03638	5.0547	6.43703	7.32344	3.05309	4.73854	5.5866	-0.309124	0.533617	0.636078	5.71289	4.45941
C19orf60	16.1455	21.2297	12.0694	19.7733	10.6858	8.52937	12.7694	-0.69827	0.0251931	0.0510264	17.3045	10.6615
C19orf66	68.6185	79.8642	67.5888	68.8403	706.791	691.827	774.941	3.35381	2.21466e-151	4.69998e-149	71.2279	724.519
C19orf67	1.61455	2.02188	0.804629	0.732344	0.763273	0.947708	0	-1.05844	0.444393	0.55442	1.29335	0.570327
C19orf68	4.03638	13.1422	19.3111	24.8997	12.2124	15.1633	13.5674	-0.0960675	0.782072	0.844991	15.3473	13.6477
C19orf70	16.9528	24.2625	8.85092	19.7733	18.3185	11.3725	12.7694	-0.27323	0.361724	0.471257	17.4599	14.1535
C19orf71	4.03638	5.0547	7.24166	8.78813	6.10618	7.58167	7.98085	0.291422	0.494217	0.60013	6.28022	7.2229
C19orf80	1.61455	1.01094	2.41389	4.39406	2.28982	4.73854	0.798085	0.192559	0.806783	0.863815	2.35836	2.60881
C1D	152.575	120.302	131.959	128.16	173.263	183.855	154.828	0.355297	0.00255677	0.00665293	133.249	170.649
C1GALT1	3160.49	2097.7	2323.77	2027.86	3390.46	3612.66	3227.46	0.516815	1.66671e-06	7.03171e-06	2402.45	3410.19
C1GALT1C1	1817.18	1376.9	716.12	597.593	1365.49	1584.57	1316.04	0.474353	0.000823307	0.00234894	1126.95	1422.04
C1GALT1C1L	22.6037	17.186	4.02314	3.66172	2.28982	2.84312	0.798085	-2.15712	0.00135712	0.00372127	11.8686	1.97701
C1orf100	1.61455	1.01094	4.02314	1.46469	0	0	2.39426	-1.32698	0.242505	0.343535	2.02833	0.798085
C1orf101	16.1455	14.1531	21.725	21.9703	23.6615	15.1633	21.5483	0.153678	0.555401	0.655838	18.4985	20.1244
C1orf105	1.61455	0	0	0.732344	0.763273	0	0	-0.870483	0.595652	0.692304	0.586724	0.254424
C1orf106	188.903	180.958	535.883	596.128	618.251	602.742	679.968	0.953045	1.07703e-33	2.35695e-32	375.468	633.654
C1orf109	287.39	241.614	160.926	147.201	149.601	135.522	134.078	-0.520192	4.37223e-07	1.96546e-06	209.283	139.734
C1orf112	1055.11	770.336	284.839	249.729	213.716	217.973	189.944	-1.23264	1.29144e-38	3.35279e-37	590.003	207.211
C1orf115	18.5673	22.2407	26.5527	40.2789	29.0044	25.5881	35.1157	0.184355	0.510033	0.614923	26.9099	29.9027
C1orf116	1216.56	1020.04	2625.5	2875.91	3195.06	3254.43	3261.77	0.869514	8.42202e-29	1.50108e-27	1934.51	3237.09
C1orf122	78.3058	103.116	87.7045	112.781	109.911	114.673	89.3855	0.133143	0.333819	0.443125	95.4768	104.656
C1orf123	206.663	170.849	155.293	158.919	149.601	150.686	134.876	-0.249482	0.0124299	0.0274181	172.931	145.054
C1orf131	183.252	139.51	89.3138	121.569	139.679	140.261	135.674	0.0826576	0.549351	0.649997	133.411	138.538
C1orf137	0	0	0	0.732344	3.81636	2.84312	3.19234	3.77846	0.000854679	0.00243161	0.183086	3.28394
C1orf141	0	1.01094	3.21852	4.39406	2.28982	0	1.59617	0.125265	0.913951	0.941445	2.15588	1.29533
C1orf145	20.9892	21.2297	46.6685	41.0113	25.9513	19.9019	28.7311	-0.30384	0.196115	0.289212	32.4747	24.8614
C1orf146	8.88004	12.1313	4.02314	4.39406	4.57964	1.89542	1.59617	-1.22929	0.0548055	0.100096	7.35713	2.69041
C1orf159	8.88004	8.08751	16.0926	15.3792	7.63273	9.47708	10.3751	-0.338257	0.340334	0.449681	12.1098	9.16164
C1orf162	4.84366	3.03282	8.85092	14.6469	8.396	10.4248	4.78851	0.107638	0.79327	0.8531	7.84357	7.86977
C1orf168	8.07276	3.03282	1.60926	2.19703	0.763273	0	0.798085	-2.48872	0.0257182	0.0519287	3.72797	0.520453
C1orf174	244.605	251.724	183.455	210.183	240.431	214.182	241.82	0.0733341	0.482761	0.589592	222.492	232.144
C1orf177	7.26548	7.07657	6.43703	5.85875	8.396	9.47708	5.5866	0.226823	0.596242	0.692857	6.65946	7.81989
C1orf189	4.03638	2.02188	1.60926	2.19703	0	0.947708	0.798085	-2.09942	0.112538	0.182653	2.46614	0.581931
C1orf194	13.7237	10.1094	0	2.19703	2.28982	1.89542	1.59617	-1.14205	0.127297	0.202342	6.50753	1.92713
C1orf195	25.0256	20.2188	19.3111	22.7027	35.1105	24.6404	30.3272	0.475569	0.0492117	0.0913882	21.8145	30.0261
C1orf198	104.946	111.203	150.466	130.357	187.765	190.489	157.223	0.538384	1.89237e-05	6.99286e-05	124.243	178.492
C1orf204	2.42183	2.02188	2.41389	5.85875	5.34291	4.73854	3.99043	0.546778	0.323923	0.433013	3.17909	4.69062
C1orf21	226.845	316.424	514.158	508.979	518.262	524.083	537.111	0.49891	1.50502e-09	8.60532e-09	391.601	526.485
C1orf210	14.531	18.1969	40.2314	43.2083	35.1105	51.1762	70.2315	1.04422	5.71711e-07	2.54247e-06	29.0419	52.1728
C1orf216	188.095	176.914	88.5092	84.9519	77.0905	83.3983	84.597	-0.603328	1.18399e-06	5.08566e-06	134.618	81.6953
C1orf220	9.68731	11.1203	1.60926	10.2528	2.28982	5.68625	1.59617	-1.35034	0.030432	0.0602726	8.16743	3.19075
C1orf226	1.61455	6.06564	10.4602	6.59109	7.63273	12.3202	10.3751	0.748161	0.0667061	0.11836	6.18286	10.1093
C1orf228	1.61455	0	1.60926	0.732344	1.52655	0	0	-0.775927	0.537597	0.639489	0.989038	0.508848
C1orf233	0	2.02188	0.804629	1.46469	0.763273	0.947708	1.59617	0.123384	0.903811	0.93427	1.0728	1.10238
C1orf234	0.807276	0	0.804629	0	3.05309	0	0.798085	1.69647	0.196014	0.289134	0.402976	1.28373
C1orf27	1851.89	1305.12	1158.67	1080.94	1531.13	1627.21	1410.22	0.200145	0.0328712	0.0645158	1349.15	1522.85
C1orf35	50.0511	47.5141	64.3703	50.5317	44.2698	36.9606	44.6928	-0.351347	0.06448	0.114947	53.1168	41.9744
C1orf43	1754.21	1043.29	904.403	894.924	1043.39	1089.86	881.086	-0.154352	0.190137	0.281648	1149.21	1004.78
C1orf50	46.0147	42.4594	26.5527	43.2083	50.376	46.4377	38.3081	0.19518	0.334876	0.444173	39.5588	45.0406
C1orf52	350.358	327.544	313.001	333.216	313.705	333.593	304.868	-0.061744	0.469495	0.577955	331.03	317.389
C1orf53	2.42183	12.1313	4.02314	4.39406	2.28982	5.68625	3.99043	-0.491452	0.383454	0.493576	5.74258	3.98883
C1orf54	11.3019	7.07657	39.4268	48.3347	30.5309	31.2744	27.1349	0.420215	0.10567	0.173453	26.535	29.6467
C1orf56	61.353	38.4157	54.7148	54.9258	51.1393	53.0717	43.8947	-0.0921365	0.61172	0.706614	52.3523	49.3685
C1orf68	0	0	0	0.732344	0	0.947708	0.798085	1.13115	0.479443	0.586797	0.183086	0.581931
C1orf74	354.394	480.196	2628.72	2454.82	4839.91	5520.4	5339.99	2.32739	1.62546e-264	9.88874e-262	1479.53	5233.43
C1orf95	3.2291	4.04376	28.162	22.7027	31.2942	42.6469	35.1157	1.68927	3.70741e-08	1.86917e-07	14.5344	36.3523
C1QBP	1253.7	843.123	352.427	404.986	515.972	452.057	451.716	-0.396499	6.82987e-05	0.000233606	713.559	473.248
C1QL3	7.26548	6.06564	2.41389	1.46469	3.05309	2.84312	4.78851	-0.0911348	0.867862	0.909785	4.30242	3.56158
C1QTNF1	2.42183	5.0547	1.60926	0.732344	1.52655	0.947708	0	-1.4182	0.157989	0.242288	2.45453	0.824751
C1QTNF2	2.42183	3.03282	0.804629	0.732344	0	0.947708	0.798085	-1.22329	0.340852	0.450137	1.7479	0.581931
C1QTNF3	4.84366	7.07657	21.725	20.5056	10.6858	16.111	15.9617	0.248911	0.424581	0.535672	13.5377	14.2529
C1QTNF3-AMACR	0.807276	0	1.60926	1.46469	1.52655	0.947708	0.798085	0.168778	0.869447	0.910923	0.970305	1.09078
C1QTNF6	278.51	218.363	74.8305	55.6581	90.0662	96.6662	81.4047	-0.547778	0.00781117	0.0181399	156.84	89.379
C1QTNF7	4.84366	10.1094	23.3342	19.7733	12.2124	10.4248	5.5866	-0.503633	0.244554	0.34547	14.5151	9.40792
C1QTNF9B-AS1	0	1.01094	0	0.732344	0.763273	0	0	-0.468665	0.775219	0.839326	0.435821	0.254424
C1R	27.4474	44.4813	113.453	98.1341	428.196	434.05	468.476	2.74661	2.72828e-21	3.34411e-20	70.8789	443.574
C1RL	348.743	259.811	151.27	184.551	241.957	235.032	247.406	0.0886379	0.428322	0.539162	236.094	241.465
C1RL-AS1	684.57	797.631	683.13	658.377	518.262	576.207	646.449	-0.280576	0.0100599	0.0227264	705.927	580.306
C1S	34.7129	44.4813	226.905	190.409	629.7	631.174	629.689	2.64768	2.44807e-14	2.0346e-13	124.127	630.188
C2	3.2291	0	4.02314	2.92938	3.81636	1.89542	2.39426	0.0747422	0.909208	0.938626	2.54541	2.70201
C20orf173	1.61455	4.04376	2.41389	3.66172	3.05309	0	4.78851	-0.11285	0.871371	0.91184	2.93348	2.61387
C20orf194	759.647	900.747	1346.14	1239.86	900.662	942.022	944.933	-0.164285	0.120517	0.193248	1061.6	929.205
C20orf195	0.807276	0	0	0.732344	10.6858	17.0587	19.9521	5.26847	1.57902e-07	7.41793e-07	0.384905	15.8989
C20orf196	17.7601	20.2188	12.8741	15.3792	29.0044	19.9019	27.933	0.654182	0.0182834	0.0385918	16.558	25.6131
C20orf197	124.32	144.564	47.4731	46.1377	29.7676	41.6992	35.1157	-1.14461	3.30447e-08	1.67434e-07	90.6239	35.5275
C20orf24	4.03638	7.07657	8.85092	9.52047	7.63273	5.68625	9.57702	0.111083	0.785669	0.847573	7.37109	7.632
C20orf27	20.1819	26.2844	17.7018	15.3792	14.5022	4.73854	12.7694	-0.841711	0.00602218	0.0143693	19.8868	10.67
C20orf96	8.07276	11.1203	8.04629	8.05578	3.05309	3.79083	3.19234	-1.395	0.00711844	0.0166958	8.82379	3.34542
C21orf140	5.65093	6.06564	8.85092	10.9852	6.86945	8.52937	3.99043	-0.304675	0.516767	0.621435	7.88816	6.46308
C21orf2	47.6293	43.4704	86.0953	79.0931	69.4578	57.8102	72.6257	0.0936162	0.527269	0.630574	64.072	66.6313
C21orf33	135.622	118.28	127.131	146.469	145.022	119.411	138.867	0.0271817	0.838549	0.88775	131.876	134.433
C21orf58	86.3785	86.9408	34.599	33.6878	7.63273	8.52937	9.57702	-2.62631	9.92146e-19	1.06641e-17	60.4015	8.57971
C21orf59	466.605	348.774	341.163	362.51	333.55	319.378	324.023	-0.21677	0.0167457	0.0356832	379.763	325.65
C21orf62	3.2291	4.04376	13.6787	8.05578	2.28982	3.79083	0	-1.78974	0.00563242	0.0135384	7.25183	2.02688
C21orf62-AS1	0.807276	3.03282	14.4833	8.78813	5.34291	11.3725	4.78851	0.537759	0.250324	0.352058	6.77788	7.16797
C21orf91	340.67	377.08	318.633	300.261	511.393	515.553	434.158	0.546068	8.01535e-09	4.29754e-08	334.161	487.035
C21orf91-OT1	14.531	10.1094	3.21852	6.59109	4.57964	1.89542	0.798085	-1.68463	0.00424218	0.0105181	8.61249	2.42438
C22orf23	154.997	247.68	1099.93	1214.96	1143.38	1101.24	1112.53	1.18452	5.13619e-44	1.57283e-42	679.391	1119.05
C22orf24	6.45821	8.08751	1.60926	3.66172	3.81636	1.89542	1.59617	-0.764014	0.233996	0.334116	4.95417	2.43598
C22orf29	481.136	458.966	592.207	662.771	367.897	346.861	395.052	-0.563597	5.98925e-15	5.17075e-14	548.77	369.937
C22orf31	0	0	1.60926	1.46469	0	0	0.798085	-1.32718	0.373967	0.484164	0.768486	0.266028
C22orf39	85.5712	96.0392	76.4397	97.4017	83.96	91.9277	72.6257	-0.10493	0.434559	0.545057	88.863	82.8378
C22orf46	129.971	130.411	156.098	155.257	143.495	152.581	176.377	0.142671	0.299361	0.407339	142.934	157.484
C2CD2	421.398	408.419	195.525	207.253	219.059	241.666	210.694	-0.379223	0.000439461	0.00132244	308.149	223.806
C2CD2L	115.44	98.0611	74.0258	73.9667	71.7476	45.49	78.2123	-0.458056	0.00528953	0.0128121	90.3735	65.15
C2CD3	572.359	612.629	621.173	632.013	561.769	562.939	565.044	-0.113018	0.152666	0.235609	609.543	563.251
C2CD4A	2.42183	1.01094	42.6453	53.4611	37.4004	50.2285	37.51	1.92448	1.96742e-09	1.11514e-08	24.8848	41.713
C2CD4C	0	2.02188	10.4602	1.46469	2.28982	1.89542	2.39426	0.233351	0.808834	0.865088	3.48669	2.19316
C2CD4D	3.2291	4.04376	3.21852	0	1.52655	3.79083	0.798085	-0.168107	0.845581	0.893375	2.62284	2.03849
C2CD5	503.74	524.677	387.831	396.198	515.972	517.449	494.813	0.185173	0.0276315	0.0553989	453.112	509.411
C2orf15	18.5673	8.08751	9.65555	5.85875	4.57964	9.47708	7.18277	-0.544138	0.179286	0.268892	10.5423	7.07983
C2orf16	46.0147	46.5032	32.9898	32.9555	25.9513	36.0129	38.3081	-0.222374	0.341659	0.451072	39.6158	33.4241
C2orf27A	57.3166	55.6017	94.9462	76.8961	119.071	124.15	100.559	0.732514	3.67417e-08	1.85292e-07	71.1901	114.593
C2orf42	110.597	116.258	94.1416	103.993	96.1724	121.307	112.53	0.0497203	0.711398	0.789236	106.247	110.003
C2orf44	378.612	258.8	140.81	147.933	148.838	132.679	142.059	-0.588146	1.35706e-06	5.79225e-06	231.539	141.192
C2orf47	207.47	166.805	117.476	89.346	120.597	144.999	150.838	-0.00238427	0.98555	0.991745	145.274	138.812
C2orf48	6.45821	9.09845	1.60926	0.732344	1.52655	0.947708	0	-1.8452	0.0625993	0.11212	4.47457	0.824751
C2orf49	424.627	389.212	493.237	511.176	478.572	541.141	487.63	0.148208	0.0513912	0.0949238	454.563	502.448
C2orf54	0.807276	0	32.1852	24.8997	18.3185	43.5946	38.3081	3.39416	8.51209e-11	5.40175e-10	14.473	33.4071
C2orf61	16.1455	11.1203	3.21852	5.85875	1.52655	1.89542	2.39426	-2.01193	0.00197955	0.00525892	9.08578	1.93874
C2orf66	16.9528	24.2625	24.9435	16.8439	117.544	116.568	126.896	2.57123	4.03399e-32	8.30038e-31	20.7507	120.336
C2orf68	230.881	210.275	211.617	204.324	174.026	181.96	182.761	-0.254228	0.00532845	0.0128862	214.274	179.583
C2orf69	588.504	553.995	388.636	381.551	521.315	545.88	479.649	0.138877	0.115339	0.186486	478.171	515.615
C2orf71	0	0	4.02314	2.19703	1.52655	0	0	-0.909591	0.486873	0.593423	1.55504	0.508848
C2orf72	4.84366	2.02188	4.82777	2.92938	3.05309	1.89542	2.39426	-0.56751	0.396215	0.506714	3.65567	2.44759
C2orf74	117.862	135.466	93.3369	102.528	95.4091	116.568	102.155	-0.088164	0.525799	0.629394	112.298	104.711
C2orf76	37.942	34.3719	37.0129	49.067	49.6127	54.9671	45.4908	0.345383	0.0725681	0.12685	39.5985	50.0235
C2orf81	0.807276	2.02188	2.41389	0	1.52655	1.89542	3.19234	0.800786	0.344622	0.454031	1.31076	2.20477
C2orf88	69.4257	89.9736	45.8638	33.6878	29.0044	31.2744	35.9138	-0.780042	7.34118e-05	0.000249877	59.7377	32.0642
C3	48.4366	75.8204	29.7713	43.9406	25.188	25.5881	30.3272	-0.803054	0.00348376	0.0088003	49.4922	27.0345
C3AR1	8.88004	5.0547	3.21852	3.66172	80.9069	86.2414	88.5874	4.06631	2.06294e-30	3.97159e-29	5.20374	85.2453
C3orf14	122.706	154.674	102.188	93.0077	125.177	104.248	114.126	-0.00719235	0.956895	0.971696	118.144	114.517
C3orf17	985.684	877.495	655.772	566.834	648.019	646.337	593.775	-0.255685	1.64956e-05	6.13908e-05	771.446	629.377
C3orf18	26.6401	40.4376	8.85092	10.9852	8.396	6.63396	7.18277	-1.30882	0.000198664	0.000631677	21.7284	7.40424
C3orf20	5.65093	7.07657	4.02314	7.32344	3.05309	5.68625	7.98085	-0.119661	0.799792	0.858272	6.01852	5.5734
C3orf30	0.807276	0	6.43703	7.32344	6.10618	5.68625	3.99043	1.01467	0.109334	0.178389	3.64194	5.26095
C3orf33	104.946	66.722	22.5296	27.0967	17.5553	25.5881	28.7311	-0.944877	0.000252278	0.000789088	55.3235	23.9582
C3orf35	18.5673	33.361	45.8638	30.7584	25.9513	25.5881	24.7406	-0.320785	0.197219	0.290489	32.1377	25.4267
C3orf38	335.02	287.107	386.222	350.06	574.744	618.853	569.035	0.796632	1.66887e-26	2.64398e-25	339.602	587.544
C3orf49	29.0619	47.5141	22.5296	9.52047	7.63273	10.4248	11.9713	-1.28291	0.000208178	0.000658943	27.1565	10.0096
C3orf52	996.986	654.078	1185.22	1291.12	1240.32	1324.9	1203.51	0.306817	0.0176652	0.0374196	1031.85	1256.24
C3orf58	2777.03	1835.87	1409.71	1235.46	1560.89	1813.91	1590.58	-0.0661394	0.643267	0.733537	1814.52	1655.13
C3orf62	95.2586	97.0502	94.9462	104.725	128.993	139.313	130.886	0.438677	0.000604718	0.00177041	97.995	133.064
C3orf67	171.95	192.078	267.941	227.759	249.59	288.103	289.705	0.373794	0.00151142	0.00410733	214.932	275.799
C3orf67-AS1	18.5673	27.2954	10.4602	5.12641	3.05309	3.79083	4.78851	-1.76968	0.000206933	0.000655116	15.3623	3.87748
C3orf70	0.807276	1.01094	1.60926	2.19703	2.28982	0	0.798085	-0.301782	0.787465	0.848966	1.40613	1.0293
C4orf17	2.42183	2.02188	4.02314	0	0.763273	0.947708	0.798085	-1.29958	0.28963	0.396474	2.11671	0.836355
C4orf19	26.6401	34.3719	82.8768	75.4314	130.52	166.797	128.492	1.53103	1.62214e-23	2.20773e-22	54.8301	141.936
C4orf22	3.2291	2.02188	3.21852	2.19703	6.86945	5.68625	2.39426	0.888389	0.141741	0.221282	2.66663	4.98332
C4orf26	10.4946	3.03282	4.02314	3.66172	1.52655	2.84312	3.19234	-1.01553	0.149278	0.231436	5.30307	2.52067
C4orf27	251.063	215.33	144.029	155.257	163.34	173.431	173.184	-0.138864	0.281369	0.387217	191.42	169.985
C4orf29	305.958	232.516	209.203	154.525	225.165	219.868	206.704	-0.0193526	0.844662	0.892745	225.55	217.246
C4orf3	326.139	465.032	864.171	902.248	1294.51	1335.32	1199.52	1.10486	5.10422e-25	7.5676e-24	639.398	1276.45
C4orf32	169.528	183.991	98.1647	81.2902	160.287	154.476	116.52	0.197141	0.1083	0.177097	133.243	143.761
C4orf33	125.128	99.072	91.7277	88.6136	351.105	423.626	385.475	1.93927	2.08749e-54	8.79878e-53	101.135	386.735
C4orf36	14.531	15.1641	49.0824	37.3495	70.9844	56.8625	48.6832	1.15727	4.07631e-06	1.64704e-05	29.0317	58.8433
C4orf45	4.84366	2.02188	8.85092	8.78813	1.52655	3.79083	2.39426	-1.26654	0.0447553	0.0842266	6.12614	2.57054
C4orf46	285.776	320.468	101.383	93.0077	127.467	135.522	113.328	-0.450244	0.000786461	0.00225297	200.159	125.439
C4orf47	15.3382	6.06564	8.04629	10.2528	12.9756	7.58167	7.98085	-0.0564314	0.87412	0.913983	9.92574	9.51272
C4orf51	0.807276	0	0	0	0.763273	0	0	0.290832	0.859961	0.90415	0.201819	0.254424
C5	41.1711	46.5032	58.7379	35.8848	36.6371	30.3267	31.1253	-0.465866	0.0191393	0.0401554	45.5743	32.6964
C5AR1	2.42183	3.03282	7.24166	10.9852	8.396	4.73854	4.78851	0.197973	0.655371	0.743715	5.92037	5.97435
C5AR2	0	1.01094	10.4602	8.05578	9.15927	10.4248	8.77894	2.44859	0.000342375	0.00104967	4.88172	9.45433
C5orf15	4223.67	2677.98	1679.26	1517.42	2392.1	2604.3	2130.89	0.0215028	0.878595	0.917033	2524.58	2375.76
C5orf17	4.84366	1.01094	4.02314	2.19703	3.81636	4.73854	2.39426	0.265608	0.657518	0.745411	3.01869	3.64972
C5orf22	372.961	357.872	420.016	393.269	593.826	654.866	545.092	0.631959	2.13519e-14	1.78268e-13	386.03	597.928
C5orf24	975.997	1149.44	882.678	881.01	947.985	976.139	880.288	-0.0516884	0.482867	0.589605	972.28	934.804
C5orf28	527.958	352.818	254.263	231.421	285.464	321.273	234.637	-0.220892	0.0326286	0.0640604	341.615	280.458
C5orf30	160.648	173.882	153.684	162.58	190.055	202.81	131.684	0.0997052	0.398512	0.509223	162.698	174.849
C5orf34	216.35	186.013	84.486	79.8255	68.6945	70.1304	50.2794	-1.01397	1.50458e-11	1.01366e-10	141.669	63.0348
C5orf38	2.42183	2.02188	8.85092	10.9852	3.05309	8.52937	7.18277	0.253937	0.593207	0.690077	6.06995	6.25508
C5orf42	1847.05	1921.8	1697.77	1390.72	999.887	1156.2	1098.16	-0.65086	2.95336e-20	3.44641e-19	1714.33	1084.75
C5orf45	67.0039	59.6454	51.4962	57.1228	25.188	31.2744	28.7311	-1.05681	5.2144e-08	2.59313e-07	58.8171	28.3978
C5orf46	0.807276	0	10.4602	8.05578	9.15927	14.2156	9.57702	1.96114	0.00125446	0.00346792	4.83081	10.984
C5orf47	0	1.01094	3.21852	1.46469	1.52655	0.947708	0	-0.167605	0.886463	0.922554	1.42354	0.824751
C5orf51	574.78	545.907	642.898	601.987	635.043	692.775	546.688	0.0774866	0.276318	0.381386	591.393	624.835
C5orf56	2.42183	5.0547	0	0.732344	10.6858	12.3202	17.5579	2.87763	1.67388e-07	7.8434e-07	2.05222	13.5213
C5orf58	0	3.03282	0.804629	0.732344	0	0	0	-2.73822	0.0464712	0.0870161	1.14245	0
C5orf63	170.335	159.728	93.3369	96.6694	58.0087	70.1304	85.3951	-0.80297	4.59104e-09	2.51852e-08	130.017	71.1781
C5orf66	249.448	307.326	278.402	265.108	222.876	242.613	246.608	-0.212574	0.0577337	0.10471	275.071	237.366
C5orf66-AS2	0	3.03282	0	0	0.763273	1.89542	0.798085	0.931662	0.429472	0.540147	0.758204	1.15226
C6orf1	23.411	18.1969	28.162	21.238	24.4247	13.2679	35.9138	0.108292	0.660394	0.747788	22.752	24.5355
C6orf10	3.2291	2.02188	0	0	2.28982	0	0.798085	0.544104	0.658752	0.746438	1.31275	1.0293
C6orf106	437.544	677.329	1107.97	1345.32	1686.07	1631.01	1612.13	0.99403	7.80496e-48	2.72368e-46	892.041	1643.07
C6orf120	987.298	623.749	418.407	448.194	488.495	501.338	460.495	-0.282806	0.00504496	0.0122849	619.412	483.442
C6orf132	75.8839	145.575	691.176	662.039	667.1	797.97	869.913	1.49858	1.02742e-64	5.66511e-63	393.669	778.328
C6orf136	88.8004	101.094	41.0361	65.1786	60.2985	39.8037	56.664	-0.432801	0.0153978	0.0331438	74.0272	52.2554
C6orf141	195.361	154.674	359.669	359.581	233.561	256.829	254.589	-0.0417399	0.700134	0.780583	267.321	248.326
C6orf15	0.807276	0	1.60926	1.46469	3.81636	3.79083	3.99043	2.65981	0.00437369	0.010806	0.970305	3.86587
C6orf163	39.5565	44.4813	31.3805	31.4908	19.8451	15.1633	24.7406	-0.837932	0.000500186	0.00148897	36.7273	19.9164
C6orf165	8.07276	4.04376	2.41389	2.92938	1.52655	1.89542	2.39426	-1.10737	0.101037	0.167214	4.36494	1.93874
C6orf201	16.9528	19.2078	7.24166	1.46469	7.63273	5.68625	7.98085	-0.199069	0.665747	0.752216	11.2167	7.09994
C6orf203	190.517	143.553	104.602	124.498	124.413	109.934	110.136	-0.260479	0.0420737	0.07998	140.793	114.828
C6orf223	25.0256	38.4157	10.4602	13.1822	7.63273	13.2679	11.1732	-0.90693	0.0111683	0.0249611	21.7709	10.6913
C6orf226	6.45821	5.0547	3.21852	5.12641	3.81636	3.79083	4.78851	-0.262919	0.673936	0.758651	4.96446	4.1319
C6orf25	24.2183	17.186	12.8741	13.1822	11.4491	15.1633	17.5579	-0.175215	0.589321	0.68662	16.8651	14.7234
C6orf47	113.019	164.783	260.7	290.741	335.077	299.476	318.436	0.707401	8.65144e-09	4.62771e-08	207.31	317.663
C6orf48	539.26	454.923	317.024	348.596	463.307	393.299	372.706	0.0140406	0.869865	0.911047	414.951	409.77
C6orf52	11.3019	11.1203	8.04629	15.3792	6.10618	7.58167	10.3751	-0.530289	0.158321	0.242756	11.4619	8.02098
C6orf62	1392.55	1727.7	1750.07	1771.54	3578.22	3885.6	3554.67	1.14343	1.69202e-46	5.63524e-45	1660.46	3672.83
C6orf89	2058.55	1467.88	1743.63	1626.54	2028.02	2051.79	1987.23	0.228296	0.0563195	0.102543	1724.15	2022.35
C6orf99	3.2291	1.01094	10.4602	1.46469	2.28982	5.68625	3.19234	-0.0991697	0.884482	0.921386	4.04123	3.7228
C7	0.807276	1.01094	7.24166	2.92938	5.34291	9.47708	2.39426	1.2064	0.0678469	0.120058	2.99731	5.73808
C7orf13	39.5565	39.4266	37.0129	39.5466	41.2167	42.6469	37.51	0.058387	0.768637	0.833817	38.8857	40.4579
C7orf25	247.834	209.264	203.571	207.986	261.803	286.208	228.252	0.251051	0.0185271	0.0390416	217.164	258.754
C7orf26	91.2222	103.116	68.3934	62.2492	67.9313	76.7644	86.9913	-0.043763	0.788475	0.849646	81.2452	77.229
C7orf31	12.1091	10.1094	8.85092	8.78813	22.1349	12.3202	13.5674	0.70628	0.0460157	0.086287	9.96439	16.0075
C7orf43	103.331	88.9626	95.7508	116.443	96.9356	92.8754	110.136	-0.0270615	0.864421	0.907167	101.122	99.9823
C7orf49	113.826	153.663	164.144	169.904	178.606	142.156	185.156	0.188695	0.0910579	0.153467	150.384	168.639
C7orf50	13.7237	27.2954	17.7018	26.3644	14.5022	15.1633	17.5579	-0.417128	0.116001	0.18724	21.2713	15.7411
C7orf55	1.61455	5.0547	1.60926	0.732344	0	0	0	-3.73088	0.0113033	0.0252289	2.25271	0
C7orf57	1.61455	11.1203	13.6787	8.78813	3.81636	13.2679	10.3751	0.147743	0.73812	0.809618	8.80042	9.15313
C7orf60	142.081	128.389	254.263	241.673	357.212	397.09	351.955	1.00811	1.12142e-31	2.25905e-30	191.602	368.752
C7orf61	0.807276	0	0	3.66172	0.763273	0	0.798085	-1.0538	0.451184	0.560746	1.11725	0.520453
C7orf71	0	0	1.60926	2.19703	3.05309	0	0	0.67903	0.57032	0.66934	0.951572	1.0177
C7orf73	181.637	261.833	234.952	255.588	278.595	274.835	281.724	0.257336	0.0472643	0.0882748	233.502	278.385
C8orf33	286.583	259.811	245.412	230.688	306.072	302.319	236.233	0.141826	0.196618	0.289711	255.624	281.541
C8orf34	4.03638	1.01094	4.02314	5.85875	8.396	5.68625	3.19234	0.605813	0.271788	0.376416	3.7323	5.7582
C8orf34-AS1	0.807276	0	0	0.732344	0.763273	0	0	-0.438479	0.791385	0.851851	0.384905	0.254424
C8orf37	41.1711	39.4266	37.8176	34.4202	39.6902	39.8037	24.7406	-0.137438	0.481571	0.588454	38.2089	34.7449
C8orf37-AS1	0.807276	0	1.60926	0.732344	0	0.947708	0.798085	-0.503089	0.715403	0.792187	0.787219	0.581931
C8orf4	0.807276	2.02188	9.65555	13.9145	7.63273	18.0065	19.154	1.88133	2.76353e-05	0.000100253	6.59981	14.9311
C8orf44	25.0256	19.2078	12.0694	17.5763	9.92255	4.73854	8.77894	-1.16794	0.00108789	0.00303594	18.4698	7.81334
C8orf46	1.61455	1.01094	2.41389	6.59109	0.763273	1.89542	3.19234	-0.55377	0.449245	0.559241	2.90762	1.95034
C8orf48	17.7601	11.1203	41.8407	43.9406	26.7145	23.6927	28.7311	0.000437696	0.998585	1	28.6654	26.3794
C8orf58	123.513	139.51	192.306	229.224	219.059	161.11	179.569	0.175121	0.111107	0.180813	171.138	186.58
C8orf59	399.602	401.343	336.335	311.246	348.816	364.868	365.523	0.00342868	0.972724	0.983397	362.131	359.735
C8orf76	37.1347	27.2954	17.7018	27.0967	19.8451	26.5358	23.1445	-0.235428	0.330375	0.439417	27.3072	23.1751
C8orf82	21.7965	22.2407	41.8407	55.6581	30.5309	33.1698	30.3272	-0.0992295	0.633051	0.724876	35.384	31.3426
C8orf88	6.45821	8.08751	1.60926	0	1.52655	0	1.59617	-1.00204	0.324741	0.433789	4.03874	1.04091
C9	8.88004	14.1531	12.8741	5.85875	17.5553	20.8496	23.9426	1.0395	0.000831619	0.00236932	10.4415	20.7825
C9orf114	156.612	161.75	116.671	135.484	90.0662	66.3396	83.0008	-0.826823	1.9889e-10	1.22344e-09	142.629	79.8022
C9orf116	3.2291	4.04376	0.804629	0.732344	1.52655	0.947708	0.798085	-0.483027	0.617278	0.711239	2.20246	1.09078
C9orf117	8.07276	10.1094	6.43703	4.39406	3.05309	2.84312	5.5866	-0.859817	0.0930142	0.156101	7.25331	3.8276
C9orf131	60.5457	75.8204	68.3934	48.3347	41.98	52.124	40.7023	-0.488206	0.00711666	0.0166949	63.2736	44.9354
C9orf142	20.1819	20.2188	20.1157	14.6469	15.2655	6.63396	7.18277	-0.960498	0.00584856	0.0139916	18.7908	9.69406
C9orf152	3.2291	6.06564	7.24166	5.85875	1.52655	4.73854	5.5866	-0.452461	0.390082	0.500414	5.59879	3.95056
C9orf153	0.807276	4.04376	7.24166	10.9852	3.05309	6.63396	1.59617	-0.400369	0.50312	0.608512	5.76946	3.76107
C9orf156	129.971	98.0611	135.178	126.695	139.679	147.842	131.684	0.184998	0.102506	0.169292	122.476	139.735
C9orf16	4.84366	6.06564	8.04629	14.6469	8.396	4.73854	11.1732	0.111869	0.783871	0.846232	8.40061	8.10258
C9orf163	0	2.02188	0	0	1.52655	0	0.798085	1.161	0.384202	0.49433	0.50547	0.774877
C9orf173-AS1	0	0	1.60926	1.46469	0	1.89542	0.798085	0.251299	0.84103	0.889576	0.768486	0.897834
C9orf24	8.07276	4.04376	4.02314	2.92938	3.05309	1.89542	3.19234	-0.75849	0.206057	0.301133	4.76726	2.71362
C9orf3	281.739	331.588	434.5	445.265	378.583	401.828	459.697	0.16638	0.0753097	0.130865	373.273	413.37
C9orf40	85.5712	102.105	33.7944	37.3495	39.6902	33.1698	37.51	-0.648216	0.000677407	0.00196556	64.705	36.79
C9orf41	350.358	367.982	240.584	244.603	339.656	328.855	248.204	0.0497364	0.588178	0.685713	300.882	305.572
C9orf41-AS1	20.9892	15.1641	9.65555	4.39406	7.63273	2.84312	3.19234	-1.21159	0.00603878	0.0143995	12.5507	4.55606
C9orf43	22.6037	12.1313	3.21852	5.85875	6.10618	3.79083	3.99043	-0.935387	0.0477896	0.0891008	10.9531	4.62915
C9orf47	53.2802	37.4048	18.5065	15.3792	15.2655	25.5881	22.3464	-0.393548	0.183845	0.274332	31.1427	21.0667
C9orf57	0.807276	1.01094	0	0	0.763273	0	0.798085	0.457192	0.768226	0.833692	0.454554	0.520453
C9orf64	155.804	130.411	80.4629	71.7697	107.621	113.725	106.145	0.0606343	0.599665	0.695771	109.612	109.164
C9orf66	4.84366	2.02188	0.804629	0.732344	0.763273	0	0	-2.14662	0.141746	0.221282	2.10063	0.254424
C9orf69	40.3638	56.6126	95.7508	142.075	122.124	125.097	130.088	0.692874	3.29979e-07	1.50523e-06	83.7005	125.77
C9orf72	361.66	418.529	494.042	432.083	410.641	463.429	397.446	-0.00854808	0.933298	0.954692	426.578	423.839
C9orf78	327.754	319.457	333.116	379.354	358.738	389.508	344.773	0.095903	0.298805	0.406735	339.92	364.34
C9orf84	48.4366	61.6673	65.1749	46.87	55.7189	47.3854	35.9138	-0.252122	0.180958	0.270873	55.5372	46.3394
C9orf85	95.2586	75.8204	123.913	114.246	137.389	154.476	132.482	0.480371	2.7807e-05	0.000100796	102.309	141.449
C9orf89	12.9164	17.186	21.725	19.7733	16.792	16.111	24.7406	0.127239	0.628914	0.721	17.9002	19.2146
C9orf9	3.2291	6.06564	7.24166	15.3792	6.10618	12.3202	11.1732	0.396221	0.309118	0.417564	7.9789	9.86653
C9orf91	129.164	149.619	99.774	129.625	178.606	197.123	196.329	0.588057	9.4582e-06	3.6418e-05	127.045	190.686
CA1	12.1091	20.2188	8.85092	4.39406	9.92255	1.89542	3.99043	-0.901478	0.0349188	0.0679646	11.3932	5.26946
CA10	5.65093	0	4.02314	2.92938	0.763273	0.947708	0.798085	-2.03664	0.0641473	0.114458	3.15086	0.836355
CA11	10.4946	10.1094	10.4602	12.4498	17.5553	12.3202	19.154	0.620773	0.057422	0.104228	10.8785	16.3432
CA12	5121.36	4843.41	9106.79	9248.04	9937.81	10058	9422.19	0.527639	5.49526e-05	0.000190492	7079.9	9806.01
CA13	213.928	163.772	98.1647	79.0931	91.5927	144.999	102.953	-0.190792	0.203824	0.298435	138.74	113.182
CA14	42.7856	52.5688	63.5657	45.4053	36.6371	51.1762	39.1062	-0.274531	0.198531	0.291903	51.0814	42.3065
CA2	88.8004	137.488	329.093	287.811	419.8	441.632	472.466	1.2826	2.98015e-44	9.25011e-43	210.798	444.633
CA3	9.68731	18.1969	8.04629	6.59109	6.86945	7.58167	13.5674	-0.0923827	0.803531	0.861157	10.6304	9.33952
CA3-AS1	8.88004	3.03282	7.24166	4.39406	5.34291	8.52937	4.78851	0.0372871	0.935013	0.95575	5.88714	6.22026
CA5B	104.946	106.149	120.694	104.725	135.863	144.052	117.318	0.279616	0.0200193	0.041752	109.128	132.411
CA5BP1	30.6765	34.3719	32.1852	29.2938	56.4822	57.8102	54.2698	0.835605	7.52626e-06	2.94074e-05	31.6318	56.1874
CA9	29.0619	98.0611	251.044	229.956	236.615	235.032	239.426	0.935314	3.39749e-07	1.54709e-06	152.031	237.024
CAAP1	299.499	292.161	308.173	276.094	371.714	392.351	310.455	0.28338	0.000269419	0.000840254	293.982	358.173
CAB39	2053.71	2124.99	3204.03	3234.76	5772.63	6176.21	5675.98	1.17262	4.83509e-73	3.12926e-71	2654.37	5874.94
CAB39L	56.5093	88.9626	205.18	183.818	211.427	289.999	232.243	1.03817	3.02278e-24	4.27996e-23	133.618	244.556
CABIN1	476.293	614.651	601.862	612.972	477.045	395.194	518.755	-0.312117	0.000166696	0.000537047	576.444	463.665
CABLES1	12.1091	21.2297	8.04629	7.32344	5.34291	2.84312	5.5866	-1.21472	0.00860204	0.0197554	12.1771	4.59088
[truncated: 16,253 more rows]

## Sheet: upragulated genes
1405 genes are up-regulated by IFNa (adjusted p-value < 0.05, log2FoldChange > 1 and normalized number > 5)
Gene
RSAD2
MX2
IFI44L
IFIT1
CMPK2
IFIT2
MX1
XAF1
ZBP1
IFIT3
OASL
ISG15
IFI6
GBP4
IFI44
BST2
CXCL11
IFI27
IFIT1B
CXCL10
OAS1
HERC5
BATF2
IFITM1
LGALS9
OAS2
ETV7
SAMD9L
HERC6
SMTNL1
RTP4
UBE2L6
IFI35
DDX60
EPSTI1
CRNN
LAMP3
OR52N4
IFIH1
BISPR
SPRR3
LRP2
GMPR
DSG1
GBP5
DEFB1
USP18
DDX58
HSH2D
VNN3
DDX60L
SPRR1A
TGM5
SLC15A3
GPNMB
OAS3
TRIM22
ATP12A
SECTM1
IDO1
PARP9
CEACAM7
C20orf195
TMPRSS11B
CLEC7A
IVL
ATP10B
SERPINB3
NLRC5
KRT13
CEACAM5
APOL3
SAMD9
NCCRP1
KRT4
KRT24
PARP14
APOBEC3A
ACE2
SBSN
TGM3
KRT6B
HPGD
SPRR1B
PCDH17
APOL1
IL36RN
ALDH3B2
HRASLS2
TYMP
ELF5
SULT2B1
CLCA4
RPTN
ODF3B
IRF7
STAT1
HELZ2
THEMIS2
DUOX2
SAMHD1
MUC15
SPRR2D
S100P
MUC21
AIM2
SERPINB4
FBXO39
CHI3L1
CRISP3
FAM3D
CTNNA3
KRT6C
SPRR2E
TRANK1
DAPL1
TRIM69
CXCL9
H19
S100A8
C10orf99
PI3
SLC6A14
SPINK7
KLK12
CYP4F12
SLURP1
CERS3
SDR9C7
SERPINB11
APOL6
IFIT5
AQP5
HLA-F
SLC5A1
CCL22
CXCL13
C3AR1
LOC441178
LOC100419583
CYP2C18
GBP1
KRT78
KLK7
SOX5
A2ML1
SERPINA3
GCNT3
SLPI
PLSCR1
TLR3
SCNN1B
PATL2
PSMB9
HES5
CARD17
SYTL5
S100A9
CHL1
CCNA1
CILP
DTX3L
GBP2
ATP10A
SP110
NMI
CYP4B1
ELF3
SPRR2A
TCN1
PLA2G4E
ABCD2
TPRXL
MAB21L3
ID2
KRT16
MMP13
CALML5
TMEM27
CD177
FAM46A
TMPRSS11BNL
RHOV
SERPINB13
NOD2
CLDN17
PGLYRP3
HNF4G
WFDC5
FETUB
CYP2C9
SPINK5
DHX58
HLA-B
CASP5
CYP2J2
SYNPO2
PARP12
LMO2
KRTDAP
TLDC2
CHP2
ADH7
BCAS1
DHRS9
RARRES3
CACNG8
CD36
IGFL2
TDRD7
GIMAP2
RASGRP3
TMPRSS11F
NWD2
S100A12
LY6D
ARL14
FYB
CRYAB
SLC28A3
HCG26
RRAD
SLC13A5
LINC01559
KRT1
BTC
DUOXA2
HCP5
C2orf54
MAPK8IP2
IFITM3
SPTSSB
HES4
TGM1
C19orf66
CWH43
C12orf74
KLK10
UBA7
PGLYRP4
CLCA3P
TRIM14
EIF2AK2
CEACAM6
MGC27382
OR7E91P
KLK13
SPINK6
EPHX3
ZBTB7C
SP100
CNFN
LINC01208
RET
GPR1
TNFSF10
CXCL17
STAT2
SLCO5A1
PLSCR2
PARP10
CDH16
TMPRSS13
IFITM2
ZNF750
PVRL4
DSG1-AS1
TREM1
DUSP1
CRCT1
MLIP
CD180
ALOX12B
DSG4
DEGS2
IRF9
LRAT
RNF213
PLA2G4D
CYP2C19
LOC151475
LY6E
METRNL
LCE3E
DLX5
OVOL1
PRDM1
ASPRV1
ATP13A4
LYPD3
RASAL1
FAM25A
S100A7
SEMA3D
TMTC1
MYH14
PLEKHA4
ADAMTSL3
PRSS1
IL1RN
MSMB
PNLIPRP3
APOL4
TMPRSS2
WARS
CEBPA
CYSRT1
DLX2
BMX
C15orf48
LAP3
PSCA
SERPINB1
PSMB8-AS1
RPLP0P2
CALB1
ATP13A4-AS1
TAP1
GUCY1A3
SOWAHB
ATF3
NUPR1
NCOA7
GPR78
MIA2
C5orf56
LUCAT1
OSR1
ISG20
LOC400685
APOBEC3G
ZMYND15
TTC9
PTPRR
CREG2
LGALS7B
TRIM21
NOTCH3
TMPRSS11A
RDH12
ILDR1
UPK1B
VSIG10L
LOC101928992
LOC101928075
RBBP8NL
IRF1
GGT6
BNIPL
FRMPD4
CASC11
KRT23
PLA2G4F
RHCG
SERPINB12
KLK8
IL15
IL36G
C1R
B2M
SOCS1
CLCA1
ANXA10
KLK11
PSMB8
SERPINB2
MYD88
IL1F10
NFASC
BBOX1
KRT10
C1S
HOPX
ACKR2
ADAP2
FOXN1
DSC1
CRTAM
STX11
MAFB
MAL
LIPH
HSPB8
IL23R
TIMP2
FAM84A
C2orf66
RAET1L
SLC10A6
CLDN4
SCEL
TRIM29
NRARP
L3MBTL4
SELL
FUT6
LINC00520
TMPRSS4
SERPINB9
CAMK1D
SPRR4
PHF11
MLIP-IT1
CAPN14
GAS1
KLF4
KCP
MTVR2
RAET1E
STARD5
PCDHB10
HSPB1
NR4A1
DSG3
RORC
POU3F1
PTPRH
AKR1B15
LOC101060498
PLA2G4E-AS1
TNFAIP8L3
BSPRY
TMPRSS11GP
HLA-C
PIP5K1B
FGD2
SLC39A2
FAM46C
FAM83C
SLC1A1
PML
TRIM5
KRT75
LOC101927189
CYP4F3
C5AR2
IKZF2
EFNA3
PDZD2
LINC01206
CDKN2B
HCAR2
EGF
VSNL1
SLFN5
RNF222
AIM1L
ARHGEF37
CSTB
GSDMA
AQP3
ADAR
PPM1K
LOC100128770
TSPAN33
TMC1
FGD3
ENDOU
ID1
ZNFX1
OVOL1-AS1
TNFSF13B
WFDC21P
NEBL
B3GNT7
FOS
ZFP36
LOC101928844
FAM122C
FLG2
HLA-DRA
APOBEC3F
RBM11
UNC93B1
PADI1
GRHL3
PNPT1
C1orf74
PCDHB6
CSTA
IL20RB
CARD16
MAP3K8
POLR2J3
PDZRN3
PLAC8
CLGN
ASCL2
NR4A2
CEACAM1
PIK3AP1
UGT2B7
RGS2
TRIM25
MAP2
COBL
LOC102723344
CX3CL1
CASP1
FAM46B
NPR3
ACTBL2
FBXO6
ANKRD35
LY6G6C
LINC01537
STEAP4
CPE
LCN2
EPHA4
CAPNS2
CD3E
TLR5
IFI16
PLEKHA7
SYT7
CHODL
TXNIP
PCDHB14
FAM26E
GRHL1
GDPD3
KRT42P
ID4
SORCS2
MUC16
RNF144A
SIDT1
CPA6
BTG1
CTSS
BARX2
KLK6
CFB
FOSB
COLEC10
CHRM3
ATP6V0D2
SLC26A9
ZNF467
FREM1
MMP3
UBQLNL
LINC01133
EPGN
SOX21
PPP1R3C
UNC45B
SULT1E1
RBM43
JUNB
PLD1
TNFSF8
CASP1P2
SLC2A12
DPP4
DUSP8
ZFPM2
CYP24A1
BRINP2
BTN3A1
MMP7
CCDC64B
CLDN16
TMEM79
SPINK9
BLNK
PAQR5
ERG
TMPRSS11E
CRABP2
FER1L6
IRF6
ACPP
ROS1
CIB2
PRKCE
LOC101060542
DSC2
PCDHB8
PCDHB15
IL22RA1
ATG9B
PAPPA
ETS2
EPS8L1
DUOXA1
ASPG
MAPK4
LGALS3BP
TMEM45B
APOL2
TRIM38
MYOM3
LOC100294362
LRRC4
EGLN3
HCAR3
COL25A1
IGFBP5
PMAIP1
SP6
BTN3A3
CXCR2
ABLIM2
RNF144B
GBP6
SLC16A4
TLR2
FAM83E
SERPING1
CDK5R1
CASC21
RNF19B
VTRNA1-1
PIM1
EVADR
KCND3
EPHB3
KRT6A
C5orf46
HLA-E
BPIFC
EGR1
ANO5
ZCCHC2
LGI3
LOC729348
CSRNP1
CD86
GPC3
C4orf33
CD68
LINC00957
GLTP
ZNF812
RBM20
SERPINB5
C2CD4A
NIPAL4
KRT17
SCIN
SFTPD
BRCAT54
TSLP
BTN3A2
LOC101926942
ALDH1A1
SLC27A2
LOC101929268
HFM1
APOD
HES1
IER2
BRSK2
MUC20
AQP10
PPL
C8orf4
NT5C3A
RAB27B
THSD1
PALMD
HDX
ACKR4
SPINK1
PCDHB11
LINC01269
TPRG1
RASSF2
SV2C
DYNLT3
JHDM1D-AS1
KANK4
KLF9
PKIB
MXD1
LINC00925
PCDHB4
IGSF11
LOC101927954
SLC25A28
AKR1B10
EDN1
GBP1P1
RHOB
NGEF
RAB44
HR
IFI30
ARRDC3
WNT10A
LINC01094
SIK1
RNF122
STX19
B4GALNT3
SGK1
TRIB1
MUM1L1
DACT1
SMIM5
BAALC
PPP2R2C
LINC01209
ID3
LINC01600
FXYD3
ART3
FABP5
GALM
ADAMTS14
GBP3
FOXN2
FAP
N4BP1
NCALD
CCAT2
MAOB
FBLN2
NAPA
PCDHB13
BMP6
TMEM63C
THBD
FGF13
GOLGA7B
ATHL1
NUB1
CNP
RBCK1
LIPK
SLC34A2
PELI1
KALRN
RARG
GADD45B
MMP1
MTRNR2L1
VAV3
TINCR
NR1D1
CLDN1
C1orf95
GUCY1B3
EEF1DP3
TMC8
CES2
SOCS3
KRT9
ZBTB7B
TNFSF15
RASEF
EGR3
XRN1
REC8
FLG
ANXA1
DTHD1
KLRG2
EGR2
SIPA1L2
BAG1
GAS7
PLSCR4
PRR15
SP140L
RCAN1
RASSF10
NEK5
CPEB2
ITGB7
COL5A3
POF1B
IFITM10
EPB41L3
IL16
CASP7
GSAP
MOV10
TTC39A
NDRG2
HSD3B7
RNF114
PCGF5
CAMK2D
CBR3
KLF6
BTG2
VTCN1
TOP1P1
TNFAIP8
CASP10
TAP2
RASD1
SH3KBP1
MMP28
ABLIM1
AMTN
MRVI1-AS1
LURAP1L
PCDHB16
NKD1
ERP27
KRT14
TGFB3
LGALSL
TAPBPL
LDHC
RPPH1
SLC6A2
TRAF3IP3
CSNK1E
SH3BGRL2
CASQ2
IL15RA
DNAJB1
PPFIBP2
SYNGR1
PITX1
FRY
TREX1
ADSSL1
KLF5
FIBIN
RASA4
CFLAR
FGF11
MAF
MLKL
PLEKHG1
ZCCHC24
LYNX1
ACSL1
MYZAP
KLF3
ADGRF2
NID1
PKP1
SERPINB10
TP53INP2
CFTR
LOC102723766
FA2H
OR7E14P
MRVI1
KLF11
C4orf19
LOC105376360
TMEM140
CMTR1
APOE
FOXO1
CTSO
APOBEC3D
PSME2
VWF
GAA
RAET1G
MIR5095
FOSL2
MYCBP2-AS1
SLFN12
SPOCK3
HLA-J
COL14A1
ACSL5
DSP
BLZF1
FUT2
SHF
SCAMP1-AS1
MAL2
LIPN
CHMP5
AVPI1
VTRNA1-2
ALOX15B
TMEM86A
RAPGEFL1
PCDHB9
C6orf132
CCDC181
AKR1C2
JAK2
USP2
SIRPB2
MAN1A1
CXCL16
PSMB10
ATP13A5
PADI2
CHSY3
BBC3
DBNDD1
RASSF5
TMPRSS11D
PAPPA2
CPEB3
GAREM
NPAS3
EPHB6
MXD3
PDE7B
NT5C2
SESN3
XKRX
MPP7
PLEKHH1
A4GALT
ARHGAP30
LYPD5
LRCH2
NPAS2
PSME1
RYR1
SLC25A25
KCTD11
SGPP2
S100A4
CBX4
LNX1
LOC101929380
HYAL1
NPNT
LINC00504
CAPN5
ANXA9
RAB25
SOWAHC
ZFYVE26
IRX3
PERP
TICAM1
TMEM62
GALNT13
TTC22
ARHGEF10L
RAB3D
OPTN
SERTAD1
NFIL3
RAB9B
IRF5
APCDD1
PCDH1
ADM
EVPL
TAGLN
RNF152
CREBRF
BTBD11
LRRC4C
SERPINB9P1
BTBD16
TINF2
S100A14
SLC25A45
SCEL-AS1
AADAC
ARL5B
TMEM132B
CEBPD
SUSD4
NRIP1
RAB11FIP1
KBTBD8
ZNF107
JARID2-AS1
POU2F3
CHRNA9
PNRC1
RGS17
DNAJB5
ETV3
SLC1A2
JUN
PSG4
CYB5R2
PROS1
NCAPH2
FYTTD1
BPGM
ENDOD1
PIM3
TLCD2
B3GALT5
GCNT4
FAM83H-AS1
RNASEL
NOCT
OGFR
HES2
NR4A3
OLFML2A
OCLN
PRSS3
TAGAP
ABAT
ARAP2
ZNF365
CD24
FOXO4
ZNF844
RIMS3
GTPBP1
ANKRD29
IER5
AGBL1-AS1
CAST
TNFAIP2
MUCL1
YPEL5
NEK7
SULF1
PRICKLE4
PAMR1
GSDMC
AKAP3
MAML3
KRT16P2
ERAP2
GCA
CLDN23
NEURL1B
VILL
TTLL11
PITPNM3
TNNT2
CARD6
LPAR6
GCOM1
LINC01588
FOXQ1
FAM84B
ERRFI1
EPHA7
AP5B1
ENKUR
PDE4D
DUSP5
MN1
IL20
ITPKC
C17orf67
CTSC
ZBTB42
PLEKHF2
GJB6
KSR1
FLRT3
BMS1P21
CA2
GRAMD1C
ANKRD31
SLC6A13
B4GALT1-AS1
CDKN1A
TMEM125
LINC01599
MMP10
CLDN7
CLCA2
MYC
PTK2B
CCDC109B
TCAF2
CAMP
GTF2IRD2
CXCR1
GRIK2
SMIM14
C12orf56
ZFP36L2
ARL4D
MIR6087
SOCS6
SPON2
SERPINE1
CDC42EP4
BMP2
LOC283045
GADD45A
TMEM229B
PPP1R3B
RAP2B
YPEL2
RALGPS2
H3F3B
MIR3929
KBTBD7
TLR1
ID2-AS1
ARID5B
GRIP2
RAB38
PLEKHA6
LMO7
GS1-259H13.2
ELF1
RAB9A
MDGA1
TRIM56
CCDC71L
PLEKHG7
BCL6
FGFR3
ADPRHL2
COL3A1
FRMD8
NFKBIA
MOB3C
ABCB11
IPCEF1
HLA-G
FUT3
C10orf91
SLC16A9
LOC101929095
CYP2C8
ZNF185
GSN
RNF11
RND1
CDKN1C
KIAA0226
RAB8B
MYCL
FAM83A
GPT2
KLF10
DAPP1
ARHGAP20
MNT
FAM63A
ANKFY1
IL33
KDM7A
FHDC1
RRAGC
ZNF442
CXCL14
THRA
HOMER1
FAM135A
LYSMD2
ITIH4
LAMA1
HLA-H
RTKN2
DENND2C
KLHL31
CALCOCO2
KAT2B
IGFBP3
FAM43A
CNGA1
PPP1R15A
MUC1
C22orf23
EPB41L4B
PKP3
OLAH
CFAP58-AS1
IRX5
SNORA11
DUSP16
VGLL3
MYO5B
TACSTD2
LINC00654
CAB39
PLBD1
KIAA1211L
PART1
CASP4
MBL1P
DENND1B
B4GALNT4
BHLHE40
GPR143
CHMP1B
DNASE1L3
TLE4
GRB7
SPATS2L
IRF2
RAG1
COL21A1
PARP8
SERTAD3
GPRIN1
C4orf36
KCNT2
USP54
LOC101927027
ERBB3
SH3GL3
SERPINB7
PHLDB3
MMP12
TCN2
GJD3
TNNT1
GPRC5A
CPEB4
SLC5A10
SLAMF7
LOC100130476
C6orf62
DENND1C
LSAMP
FSIP2
GRIK1-AS1
HAS3
LOC101927787
TRIM26
TUBB2A
SYT15
TBX18
CTNNBIP1
TSC22D1
SNX6
LBH
ADRB2
ASS1
RORA
S100A16
IDH2
ARHGAP27
GNB4
MYRFL
SNORA80B
ZBTB43
ADGRE2
TGIF1
JUP
PCP4L1
DMKN
IL6
TRIM2
TMEM265
RIN2
ZC3H6
BNC1
C4orf3
RAB24
ATP6V1G1
RIPK3
FRS2
CAPN3
ANKRD34A
STX17
CCSER1
TNRC6C-AS1
PRRG4
MASTL
LINC00933
SLK
RAB11A
MARCKSL1
DCAF10
PCDHGA10
ACKR3
GDPGP1
PPARG
SMIM3
MYCBP2
VAMP5
PLCD1
ARF6
EFTUD1P1
MAFF
DNAJB4
DLG3
CYLD
SELENBP1
RICTOR
SCARB2
CTSD
CDKL5
PHYHIP
NRBF2
ANKIB1
KIAA0513
RBM47
SNN
SMAD7
IL20RA
ABHD17B
MMAA
NUAK2
MALL
FAM81B
MTSS1
RAB10
CGNL1
HLA-A
FYCO1
LGALS3
MAPK6
THAP2
BACH1
ZDHHC14
PPP1R14C
DLX3
SKIL
PRKD2
RDH13
CLIP1
DAB2IP
LMOD2
IPMK
CNKSR3
ADGRL2
IL1R1
FAM83B
PIGA
IER5L
CD55
ZXDB
MIR614
PLA2G3
CLIC2
TNFSF13
TRADD
TMEM178A
C1orf210
TAF13
TNKS1BP1
KPNA7
ZNF565
LINC00673
PIK3C2B
NKAPL
C9
TRPS1
RND3
MICALL1
CAB39L
JAK1
PHACTR4
BCL2L13
PLCXD2-AS1
TMEM54
TFAP2C
EPAS1
KLF2
TOLLIP
ZNF503
IL1RL1
GTF2B
CADPS2
BCL2L14
SSBP2
FOLR1
LYPD6B
SMAD9
SERPINF1
SKIDA1
NCF2
NSG1
MDFIC
CLCF1
AZI2
RIPK1
TIAM1
MB21D2
ZNF436
HSD11B2
DIP2B
TTC38
MXI1
NCK1
DPYD
ULK1
PDCD1LG2
FBXO32
TTC21A
B3GNT5
C7orf60
RCOR1
ZNF136
GABARAPL1
HIST2H2BE
ANKRD22
TUFT1
SH3PXD2B
EDARADD
MYL9
CADM4
ZBTB11-AS1
PERM1
ZNF415
PATL1
S100A11
TCP11L2
ARL4A
ARHGAP32
NAGK
VWA7
ASAP3
MAPK13
JADE2
GAB2

## Sheet: GSEA-Hallarmk
Upregulation
Gene Set Name	# Genes in Gene Set (K)	Description	# Genes in Overlap (k)	k/K	p-value	FDR q-value
INTERFERON GAMMA RESPONSE	200	Genes up-regulated in response to IFNG [GeneID=3458].	116	0.58	1.99e-115	9.96e-114
INTERFERON ALPHA RESPONSE	97	Genes up-regulated in response to alpha interferon proteins.	84	0.866	6.48e-109	1.62e-107
TNFA SIGNALING VIA NFKB	200	Genes regulated by NF-kB in response to TNF [GeneID=7124].	72	0.36	6.53e-53	1.09e-51
COMPLEMENT	200	Genes encoding components of the complement system, which is part of the innate immune system.	46	0.23	9.46e-25	1.18e-23
INFLAMMATORY RESPONSE	200	Genes defining inflammatory response.	40	0.2	2.33e-19	2.33e-18
ESTROGEN RESPONSE EARLY	200	Genes defining early response to estrogen.	38	0.19	1.14e-17	6.35e-17
ESTROGEN RESPONSE LATE	200	Genes defining late response to estrogen.	38	0.19	1.14e-17	6.35e-17
HYPOXIA	200	Genes up-regulated in response to low oxygen levels (hypoxia).	38	0.19	1.14e-17	6.35e-17
P53 PATHWAY	200	Genes involved in p53 pathways and networks.	38	0.19	1.14e-17	6.35e-17
APOPTOSIS	161	Genes mediating programmed cell death (apoptosis) by activation of caspases.	32	0.1988	1.08e-15	5.42e-15
KRAS SIGNALING DN	200	Genes down-regulated by KRAS activation.	35	0.175	3.07e-15	1.39e-14
IL2 STAT5 SIGNALING	199	Genes up-regulated by STAT5 in response to IL2 stimulation.	34	0.1709	1.59e-14	6.6e-14
KRAS SIGNALING UP	200	Genes up-regulated by KRAS activation.	32	0.16	6.03e-13	2.32e-12
ALLOGRAFT REJECTION	200	Genes up-regulated during transplant rejection.	30	0.15	1.7e-11	6.06e-11
IL6 JAK STAT3 SIGNALING	87	Genes up-regulated by IL6 [GeneID=3569] via STAT3 [GeneID=6774], e.g., during acute phase response.	19	0.2184	1.22e-10	4.07e-10
UV RESPONSE UP	158	Genes up-regulated in response to ultraviolet (UV) radiation.	23	0.1456	6.83e-09	2.14e-08
COAGULATION	138	Genes encoding components of blood coagulation system; also up-regulated in platelets.	21	0.1522	1.37e-08	4.04e-08
MYOGENESIS	200	Genes involved in development of skeletal muscle (myogenesis).	24	0.12	1.44e-07	4e-07
TGF BETA SIGNALING	54	Genes up-regulated in response to TGFB1 [GeneID=7040].	12	0.2222	2.6e-07	6.84e-07
CHOLESTEROL HOMEOSTASIS	74	Genes involved in cholesterol homeostasis.	13	0.1757	1.47e-06	3.67e-06
XENOBIOTIC METABOLISM	200	Genes encoding proteins involved in processing of drugs and other xenobiotics.	22	0.11	2.06e-06	4.91e-06
EPITHELIAL MESENCHYMAL TRANSITION	200	Genes defining epithelial-mesenchymal transition, as in wound healing, fibrosis and metastasis.	19	0.095	7.71e-05	0.000168
HEME METABOLISM	200	Genes involved in metabolism of heme (a cofactor consisting of iron and porphyrin) and erythroblast differentiation.	19	0.095	7.71e-05	0.000168
UV RESPONSE DN	144	Genes down-regulated in response to ultraviolet (UV) radiation.	14	0.0972	0.000513	0.00107

## Sheet: GSEA-GO
Upregulation
Gene Set Name	# Genes in Gene Set (K)	Description	# Genes in Overlap (k)	k/K	p-value	FDR q-value
DEFENSE RESPONSE	1814	Reactions, triggered in response to the presence of a foreign body or the occurrence of an injury, which result in restriction of damage to the organism attacked or prevention/recovery from the infection caused by the attack. [GOC:curators]	267	0.1472	7e-94	7.19e-90
RESPONSE TO BIOTIC STIMULUS	1615	Any process that results in a change in state or activity of a cell or an organism (in terms of movement, secretion, enzyme production, gene expression, etc.) as a result of a biotic stimulus, a stimulus caused or produced by a living organism. [GOC:hb]	249	0.1542	1.31e-91	6.71e-88
DEFENSE RESPONSE TO OTHER ORGANISM	1203	Reactions triggered in response to the presence of another organism that act to protect the cell or organism from damage caused by that organism. [GOC:dos]	199	0.1654	6.5e-78	2.22e-74
RESPONSE TO CYTOKINE	1225	Any process that results in a change in state or activity of a cell or an organism (in terms of movement, secretion, enzyme production, gene expression, etc.) as a result of a cytokine stimulus. [GOC:sl]	200	0.1633	2.73e-77	7.02e-74
INNATE IMMUNE RESPONSE	986	Innate immune responses are defense responses mediated by germline encoded components that directly recognize components of potential pathogens. [REF:0000022, GOC:add, GOC:ebc, GOC:mtg sensu]	172	0.1744	1.12e-70	2.29e-67
IMMUNE EFFECTOR PROCESS	1292	Any process of the immune system that can potentially contribute to an immune response. [REF:0000022, GOC:add, ISBN:0781735149]	192	0.1486	3.82e-67	6.54e-64
CYTOKINE MEDIATED SIGNALING PATHWAY	807	A series of molecular signals initiated by the binding of a cytokine to a receptor on the surface of a cell, and ending with regulation of a downstream cellular process, e.g. transcription. [GOC:mah, GOC:signaling, PMID:19295629]	148	0.1834	1.23e-63	1.8e-60
REGULATION OF IMMUNE SYSTEM PROCESS	1637	Any process that modulates the frequency, rate, or extent of an immune system process. [GOC:add]	207	0.1265	2.93e-60	3.77e-57
EPITHELIUM DEVELOPMENT	1329	The process whose specific outcome is the progression of an epithelium over time, from its formation to the mature structure. An epithelium is a tissue that covers the internal or external surfaces of an anatomical structure. [GOC:dph, GOC:mtg lung]	173	0.1302	6.91e-52	7.89e-49
REGULATION OF RESPONSE TO EXTERNAL STIMULUS	1094	Any process that modulates the frequency, rate or extent of a response to an external stimulus. [GOC:mah]	150	0.1371	1.03e-47	1.06e-44
RESPONSE TO TYPE I INTERFERON	99	Any process that results in a change in state or activity of a cell or an organism (in terms of movement, secretion, enzyme production, gene expression, etc.) as a result of a type I interferon stimulus. Type I interferons include the interferon-alpha, beta, delta, episilon, zeta, kappa, tau, and omega gene families. [GOC:add, ISBN:0126896631, PMID:15546383, PMID:16681834]	51	0.5152	1.46e-47	1.37e-44
BIOLOGICAL ADHESION	1481	The attachment of a cell or organism to a substrate, another cell, or other organism. Biological adhesion includes intracellular attachment between membrane regions. [GOC:isa complete]	175	0.1182	1.57e-46	1.35e-43
DEFENSE RESPONSE TO VIRUS	258	Reactions triggered in response to the presence of a virus that act to protect the cell or organism. [GOC:ai]	74	0.2868	2.58e-46	1.9e-43
REGULATION OF CELL POPULATION PROLIFERATION	1766	Any process that modulates the frequency, rate or extent of cell proliferation. [GOC:jl]	193	0.1093	2.59e-46	1.9e-43
RESPONSE TO INTERFERON GAMMA	201	Any process that results in a change in state or activity of a cell or an organism (in terms of movement, secretion, enzyme production, gene expression, etc.) as a result of an interferon-gamma stimulus. Interferon-gamma is also known as type II interferon. [GOC:add, ISBN:0126896631, PMID:15546383]	65	0.3234	1.79e-44	1.23e-41
REGULATION OF RESPONSE TO STRESS	1538	Any process that modulates the frequency, rate or extent of a response to stress. Response to stress is a change in state or activity of a cell or an organism (in terms of movement, secretion, enzyme production, gene expression, etc.) as a result of a disturbance in organismal or cellular homeostasis, usually, but not necessarily, exogenous (e.g. temperature, humidity, ionizing radiation). [GOC:d…	175	0.1138	2.88e-44	1.85e-41
EPIDERMIS DEVELOPMENT	477	The process whose specific outcome is the progression of the epidermis over time, from its formation to the mature structure. The epidermis is the outer epithelial layer of an animal, it may be a single layer that produces an extracellular material (e.g. the cuticle of arthropods) or a complex stratified squamous epithelium, as in the case of many vertebrate species. [GOC:curators, UBERON:0001003]	94	0.1971	3.05e-43	1.84e-40
RESPONSE TO VIRUS	348	Any process that results in a change in state or activity of a cell or an organism (in terms of movement, secretion, enzyme production, gene expression, etc.) as a result of a stimulus from a virus. [GOC:hb]	81	0.2328	4.64e-43	2.65e-40
REGULATION OF DEFENSE RESPONSE	747	Any process that modulates the frequency, rate or extent of a defense response. [GOC:mah]	117	0.1566	4.9e-43	2.65e-40
EPITHELIAL CELL DIFFERENTIATION	798	The process in which a relatively unspecialized cell acquires specialized features of an epithelial cell, any of the cells making up an epithelium. [GOC:ecd, PMID:11839751]	121	0.1516	5.24e-43	2.69e-40
CELL ACTIVATION	1475	A change in the morphology or behavior of a cell resulting from exposure to an activating factor such as a cellular or soluble ligand. [GOC:mgi curators]	168	0.1139	1.6e-42	7.82e-40
PROTEOLYSIS	1809	The hydrolysis of proteins into smaller polypeptides and/or amino acids by cleavage of their peptide bonds. [GOC:bf, GOC:mah]	188	0.1039	5.86e-42	2.73e-39
APOPTOTIC PROCESS	1994	A programmed cell death process which begins when a cell receives an internal (e.g. DNA damage) or external signal (e.g. an extracellular death ligand), and proceeds through a series of biochemical events (signaling pathway phase) which trigger an execution phase. The execution phase is the last step of an apoptotic process, and is typically characterized by rounding-up of the cell, retraction of…	199	0.0998	7e-42	3.12e-39
SKIN DEVELOPMENT	425	The process whose specific outcome is the progression of the skin over time, from its formation to the mature structure. The skin is the external membranous integument of an animal. In vertebrates the skin generally consists of two layers, an outer nonsensitive and nonvascular epidermis (cuticle or skarfskin) composed of cells which are constantly growing and multiplying in the deeper, and being …	87	0.2047	1.89e-41	8.1e-39
CORNIFICATION	113	A type of programmed cell death that occurs in the epidermis, morphologically and biochemically distinct from apoptosis. It leads to the formation of corneocytes, i.e. dead keratinocytes containing an amalgam of specific proteins (e.g., keratin, loricrin, SPR and involucrin) and lipids (e.g., fatty acids and ceramides), which are necessary for the function of the cornified skin layer (mechanical …	49	0.4336	4.55e-41	1.87e-38
EPIDERMAL CELL DIFFERENTIATION	365	The process in which a relatively unspecialized cell acquires specialized features of an epidermal cell, any of the cells making up the epidermis. [GOC:dph, GOC:curators, GOC:mtg sensu, GOC:sdb 2009, GOC:tb]	78	0.2137	1.16e-38	4.59e-36
POSITIVE REGULATION OF IMMUNE SYSTEM PROCESS	1101	Any process that activates or increases the frequency, rate, or extent of an immune system process. [GOC:add]	136	0.1235	3.55e-38	1.35e-35
REGULATION OF IMMUNE RESPONSE	1018	Any process that modulates the frequency, rate or extent of the immune response, the immunological reaction of an organism to an immunogenic stimulus. [GOC:ai]	130	0.1277	5.09e-38	1.87e-35
RESPONSE TO OXYGEN CONTAINING COMPOUND	1714	Any process that results in a change in state or activity of a cell or an organism (in terms of movement, secretion, enzyme production, gene expression, etc.) as a result of an oxygen-containing compound stimulus. [GOC:pr, GOC:TermGenie]	175	0.1021	5.41e-38	1.92e-35
POSITIVE REGULATION OF MULTICELLULAR ORGANISMAL PROCESS	1853	Any process that activates or increases the frequency, rate or extent of an organismal process, any of the processes pertinent to the function of an organism above the cellular level; includes the integrated processes of tissues and organs. [GOC:ai]	183	0.0988	8.11e-38	2.78e-35
REGULATION OF CELL DIFFERENTIATION	1945	Any process that modulates the frequency, rate or extent of cell differentiation, the process in which relatively unspecialized cells acquire specialized structural and functional features. [GOC:curators]	187	0.0961	4.41e-37	1.46e-34
POSITIVE REGULATION OF SIGNALING	1896	Any process that activates, maintains or increases the frequency, rate or extent of a signaling process. [GOC:mtg signal]	184	0.097	5.17e-37	1.66e-34
RESPONSE TO BACTERIUM	743	Any process that results in a change in state or activity of a cell or an organism (in terms of movement, secretion, enzyme production, gene expression, etc.) as a result of a stimulus from a bacterium. [GOC:hb]	108	0.1454	9.95e-37	3.1e-34
CYTOKINE PRODUCTION	880	The appearance of a cytokine due to biosynthesis or secretion following a cellular stimulus, resulting in an increase in its intracellular or extracellular levels. [GOC:add, ISBN:0781735149]	118	0.1341	1.34e-36	4.05e-34
KERATINOCYTE DIFFERENTIATION	306	The process in which a relatively unspecialized cell acquires specialized features of a keratinocyte. [GOC:dph, GOC:mah, GOC:sdb 2009, GOC:tb]	69	0.2255	6.77e-36	1.99e-33
REGULATION OF HYDROLASE ACTIVITY	1302	Any process that modulates the frequency, rate or extent of hydrolase activity, the catalysis of the hydrolysis of various bonds, e.g. C-O, C-N, C-C, phosphoric anhydride bonds, etc. Hydrolase is the systematic name for any enzyme of EC class 3. [EC:3.-.-.-, GOC:ai]	145	0.1114	1.45e-35	4.15e-33
INTERFERON GAMMA MEDIATED SIGNALING PATHWAY	91	A series of molecular signals initiated by the binding of interferon-gamma to a receptor on the surface of a cell, and ending with regulation of a downstream cellular process, e.g. transcription. Interferon gamma is the only member of the type II interferon found so far. [GOC:add, GOC:dph, GOC:signaling]	41	0.4505	2.03e-35	5.63e-33
REGULATION OF CELL DEATH	1746	Any process that modulates the rate or frequency of cell death. Cell death is the specific activation or halting of processes within a cell so that its vital functions markedly cease, rather than simply deteriorating gradually over time, which culminates in cell death. [GOC:dph, GOC:tb]	171	0.0979	7.59e-35	2.05e-32
REGULATION OF INTRACELLULAR SIGNAL TRANSDUCTION	1864	Any process that modulates the frequency, rate or extent of intracellular signal transduction. [GOC:dph, GOC:signaling, GOC:tb, GOC:TermGenie]	176	0.0944	7.15e-34	1.88e-31
CELL CELL ADHESION	884	The attachment of one cell to another cell via adhesion molecules. [GOC:dos]	114	0.129	8.72e-34	2.24e-31
INFLAMMATORY RESPONSE	801	The immediate defensive reaction (by vertebrate tissue) to infection or injury caused by chemical or physical agents. The process is characterized by local vasodilation, extravasation of plasma into intercellular spaces and accumulation of white blood cells and macrophages. [REF:0000022, ISBN:0198506732]	107	0.1336	4.28e-33	1.06e-30
NEGATIVE REGULATION OF RESPONSE TO STIMULUS	1753	Any process that stops, prevents, or reduces the frequency, rate or extent of a response to a stimulus. Response to stimulus is a change in state or activity of a cell or an organism (in terms of movement, secretion, enzyme production, gene expression, etc.) as a result of a stimulus. [GOC:jid]	168	0.0958	4.35e-33	1.06e-30
NEGATIVE REGULATION OF MOLECULAR FUNCTION	1195	Any process that stops or reduces the rate or extent of a molecular function, an elemental biological activity occurring at the molecular level, such as catalysis or binding. [GO:jl]	133	0.1113	1.32e-32	3.15e-30
SECRETION	1618	The controlled release of a substance by a cell or a tissue. [GOC:ai]	159	0.0983	1.5e-32	3.51e-30
CORNIFIED ENVELOPE	45	A type of plasma membrane that has been modified through addition of distinct intracellular and extracellular components, including ceramide, found in cornifying epithelial cells (corneocytes). [GOC:add, PMID:11112355, PMID:11590230, PMID:15803139]	29	0.6444	1.35e-31	3.08e-29
LEUKOCYTE MEDIATED IMMUNITY	885	Any process involved in the carrying out of an immune response by a leukocyte. [REF:0000022, GOC:add, ISBN:0781735149]	110	0.1243	3.38e-31	7.55e-29
SIGNALING RECEPTOR BINDING	1654	Interacting selectively and non-covalently with one or more specific sites on a receptor molecule, a macromolecule that undergoes combination with a hormone, neurotransmitter, drug or intracellular messenger to initiate a change in cell function. [GOC:bf, GOC:ceb, ISBN:0198506732]	158	0.0955	5.99e-31	1.31e-28
POSITIVE REGULATION OF MOLECULAR FUNCTION	1823	Any process that activates or increases the rate or extent of a molecular function, an elemental biological activity occurring at the molecular level, such as catalysis or binding. [GO:jl]	167	0.0916	1.41e-30	3.01e-28
MYELOID LEUKOCYTE ACTIVATION	662	A change in the morphology or behavior of a myeloid leukocyte resulting from exposure to an activating factor such as a cellular or soluble ligand. [GOC:add, ISBN:0781735149]	92	0.139	6.94e-30	1.45e-27
IDENTICAL PROTEIN BINDING	1926	Interacting selectively and non-covalently with an identical protein or proteins. [GOC:jl]	171	0.0888	1.04e-29	2.13e-27
