# Supplementary material for: Activation of Interferon-Stimulated Transcriptomes and ACE2 Isoforms in Human Airway Epithelium Is Curbed by Janus Kinase Inhibitors
Source: Res Sq. 2020 Dec 11:rs.3.rs-119695. Preprint. [Version 1] doi: 10.21203/rs.3.rs-119695/v1 (PMC7743079; doi:10.21203/rs.3.rs-119695/v1)
Supplement: Supplement — ary Table 8. List of all genes with normalized read counts in each replicate at Control and GH treated SAEC, log2 (fold change), p-value and adjusted p-value as well as upregulated gene list and GSEA analysis. [file 2e0defcce50094e3a560742b.xlsx]

## Sheet: Sheet1
Cells	SAEC									Cells	SAEC
N	4	3	3	3	3	3	3	3		N	3	3	3
Cytokines	Untreated	IFNa	IFNb	IFNg	IFNl3	IL6	IL7	GH		JAK inhibitors	IFNb	IFNb+Baricitinib	IFNb+Ruxolitinib
ACE2	17.1841	396.975	305.014	227.266	229.354	25.2915	4.00148	26.0328		ACE2	305.014	72.0174	100.312
TMPRSS2	33.5042	106.624	40.8579	54.8253	132.158	90.5378	4.81139	146.689		TMPRSS2	40.8579	22.4779	21.1918
STAT1	1585.46	36945.4	30979	25389.6	29102.5	1471.92	990.962	1262.98		STAT1	30979	8060.92	11820
STAT2	1036.08	9289.66	10740.5	6502.03	8218.61	1176.5	930.034	1331.18		STAT2	10740.5	1975.2	2448.82
STAT3	2062.22	3229.43	2582.78	6012.81	2951.31	3609.21	1553.76	2513.45		STAT3	2582.78	2082.45	2206.17
STAT4	106.14	122.72	63.2934	52.2181	137.243	171.692	51.4888	114.435		STAT4	63.2934	172.229	209.827
STAT5A	24.7617	32.0646	44.5714	61.5925	20.6414	31.0219	44.9221	41.3323		STAT5A	44.5714	24.5542	15.8712
STAT5B	406.761	475.025	387.091	451.998	454.085	527.849	430.005	519.833		STAT5B	387.091	336.834	349.253
STAT6	1584.14	2136.02	2219.61	2419.81	1896.95	2393.75	1931.85	2809.38		STAT6	2219.61	1839.99	1744.16
JAK1	2117.37	4167.3	3548.59	2984.93	3383.87	2841.04	1241.75	2249.58		JAK1	3548.59	2413.05	2723.86
JAK2	1049.58	2779.45	3046.98	4374.81	2043.96	1246.51	500.6	1067.81		JAK2	3046.98	1883.41	1979.25
JAK3	9.19025	4.48262	17.7781	9.6426	4.12653	13.7589	24.931	8.17395		JAK3	17.7781	12.6922	13.5292
TYK2	329.778	263.792	371.54	347.244	269.215	484.679	720.244	684.555		TYK2	371.54	357.222	321.94
IFNAR1	1902	1298.67	1135.05	940.312	1248.85	1051.79	1152.13	1089.25		IFNAR1	1135.05	967.387	1155.28
IFNAR2	191.614	158.86	203.869	263.292	126.383	136.464	184.222	105.161		IFNAR2	203.869	151.771	160.524
IFNGR1	3229.47	4087.95	2764.42	3757.76	3530.65	2988.48	1664.12	2659.93		IFNGR1	2764.42	1681.7	1831.1
IFNGR2	595.111	693.191	617.741	798.083	592.56	751.497	500.148	480.336		IFNGR2	617.741	406.763	408.495
IL1R1	235.624	438.61	244.14	387.297	515.295	421.79	85.8667	382.689		IL1R1	244.14	197.456	190.802
IL1R2	17.0101	20.8327	57.6929	60.9616	11.1762	15.7877	19.6032	9.13095		IL1R2	57.6929	2.14189	0.835041
IL2RB	2.14044	0.520453	1.88821	2.99	3.02721	2.49274	2.86803	4.40125		IL2RB	1.88821	5.23732	10.5817
IL2RG	0.890375	1.73419	1.47157	2.67274	0.750331	0.567496	0.30249	1.52965		IL2RG	1.47157	1.43758	2.18867
IL4R	2389.59	2335.23	2014.35	3864.71	2355.05	4457.94	2962.94	4013.49		IL4R	2014.35	1448.39	1314.65
IL6R	975.449	805.738	686.34	1193.51	874.392	985.92	608.207	1209.57		IL6R	686.34	2539.64	2805.08
IL7R	369.352	90.0522	236.437	727.181	102.522	153.126	341.665	64.0597		IL7R	236.437	24.2847	27.6364
IL10RA	0.201819	1.11399	0.674129	5.11249	0.383855	1.20859	0.886419	1.0761		IL10RA	0.674129	0.772352	0
IL10RB	367.643	297.37	297.563	435.157	273.339	235.135	293.659	291.499		IL10RB	297.563	202.815	220.673
IL11RA	22.4404	16.5396	23.8794	17.0485	17.9722	21.1891	36.7489	41.8399		IL11RA	23.8794	48.8328	37.0561
IL12RB2	46.1288	41.5223	53.4279	495.102	37.9592	36.5576	52.6857	41.0736		IL12RB2	53.4279	103.574	90.6197
IL13RA1	3272.96	2761.05	2487.71	2927.64	2869.94	3075.4	1908.69	2202.08		IL13RA1	2487.71	1567.76	1760.09
IL13RA2	14.9634	18.5711	16.5326	37.5488	15.3376	26.1345	10.5513	6.64969		IL13RA2	16.5326	8.65853	8.23712
IL15RA	32.058	75.5619	215.475	251.878	59.5962	17.0002	60.8272	12.1716		IL15RA	215.475	16.9776	15.5264
IL17RA	555.721	529.041	532.705	606.128	554.222	672.766	582.381	690.86		IL17RA	532.705	581.902	564.299
IL17RB	49.5335	37.3901	35.5135	31.532	47.67	43.7128	46.4179	41.2901		IL17RB	35.5135	58.2467	56.4518
IL17RC	142.681	166.788	132.115	177.065	165.893	187.512	129.077	408.088		IL17RC	132.115	122.592	129.677
IL17RD	289.01	258.072	152.43	262.449	296.256	399.663	114.834	350.96		IL17RD	152.43	93.5775	91.4009
IL17RE	188.097	255.055	216.197	198.57	234.64	237.126	196.684	374.032		IL17RE	216.197	275.095	266.874
IL18R1	324.997	343.517	461.18	631.077	204.729	150.765	263.7	102.784		IL18R1	461.18	98.3989	111.081
IL20RA	53.1604	107.326	58.7629	28.3571	88.3698	55.3147	19.2969	72.1831		IL20RA	58.7629	78.4116	79.5883
IL20RB	617.41	1924.23	850.8	557.814	1713.66	783.228	120.088	1418.74		IL20RB	850.8	1909.02	1946.13
IL22RA1	88.908	316.726	247.964	319.121	259.062	138.701	47.6763	286.676		IL22RA1	247.964	50.6099	61.1527
IL23R	8.26763	14.7269	3.15831	11.1899	15.3204	12.7141	0.604979	14.6841		IL23R	3.15831	1.59746	1.35363
IL27RA	69.8089	15.6882	50.2682	16.9637	21.7149	36.6379	127.378	44.569		IL27RA	50.2682	56.0505	57.4438
IL31RA	128.147	44.2325	84.1021	498.345	51.3943	37.4825	118.287	38.0443		IL31RA	84.1021	21.6238	29.1459
IL36RN	53.031	235.908	90.8061	138.875	256.384	65.9603	1.75179	160.931		IL36RN	90.8061	25.057	24.8209
GHR	98.1599	56.5984	51.4883	33.5911	80.9967	82.498	68.3219	68.6643		GHR	51.4883	208.366	229.795
LCN2	79.8683	217.777	84.0077	152.882	180.647	142.53	14.6388	233.924		LCN2	84.0077	404.195	406.644
FABP5	515.889	1247.45	588.4	726.618	1194.24	518.695	137.204	1148.39		FABP5	588.4	152.057	122.1
AQP3	8342.74	19364.1	5981.84	20582.5	22716.9	17828.5	1008.11	36558		AQP3	5981.84	3407.97	3077
SLC25A1	147.247	126.084	166.317	112.324	105.486	201.177	303.214	318.468		SLC25A1	166.317	209.525	198.418
SOCS2	62.257	96.6204	92.0606	41.5739	67.736	75.1035	57.7193	55.6019		SOCS2	92.0606	54.1756	66.6109
SOCS3	108.145	323.543	272.092	1275.65	346.144	1311.5	138.252	204.745		SOCS3	272.092	122.138	173.683
BCL6	264.328	490.391	257.073	674.668	476.531	497.715	128.91	581.319		BCL6	257.073	787.042	782.642
CISH	28.7304	21.1335	14.3458	58.5553	27.377	37.3274	34.1362	56.6383		CISH	14.3458	14.994	9.32916
CIDEA	5.64234	0.532057	0.727178	2.6247	1.50066	0.981513	7.27524	2.24665		CIDEA	0.727178	1.82376	1.35363
