# Supplementary material for: Activation of Interferon-Stimulated Transcriptomes and ACE2 Isoforms in Human Airway Epithelium Is Curbed by Janus Kinase Inhibitors
Source: Res Sq. 2020 Dec 11:rs.3.rs-119695. Preprint. [Version 1] doi: 10.21203/rs.3.rs-119695/v1 (PMC7743079; doi:10.21203/rs.3.rs-119695/v1)
Supplement: Supplement — ary Table 3. List of all genes with normalized read counts in each replicate at Control and IFNb treated SAEC, log2 (fold change), p-value and adjusted p-value as well as upregulated gene list and GSEA analysis. [file 6c65b02b16280b982beb509d.xlsx]

## Sheet: Con_IFNg-allGenes-withFC-withMe
Supplmentary Table 3. All genes with normalized read counts in each replicate, log2 (fold change), p-value and adjusted p-value
Gene	SAEC_Control_rep1	SAEC_Control_rep2	SAEC_Control_rep3	SAEC_Control_rep4	SAEC_IFNg_rep1	SAEC_IFNg_rep2	SAEC_IFNg_rep3	log2FoldChange	pvalue	padj	Control_mean	IFNg_mean
A1BG	4.03638	1.01094	4.02314	2.19703	0	1.06193	1.17207	-2.10939	0.0828785	0.140356	2.81687	0.744669
A1BG-AS1	6.45821	7.07657	12.0694	9.52047	2.26797	2.12386	1.17207	-2.21358	0.00287653	0.00701209	8.78117	1.85464
A1CF	8.88004	16.175	29.7713	13.1822	20.4118	13.8051	15.237	0.0114314	0.969924	0.979802	17.0021	16.4846
A2M	0.807276	4.04376	1.60926	1.46469	1.13399	1.06193	0	-1.36	0.286812	0.391929	1.98124	0.731973
A2M-AS1	1.61455	1.01094	3.21852	3.66172	3.40196	1.06193	2.34415	-0.0254299	0.9773	0.985309	2.37643	2.26935
A2ML1	18.5673	47.5141	7710.76	6800.55	2982.39	3109.33	4660.17	2.8202	1.50968e-75	9.21508e-74	3644.35	3583.96
A3GALT2	0.807276	0	2.41389	2.92938	1.13399	0	3.51622	0.235382	0.818152	0.872347	1.53763	1.55007
A4GALT	12.9164	16.175	71.612	73.9667	53.2974	119.998	100.798	1.41189	9.91147e-16	8.31698e-15	43.6675	91.3647
AAAS	338.249	338.665	321.852	373.495	239.271	383.357	348.106	-0.0975331	0.327377	0.435364	343.065	323.578
AACS	548.14	439.759	341.163	384.481	294.837	412.029	321.149	-0.312019	0.00122819	0.00321142	428.386	342.671
AACSP1	0	1.01094	0.804629	0.732344	0	1.06193	1.17207	0.381852	0.777753	0.84069	0.636978	0.744669
AADAC	5.65093	5.0547	30.5759	22.7027	11.3399	11.6812	7.03245	-0.420243	0.243827	0.343848	15.996	10.0179
AADACL2	0	0	0	0	2.26797	0	0	2.27074	0.127628	0.202434	0	0.755992
AADACL2-AS1	2.42183	1.01094	2.41389	1.46469	0	1.06193	0	-2.2029	0.106957	0.174316	1.82784	0.353977
AADACP1	12.1091	25.2735	2.41389	5.12641	5.66994	4.24772	3.51622	-0.94541	0.0856967	0.144378	11.2307	4.47796
AADAT	235.725	255.768	51.4962	41.7436	23.8137	15.929	21.0973	-2.37824	6.95966e-20	7.34648e-19	146.183	20.28
AAED1	275.281	171.86	77.2444	73.9667	124.739	104.069	80.8732	-0.33736	0.0348965	0.0664748	149.588	103.227
AAGAB	699.908	531.754	628.415	700.121	873.17	734.856	765.365	0.296552	0.000173365	0.00052041	640.05	791.13
AAK1	612.722	872.441	824.744	813.634	1075.02	728.484	910.702	0.199505	0.0950601	0.15755	780.885	904.736
AAMDC	28.2547	41.4485	33.7944	30.0261	13.6078	26.5483	30.4739	-0.490269	0.0403888	0.0754952	33.3809	23.5434
AAMP	290.619	311.369	396.682	478.221	453.595	796.448	563.768	0.7104	5.44611e-16	4.62742e-15	369.223	604.604
AANAT	3.2291	3.03282	2.41389	2.92938	4.53595	21.2386	9.3766	1.94031	0.000569233	0.0015703	2.9013	11.7171
AAR2	238.954	200.166	201.962	218.971	198.448	354.685	261.373	0.321922	0.0151414	0.031673	215.013	271.502
AARS	1846.24	1472.94	868.194	853.913	657.713	761.404	825.141	-0.664075	2.00655e-11	1.26368e-10	1260.32	748.086
AARS2	414.94	489.295	366.911	368.369	257.415	367.428	290.675	-0.419353	2.42213e-06	9.36573e-06	409.879	305.173
AASDH	423.82	399.321	560.826	494.332	652.043	452.382	579.005	0.246564	0.000295069	0.000855625	469.575	561.143
AASDHPPT	869.436	721.811	451.397	432.083	426.379	339.818	322.321	-0.71795	1.80147e-14	1.39434e-13	618.682	362.839
AASS	1884.99	1874.28	642.094	576.355	631.631	528.841	554.391	-0.90272	3.52838e-14	2.68879e-13	1244.43	571.621
AATBC	45.2075	64.7001	72.4166	77.6284	37.4216	36.1056	48.0551	-0.682238	0.000204991	0.000608934	64.9882	40.5274
AATF	925.138	613.64	560.826	555.849	718.948	740.166	659.878	0.113896	0.361114	0.47026	663.863	706.331
AATK	0	2.02188	0.804629	0.732344	0	0	4.6883	0.79907	0.464745	0.572314	0.889713	1.56277
ABALON	38.7492	42.4594	93.3369	73.2344	111.131	65.8397	116.035	0.721726	3.06703e-05	0.000102766	61.945	97.6686
ABAT	113.019	103.116	302.54	290.008	226.797	216.634	214.49	0.296465	0.00721748	0.0162585	202.171	219.307
ABCA1	1705.77	1582.12	4266.95	3745.21	2196.53	1926.34	2367.59	-0.267494	0.00298028	0.00724952	2825.01	2163.49
ABCA10	94.4513	78.8533	97.3601	71.0374	72.5752	59.4681	64.4641	-0.38979	0.00863479	0.0191069	85.4255	65.5025
ABCA11P	74.2694	74.8095	67.5888	51.9964	65.7713	74.3351	48.0551	-0.0809909	0.654154	0.743259	67.166	62.7205
ABCA12	519.886	505.47	3352.08	2745.56	2037.78	1511.13	2318.36	0.60197	8.19844e-12	5.30978e-11	1780.75	1955.76
ABCA13	419.783	364.949	354.841	290.008	1530.88	984.41	1283.42	1.81328	1.00248e-95	9.47988e-94	357.396	1266.24
ABCA2	49.2438	95.0283	133.568	137.681	38.5556	103.007	86.7335	-0.46076	0.00418328	0.00989747	103.88	76.0988
ABCA3	3.2291	3.03282	5.6324	10.2528	3.40196	6.37158	5.86037	0.181217	0.744822	0.816145	5.53678	5.21131
ABCA4	4.84366	3.03282	4.82777	2.92938	1.13399	4.24772	0	-1.07754	0.162076	0.246258	3.90841	1.7939
ABCA5	996.986	946.239	1311.54	1082.4	1211.1	724.237	934.144	-0.204454	0.00225831	0.00561225	1084.29	956.493
ABCA6	20.1819	22.2407	21.725	23.435	19.2778	15.929	28.1298	-0.0682912	0.795052	0.85391	21.8956	21.1122
ABCA7	63.7748	113.225	112.648	102.528	32.8856	111.503	78.529	-0.455128	0.00425599	0.0100513	98.044	74.3058
ABCA8	0	2.02188	3.21852	1.46469	1.13399	2.12386	0	-0.374713	0.738977	0.81179	1.67627	1.08595
ABCA9	14.531	15.1641	25.7481	16.8439	14.7418	5.30965	19.9253	-0.451798	0.149665	0.230684	18.0718	13.3256
ABCB10	1499.92	1155.5	970.382	890.53	852.758	831.492	823.969	-0.407317	0.000492432	0.00137464	1129.08	836.073
ABCB11	13.7237	11.1203	14.4833	15.3792	15.8758	10.6193	8.20452	-0.255841	0.458855	0.566429	13.6766	11.5666
ABCB4	5.65093	2.02188	19.3111	10.9852	0	2.12386	1.17207	-2.96189	0.000892377	0.00238459	9.49226	1.09865
ABCB6	609.493	709.679	1021.88	1020.89	513.696	646.716	628.232	-0.468564	1.83561e-08	8.91479e-08	840.485	596.215
ABCB7	645.013	434.704	493.237	484.079	445.657	439.639	426.635	-0.229568	0.0197931	0.0402949	514.259	437.311
ABCB8	110.597	114.236	82.8768	98.1341	72.5752	138.051	83.2173	-0.0759761	0.59416	0.691363	101.461	97.9478
ABCB9	62.1602	71.7767	39.4268	30.7584	10.2059	21.2386	22.2694	-1.46445	1.70097e-08	8.29178e-08	51.0305	17.9046
ABCC1	2201.44	2528.36	2915.97	2822.45	2220.35	2499.78	2228.11	-0.166351	0.00364246	0.00871506	2617.06	2316.08
ABCC10	318.874	370.004	345.99	358.116	207.52	359.994	263.717	-0.35358	1.17241e-05	4.16459e-05	348.246	277.077
ABCC11	14.531	15.1641	7.24166	10.2528	5.66994	8.49545	8.20452	-0.606717	0.170515	0.256517	11.7974	7.45664
ABCC2	64.5821	70.7657	131.959	113.513	86.183	80.7067	101.971	-0.0502565	0.74795	0.81869	95.2051	89.6201
ABCC3	246.219	293.172	246.216	248.265	137.212	146.546	113.691	-0.96079	5.65487e-19	5.7465e-18	258.468	132.483
ABCC4	2765.73	1939.99	778.076	618.098	640.703	644.592	574.317	-1.02139	3.06953e-20	3.29347e-19	1525.47	619.87
ABCC5	1297.29	1421.38	2325.38	2374.99	1085.23	942.994	1046.66	-0.807964	2.51655e-24	3.22765e-23	1854.76	1024.96
ABCC5-AS1	17.7601	19.2078	8.04629	5.85875	5.66994	1.06193	4.6883	-1.55996	0.00441288	0.0103922	12.7182	3.80672
ABCC6	7.26548	14.1531	22.5296	19.7733	7.93791	12.7432	14.0649	-0.437093	0.199781	0.292234	15.9304	11.582
ABCC9	533.609	453.912	137.592	116.443	91.853	81.7687	86.7335	-1.51256	2.92751e-23	3.6004e-22	310.389	86.7851
ABCD1	8.07276	4.04376	9.65555	8.78813	0	9.55738	4.6883	-0.766241	0.138181	0.216017	7.64005	4.74856
ABCD2	0.807276	1.01094	0	0.732344	1.13399	0	1.17207	0.0781707	0.9543	0.969114	0.63764	0.768687
ABCD3	1955.22	1565.94	1892.49	1880.66	898.118	732.732	884.917	-1.13036	3.02963e-50	9.76923e-49	1823.58	838.589
ABCD4	287.39	333.61	255.067	284.882	230.199	285.659	226.21	-0.225239	0.00878382	0.0194131	290.237	247.356
ABCE1	4598.24	3162.22	1974.56	1901.9	2517.45	1972.01	2100.36	-0.316091	2.28477e-07	9.90013e-07	2909.23	2196.61
ABCF1	1468.43	1014.98	936.588	1043.59	1342.64	1520.68	1386.56	0.353287	0.000106923	0.00033188	1115.9	1416.63
ABCF2	1943.92	1247.5	991.303	1004.04	1178.21	1417.68	1223.65	0.0166154	0.878452	0.916154	1296.69	1273.18
ABCF3	394.758	367.982	391.05	433.548	301.641	437.515	407.882	-0.0661399	0.502895	0.608642	396.834	382.346
ABCG1	384.263	445.824	571.286	544.131	735.958	1010.96	750.128	0.785323	1.37731e-13	1.01156e-12	486.376	832.348
ABCG2	238.954	113.225	14.4833	21.238	18.1438	16.9909	11.7207	-1.80994	8.33497e-09	4.17687e-08	96.975	15.6185
ABCG4	0.807276	2.02188	6.43703	0.732344	0	3.18579	7.03245	0.515972	0.511565	0.616927	2.49963	3.40608
ABCG5	3.2291	5.0547	3.21852	2.92938	4.53595	3.18579	2.34415	-0.0529882	0.938905	0.95832	3.60792	3.3553
ABHD1	24.2183	21.2297	6.43703	4.39406	1.13399	1.06193	1.17207	-3.31912	0.000312835	0.000902982	14.0698	1.12266
ABHD10	515.849	376.069	168.167	134.019	116.801	77.5209	86.7335	-1.47795	1.8417e-31	3.14727e-30	298.526	93.6851
ABHD11	52.4729	63.6892	33.7944	32.9555	61.2353	60.53	60.9479	0.472576	0.00858422	0.0190088	45.728	60.9044
ABHD11-AS1	0	0	2.41389	5.12641	0	1.06193	0	-1.26553	0.359505	0.4686	1.88507	0.353977
ABHD12	363.274	322.49	255.067	280.488	153.088	243.182	232.071	-0.544437	5.74225e-05	0.000185195	305.33	209.447
ABHD12B	39.5565	43.4704	75.6351	67.3756	80.5131	50.9727	64.4641	0.239642	0.195144	0.286784	56.5094	65.3166
ABHD13	1724.34	874.462	934.979	853.913	1190.69	929.189	1023.22	-0.0434345	0.764094	0.830879	1096.92	1047.7
ABHD14A	20.9892	9.09845	4.02314	4.39406	1.13399	4.24772	3.51622	-1.55586	0.0250162	0.049568	9.62621	2.96598
ABHD14B	47.6293	52.5688	66.7842	84.2195	48.7615	78.5829	69.1524	0.085789	0.583353	0.681461	62.8005	65.4989
ABHD15	278.51	241.614	247.021	258.517	175.768	132.741	148.854	-0.755235	2.06075e-10	1.18834e-09	256.416	152.454
ABHD16A	360.045	283.063	325.875	401.324	538.644	921.756	719.654	1.05589	2.54107e-17	2.36739e-16	342.577	726.685
ABHD16B	4.03638	12.1313	5.6324	4.39406	6.80392	15.929	12.8928	0.883627	0.0422478	0.078456	6.54853	11.8752
ABHD17A	4.84366	5.0547	7.24166	9.52047	4.53595	16.9909	10.5487	0.691296	0.0940795	0.156081	6.66512	10.6918
ABHD17B	220.386	256.779	586.574	492.135	360.608	337.694	412.57	0.0382214	0.711209	0.789507	388.969	370.291
ABHD17C	347.129	520.634	647.726	697.924	739.36	558.576	788.806	0.351493	0.00182886	0.00462819	553.353	695.581
ABHD2	4925.19	4338.95	5031.34	4717.03	2978.98	2811.99	2947.77	-0.707392	3.02839e-18	2.94937e-17	4753.13	2912.92
ABHD3	852.483	631.837	494.847	418.901	515.964	384.419	493.444	-0.331312	0.000212765	0.000630488	599.517	464.609
ABHD4	62.9675	66.722	80.4629	71.0374	48.7615	71.1494	48.0551	-0.319402	0.0741552	0.12762	70.2974	55.9886
ABHD5	612.722	507.491	507.721	544.864	510.294	426.896	511.025	-0.179487	0.0274355	0.0537721	543.2	482.738
ABHD6	136.43	87.9517	218.054	216.774	121.337	161.413	144.165	-0.145582	0.39194	0.501422	164.802	142.305
ABHD8	3.2291	8.08751	5.6324	7.32344	0	3.18579	8.20452	-0.750325	0.199458	0.291808	6.06811	3.79677
ABI1	1244.01	1197.96	3093.8	3124.91	3117.33	2590.05	3018.09	0.558651	7.80727e-44	2.11097e-42	2165.17	2908.49
ABI2	593.348	684.406	329.898	328.822	263.085	190.086	213.318	-1.0469	1.59577e-21	1.81914e-20	484.118	222.163
ABI3BP	102.524	119.291	89.3138	60.7845	103.193	98.7595	91.4218	0.109041	0.483463	0.590292	92.9783	97.7914
ABL1	442.387	731.92	940.611	1030.41	864.098	1194.67	943.52	0.399659	7.01466e-08	3.22155e-07	786.332	1000.76
ABL2	2294.28	1944.04	5446.53	5426.67	6683.72	4731.96	5577.9	0.711507	3.89058e-12	2.57085e-11	3777.88	5664.53
ABLIM1	837.952	1021.05	8880.69	9029.8	5067.79	4324.18	5744.34	0.76505	4.09436e-36	8.30291e-35	4942.37	5045.44
ABLIM2	0.807276	0	4.02314	5.12641	9.0719	16.9909	8.20452	2.60577	3.99683e-05	0.000132029	2.48921	11.4224
ABLIM3	46.822	62.6782	273.574	281.22	188.242	166.723	173.467	0.499116	8.92862e-05	0.00028009	166.074	176.144
ABO	1.61455	6.06564	6.43703	2.92938	2.26797	3.18579	2.34415	-0.659723	0.343144	0.451791	4.26165	2.59931
ABR	862.171	960.392	1147.4	1259.63	1053.47	1574.84	1472.13	0.37261	4.76426e-08	2.22328e-07	1057.4	1366.81
ABRA	12.9164	18.1969	11.2648	9.52047	6.80392	2.12386	2.34415	-1.74941	0.00158517	0.00406105	12.9746	3.75731
ABRACL	266.401	274.975	170.581	203.592	222.262	197.519	225.038	-0.0707913	0.578738	0.677347	228.887	214.94
ABT1	177.601	149.619	126.327	127.428	145.15	150.794	150.026	0.0425921	0.735575	0.80888	145.244	148.657
ABTB1	12.9164	26.2844	21.725	33.6878	4.53595	18.0528	14.0649	-0.981304	0.00254368	0.00625922	23.6534	12.2179
ABTB2	46.0147	47.5141	90.9231	94.4724	79.3791	61.592	86.7335	0.176161	0.256493	0.358195	69.7311	75.9015
ACAA1	239.761	244.647	359.669	411.577	240.405	400.348	343.418	0.0860852	0.362074	0.47114	313.914	328.057
ACAA2	384.263	246.669	350.014	374.228	408.235	418.401	482.895	0.362309	0.00538238	0.0124552	338.793	436.51
ACACA	4766.16	5978.69	5664.59	5361.49	5158.51	3940.82	4453.88	-0.27533	0.00538116	0.0124539	5442.73	4517.74
ACACB	31.4838	50.547	20.9203	24.1673	9.0719	9.55738	11.7207	-1.58411	7.5994e-07	3.12028e-06	31.7796	10.1167
ACAD10	236.532	278.008	392.659	350.793	323.186	297.341	352.795	0.0624947	0.518545	0.623204	314.498	324.441
ACAD11	16.1455	17.186	24.1389	24.8997	20.4118	19.1148	26.9577	0.106776	0.691758	0.773749	20.5925	22.1614
ACAD8	276.896	300.249	251.849	295.867	175.768	203.891	216.834	-0.500076	1.22188e-06	4.88188e-06	281.215	198.831
ACAD9	567.515	519.623	522.204	483.347	543.18	593.619	579.005	0.129339	0.0606129	0.107132	523.172	571.935
ACADL	17.7601	14.1531	6.43703	6.59109	2.26797	6.37158	3.51622	-1.29161	0.0148816	0.0311867	11.2353	4.05193
ACADM	628.868	450.879	254.263	229.956	267.621	209.2	230.899	-0.612194	5.14592e-11	3.12644e-10	390.991	235.907
ACADS	3.2291	5.0547	5.6324	5.12641	0	10.6193	3.51622	-0.160121	0.778632	0.841424	4.76065	4.71184
ACADSB	240.568	173.882	254.263	247.532	226.797	160.352	234.415	-0.160153	0.193227	0.284516	229.061	207.188
ACADVL	1721.92	1912.7	4789.96	5164.49	3682.06	5188.59	5160.65	0.613457	7.18974e-17	6.5057e-16	3397.27	4677.1
ACAN	1.61455	1.01094	0	0.732344	11.3399	7.43351	8.20452	3.80008	6.91458e-05	0.000220202	0.839459	8.99264
ACAP1	16.1455	22.2407	23.3342	30.0261	11.3399	12.7432	17.5811	-0.725511	0.0288153	0.0561568	22.9366	13.8881
ACAP2	1993.97	1684.22	2647.23	2405.02	2113.75	1877.49	2298.44	-0.050707	0.468665	0.576116	2182.61	2096.56
ACAP3	96.8731	139.51	341.967	398.395	144.016	269.73	247.308	0.0137366	0.893901	0.926924	244.186	220.352
ACAT1	788.709	772.358	389.44	320.034	420.709	306.898	314.116	-0.602403	2.2355e-06	8.68921e-06	567.635	347.241
ACAT2	1640.38	1086.76	616.346	625.422	663.383	696.626	611.823	-0.474247	1.13514e-06	4.55427e-06	992.228	657.277
ACBD3	1892.25	1100.91	1903.75	1839.65	2338.28	2163.15	2381.66	0.450833	2.16256e-05	7.3967e-05	1684.14	2294.36
ACBD4	15.3382	17.186	16.8972	32.2231	12.4739	21.2386	16.409	-0.284366	0.330768	0.438884	20.4111	16.7072
ACBD5	557.828	470.087	502.893	467.968	703.072	588.31	609.479	0.336022	1.2635e-05	4.47249e-05	499.694	633.62
ACBD6	346.321	391.233	234.952	272.432	260.817	226.191	239.103	-0.333331	0.000270106	0.000787241	311.235	242.037
ACBD7	10.4946	5.0547	2.41389	2.92938	2.26797	3.18579	2.34415	-0.663438	0.353007	0.462208	5.22314	2.59931
ACCS	42.7856	65.711	54.7148	32.2231	28.3497	39.2914	32.8181	-0.523706	0.0164036	0.0340517	48.8586	33.4864
ACD	67.0039	59.6454	20.9203	34.4202	15.8758	25.4863	18.7532	-1.10266	2.19567e-05	7.50714e-05	45.4975	20.0385
ACE	0.807276	3.03282	0.804629	0	0	0	0	-2.29481	0.0946664	0.156955	1.16118	0
ACE2	4.84366	11.1203	24.9435	27.8291	257.415	225.129	199.253	3.98065	1.83398e-80	1.25363e-78	17.1841	227.266
ACER2	384.263	287.107	172.191	176.495	239.271	202.829	185.188	-0.21645	0.0893745	0.149745	255.014	209.096
ACER3	5193.21	3409.9	1402.47	1217.16	1179.35	1030.07	1024.39	-1.12132	8.12775e-17	7.31458e-16	2805.68	1077.94
ACHE	2.42183	2.02188	3.21852	0.732344	2.26797	4.24772	0	0.0333015	0.969738	0.979709	2.09864	2.1719
ACIN1	3054.73	2564.75	2757.46	3013.6	2909.81	2823.67	3027.47	0.0352305	0.575295	0.674932	2847.64	2920.32
ACKR2	4.03638	1.01094	32.9898	22.7027	65.7713	63.7158	69.1524	3.14772	7.37603e-19	7.42526e-18	15.1849	66.2132
ACKR3	884.774	923.998	1466.03	1705.63	954.817	1517.5	1254.12	0.0289834	0.761491	0.829134	1245.11	1242.15
ACKR4	16.1455	22.2407	5.6324	9.52047	190.51	177.342	148.854	3.71759	2.06603e-28	3.13442e-27	13.3848	172.235
ACLY	6614.01	4652.34	4472.13	4449.72	4326.16	5054.79	4721.12	-0.0956386	0.300497	0.407124	5047.05	4700.69
ACMSD	3.2291	7.07657	3.21852	2.92938	3.40196	0	1.17207	-1.45225	0.106237	0.173382	4.11339	1.52468
ACO1	1161.67	810.773	745.086	744.794	548.85	532.027	548.531	-0.654704	1.97152e-15	1.62009e-14	865.581	543.136
ACO2	393.143	495.36	518.986	604.916	405.967	724.237	543.843	0.139038	0.0539004	0.0967958	503.101	558.016
ACOT1	0	2.02188	0.804629	1.46469	0	0	0	-2.30312	0.0969835	0.160185	1.0728	0
ACOT11	59.7384	54.5907	67.5888	84.9519	22.6797	50.9727	46.883	-0.751548	0.000246589	0.000722854	66.7175	40.1785
ACOT12	0	0	4.02314	1.46469	0	0	0	-1.82636	0.226406	0.323861	1.37196	0
ACOT13	318.874	371.015	231.733	221.168	294.837	252.739	288.33	-0.00741151	0.934474	0.955467	285.697	278.636
ACOT2	20.9892	22.2407	19.3111	12.4498	13.6078	22.3005	16.409	-0.0851759	0.774719	0.838486	18.7477	17.4391
ACOT4	5.65093	1.01094	0	0.732344	3.40196	0	1.17207	0.548417	0.614075	0.708571	1.84855	1.52468
ACOT7	212.314	144.564	219.664	227.759	233.601	496.984	270.749	0.663459	3.73447e-05	0.000123991	201.075	333.778
ACOT8	15.3382	23.2516	25.7481	28.5614	18.1438	14.867	24.6136	-0.268533	0.328516	0.436594	23.2248	19.2081
ACOT9	1604.06	988.699	964.75	1000.38	1610.26	1296.62	1475.64	0.370704	3.64668e-05	0.000121252	1139.47	1460.84
ACOX1	1215.76	919.955	1861.11	1769.34	1173.68	1075.74	1214.27	-0.283202	0.000201107	0.000597884	1441.54	1154.56
ACOX2	8.88004	7.07657	8.85092	4.39406	1.13399	8.49545	5.86037	-0.508647	0.32547	0.433145	7.3004	5.16327
ACOX3	108.175	91.9955	220.468	235.815	226.797	238.934	241.447	0.639223	1.69013e-08	8.24335e-08	164.113	235.726
ACOXL	26.6401	12.1313	2.41389	0.732344	0	0	1.17207	-3.64075	0.00417046	0.0098697	10.4794	0.390692
ACP1	664.388	534.787	395.877	428.421	506.892	466.188	474.69	-0.0454928	0.554839	0.656533	505.868	482.59
ACP2	573.973	430.66	277.597	270.967	485.347	701.936	493.444	0.580023	4.19303e-05	0.000138135	388.299	560.242
ACP5	40.3638	32.3501	58.7379	76.1638	127.007	168.847	147.681	1.57055	1.36317e-25	1.84018e-24	51.9039	147.845
ACP6	232.495	213.308	92.5323	87.1489	57.8334	42.4772	51.5713	-1.46923	1.68603e-18	1.66154e-17	156.371	50.6273
ACPP	11.3019	10.1094	167.363	150.13	98.6569	88.1402	131.272	1.28267	1.45378e-13	1.06515e-12	84.7261	106.023
ACPT	11.3019	15.1641	8.04629	8.78813	3.40196	3.18579	2.34415	-1.84378	0.00211782	0.00529194	10.8251	2.9773
ACRBP	0.807276	3.03282	2.41389	4.39406	0	2.12386	4.6883	-0.154736	0.855719	0.900054	2.66201	2.27072
ACRC	58.9311	38.4157	50.6916	50.5317	53.2974	35.0437	44.5388	-0.184573	0.367463	0.476318	49.6425	44.2933
ACRV1	25.8328	33.361	5.6324	5.12641	1.13399	4.24772	2.34415	-2.26614	0.000521358	0.00144918	17.4882	2.57529
ACSBG1	5.65093	10.1094	6.43703	3.66172	2.26797	2.12386	3.51622	-1.22083	0.0701925	0.121718	6.46477	2.63602
ACSBG2	22.6037	23.2516	7.24166	7.32344	1.13399	2.12386	4.6883	-2.27318	0.000463249	0.00129913	15.1051	2.64872
ACSF2	216.35	314.402	268.746	298.064	121.337	202.829	201.597	-0.651166	3.64194e-08	1.71489e-07	274.391	175.254
ACSF3	70.233	101.094	62.761	68.108	60.1013	98.7595	86.7335	0.122379	0.447036	0.555743	75.549	81.8648
ACSL1	739.465	625.771	1321.2	1274.28	733.69	654.149	826.313	-0.389624	0.0128349	0.0272955	990.179	738.051
ACSL3	18304.2	11929.1	7521.67	7426.7	11845.6	9746.4	10565.1	0.0146719	0.910955	0.939684	11295.4	10719
ACSL4	7051.56	4721.09	3859.8	3923.9	5224.28	4088.43	4381.22	-0.07279	0.409871	0.519339	4889.09	4564.64
ACSL5	185.673	117.269	30.5759	19.7733	1444.7	1293.43	1313.9	4.37635	1.62777e-90	1.35038e-88	88.3229	1350.68
ACSL6	9.68731	12.1313	6.43703	5.85875	3.40196	3.18579	8.20452	-0.730418	0.176007	0.263476	8.52859	4.93076
ACSM1	1.61455	0	3.21852	3.66172	0	0	2.34415	-1.48069	0.229036	0.326931	2.1237	0.781383
ACSM3	3.2291	11.1203	8.85092	8.78813	5.66994	6.37158	9.3766	-0.101369	0.822293	0.87544	7.99712	7.13937
ACSM4	5.65093	6.06564	1.60926	0	2.26797	1.06193	0	-1.15236	0.294258	0.400246	3.33146	1.10997
ACSM6	14.531	16.175	18.5065	10.2528	9.0719	11.6812	16.409	-0.255387	0.471118	0.578392	14.8663	12.3874
ACSS1	38.7492	58.6345	11.2648	7.32344	57.8334	57.3443	44.5388	1.28381	7.06136e-07	2.91247e-06	28.993	53.2388
ACSS2	464.991	581.29	642.898	651.786	745.03	838.925	915.391	0.518694	3.51e-07	1.49466e-06	585.241	833.115
ACSS3	10.4946	11.1203	0.804629	0.732344	2.26797	0	0	-1.81567	0.132319	0.208492	5.78797	0.755992
ACTA2	20.9892	10.1094	7.24166	5.85875	15.8758	8.49545	1.17207	-0.134238	0.754694	0.823849	11.0497	8.51445
ACTA2-AS1	15.3382	8.08751	4.82777	1.46469	2.26797	1.06193	0	-2.29711	0.0206834	0.0419483	7.42955	1.10997
ACTB	38031.6	24471.8	29829.2	31996.1	39450.3	46208.8	40581.9	0.428025	0.000219254	0.000648139	31082.2	42080.4
ACTBL2	0	1.01094	9.65555	13.9145	5.66994	8.49545	8.20452	1.28026	0.025524	0.05047	6.14525	7.45664
ACTG1	26100.8	13501.1	18426.8	19134.7	18558.8	21463.7	19947.5	0.04109	0.78368	0.845678	19290.9	19990
ACTG1P17	4.03638	5.0547	1.60926	5.85875	2.26797	3.18579	2.34415	-0.663304	0.331427	0.43959	4.13977	2.59931
ACTG1P20	134.815	129.4	72.4166	80.5578	74.8432	69.0255	73.8407	-0.459577	0.00416462	0.009861	104.297	72.5698
ACTG1P4	0.807276	4.04376	6.43703	5.12641	6.80392	2.12386	3.51622	0.232177	0.729385	0.804505	4.10362	4.148
ACTL10	10.4946	12.1313	6.43703	4.39406	0	5.30965	0	-2.17464	0.00332556	0.00802099	8.36424	1.76988
ACTL6A	1133.42	732.931	695.199	699.388	674.722	605.3	607.135	-0.355924	0.000233891	0.000688286	815.233	629.053
ACTL7A	0.807276	2.02188	0	0	0	4.24772	2.34415	2.21184	0.0462589	0.0849282	0.707289	2.19729
ACTN1	7371.24	6972.45	7450.86	8088.74	8509.44	14381.7	10527.6	0.546926	1.83232e-08	8.90356e-08	7470.82	11139.6
ACTN1-AS1	1.61455	1.01094	3.21852	0.732344	3.40196	2.12386	3.51622	0.84567	0.329189	0.437361	1.64409	3.01402
ACTN2	0.807276	2.02188	1.60926	0	1.13399	0	0	-1.31062	0.395135	0.504625	1.1096	0.377996
ACTN4	2487.22	2363.58	3523.47	4097.46	3145.68	6021.15	4683.61	0.548362	1.34026e-07	5.94439e-07	3117.93	4616.81
ACTR10	741.887	610.607	844.056	765.299	779.049	718.927	748.956	0.0167349	0.855842	0.90013	740.462	748.977
ACTR1A	1255.31	863.342	1222.23	1324.08	1076.15	1519.62	1176.76	0.0957027	0.434284	0.543109	1166.24	1257.51
ACTR1B	222.808	287.107	306.564	356.651	184.84	282.474	266.061	-0.262039	0.0246656	0.0489689	293.282	244.458
ACTR2	6114.31	3945.7	5267.9	5020.22	5522.52	5121.69	4871.14	0.0250617	0.839918	0.889126	5087.03	5171.78
ACTR3	7082.23	4430.95	6208.52	6206.61	8676.14	7282.72	8021.68	0.413719	1.25996e-05	4.46083e-05	5982.08	7993.51
ACTR3B	58.9311	56.6126	27.3574	36.6172	30.6177	15.929	26.9577	-0.805601	0.000491549	0.00137301	44.8796	24.5014
ACTR3C	39.5565	36.3938	25.7481	20.5056	47.6275	31.8579	24.6136	0.23425	0.296301	0.402395	30.551	34.6997
ACTR5	172.757	141.531	168.167	197	196.18	206.015	185.188	0.203705	0.0741897	0.127655	169.864	195.794
ACTR6	491.631	372.026	389.44	394.001	620.291	496.984	533.294	0.407173	7.71737e-06	2.80633e-05	411.775	550.19
ACTR8	634.519	474.13	523.009	488.473	425.245	379.109	393.817	-0.411372	1.17415e-07	5.23821e-07	530.033	399.391
ACTRT3	106.56	86.9408	28.162	26.3644	29.4837	25.4863	25.7856	-0.943865	5.37632e-05	0.000174101	62.0069	26.9186
ACVR1	1478.12	1215.15	1736.39	1786.19	1130.59	1134.14	1165.04	-0.435482	2.40259e-08	1.15424e-07	1553.96	1143.26
ACVR1B	613.53	545.907	621.978	671.559	707.608	859.102	802.871	0.363563	0.000398286	0.00113015	613.244	789.86
ACVR1C	13.7237	23.2516	125.522	86.4166	63.5033	57.3443	55.0875	0.331018	0.125898	0.200154	62.2285	58.645
ACVR2A	785.479	555.006	750.719	634.21	566.994	420.525	537.982	-0.435674	1.35156e-06	5.36831e-06	681.353	508.5
ACVR2B	274.474	286.096	185.869	191.874	123.605	93.4499	97.2822	-1.13113	4.41514e-18	4.26353e-17	234.578	104.779
ACVR2B-AS1	3.2291	4.04376	5.6324	2.92938	1.13399	1.06193	3.51622	-1.07912	0.19807	0.290127	3.95866	1.90405
ACYP1	90.4149	76.8314	45.0592	41.7436	37.4216	33.9818	25.7856	-0.876102	1.76512e-05	6.10135e-05	63.5123	32.3963
ACYP2	9.68731	17.186	37.8176	27.8291	28.3497	21.2386	25.7856	0.257108	0.319677	0.426851	23.13	25.1246
ADA	76.6912	73.7986	92.5323	109.852	133.811	172.033	133.617	0.729587	5.0557e-08	2.3531e-07	88.2184	146.487
ADAD2	0	2.02188	1.60926	5.85875	2.26797	1.06193	2.34415	0.143528	0.868327	0.908631	2.37247	1.89135
ADAL	107.368	111.203	44.2546	51.2641	51.0294	31.8579	45.7109	-0.760336	2.57376e-05	8.70204e-05	78.5224	42.8661
ADAM10	13559	10871.6	9320.82	8167.1	7373.19	5758.85	6711.3	-0.648342	2.40487e-17	2.24393e-16	10479.6	6614.45
ADAM12	431.085	303.282	459.443	394.001	377.618	373.8	373.892	-0.0817643	0.455833	0.563761	396.953	375.103
ADAM15	1645.23	1712.53	2343.88	2580.05	1183.88	3100.84	1940.96	-0.0713962	0.498951	0.604993	2070.42	2075.23
ADAM17	4278.56	3477.63	3694.05	3534.29	4132.25	3580.83	3918.25	0.046339	0.610854	0.705927	3746.13	3877.11
ADAM19	1043	580.279	988.889	905.177	659.981	822.996	679.803	-0.289511	0.096301	0.159216	879.336	720.927
ADAM1A	143.695	159.728	107.016	93.74	106.595	79.6448	98.4543	-0.372893	0.010498	0.022785	126.045	94.898
ADAM20	7.26548	20.2188	16.0926	18.3086	15.8758	18.0528	19.9253	0.236904	0.476647	0.583805	15.4714	17.9513
ADAM20P1	12.1091	4.04376	26.5527	18.3086	31.7516	8.49545	28.1298	0.601104	0.0647196	0.113424	15.2536	22.7923
ADAM21	16.1455	15.1641	5.6324	10.9852	6.80392	7.43351	3.51622	-0.956108	0.0363197	0.0688339	11.9818	5.91789
ADAM22	77.4985	65.711	47.4731	42.4759	43.0915	12.7432	23.4415	-1.1498	7.23316e-07	2.97909e-06	58.2896	26.4254
ADAM23	1.61455	1.01094	1.60926	4.39406	2.26797	6.37158	9.3766	1.52525	0.0178033	0.0366033	2.1572	6.00539
ADAM28	407.674	338.665	169.777	139.145	294.837	174.157	208.629	-0.0841138	0.441603	0.550526	263.815	225.874
ADAM32	25.0256	26.2844	46.6685	35.1525	52.1634	18.0528	39.8505	0.112393	0.654107	0.743251	33.2827	36.6889
ADAM8	658.737	503.448	231.733	232.885	437.719	719.989	620.028	0.669237	3.12099e-06	1.1924e-05	406.701	592.579
ADAM9	40491.3	28107.1	20007.9	18512.2	21299.7	17699.2	18664.1	-0.413016	4.88164e-05	0.000159041	26779.6	19221
ADAMTS1	13770.5	10454.1	15329	15019.6	20325.6	16361.2	17917.5	0.41822	9.37102e-08	4.23448e-07	13643.3	18201.4
ADAMTS13	8.07276	20.2188	14.4833	14.6469	9.0719	15.929	14.0649	-0.113386	0.754903	0.823887	14.3554	13.0219
ADAMTS14	1.61455	1.01094	8.04629	9.52047	9.0719	13.8051	12.8928	1.65533	0.00124854	0.00325996	5.04806	11.9233
ADAMTS15	788.709	750.117	1790.3	1888.71	548.85	695.565	719.654	-0.881869	2.92422e-21	3.29851e-20	1304.46	654.689
ADAMTS17	4.03638	0	6.43703	3.66172	7.93791	11.6812	7.03245	1.35059	0.0117574	0.0252155	3.53378	8.88387
ADAMTS19	13.7237	15.1641	4.02314	8.78813	1.13399	2.12386	7.03245	-1.47078	0.0192957	0.0393965	10.4248	3.4301
ADAMTS3	511.006	422.573	97.3601	60.0522	64.6373	52.0346	62.12	-1.64551	1.85611e-21	2.10933e-20	272.748	59.5973
ADAMTS5	11.3019	10.1094	17.7018	21.238	4.53595	6.37158	5.86037	-1.40916	0.00219712	0.00547211	15.0878	5.5893
ADAMTS6	1285.18	954.327	795.778	607.845	1401.61	879.279	1176.76	0.36928	0.00122735	0.00320969	910.783	1152.55
ADAMTS7	12.1091	14.1531	14.4833	17.5763	3.40196	18.0528	7.03245	-0.710561	0.0657092	0.114883	14.5805	9.49574
ADAMTS8	0.807276	1.01094	0.804629	0	0	0	0	-1.53067	0.323688	0.431183	0.655711	0
ADAMTS9	25.0256	17.186	7.24166	8.78813	39.6896	25.4863	19.9253	1.1321	0.000111411	0.000344755	14.5603	28.3671
ADAMTS9-AS2	0	2.02188	0	0	1.13399	0	0	-0.0485627	0.976006	0.984421	0.50547	0.377996
ADAMTSL1	25.0256	20.2188	2.41389	2.19703	3.40196	5.30965	3.51622	-0.762685	0.199179	0.291541	12.4638	4.07595
ADAMTSL3	50.8584	36.3938	827.963	765.299	809.667	689.193	834.517	1.91171	2.90024e-49	9.09491e-48	420.129	777.792
ADAMTSL4	34.7129	56.6126	94.1416	105.458	148.552	208.138	193.392	1.43737	4.90373e-25	6.4705e-24	72.7311	183.361
ADAMTSL4-AS1	112.211	155.685	254.263	233.618	263.085	235.749	271.921	0.48916	0.0072631	0.0163532	188.944	256.918
ADAMTSL5	33.0983	25.2735	61.1518	66.6433	57.8334	64.7778	66.8083	0.52672	0.00303745	0.00738268	46.5417	63.1398
ADAP1	7.26548	18.1969	20.9203	32.2231	15.8758	31.8579	19.9253	0.322961	0.235761	0.334568	19.6515	22.553
ADAP2	0	3.03282	47.4731	49.067	72.5752	87.0783	86.7335	3.25399	6.27753e-24	7.9453e-23	24.8932	82.129
ADAR	2776.22	3260.28	3928.2	4009.58	10602.8	11426.4	10437.3	1.64099	1.02887e-144	1.8592e-142	3493.57	10822.2
ADARB1	156.612	274.975	216.445	191.142	216.592	233.625	216.834	0.0997786	0.532542	0.636254	209.793	222.35
ADAT1	314.03	320.468	274.378	257.053	207.52	224.067	229.727	-0.393983	0.000272541	0.000793705	291.482	220.438
ADAT2	645.821	528.721	420.016	363.975	514.83	381.233	431.324	-0.123279	0.0963331	0.159241	489.633	442.462
ADAT3	2.42183	3.03282	5.6324	3.66172	2.26797	1.06193	2.34415	-0.904806	0.269355	0.372649	3.68719	1.89135
ADCK1	49.2438	44.4813	46.6685	49.067	27.2157	37.1676	28.1298	-0.629491	0.00307877	0.00747613	47.3652	30.8377
ADCK2	96.8731	98.0611	102.992	111.316	106.595	138.051	97.2822	0.155051	0.311581	0.418274	102.311	113.976
ADCK3	29.8692	43.4704	11.2648	19.0409	12.4739	14.867	22.2694	-0.533452	0.0627015	0.110396	25.9113	16.5368
ADCK4	40.3638	64.7001	40.2314	55.6581	48.7615	71.1494	69.1524	0.325531	0.0715458	0.123747	50.2384	63.0211
ADCK5	24.2183	21.2297	22.5296	35.8848	19.2778	57.3443	26.9577	0.314424	0.236664	0.335641	25.9656	34.5266
ADCY1	16.9528	22.2407	27.3574	25.632	12.4739	15.929	11.7207	-0.762495	0.0140173	0.0295314	23.0457	13.3745
ADCY10	6.45821	7.07657	12.0694	12.4498	18.1438	12.7432	15.237	0.717206	0.0396235	0.0742244	9.51351	15.3746
ADCY10P1	129.164	218.363	192.306	194.803	140.614	104.069	92.5939	-0.713458	5.99565e-05	0.000192788	183.659	112.426
ADCY2	4.03638	5.0547	12.8741	13.1822	7.93791	5.30965	15.237	0.267553	0.544141	0.646768	8.78683	9.49485
ADCY3	446.424	548.94	337.944	397.663	225.663	408.843	290.675	-0.492793	2.2162e-08	1.06835e-07	432.743	308.394
ADCY4	50.0511	62.6782	53.9101	38.8142	53.2974	86.0164	73.8407	0.474653	0.00835896	0.0185618	51.3634	71.0515
ADCY5	7.26548	8.08751	5.6324	5.85875	2.26797	8.49545	3.51622	-0.449489	0.394674	0.504249	6.71104	4.75988
ADCY6	617.566	754.161	1110.39	1171.75	737.092	1024.76	860.303	-0.0236329	0.682354	0.766001	913.466	874.053
ADCY7	728.97	726.865	996.935	929.344	1215.63	1290.25	1279.91	0.58944	9.24562e-19	9.25119e-18	845.529	1261.93
ADCY9	270.437	313.391	440.132	421.83	227.931	273.978	283.642	-0.448475	9.52781e-06	3.41971e-05	361.448	261.851
ADD1	1397.39	1468.89	2075.94	2254.15	2118.29	2578.37	2407.44	0.422131	1.80055e-13	1.30924e-12	1799.1	2368.03
ADD2	4.03638	5.0547	0	0.732344	1.13399	0	0	-1.55003	0.313	0.419652	2.45585	0.377996
ADD3	886.389	893.67	1365.46	1363.62	1556.96	1302.99	1645.59	0.43128	7.57669e-09	3.80943e-08	1127.28	1501.85
ADD3-AS1	0.807276	1.01094	0	0	1.13399	0	0	0.246633	0.872169	0.911786	0.454554	0.377996
ADGB	0.807276	1.01094	4.02314	0	1.13399	3.18579	8.20452	1.68326	0.0853541	0.143867	1.46034	4.17477
ADGRA2	29.8692	14.1531	8.04629	8.05578	5.66994	11.6812	5.86037	-0.731795	0.0894196	0.149807	15.0311	7.73718
ADGRA3	3054.73	2241.25	2398.6	2317.87	869.768	699.812	833.345	-1.64429	1.42003e-65	7.06183e-64	2503.11	800.975
ADGRB2	7.26548	20.2188	12.0694	16.1116	2.26797	6.37158	4.6883	-1.70903	0.000368958	0.00105259	13.9163	4.44262
ADGRE2	1.61455	3.03282	11.2648	12.4498	7.93791	11.6812	4.6883	0.552464	0.252086	0.353365	7.0905	8.10248
ADGRE5	326.947	329.566	119.89	140.61	371.948	603.177	462.97	1.18942	2.98519e-33	5.40503e-32	229.253	479.365
ADGRF1	858.942	545.907	116.671	120.104	179.17	206.015	248.48	-0.452484	0.0402748	0.0753209	410.406	211.221
ADGRF2	7.26548	7.07657	148.052	171.368	105.461	98.7595	114.863	1.60809	4.21231e-15	3.38972e-14	83.4406	106.361
ADGRF3	26.6401	24.2625	12.8741	8.78813	14.7418	12.7432	10.5487	-0.366822	0.26284	0.365576	18.1412	12.6779
ADGRF4	1079.33	701.592	2072.72	2004.43	2833.83	2471.11	2609.04	0.949511	3.90413e-18	3.78207e-17	1464.52	2638
ADGRF5	104.139	73.7986	7.24166	2.92938	4.53595	4.24772	2.34415	-2.48265	2.41406e-06	9.3385e-06	47.027	3.70927
ADGRG1	1051.88	982.633	2794.48	2752.15	1426.56	2601.73	2101.53	0.225392	0.0319787	0.0614491	1895.28	2043.27
ADGRG2	24.2183	30.3282	26.5527	20.5056	22.6797	14.867	18.7532	-0.43267	0.131374	0.20736	25.4012	18.7667
ADGRG3	0	0	0.804629	2.19703	0	2.12386	1.17207	0.749206	0.576945	0.67587	0.750415	1.09865
ADGRG4	4.03638	3.03282	2.41389	2.19703	6.80392	0	2.34415	-0.0414631	0.963903	0.975501	2.92003	3.04936
ADGRG6	7285.67	4913.16	3258.75	3000.41	3594.74	2816.24	3087.25	-0.461345	5.39775e-10	3.01175e-09	4614.5	3166.08
ADGRG7	0.807276	2.02188	0	0.732344	1.13399	2.12386	2.34415	1.21733	0.274659	0.378526	0.890375	1.86733
ADGRL1	17.7601	24.2625	82.8768	90.0783	55.5654	91.326	67.9803	0.64301	0.000234953	0.000691076	53.7444	71.6239
ADGRL2	1638.77	1394.09	4629.83	4046.2	3838.55	3187.92	4333.16	0.529796	7.73623e-06	2.81263e-05	2927.22	3786.54
ADGRL3	5.65093	3.03282	19.3111	13.9145	6.80392	1.06193	4.6883	-1.13237	0.0311957	0.0601471	10.4773	4.18472
ADGRL4	16.1455	15.1641	1.60926	0	1.13399	0	0	-3.16438	0.0208218	0.0421962	8.22972	0.377996
ADGRV1	264.787	196.122	97.3601	71.7697	46.4935	35.0437	52.7434	-1.61954	6.93407e-20	7.32371e-19	157.51	44.7602
ADH1A	16.9528	23.2516	17.7018	8.78813	11.3399	12.7432	12.8928	-0.381711	0.24799	0.34848	16.6736	12.3253
ADH1B	0.807276	2.02188	0.804629	0	1.13399	0	2.34415	0.516245	0.664345	0.751376	0.908446	1.15938
ADH1C	0.807276	1.01094	1.60926	1.46469	0	0	1.17207	-1.6115	0.25593	0.357699	1.22304	0.390692
ADH4	46.822	56.6126	28.162	24.8997	27.2157	15.929	26.9577	-0.654421	0.00699964	0.0158068	39.1241	23.3675
ADH5	2706.8	1676.14	1439.48	1464.69	1662.43	1475.02	1376.02	-0.243011	0.0187667	0.0384115	1821.78	1504.49
ADH6	64.5821	75.8204	93.3369	84.2195	100.925	81.7687	85.5615	0.171201	0.241184	0.340886	79.4897	89.4183
ADH7	2.42183	15.1641	602.667	612.239	119.069	100.883	185.188	0.893588	1.92193e-05	6.6161e-05	308.123	135.047
ADHFE1	18.5673	29.3172	49.887	21.238	15.8758	10.6193	21.0973	-0.892292	0.0103095	0.0224398	29.7524	15.8642
ADI1	354.394	382.135	442.546	432.083	364.01	364.242	387.957	-0.113768	0.132536	0.208779	402.789	372.07
ADIPOR1	846.025	856.266	1317.18	1321.15	2321.27	2342.62	2526.99	1.17157	7.78715e-87	6.02217e-85	1085.15	2396.96
ADIPOR2	1964.1	1679.17	1426.61	1458.1	1491.19	1534.49	1435.79	-0.122765	0.258857	0.361027	1631.99	1487.16
ADIRF	5.65093	10.1094	16.0926	12.4498	11.3399	20.1767	15.237	0.525335	0.129763	0.205315	11.0757	15.5845
ADK	1167.32	878.506	788.536	702.318	1079.56	865.473	961.101	0.145839	0.0387794	0.0728676	884.17	968.71
ADM	153.382	142.542	531.055	567.566	906.056	1054.5	864.991	1.70728	7.30927e-27	1.03814e-25	348.637	941.848
ADM2	4.84366	4.04376	6.43703	9.52047	7.93791	14.867	30.4739	1.54571	0.00200545	0.00503597	6.21123	17.7596
ADM5	18.5673	28.3063	8.04629	9.52047	9.0719	31.8579	15.237	0.372742	0.230967	0.32907	16.1101	18.7223
ADNP	1611.32	2344.37	2816.2	2747.75	2596.83	1962.45	2312.5	-0.046795	0.658543	0.746897	2379.91	2290.59
ADNP-AS1	64.5821	54.5907	58.7379	42.4759	69.1732	52.0346	49.2271	0.0457272	0.810035	0.865672	55.0967	56.8117
ADNP2	520.693	778.423	1182	1067.03	1338.11	1313.61	1256.46	0.609282	8.42795e-15	6.67036e-14	887.035	1302.73
ADO	316.452	273.965	279.206	267.306	289.167	292.031	295.363	0.0394472	0.677846	0.76246	284.232	292.187
ADORA2A-AS1	0	2.02188	4.02314	3.66172	2.26797	1.06193	1.17207	-0.668804	0.463534	0.571194	2.42669	1.50066
ADORA2B	1156.83	754.161	262.309	284.149	258.549	213.448	246.136	-1.0757	7.17923e-15	5.7068e-14	614.361	239.378
ADPGK	2747.97	1645.81	842.446	802.649	1521.81	1403.87	1296.31	0.0850152	0.402296	0.511659	1509.72	1407.33
ADPGK-AS1	30.6765	26.2844	8.85092	10.9852	18.1438	9.55738	22.2694	-0.0695332	0.821418	0.874661	19.1992	16.6569
ADPRH	61.353	39.4266	12.0694	11.7175	35.1536	30.796	43.3668	0.494249	0.0687498	0.119466	31.1416	36.4388
ADPRHL1	3.2291	1.01094	4.02314	3.66172	2.26797	2.12386	2.34415	-0.313991	0.682082	0.765812	2.98123	2.24533
ADPRHL2	101.717	130.411	168.972	207.253	260.817	479.993	337.558	1.2639	7.06082e-38	1.53049e-36	152.088	359.456
ADPRM	71.8476	62.6782	42.6453	45.4053	60.1013	46.7249	45.7109	-0.102222	0.560456	0.661892	55.6441	50.8457
ADRA1B	27.4474	14.1531	10.4602	7.32344	5.66994	4.24772	2.34415	-1.73051	0.00207064	0.00518611	14.846	4.08727
ADRA2C	0	0	0	2.19703	0	1.06193	3.51622	1.65167	0.202189	0.295259	0.549258	1.52605
ADRB1	7.26548	4.04376	0.804629	1.46469	6.80392	3.18579	4.6883	0.74611	0.21988	0.316054	3.39464	4.89267
ADRB2	1620.2	850.2	2421.13	2412.34	4263.79	3920.65	3970.99	1.2117	6.78284e-18	6.49154e-17	1825.97	4051.81
ADRBK1	108.982	205.221	249.435	291.473	175.768	367.428	263.717	0.374247	0.000235344	0.000692115	213.778	268.971
ADRBK2	296.27	411.452	300.127	265.108	625.961	575.566	543.843	0.879182	4.27605e-19	4.3844e-18	318.239	581.79
ADRM1	180.83	205.221	132.764	179.424	75.9772	208.138	158.23	-0.300302	0.0126202	0.0268827	174.56	147.449
ADSL	758.032	611.618	297.713	304.655	340.196	431.144	370.376	-0.238667	0.00295002	0.00718452	493.005	380.572
ADSS	1270.65	909.845	802.215	774.82	855.026	717.865	753.644	-0.261135	0.00194112	0.00488655	939.383	775.512
ADSSL1	13.7237	17.186	209.203	174.298	102.059	134.865	138.305	0.996189	2.23784e-08	1.07822e-07	103.603	125.076
ADTRP	85.5712	69.7548	66.7842	59.3199	87.317	66.9016	92.5939	0.218858	0.145597	0.225673	70.3575	82.2709
AEBP1	28.2547	22.2407	11.2648	12.4498	12.4739	29.7341	16.409	0.132768	0.656584	0.745092	18.5525	19.539
AEBP2	581.239	668.231	852.102	728.682	908.324	675.388	807.56	0.166357	0.0976296	0.161107	707.563	797.09
AEN	342.285	306.315	310.587	284.882	398.03	536.275	410.226	0.523109	4.74668e-09	2.44033e-08	311.017	448.177
AES	180.83	297.216	355.646	414.507	269.889	454.506	310.6	0.180665	0.0783343	0.13379	312.05	344.998
AFAP1	402.831	475.141	753.937	812.169	511.428	559.637	499.304	-0.161009	0.0143876	0.0302521	611.02	523.457
AFAP1-AS1	59.7384	52.5688	60.3472	55.6581	46.4935	45.663	49.2271	-0.281244	0.142374	0.221561	57.0781	47.1279
AFAP1L1	159.841	216.341	311.391	329.555	325.454	321.765	370.376	0.466756	0.00016795	0.000506237	254.282	339.198
AFAP1L2	478.715	420.551	954.29	946.921	1030.79	1007.77	1092.37	0.6595	1.22936e-14	9.60904e-14	700.119	1043.65
AFF1	1441.79	1799.47	3572.55	3520.38	5395.51	3962.06	4462.09	0.926388	1.74641e-34	3.34105e-33	2583.55	4606.55
AFF2	2.42183	3.03282	5.6324	0.732344	5.66994	0	1.17207	-0.397539	0.660934	0.748481	2.95485	2.28067
AFF4	3497.93	4214.61	8455.04	8137.07	10643.6	8097.22	9603.98	0.720445	1.58321e-46	4.63807e-45	6076.16	9448.27
AFG3L1P	364.081	334.621	243.803	243.871	275.559	275.04	260.201	-0.107199	0.247085	0.347396	296.594	270.267
AFG3L2	1058.34	936.13	934.979	956.441	1004.71	991.843	842.722	-0.0374553	0.689705	0.77221	971.472	946.426
AFMID	67.0039	79.8642	70.0027	78.3608	40.8235	48.8488	55.0875	-0.613697	0.00153426	0.00394336	73.8079	48.2533
AFTPH	573.973	693.504	1276.14	1271.35	1583.05	1187.24	1420.55	0.62062	1.01479e-28	1.56428e-27	953.742	1396.95
AGA	611.915	419.54	498.87	546.329	625.961	573.443	556.736	0.166029	0.271018	0.374525	519.163	585.38
AGAP1	213.928	324.511	543.929	568.299	217.726	261.235	260.201	-0.661426	8.88482e-12	5.73804e-11	412.667	246.387
AGAP1-IT1	12.1091	9.09845	8.85092	5.85875	4.53595	1.06193	2.34415	-1.73349	0.0124052	0.0264649	8.97931	2.64734
AGAP11	8.07276	2.02188	12.8741	8.05578	2.26797	6.37158	7.03245	-0.503074	0.312542	0.419213	7.75612	5.224
AGAP2	2.42183	2.02188	3.21852	5.12641	5.66994	0	0	-0.773652	0.354129	0.463345	3.19716	1.88998
AGAP3	183.252	261.833	321.047	424.027	275.559	454.506	376.236	0.338494	7.19006e-05	0.000228417	297.54	368.767
AGAP4	11.3019	18.1969	16.0926	10.2528	7.93791	8.49545	14.0649	-0.446292	0.252827	0.354268	13.961	10.1661
AGAP5	30.6765	31.3391	46.6685	32.2231	39.6896	40.3534	35.1622	0.129597	0.564987	0.666163	35.2268	38.4017
AGAP6	135.622	123.335	123.108	114.246	86.183	66.9016	123.068	-0.433469	0.00646589	0.0146997	124.078	92.0508
AGAP7P	2.42183	1.01094	0.804629	0	1.13399	1.06193	1.17207	0.220852	0.861608	0.904423	1.05935	1.12266
AGAP9	0.807276	2.02188	2.41389	2.19703	2.26797	1.06193	0	-0.743467	0.473372	0.580652	1.86002	1.10997
AGBL1	0.807276	4.04376	6.43703	3.66172	9.0719	4.24772	1.17207	0.464476	0.451413	0.559735	3.73745	4.83057
AGBL1-AS1	2.42183	8.08751	19.3111	23.435	19.2778	11.6812	18.7532	0.51453	0.152751	0.234766	13.3139	16.5707
AGBL2	28.2547	28.3063	15.2879	15.3792	37.4216	21.2386	21.0973	0.328821	0.180094	0.268603	21.807	26.5858
AGBL3	29.0619	29.3172	24.9435	11.7175	10.2059	12.7432	11.7207	-0.96938	0.0028019	0.00684112	23.76	11.5566
AGBL5	170.335	188.035	125.522	144.272	77.1111	119.998	106.659	-0.615685	1.39846e-07	6.19647e-07	157.041	101.256
AGER	62.9675	85.9298	49.0824	52.7288	41.9575	33.9818	48.0551	-0.568964	0.00481396	0.0112467	62.6771	41.3315
AGFG1	1513.64	1732.75	2078.36	2060.08	2450.55	2029.35	2175.37	0.263661	3.02687e-05	0.000101494	1846.21	2218.42
AGFG2	80.7276	57.6235	37.0129	43.2083	22.6797	35.0437	26.9577	-0.928168	4.10483e-05	0.000135401	54.6431	28.2271
AGGF1	696.679	775.39	983.256	952.047	993.373	827.244	918.907	0.10758	0.0401803	0.0751671	851.843	913.175
AGK	716.054	563.093	543.929	499.459	591.941	592.557	581.349	0.0270964	0.710429	0.788929	580.634	588.616
AGL	1663.8	1534.61	1571.44	1469.08	1160.07	808.129	954.069	-0.694902	2.45498e-41	6.12102e-40	1559.73	974.089
AGMAT	50.8584	45.4923	24.1389	20.5056	14.7418	15.929	22.2694	-0.872908	0.00119079	0.0031199	35.2488	17.6467
AGMO	318.874	256.779	71.612	71.0374	58.9673	49.9107	56.2596	-1.41061	2.1747e-11	1.3644e-10	179.575	55.0459
AGO1	415.747	562.082	490.824	501.656	381.02	397.162	392.645	-0.331429	0.00027907	0.000811164	492.577	390.276
AGO2	608.686	672.275	564.045	639.336	527.304	435.392	532.122	-0.311938	0.00130416	0.00339353	621.085	498.273
AGO3	429.471	464.021	412.775	415.239	454.729	318.579	346.934	-0.212999	0.0326801	0.0626715	430.376	373.414
AGO4	423.82	451.89	812.675	768.961	690.598	584.062	657.534	0.119539	0.0658796	0.115139	614.336	644.065
AGPAT1	175.986	172.871	148.856	148.666	109.997	158.228	109.003	-0.363215	0.00416746	0.00986515	161.595	125.742
AGPAT2	37.1347	41.4485	32.9898	51.9964	28.3497	39.2914	26.9577	-0.39865	0.0830518	0.14061	40.8923	31.5329
AGPAT3	453.689	442.791	575.31	623.957	764.307	878.217	829.829	0.665185	1.37548e-15	1.14276e-14	523.937	824.118
AGPAT4	343.092	334.621	454.615	443.8	480.811	478.931	474.69	0.283524	0.00264368	0.00647997	394.032	478.144
AGPAT4-IT1	42.7856	45.4923	43.45	41.7436	48.7615	42.4772	55.0875	0.168116	0.408544	0.518233	43.3679	48.7754
AGPAT5	4583.71	2988.34	960.727	785.073	579.468	434.33	389.129	-1.94593	1.6027e-61	7.27632e-60	2329.46	467.642
AGPAT6	1475.7	1268.73	1433.85	1364.36	1499.13	1641.74	1507.29	0.160137	0.00696275	0.0157293	1385.66	1549.39
AGPAT9	499.704	212.297	74.0258	65.1786	109.997	103.007	148.854	-0.334568	0.246779	0.3471	212.801	120.619
AGPS	2472.69	1579.09	1371.89	1270.62	1485.52	1127.77	1252.95	-0.349304	1.34288e-05	4.73146e-05	1673.57	1288.75
AGR2	2056.94	1286.93	616.346	633.477	244.941	207.076	260.201	-2.11132	1.70998e-17	1.60457e-16	1148.42	237.406
AGRN	955.007	1313.21	1129.7	1197.38	574.932	1550.42	1049.01	-0.202399	0.0483943	0.0882274	1148.82	1058.12
AGRP	4.03638	7.07657	3.21852	1.46469	2.26797	1.06193	1.17207	-1.27557	0.156358	0.239123	3.94904	1.50066
AGTPBP1	534.417	590.388	329.093	344.934	344.732	267.607	302.395	-0.5188	1.69291e-06	6.66752e-06	449.708	304.911
AGTRAP	142.888	140.521	62.761	62.9816	34.0196	103.007	58.6037	-0.640358	0.00466747	0.0109395	102.288	65.2102
AHCTF1	2964.32	2786.15	2799.3	2642.3	3742.16	2566.69	3338.07	0.184355	0.00611087	0.0139709	2798.02	3215.64
AHCTF1P1	29.0619	28.3063	28.162	28.5614	34.0196	27.6102	37.5064	0.205036	0.397062	0.50645	28.5229	33.0454
AHCY	1950.38	1149.44	675.888	719.894	894.716	1013.08	820.452	-0.185479	0.127499	0.202312	1123.9	909.417
AHCYL1	1304.56	1249.52	1271.31	1335.8	1335.84	1275.38	1324.44	0.020272	0.740968	0.813242	1290.3	1311.89
AHCYL2	307.572	231.505	383.808	377.157	242.673	197.519	206.285	-0.587579	1.25073e-09	6.77765e-09	325.011	215.493
AHDC1	40.3638	101.094	218.859	224.097	150.82	216.634	195.737	0.588576	2.97911e-06	1.14083e-05	146.103	187.73
AHI1	640.977	670.253	318.633	262.179	244.941	181.59	205.113	-1.0499	2.09193e-17	1.95593e-16	473.01	210.548
AHNAK	121313	138263	257146	230778	235797	186029	221515	0.260048	0.000672086	0.00183407	186875	214447
AHNAK2	7950.86	12885.4	48998.7	48884	29144.6	26055.5	32438.3	0.381669	0.000593407	0.00163205	29679.7	29212.8
AHR	1432.91	1713.54	4135.79	4347.19	3799.99	2808.81	3639.29	0.375992	4.17418e-09	2.16122e-08	2907.36	3416.03
AHRR	3.2291	8.08751	26.5527	21.9703	23.8137	30.796	31.646	1.23816	0.000135737	0.000414894	14.9599	28.7519
AHSA1	1045.42	806.729	731.408	828.281	1191.82	1207.42	1170.9	0.486332	1.79336e-07	7.83781e-07	852.96	1190.05
AHSA2	783.865	852.222	1049.24	1019.42	805.131	597.867	673.943	-0.416732	4.38339e-06	1.63971e-05	926.186	692.314
AIDA	244.605	312.38	173.8	178.692	179.17	178.404	171.123	-0.330642	0.0255586	0.0505274	227.369	176.232
AIF1L	26.6401	23.2516	16.0926	19.0409	27.2157	28.6721	35.1622	0.535252	0.0588409	0.104405	21.2563	30.35
AIFM1	619.181	549.951	475.536	558.046	466.069	425.834	434.84	-0.315772	0.000266023	0.000775837	550.678	442.248
AIFM2	58.9311	63.6892	24.9435	21.9703	14.7418	19.1148	16.409	-1.17975	1.02523e-05	3.66553e-05	42.3835	16.7552
AIFM3	0.807276	1.01094	0.804629	0.732344	0	1.06193	1.17207	-0.164224	0.906341	0.936619	0.838797	0.744669
AIG1	1058.34	900.747	397.487	358.848	717.814	563.885	542.671	-0.0156689	0.911779	0.940216	678.855	608.123
AIM1	9826.97	10227.7	9910.61	9526.33	10523.4	7969.79	9884.11	-0.0733908	0.142471	0.221636	9872.9	9459.1
AIM1L	17.7601	44.4813	532.664	653.983	334.526	755.033	635.265	2.09738	9.25189e-105	9.93272e-103	312.222	574.941
AIM2	2.42183	7.07657	1.60926	0.732344	230.199	219.82	232.071	6.37988	3.22811e-38	7.1069e-37	2.96	227.363
AIMP1	1237.55	884.572	752.328	730.147	1309.76	1064.05	1052.52	0.355853	0.00596603	0.0136688	901.15	1142.11
AIMP2	66.1966	62.6782	35.4037	32.9555	41.9575	67.9636	52.7434	0.203762	0.255339	0.357212	49.3085	54.2215
AIP	24.2183	33.361	32.9898	49.7994	17.0098	52.0346	32.8181	-0.0688625	0.773895	0.837744	35.0921	33.9542
AIRN	12.1091	17.186	18.5065	8.05578	19.2778	6.37158	5.86037	-0.458903	0.318022	0.425124	13.9643	10.5032
AJAP1	8.07276	10.1094	23.3342	25.632	10.2059	22.3005	22.2694	0.216159	0.565849	0.666837	16.7871	18.2586
AJUBA	2520.32	2623.39	2863.67	2800.48	2923.42	2864.03	2845.8	0.0911772	0.149621	0.230636	2701.96	2877.75
AK1	26.6401	61.6673	45.0592	62.9816	49.8954	89.2022	80.8732	0.58351	0.000582186	0.00160385	49.087	73.3236
AK2	1610.52	1243.46	1039.58	992.326	1935.72	1806.34	1894.07	0.64262	5.24955e-21	5.85633e-20	1221.47	1878.71
AK3	388.3	517.601	626.001	650.321	605.549	457.692	600.102	0.02948	0.764213	0.830959	545.556	554.448
AK4	570.744	699.57	807.847	787.27	1427.69	1259.45	1279.91	0.886529	4.97883e-23	6.05388e-22	716.358	1322.35
AK5	23.411	29.3172	20.1157	18.3086	24.9477	13.8051	16.409	-0.274528	0.3823	0.49146	22.7881	18.3873
AK6	127.55	172.871	141.615	140.61	144.016	109.379	123.068	-0.220512	0.108804	0.176671	145.661	125.488
AK7	4.03638	4.04376	8.04629	8.05578	1.13399	0	2.34415	-2.43993	0.00757286	0.0169773	6.04555	1.15938
AK8	0	3.03282	4.82777	2.92938	0	0	1.17207	-2.50993	0.0557003	0.0995775	2.69749	0.390692
AK9	29.0619	15.1641	40.2314	39.5466	78.2451	64.7778	56.2596	1.14487	7.695e-10	4.24166e-09	31.001	66.4275
AKAP1	1285.99	1071.6	643.703	627.619	669.053	813.439	678.631	-0.259321	0.00889835	0.0196425	907.227	720.374
AKAP10	674.075	637.903	764.397	749.188	1026.26	819.81	874.368	0.353004	2.99973e-09	1.57685e-08	706.391	906.812
AKAP11	1902.75	2429.29	2546.65	2437.97	2001.49	1393.25	1759.28	-0.455349	2.09241e-09	1.115e-08	2329.16	1718.01
AKAP12	3448.68	3048.99	3740.72	3994.2	8083.06	7445.2	7954.87	1.13853	6.27775e-32	1.09432e-30	3558.15	7827.71
AKAP13	1675.1	2044.12	6196.45	6060.88	5649.53	4340.11	5471.25	0.591655	8.60755e-17	7.72732e-16	3994.14	5153.63
AKAP14	0.807276	2.02188	2.41389	0.732344	1.13399	0	0	-1.87407	0.189806	0.280635	1.49385	0.377996
AKAP2	0.807276	1.01094	0	1.46469	2.26797	0	1.17207	0.417937	0.776528	0.839847	0.820726	1.14668
AKAP3	14.531	22.2407	31.3805	28.5614	32.8856	24.4244	24.6136	0.201018	0.461637	0.569241	24.1784	27.3079
AKAP5	41.1711	65.711	21.725	19.0409	21.5458	18.0528	22.2694	-0.705147	0.0160048	0.0333033	36.912	20.6227
AKAP6	67.8112	103.116	185.065	175.763	149.686	114.689	132.444	0.0745903	0.574845	0.674521	132.939	132.273
AKAP7	62.1602	79.8642	14.4833	16.1116	23.8137	20.1767	18.7532	-0.754784	0.00737066	0.0165749	43.1548	20.9145
AKAP8	672.461	542.874	527.032	497.261	723.484	629.725	710.277	0.300278	0.000107275	0.000332914	559.907	687.829
AKAP8L	529.573	526.699	811.87	932.274	659.981	798.572	863.819	0.18037	0.0195491	0.0398472	700.104	774.124
AKAP9	5496.74	4801.96	6280.93	5643.44	5081.4	3318.53	4694.16	-0.368524	1.29999e-05	4.58919e-05	5555.77	4364.7
AKIP1	143.695	129.4	107.82	110.584	111.131	117.874	117.207	-0.0818077	0.535547	0.639258	122.875	115.404
AKIRIN1	940.476	875.473	1398.44	1507.9	1685.11	1533.43	1679.58	0.496698	1.04146e-17	9.87928e-17	1180.57	1632.71
AKIRIN2	227.652	232.516	289.666	285.614	639.569	469.373	529.778	1.07415	9.07351e-24	1.14207e-22	258.862	546.24
AKNA	31.4838	64.7001	39.4268	41.7436	32.8856	76.459	43.3668	0.199366	0.275365	0.379268	44.3386	50.9038
AKNAD1	10.4946	8.08751	2.41389	7.32344	6.80392	9.55738	7.03245	0.161078	0.747208	0.818066	7.07986	7.79792
AKR1A1	314.03	318.446	199.548	218.238	193.912	264.421	206.285	-0.214435	0.0193529	0.0394913	262.566	221.539
AKR1B1	337.441	339.676	210.813	235.082	147.418	185.838	162.918	-0.730207	1.35049e-10	7.89993e-10	280.753	165.392
AKR1B10	152.575	200.166	2106.52	2371.33	1223.57	1128.83	1297.49	0.933697	6.5775e-16	5.55254e-15	1207.65	1216.63
AKR1B15	3.2291	1.01094	11.2648	16.8439	10.2059	18.0528	17.5811	1.79369	7.05104e-05	0.000224274	8.08719	15.2799
AKR1C1	172.757	167.816	282.425	290.008	88.451	101.945	94.9381	-1.22094	2.02842e-21	2.30228e-20	228.251	95.1115
AKR1C2	134.815	255.768	3080.92	3031.9	760.906	639.282	842.722	-0.081509	0.54227	0.644957	1625.85	747.637
AKR1C3	160.648	143.553	840.032	818.028	334.526	270.792	293.019	-0.292712	0.0272774	0.0535254	490.565	299.446
AKR1C4	1.61455	0	0	0.732344	1.13399	0	0	-0.583374	0.707029	0.786253	0.586724	0.377996
AKR1C6P	0.807276	1.01094	0	0	2.26797	0	0	0.929773	0.539316	0.64209	0.454554	0.755992
AKR1E2	8.07276	12.1313	7.24166	0.732344	5.66994	0	3.51622	-1.00596	0.115912	0.18652	7.04451	3.06205
AKR7A2	142.081	145.575	136.787	149.398	77.1111	115.75	80.8732	-0.659137	1.45802e-06	5.77231e-06	143.46	91.2449
AKR7A2P1	24.2183	28.3063	20.1157	11.7175	18.1438	8.49545	14.0649	-0.586741	0.0719429	0.124352	21.0894	13.568
AKR7A3	1.61455	5.0547	1.60926	2.92938	2.26797	1.06193	3.51622	-0.262195	0.738819	0.811713	2.80197	2.28204
AKR7L	7.26548	7.07657	4.82777	2.92938	6.80392	3.18579	10.5487	0.320338	0.517064	0.621956	5.5248	6.84613
AKT1	423.013	568.148	473.122	587.34	387.824	718.927	587.21	0.117636	0.104416	0.170777	512.905	564.653
AKT1S1	101.717	126.367	158.512	160.383	104.327	166.723	168.779	0.102873	0.398218	0.507604	136.745	146.61
AKT2	229.266	342.708	401.51	427.689	314.114	601.053	433.668	0.35897	1.09294e-06	4.39852e-06	350.293	449.612
AKT3	302.728	387.19	320.242	293.67	219.994	157.166	206.285	-0.74945	8.93541e-12	5.76867e-11	325.958	194.481
AKTIP	269.63	230.494	453.006	435.012	348.134	270.792	341.074	-0.0800491	0.300307	0.406957	347.036	320
ALAD	85.5712	113.225	185.869	166.974	104.327	96.6357	101.971	-0.378166	0.00264241	0.00647858	137.91	100.978
ALAS1	498.089	334.621	495.651	448.194	587.405	744.413	805.215	0.674632	3.58114e-08	1.68866e-07	444.139	712.345
ALAS2	1.61455	5.0547	5.6324	2.19703	3.40196	1.06193	0	-1.25269	0.155138	0.237535	3.62467	1.48796
ALB	0	2.02188	0.804629	1.46469	1.13399	1.06193	2.34415	0.599609	0.568848	0.669594	1.0728	1.51336
ALCAM	30574.8	21287.3	24966	24688.8	12740.3	9004.11	12004.4	-1.18735	2.15514e-41	5.39553e-40	25379.2	11249.6
ALDH16A1	61.353	51.5579	41.8407	41.0113	31.7516	53.0965	42.1947	-0.208298	0.290613	0.396411	48.9407	42.3476
ALDH18A1	2722.94	2673.93	1655.12	1573.07	2052.52	2012.36	1955.02	-0.0520045	0.570616	0.670852	2156.27	2006.63
ALDH1A1	28.2547	29.3172	134.373	104.725	71.4412	89.2022	125.412	0.749337	0.00067846	0.00185008	74.1675	95.3518
ALDH1A2	3.2291	2.02188	5.6324	5.85875	4.53595	4.24772	1.17207	-0.231129	0.732802	0.806958	4.18553	3.31858
ALDH1A3	2894.08	2506.12	1723.51	1628	1796.24	1957.14	2014.8	-0.143428	0.162484	0.246754	2187.93	1922.72
ALDH1B1	481.136	353.829	74.8305	67.3756	94.121	104.069	109.003	-0.733055	6.27596e-08	2.89541e-07	244.293	102.398
ALDH1L1	4.84366	8.08751	12.0694	5.85875	9.0719	13.8051	12.8928	0.744357	0.0535904	0.0963245	7.71484	11.9233
ALDH1L2	250.256	281.041	232.538	216.774	278.961	235.749	344.59	0.223364	0.110735	0.179265	245.152	286.433
ALDH2	305.958	283.063	501.284	558.046	369.68	430.082	386.785	-0.0040351	0.968691	0.979098	412.088	395.516
ALDH3A1	23.411	41.4485	65.1749	73.9667	29.4837	74.3351	62.12	0.212286	0.283737	0.388483	51.0003	55.3129
ALDH3A2	1099.51	1277.83	1536.84	1458.1	1056.88	856.978	1054.87	-0.44211	1.06714e-06	4.30322e-06	1343.07	989.574
ALDH3B1	4.84366	3.03282	4.02314	3.66172	4.53595	1.06193	8.20452	0.240463	0.681956	0.765789	3.89033	4.6008
ALDH3B2	0	1.01094	178.628	180.157	158.758	231.501	285.986	4.40197	6.58128e-42	1.68938e-40	89.9488	225.415
ALDH4A1	79.113	144.564	144.833	123.034	68.0392	144.423	84.3894	-0.347171	0.0114874	0.024683	122.886	98.9504
ALDH5A1	54.8948	48.5251	94.1416	95.2047	62.3693	45.663	45.7109	-0.4934	0.00785399	0.0175365	73.1915	51.2477
ALDH6A1	87.9931	91.9955	82.0721	84.9519	54.4314	57.3443	56.2596	-0.626335	0.000135886	0.000415281	86.7531	56.0117
ALDH7A1	1411.12	1252.55	550.366	544.131	887.912	844.235	763.021	-0.0226632	0.764646	0.831264	939.542	831.723
ALDH8A1	4.84366	8.08751	22.5296	19.7733	12.4739	12.7432	15.237	0.108951	0.751551	0.8214	13.8085	13.4847
ALDH9A1	1070.45	708.668	600.253	634.942	522.768	475.745	500.476	-0.569746	3.9681e-11	2.44586e-10	753.578	499.663
ALDOA	2253.11	2055.24	1683.28	1934.85	950.281	2704.74	1718.26	-0.250794	0.0474542	0.0868345	1981.62	1791.09
ALDOB	1.61455	1.01094	0.804629	0.732344	2.26797	1.06193	0	0.137398	0.902267	0.933201	1.04062	1.10997
ALDOC	128.357	159.728	196.329	217.506	141.748	196.457	196.909	0.0340561	0.749267	0.819591	175.48	178.371
ALG1	412.518	318.446	189.088	226.294	240.405	320.703	222.694	-0.0771603	0.582215	0.680499	286.586	261.268
ALG10	848.447	699.57	468.294	378.622	299.373	235.749	215.662	-1.19575	1.54537e-35	3.08584e-34	598.733	250.261
ALG10B	903.342	808.751	694.395	547.061	269.889	255.925	242.62	-1.50793	1.21032e-58	4.97514e-57	738.387	256.145
ALG11	443.194	304.293	224.491	206.521	376.484	280.35	285.986	0.134832	0.243816	0.343848	294.625	314.273
ALG12	190.517	124.346	90.1184	101.796	61.2353	114.689	83.2173	-0.552489	0.00315704	0.00764991	126.694	86.3804
ALG13	812.927	876.484	538.297	522.161	712.144	456.63	595.414	-0.202973	0.0583046	0.103594	687.467	588.063
ALG14	251.87	119.291	61.1518	57.8552	78.2451	52.0346	71.4966	-0.64527	0.00272041	0.00665107	122.542	67.2588
ALG1L	0.807276	0	0	0.732344	0	2.12386	2.34415	1.86898	0.163782	0.248334	0.384905	1.48934
ALG1L9P	4.84366	7.07657	2.41389	2.19703	0	2.12386	2.34415	-1.34272	0.108919	0.1768	4.13279	1.48934
ALG2	1964.1	1216.16	680.716	692.797	999.043	983.348	947.037	-0.0839328	0.584771	0.682525	1138.44	976.476
ALG3	372.961	366.971	206.79	203.592	149.686	228.315	150.026	-0.650537	7.0255e-05	0.000223552	287.578	176.009
ALG5	1706.58	785.5	413.579	353.722	436.585	391.852	410.226	-0.718655	2.44546e-05	8.30518e-05	814.846	412.888
ALG6	1404.66	1127.2	560.022	496.529	417.307	329.198	358.655	-1.1513	1.27145e-37	2.72681e-36	897.102	368.387
ALG8	1782.47	1364.77	658.991	610.775	1010.38	886.712	777.086	-0.158567	0.12332	0.196741	1104.25	891.394
ALG9	2077.93	1433.51	1104.76	943.259	1056.88	964.233	942.348	-0.431112	1.10441e-05	3.93453e-05	1389.86	987.819
ALK	22.6037	31.3391	24.9435	23.435	39.6896	19.1148	35.1622	0.291258	0.223036	0.320043	25.5803	31.3222
ALKBH1	161.455	109.181	97.3601	94.4724	141.748	109.379	130.1	0.146597	0.293648	0.399655	115.617	127.076
ALKBH2	58.9311	61.6673	43.45	35.1525	40.8235	42.4772	35.1622	-0.285314	0.138378	0.216264	49.8002	39.4877
ALKBH3	252.677	226.45	177.823	203.592	219.994	199.643	214.49	-0.0204846	0.830952	0.882445	215.136	211.375
ALKBH3-AS1	23.411	18.1969	16.0926	13.1822	13.6078	9.55738	14.0649	-0.467487	0.171612	0.257891	17.7207	12.41
ALKBH4	8.07276	14.1531	8.85092	19.7733	17.0098	29.7341	10.5487	0.587072	0.0747034	0.128418	12.7125	19.0975
ALKBH5	312.416	435.715	444.96	547.061	551.118	736.98	523.918	0.488118	7.81118e-07	3.2022e-06	435.038	604.005
ALKBH6	79.113	73.7986	55.5194	64.4463	51.0294	55.2204	65.6362	-0.248773	0.144761	0.224625	68.2193	57.2953
ALKBH7	1.61455	1.01094	2.41389	4.39406	1.13399	2.12386	1.17207	-0.666246	0.47654	0.583714	2.35836	1.47664
ALKBH8	410.096	318.446	240.584	218.971	276.693	198.581	209.801	-0.343359	0.000351335	0.00100647	297.024	228.358
ALMS1	1256.93	1648.84	1160.27	1133.67	995.641	734.856	860.303	-0.59275	4.86688e-10	2.72638e-09	1299.93	863.6
ALMS1-IT1	25.8328	31.3391	9.65555	4.39406	4.53595	3.18579	4.6883	-1.72639	0.000545157	0.00150913	17.8054	4.13668
ALMS1P	1.61455	1.01094	2.41389	0	0	1.06193	2.34415	-0.080856	0.941064	0.95947	1.25984	1.13536
ALOX12	29.8692	26.2844	44.2546	35.8848	37.4216	42.4772	64.4641	0.506834	0.0224535	0.0450625	34.0733	48.121
ALOX12-AS1	3.2291	4.04376	10.4602	2.19703	4.53595	4.24772	3.51622	-0.205489	0.742279	0.814253	4.98252	4.09997
ALOX12B	0.807276	0	94.1416	82.7549	43.0915	74.3351	73.8407	3.16434	5.27257e-10	2.9428e-09	44.4259	63.7558
ALOX12P2	150.153	200.166	71.612	87.8813	86.183	99.8215	117.207	-0.2071	0.173406	0.260245	127.453	101.071
ALOX15B	29.0619	35.3829	351.623	340.54	288.033	279.288	290.675	1.32655	2.25714e-20	2.44336e-19	189.152	285.998
ALOX15P1	7.26548	2.02188	2.41389	3.66172	3.40196	4.24772	2.34415	-0.226908	0.733235	0.807085	3.84074	3.33128
ALOX5	0.807276	1.01094	5.6324	4.39406	3.40196	4.24772	0	-0.126389	0.864772	0.906441	2.96117	2.54989
ALOX5AP	8.88004	10.1094	0.804629	0	0	1.06193	0	-2.87341	0.0270145	0.0530781	4.94851	0.353977
ALOXE3	19.3746	24.2625	38.6222	29.2938	27.2157	37.1676	33.9902	0.288486	0.264825	0.367804	27.8883	32.7911
ALPK1	170.335	178.936	312.196	298.796	1546.76	1374.14	1386.56	2.62863	1.68432e-225	8.08963e-223	240.066	1435.82
ALPK2	0	0	0.804629	1.46469	1.13399	1.06193	0	0.437507	0.753536	0.822928	0.567329	0.731973
ALPK3	8.88004	11.1203	25.7481	24.8997	15.8758	10.6193	31.646	0.242848	0.455976	0.563899	17.662	19.3804
ALS2	988.913	1000.83	1188.44	1106.57	1095.43	899.455	1010.33	-0.102558	0.0776424	0.132774	1071.19	1001.74
ALS2CL	613.53	981.622	2251.35	2477.52	1389.13	2781.2	2340.63	0.62505	1.25631e-17	1.1868e-16	1581.01	2170.32
ALS2CR11	7.26548	11.1203	16.8972	9.52047	11.3399	6.37158	8.20452	-0.345132	0.371018	0.479769	11.2009	8.63866
ALS2CR12	20.1819	16.175	20.1157	15.3792	20.4118	15.929	12.8928	-0.131382	0.666025	0.752853	17.963	16.4112
ALX1	0	1.01094	0	0	1.13399	1.06193	0	1.5433	0.334779	0.443239	0.252735	0.731973
ALX3	12.1091	23.2516	43.45	42.4759	15.8758	30.796	22.2694	-0.328375	0.183844	0.273102	30.3217	22.9804
ALX4	12.1091	19.2078	15.2879	10.9852	20.4118	16.9909	16.409	0.338554	0.322091	0.429494	14.3975	17.9372
ALYREF	261.557	228.472	112.648	129.625	98.6569	203.891	147.681	-0.246191	0.090143	0.150756	183.076	150.076
AMACR	4.84366	4.04376	4.82777	5.12641	4.53595	2.12386	4.6883	-0.335851	0.605084	0.700989	4.7104	3.7827
AMBP	0.807276	3.03282	0	0	2.26797	0	1.17207	0.619044	0.643386	0.73447	0.960023	1.14668
AMBRA1	299.499	340.687	473.926	524.358	472.873	669.016	605.963	0.540568	1.25298e-16	1.11118e-15	409.618	582.617
AMD1	1756.63	1648.84	1912.6	1811.82	2222.62	1852.01	2128.49	0.206013	0.000852726	0.002286	1782.47	2067.7
AMDHD1	1.61455	0	0	0.732344	0	1.06193	0	-0.582786	0.708846	0.787602	0.586724	0.353977
AMDHD2	3.2291	6.06564	6.43703	1.46469	3.40196	4.24772	1.17207	-0.564345	0.379638	0.488803	4.29911	2.94059
AMER1	159.841	170.849	68.3934	91.543	108.863	107.255	109.003	-0.0957323	0.468436	0.575913	122.656	108.374
AMFR	1118.08	1067.55	1952.83	1985.38	1020.59	1384.76	1283.42	-0.267625	0.00428213	0.0101038	1530.96	1229.59
AMH	2.42183	4.04376	1.60926	0	0	2.12386	2.34415	-0.20026	0.83936	0.8887	2.01871	1.48934
AMICA1	0	1.01094	2.41389	1.46469	1.13399	1.06193	0	-0.462526	0.739545	0.812218	1.22238	0.731973
AMIGO1	13.7237	7.07657	2.41389	2.19703	0	1.06193	0	-3.65761	0.00331015	0.00799121	6.3528	0.353977
AMIGO2	12971.3	9808.13	12794.4	12583.9	7923.17	6647.69	7651.31	-0.70467	2.83639e-21	3.2034e-20	12039.4	7407.39
AMIGO3	12.9164	18.1969	15.2879	10.2528	5.66994	10.6193	2.34415	-1.28769	0.00326678	0.00789905	14.1635	6.21113
AMMECR1	819.385	648.012	1482.93	1368.75	1069.35	831.492	1165.04	-0.0253375	0.709912	0.788553	1079.77	1021.96
AMMECR1L	765.298	813.806	1009	1131.47	1158.94	1135.2	1162.7	0.322293	1.41471e-06	5.6057e-06	929.895	1152.28
AMN1	116.248	70.7657	78.8536	54.1934	71.4412	56.2823	75.0128	-0.233763	0.143218	0.222627	80.0151	67.5788
AMOT	17.7601	25.2735	14.4833	19.7733	3.40196	2.12386	7.03245	-2.2126	5.15598e-06	1.91381e-05	19.3225	4.18609
AMOTL1	4380.28	3914.36	6819.23	7176.97	5549.73	5167.35	5342.32	-0.0193355	0.789922	0.8499	5572.71	5353.14
AMOTL2	587.697	593.421	1622.94	1586.26	2112.62	2586.86	2443.78	1.27407	1.71962e-33	3.15426e-32	1097.58	2381.09
AMPD1	1.61455	0	0	2.19703	1.13399	0	0	-1.29634	0.420627	0.529622	0.952896	0.377996
AMPD2	205.048	241.614	180.237	210.183	136.078	233.625	167.607	-0.242689	0.0241715	0.0481188	209.271	179.103
AMPD3	278.51	249.702	314.61	357.384	691.732	671.14	732.547	1.22409	7.18411e-50	2.27239e-48	300.051	698.473
AMT	62.9675	71.7767	99.774	82.0225	60.1013	57.3443	63.292	-0.386265	0.0449729	0.0828672	79.1352	60.2459
AMTN	5.65093	4.04376	12.0694	13.9145	6.80392	11.6812	7.03245	0.201053	0.635841	0.727934	8.91966	8.50587
AMY2B	59.7384	65.711	205.985	187.48	209.788	157.166	187.532	0.676512	7.56519e-09	3.80469e-08	129.729	184.828
AMZ1	6.45821	12.1313	9.65555	12.4498	10.2059	11.6812	9.3766	0.0503452	0.896809	0.928767	10.1737	10.4212
AMZ2	478.715	555.006	333.921	353.722	352.67	263.359	312.944	-0.45362	1.9513e-05	6.70957e-05	430.341	309.658
AMZ2P1	17.7601	23.2516	35.4037	20.5056	11.3399	5.30965	9.3766	-1.4788	0.000128408	0.000393812	24.2302	8.67538
ANAPC1	2360.47	1826.77	1340.51	1286.73	1797.37	1480.33	1640.9	-0.0160809	0.736928	0.809929	1703.62	1639.54
ANAPC10	170.335	169.838	116.671	130.357	166.696	153.98	161.746	0.146746	0.230325	0.328372	146.8	160.807
ANAPC11	29.8692	58.6345	49.0824	41.0113	26.0817	48.8488	36.3343	-0.286175	0.164298	0.248909	44.6493	37.0883
ANAPC13	159.033	165.794	88.5092	90.8106	88.451	87.0783	91.4218	-0.449364	0.000923601	0.00245939	126.037	88.9837
ANAPC15	29.8692	32.3501	64.3703	51.9964	56.6994	46.7249	53.9154	0.259469	0.264884	0.367814	44.6465	52.4466
ANAPC16	305.15	351.807	287.252	302.458	264.219	255.925	278.954	-0.22477	0.018483	0.037894	311.667	266.366
ANAPC2	46.0147	49.536	53.1055	65.9109	30.6177	80.7067	51.5713	-0.0529255	0.803377	0.860825	53.6418	54.2986
ANAPC4	1155.21	937.141	700.027	620.295	870.902	649.902	731.375	-0.153441	0.0102516	0.0223405	853.169	750.726
ANAPC5	1122.92	1126.19	1297.87	1322.61	1279.14	1247.77	1215.44	0.0358965	0.522229	0.626595	1217.4	1247.45
ANAPC7	1172.97	812.795	703.246	693.53	1120.38	967.419	1054.87	0.329179	1.42556e-05	4.99577e-05	845.636	1047.56
ANG	18.5673	10.1094	12.0694	14.6469	3.40196	4.24772	4.6883	-1.76698	0.000615185	0.00168914	13.8483	4.11266
ANGEL1	350.358	321.479	301.736	298.796	268.755	295.217	259.029	-0.210513	0.0283418	0.0553582	318.092	274.333
ANGEL2	808.083	788.533	554.389	503.853	521.634	406.719	468.83	-0.488587	5.77656e-11	3.49331e-10	663.714	465.728
ANGPT1	1.61455	0	1.60926	0	2.26797	0	4.6883	1.4378	0.139093	0.21714	0.805952	2.31876
ANGPT2	159.033	201.177	90.9231	73.2344	107.729	57.3443	71.4966	-0.634165	0.000238695	0.000700839	131.092	78.8565
ANGPT4	0.807276	0	0.804629	0.732344	1.13399	2.12386	0	0.807546	0.517997	0.622873	0.586062	1.08595
ANGPTL1	17.7601	29.3172	15.2879	17.5763	44.2255	37.1676	31.646	0.94396	4.16118e-05	0.00013716	19.9854	37.6797
ANGPTL2	13.7237	19.2078	6.43703	2.92938	3.40196	2.12386	3.51622	-1.55756	0.00975088	0.0213462	10.5745	3.01402
ANGPTL3	69.4257	68.7439	28.162	26.3644	41.9575	28.6721	41.0226	-0.239218	0.310508	0.417373	48.174	37.2174
ANGPTL4	798.396	701.592	465.075	465.038	892.448	3036.06	1799.14	1.53817	2.76612e-14	2.12209e-13	607.525	1909.21
ANGPTL5	7.26548	4.04376	1.60926	0	0	0	1.17207	-2.40884	0.0675003	0.117597	3.22962	0.390692
ANGPTL6	0.807276	1.01094	0.804629	0.732344	0	0	0	-1.80502	0.211977	0.306803	0.838797	0
ANGPTL7	20.9892	27.2954	9.65555	7.32344	7.93791	12.7432	14.0649	-0.284607	0.465372	0.572879	16.3159	11.582
ANK1	5.65093	8.08751	2.41389	3.66172	2.26797	2.12386	1.17207	-1.31012	0.0781156	0.133466	4.95351	1.85464
ANK2	9.68731	6.06564	35.4037	39.5466	136.078	104.069	155.886	2.75551	2.08028e-33	3.79671e-32	22.6758	132.011
ANK3	684.57	823.915	1140.16	1040.66	1098.83	974.852	1180.28	0.25125	0.000904428	0.00241397	922.326	1084.66
ANKAR	139.659	137.488	85.2907	54.9258	69.1732	45.663	56.2596	-0.795277	1.21624e-06	4.86149e-06	104.341	57.0319
ANKDD1A	46.0147	59.6454	35.4037	27.8291	31.7516	29.7341	28.1298	-0.452875	0.0759326	0.130224	42.2232	29.8718
ANKDD1B	17.7601	25.2735	59.5425	49.7994	24.9477	33.9818	16.409	-0.506683	0.0441173	0.0814965	38.0939	25.1129
ANKEF1	396.372	374.048	230.124	234.35	297.105	271.854	253.168	-0.128334	0.170915	0.257013	308.723	274.042
ANKFY1	1385.29	1328.37	1424.19	1418.55	2290.65	2234.3	2181.23	0.684761	2.97582e-22	3.51759e-21	1389.1	2235.4
ANKH	305.15	396.288	330.702	303.19	210.922	173.095	208.629	-0.753594	1.8485e-09	9.88483e-09	333.833	197.549
ANKHD1	73.4621	72.7876	84.486	65.1786	95.2549	54.1585	70.3245	-0.0307978	0.878364	0.916154	73.9786	73.246
ANKHD1-EIF4EBP3	5.65093	5.0547	1.60926	3.66172	3.40196	3.18579	2.34415	-0.345126	0.606312	0.701922	3.99415	2.9773
ANKIB1	1396.59	1635.7	1578.68	1496.91	1923.24	1596.08	1831.95	0.212359	0.00168143	0.00428601	1526.97	1783.76
ANKK1	7.26548	5.0547	4.02314	2.19703	0	2.12386	2.34415	-1.57874	0.058547	0.103974	4.63509	1.48934
ANKLE1	29.8692	29.3172	8.04629	13.9145	20.4118	6.37158	10.5487	-0.505555	0.151823	0.233517	20.2868	12.444
ANKLE2	3877.35	3116.73	4524.43	4582.28	5422.73	5701.51	5750.2	0.489164	6.40299e-10	3.55633e-09	4025.19	5624.81
ANKMY1	14.531	19.2078	20.1157	19.0409	10.2059	11.6812	21.0973	-0.364247	0.249849	0.350634	18.2239	14.3282
ANKMY2	318.067	216.341	148.052	126.695	114.533	93.4499	111.347	-0.853942	1.20616e-13	8.88002e-13	202.289	106.443
ANKRA2	240.568	268.91	396.682	355.919	207.52	173.095	264.889	-0.541105	3.8578e-06	1.45203e-05	315.52	215.168
ANKRD1	29.0619	21.2297	144.833	236.547	63.5033	30.796	46.883	-0.67834	0.039585	0.0741675	107.918	47.0608
ANKRD10	928.367	919.955	751.523	715.5	646.373	536.275	636.437	-0.444587	3.14101e-09	1.64637e-08	828.836	606.361
ANKRD11	1273.88	2214.97	2038.12	2220.47	2377.97	1943.33	2133.18	0.175001	0.1682	0.253578	1936.86	2151.49
ANKRD12	1230.29	1635.7	2966.67	2708.94	3361.14	2341.56	2808.29	0.466335	7.68448e-10	4.23714e-09	2135.4	2837
ANKRD13A	621.602	677.329	930.955	906.642	1073.89	1044.94	1183.8	0.504992	1.2198e-18	1.21256e-17	784.132	1100.87
ANKRD13B	50.8584	63.6892	28.9666	48.3347	22.6797	38.2295	32.8181	-0.606345	0.00374457	0.00893477	47.9622	31.2424
ANKRD13C	389.107	416.507	610.713	554.384	628.229	547.956	579.005	0.260684	0.000461075	0.00129343	492.678	585.063
ANKRD13D	57.3166	83.908	111.039	132.554	51.0294	153.98	106.659	0.1103	0.417203	0.526108	96.2044	103.889
ANKRD16	40.3638	49.536	30.5759	30.7584	12.4739	21.2386	25.7856	-0.907076	0.000666136	0.00181973	37.8085	19.8327
ANKRD17	3690.87	3476.62	4631.44	4597.65	6316.31	4610.9	5315.36	0.397154	5.95408e-17	5.41175e-16	4099.15	5414.19
ANKRD18A	640.17	655.089	104.602	93.74	108.863	58.4062	66.8083	-1.71064	1.74455e-16	1.52636e-15	373.4	78.0257
ANKRD18B	518.271	738.997	234.147	194.803	216.592	124.246	174.639	-1.12481	2.03861e-12	1.377e-11	421.555	171.826
ANKRD19P	16.9528	10.1094	26.5527	27.0967	10.2059	22.3005	15.237	-0.298784	0.299207	0.405859	20.1779	15.9145
ANKRD2	1.61455	1.01094	1.60926	0.732344	2.26797	2.12386	2.34415	0.848783	0.337146	0.445522	1.24177	2.24533
ANKRD20A11P	0	0	0.804629	0	0	0	0	-0.296763	0.850978	0.896721	0.201157	0
ANKRD20A12P	4.03638	2.02188	3.21852	2.92938	3.40196	0	3.51622	-0.466002	0.533354	0.636933	3.05154	2.30606
ANKRD20A4	3.2291	3.03282	2.41389	0.732344	1.13399	0	3.51622	-0.517549	0.583605	0.681645	2.35204	1.55007
ANKRD20A5P	54.8948	44.4813	10.4602	11.7175	12.4739	12.7432	5.86037	-1.15421	0.000505153	0.00140671	30.3884	10.3591
ANKRD20A8P	0.807276	4.04376	0.804629	0	0	0	0	-2.43036	0.0742964	0.127814	1.41392	0
ANKRD20A9P	1.61455	1.01094	0.804629	0.732344	1.13399	2.12386	2.34415	0.876787	0.411473	0.520682	1.04062	1.86733
ANKRD22	279.317	200.166	850.493	703.05	1843.86	1640.68	2059.34	2.0509	2.95709e-14	2.26288e-13	508.257	1847.96
ANKRD23	22.6037	28.3063	25.7481	32.2231	23.8137	14.867	16.409	-0.573891	0.0370091	0.0700096	27.2203	18.3633
ANKRD24	0	0	0	1.46469	0	1.06193	0	0.176366	0.912344	0.940568	0.366172	0.353977
ANKRD26	1269.85	1142.36	761.983	682.544	571.53	376.985	545.015	-0.91823	3.21025e-23	3.93752e-22	964.184	497.843
ANKRD26P1	0	1.01094	0	0	1.13399	0	0	0.528659	0.748526	0.819075	0.252735	0.377996
ANKRD27	607.072	650.034	981.647	960.103	1138.52	1098.04	1152.15	0.524793	3.50384e-24	4.47193e-23	799.714	1129.57
ANKRD28	1040.58	1249.52	957.508	949.85	1129.45	947.242	1034.94	-0.0176937	0.820266	0.873904	1049.36	1037.21
ANKRD29	31.4838	50.547	183.455	164.777	171.232	128.494	150.026	0.803183	2.13704e-09	1.13745e-08	107.566	149.917
ANKRD30BL	240.568	741.018	167.363	137.681	58.9673	186.9	124.24	-1.2125	0.0018012	0.00456599	321.658	123.369
ANKRD30BP3	0.807276	1.01094	2.41389	2.19703	1.13399	0	0	-1.84526	0.157571	0.240595	1.60728	0.377996
ANKRD31	12.1091	9.09845	3.21852	3.66172	6.80392	4.24772	1.17207	-0.660829	0.221211	0.317774	7.02196	4.07457
ANKRD32	754.803	687.439	345.99	290.741	227.931	153.98	194.564	-1.32122	8.82509e-45	2.45903e-43	519.743	192.159
ANKRD33B	31.4838	49.536	26.5527	27.8291	15.8758	15.929	23.4415	-0.841765	0.00216652	0.00540179	33.8504	18.4154
ANKRD34A	10.4946	8.08751	3.21852	6.59109	9.0719	7.43351	10.5487	0.36434	0.491925	0.598262	7.09793	9.01803
ANKRD35	4.84366	3.03282	358.06	333.216	62.3693	90.2641	100.798	0.771465	0.000379921	0.00108174	174.788	84.4773
ANKRD36	1898.71	1872.26	1045.21	896.389	926.468	553.266	820.452	-0.834189	6.35357e-13	4.42894e-12	1428.14	766.729
ANKRD36B	758.839	760.226	502.893	439.406	510.294	299.464	370.376	-0.619368	2.65486e-08	1.26743e-07	615.341	393.378
ANKRD36BP1	1473.28	1172.69	1029.12	889.065	1394.8	1134.14	1267.01	0.160204	0.138447	0.216317	1141.04	1265.32
ANKRD36BP2	2.42183	1.01094	2.41389	2.19703	1.13399	1.06193	3.51622	-0.0845444	0.932186	0.954236	2.01092	1.90405
ANKRD36C	829.072	844.134	546.343	399.127	390.092	233.625	285.986	-1.06827	4.31945e-18	4.17555e-17	654.669	303.234
ANKRD37	8.07276	16.175	21.725	18.3086	28.3497	22.3005	25.7856	0.788442	0.0049654	0.0115768	16.0703	25.4786
ANKRD39	9.68731	13.1422	8.85092	5.85875	3.40196	4.24772	4.6883	-1.16626	0.0248583	0.0493153	9.3848	4.11266
ANKRD40	593.348	716.756	530.25	558.046	728.02	704.06	690.352	0.246181	0.000563474	0.00155605	599.6	707.477
ANKRD42	213.928	228.472	260.7	232.885	176.902	178.404	173.467	-0.405683	3.08049e-05	0.000103198	233.996	176.258
ANKRD44	177.601	154.674	148.052	131.09	165.562	131.679	132.444	-0.0965945	0.384752	0.49391	152.854	143.229
ANKRD44-IT1	6.45821	8.08751	2.41389	4.39406	4.53595	2.12386	1.17207	-0.930169	0.170362	0.256309	5.33842	2.61063
ANKRD45	2.42183	4.04376	1.60926	1.46469	0	2.12386	0	-1.50452	0.191396	0.282482	2.38488	0.707954
ANKRD46	188.903	186.013	291.276	243.138	392.36	307.96	287.158	0.54842	4.42775e-09	2.28408e-08	227.332	329.159
ANKRD49	256.714	218.363	315.414	309.781	418.441	288.845	407.882	0.420414	3.39636e-06	1.29059e-05	275.068	371.723
ANKRD50	2081.16	2743.69	3636.12	3475.7	2439.21	1719.27	2004.25	-0.531556	2.11693e-09	1.1274e-08	2984.17	2054.24
ANKRD52	736.236	954.327	808.652	845.125	760.906	914.322	721.998	-0.0550145	0.577904	0.676674	836.085	799.075
ANKRD53	6.45821	5.0547	0.804629	0	0	1.06193	0	-1.97802	0.162291	0.246522	3.07938	0.353977
ANKRD54	102.524	109.181	109.43	117.907	103.193	130.617	137.133	0.165325	0.207271	0.301187	109.761	123.648
ANKRD6	206.663	226.45	197.939	210.183	200.716	200.705	184.016	-0.103499	0.277882	0.381985	210.309	195.145
ANKRD61	58.9311	66.722	45.8638	33.6878	52.1634	28.6721	28.1298	-0.458402	0.057203	0.101885	51.3012	36.3218
ANKRD62P1-PARP4P3	1.61455	3.03282	3.21852	2.92938	0	2.12386	2.34415	-0.842143	0.329931	0.437932	2.69882	1.48934
ANKRD65	38.7492	84.9189	81.2675	77.6284	48.7615	90.2641	99.6264	0.193644	0.312782	0.41944	70.641	79.5506
ANKRD7	11.3019	11.1203	2.41389	3.66172	5.66994	0	1.17207	-1.33999	0.074829	0.128622	7.12445	2.28067
ANKRD9	12.9164	21.2297	90.9231	105.458	73.7092	115.75	99.6264	1.10433	3.67801e-09	1.91464e-08	57.6317	96.362
ANKS1A	342.285	417.518	588.988	695.727	642.971	752.909	721.998	0.520233	1.31787e-11	8.41876e-11	511.129	705.959
ANKS1B	0.807276	3.03282	4.02314	2.92938	2.26797	2.12386	1.17207	-0.438623	0.605557	0.701492	2.69815	1.85464
ANKS3	43.5929	68.7439	43.45	54.9258	46.4935	61.592	55.0875	0.0460584	0.798768	0.856792	52.6781	54.391
ANKS4B	0.807276	0	4.02314	6.59109	2.26797	0	7.03245	0.701823	0.446496	0.555449	2.85538	3.10014
ANKS6	234.11	320.468	247.021	277.558	247.209	305.836	287.158	0.060174	0.495369	0.601488	269.789	280.068
ANKUB1	101.717	78.8533	106.211	99.5988	113.399	81.7687	92.5939	-0.0213556	0.893865	0.926924	96.5949	95.9204
ANKZF1	740.272	867.386	974.405	1079.47	1336.97	1257.33	1383.05	0.545894	1.38676e-14	1.08069e-13	915.385	1325.78
ANLN	16058.3	12607.4	1419.37	1225.94	452.461	323.889	310.6	-3.57511	2.89405e-130	4.29425e-128	7827.77	362.317
ANO1	1821.21	1637.72	1356.6	1374.61	1042.13	1105.47	1133.4	-0.490684	9.98325e-05	0.000311354	1547.54	1093.67
ANO10	1770.36	1591.22	1447.53	1332.13	1060.28	959.985	950.553	-0.626019	2.80861e-17	2.60864e-16	1535.31	990.272
ANO2	2.42183	3.03282	0.804629	0	1.13399	0	0	-1.55303	0.262413	0.365122	1.56482	0.377996
ANO3	0.807276	0	0	1.46469	0	0	0	-1.47622	0.34863	0.457528	0.567991	0
ANO4	102.524	71.7767	95.7508	90.8106	480.811	458.754	489.927	2.39171	5.43346e-75	3.27281e-73	90.2155	476.497
ANO5	11.3019	3.03282	2.41389	0.732344	6.80392	1.06193	1.17207	-0.203006	0.76524	0.831502	4.37023	3.01264
ANO6	7974.27	4627.07	6487.72	6082.12	7802.97	7193.52	7043	0.227669	0.12239	0.195461	6292.79	7346.49
ANO7	16.1455	29.3172	20.1157	19.0409	27.2157	31.8579	23.4415	0.404925	0.117491	0.188661	21.1549	27.505
ANO8	46.822	60.6564	129.545	148.666	63.5033	95.5738	77.3569	-0.173505	0.227599	0.325213	96.4223	78.8113
ANO9	108.982	127.378	263.114	328.09	188.242	361.056	318.804	0.575159	7.13824e-09	3.60288e-08	206.891	289.368
ANOS1	781.443	523.667	915.668	822.422	258.549	301.588	341.074	-1.32803	3.79869e-23	4.64055e-22	760.8	300.404
ANP32A	1018.78	685.417	583.356	615.901	551.118	541.585	516.885	-0.411116	0.000520865	0.00144803	725.864	536.529
ANP32A-IT1	56.5093	61.6673	28.9666	21.9703	12.4739	10.6193	8.20452	-1.85695	5.18525e-07	2.17354e-06	42.2784	10.4326
ANP32AP1	1.61455	1.01094	1.60926	0	3.40196	2.12386	0	0.98908	0.336794	0.445164	1.05869	1.84194
ANP32B	473.871	583.312	255.067	284.882	314.114	231.501	251.996	-0.50384	0.000302198	0.000874075	399.283	265.87
ANP32E	1478.93	1206.05	400.705	386.678	376.484	280.35	312.944	-1.17179	4.46274e-39	1.01558e-37	868.091	323.259
ANPEP	41.1711	27.2954	7.24166	5.12641	11.3399	11.6812	21.0973	0.038332	0.916693	0.94363	20.2086	14.7062
ANTXR1	2312.85	1609.42	689.567	627.619	434.317	382.295	385.613	-1.48911	3.22137e-32	5.63154e-31	1309.86	400.742
ANTXR2	10173.3	5491.42	3677.96	3674.9	4567.7	3764.54	3958.1	-0.378369	0.0108873	0.0235208	5754.39	4096.78
ANXA1	11147.7	5726.97	38999.6	35685.7	49808.1	45467.6	52294.5	1.43537	6.78782e-22	7.87068e-21	22890	49190.1
ANXA10	4.84366	10.1094	4.02314	3.66172	21.5458	20.1767	8.20452	1.63584	3.58917e-05	0.000119427	5.65948	16.6423
ANXA11	645.013	579.268	600.253	598.325	699.67	942.994	916.563	0.489415	3.53268e-10	1.99922e-09	605.715	853.076
ANXA13	0	0	0.804629	0	0	0	0	-0.289393	0.85491	0.899462	0.201157	0
ANXA2	52896.8	32110.5	48315.5	48951.3	49376.1	51336.9	51987.4	0.160191	0.165954	0.250793	45568.5	50900.1
ANXA2P1	4.03638	4.04376	1.60926	4.39406	2.26797	1.06193	0	-1.64914	0.0771979	0.132134	3.52086	1.10997
ANXA2P2	606.264	392.244	682.325	585.875	488.749	418.401	405.538	-0.370801	0.0062697	0.0143018	566.677	437.562
ANXA2R	7.26548	8.08751	6.43703	6.59109	3.40196	7.43351	5.86037	-0.350608	0.503118	0.608832	7.09528	5.56528
ANXA3	3934.66	1984.47	2330.2	2181.65	4801.3	4133.03	4491.39	0.801973	1.18559e-11	7.58966e-11	2607.75	4475.24
ANXA4	821.807	560.06	1204.53	1119.75	1296.15	1218.03	1210.75	0.458913	4.66293e-06	1.73786e-05	926.538	1241.65
ANXA5	8318.17	4417.8	5101.35	5272.14	5801.48	4930.54	5765.44	-0.0598465	0.598392	0.6954	5777.37	5499.15
ANXA6	998.6	611.618	162.535	177.96	83.9151	101.945	113.691	-1.85331	2.72822e-28	4.1151e-27	487.678	99.8506
ANXA7	1823.64	1118.1	1909.38	1825	2442.61	2533.77	2396.89	0.567631	2.26972e-08	1.09271e-07	1669.03	2457.76
ANXA8	129.164	126.367	215.641	252.659	210.922	277.164	285.986	0.55944	1.84154e-08	8.93882e-08	180.958	258.024
ANXA8L1	211.506	224.429	440.937	482.615	396.896	621.229	550.875	0.692883	5.79458e-21	6.44466e-20	339.871	523
ANXA9	28.2547	7.07657	80.4629	67.3756	89.585	90.2641	90.2498	1.27523	2.72236e-14	2.08939e-13	45.7924	90.033
AOC2	27.4474	28.3063	25.7481	25.632	14.7418	22.3005	22.2694	-0.441027	0.10556	0.172401	26.7835	19.7706
AOC3	4.03638	4.04376	7.24166	11.7175	11.3399	5.30965	10.5487	0.45556	0.311637	0.418274	6.75982	9.06607
AOX1	912.222	585.334	156.903	127.428	249.477	228.315	210.973	-0.466349	2.54862e-06	9.82776e-06	445.472	229.589
AOX2P	4.03638	4.04376	2.41389	3.66172	7.93791	4.24772	12.8928	1.2389	0.0258145	0.0510057	3.53894	8.35949
AP1AR	348.743	427.627	316.219	283.417	264.219	217.696	275.438	-0.439674	0.000204455	0.000607639	344.002	252.451
AP1B1	511.813	495.36	625.197	718.429	464.935	905.827	615.339	0.141748	0.139298	0.217424	587.7	662.034
AP1G1	2673.7	2319.09	3463.12	3344.61	4060.81	3151.81	3602.96	0.291585	1.45735e-08	7.14234e-08	2950.13	3605.19
AP1G2	418.976	441.78	568.873	588.804	377.618	627.601	548.531	0.0298521	0.721431	0.797515	504.608	517.917
AP1M1	134.008	128.389	103.797	147.201	111.131	191.148	123.068	0.118072	0.367649	0.476497	128.349	141.782
AP1M2	349.55	272.954	332.312	397.663	199.582	386.543	271.921	-0.273632	0.0168009	0.0347657	338.12	286.015
AP1S1	298.692	331.588	387.831	409.38	407.101	478.931	413.742	0.289547	5.23812e-05	0.000169867	356.873	433.258
AP1S2	105.753	82.897	81.2675	72.502	60.1013	46.7249	62.12	-0.609908	0.000305856	0.000884094	85.6049	56.3154
AP1S3	655.508	870.419	1709.84	1681.46	1646.55	1287.06	1543.62	0.375756	9.8214e-08	4.42484e-07	1229.31	1492.41
AP2A1	268.823	244.647	402.314	428.421	387.824	580.876	472.346	0.534889	7.36411e-07	3.02844e-06	336.051	480.349
AP2A2	433.507	397.299	465.075	537.54	426.379	476.807	461.798	-0.00726705	0.938146	0.95788	458.356	454.995
AP2B1	8917.17	5832.11	3293.35	3505	2600.23	2352.18	2407.44	-1.02058	2.82151e-31	4.79027e-30	5386.91	2453.28
AP2M1	1145.52	1231.32	1665.58	1814.02	972.961	1645.99	1282.25	-0.165199	0.0110015	0.0237534	1464.11	1300.4
AP2S1	190.517	309.347	238.17	275.361	277.827	392.914	323.493	0.395511	7.24457e-05	0.000230069	253.349	331.411
AP3B1	3217.8	2103.76	2804.13	2823.19	2616.11	2208.82	2508.24	-0.170187	0.045813	0.0841942	2737.22	2444.39
AP3B2	3.2291	2.02188	2.41389	6.59109	4.53595	9.55738	4.6883	0.776028	0.159265	0.242857	3.56399	6.26054
AP3D1	776.599	998.808	1191.66	1370.95	1800.77	2371.29	2239.84	1.00393	4.85759e-60	2.10085e-58	1084.5	2137.3
AP3M1	1521.72	976.567	1259.24	1312.36	1456.04	1186.18	1368.98	0.0671226	0.499461	0.60545	1267.47	1337.07
AP3M2	564.286	478.174	249.435	207.253	299.373	241.058	240.275	-0.408913	3.94076e-06	1.4805e-05	374.787	260.235
AP3S1	363.274	528.721	515.767	484.079	671.321	553.266	586.037	0.344046	0.000433761	0.00122411	472.96	603.541
AP3S2	8.07276	5.0547	4.82777	0.732344	4.53595	4.24772	2.34415	-0.160369	0.805033	0.861942	4.67189	3.70927
AP4B1	395.565	265.877	162.535	155.989	102.059	112.565	104.315	-1.09926	4.03662e-14	3.06075e-13	244.992	106.313
AP4B1-AS1	37.1347	24.2625	14.4833	6.59109	5.66994	6.37158	7.03245	-1.4332	0.000977503	0.00259346	20.6179	6.35799
AP4E1	848.447	854.244	1078.2	999.649	1241.72	995.029	1085.34	0.22501	0.000285974	0.000830308	945.136	1107.36
AP4M1	69.4257	76.8314	122.304	134.751	75.9772	93.4499	67.9803	-0.307921	0.0326334	0.0626082	100.828	79.1358
AP4S1	125.935	151.641	84.486	109.852	113.399	101.945	109.003	-0.105469	0.438745	0.547598	117.978	108.116
AP5B1	176.793	271.943	463.466	477.488	925.334	1128.83	1104.09	1.71286	1.38176e-93	1.2362e-91	347.423	1052.75
AP5M1	523.922	525.688	634.047	588.072	573.798	425.834	459.453	-0.234925	0.00106795	0.00281785	567.933	486.362
AP5S1	34.7129	52.5688	34.599	27.8291	20.4118	45.663	33.9902	-0.180832	0.475873	0.583054	37.4275	33.355
AP5Z1	57.3166	53.5798	84.486	112.781	104.327	162.475	124.24	0.784041	9.0022e-07	3.66004e-06	77.0408	130.347
APAF1	1248.05	1423.4	1376.72	1361.43	1136.26	974.852	1102.92	-0.34322	1.41572e-07	6.27141e-07	1352.4	1071.34
APBA1	14.531	25.2735	74.8305	73.2344	32.8856	32.9198	35.1622	-0.272975	0.247529	0.34794	46.9673	33.6559
APBA2	36.3274	62.6782	68.3934	70.305	47.6275	56.2823	37.5064	-0.312697	0.0957039	0.158401	59.426	47.1387
APBA3	8.07276	14.1531	10.4602	11.7175	4.53595	15.929	9.3766	-0.259985	0.494353	0.600684	11.1009	9.94717
APBB1	16.1455	26.2844	12.0694	16.1116	5.66994	9.55738	2.34415	-1.56244	0.000295814	0.000857241	17.6527	5.85715
APBB2	1009.9	1237.39	1478.91	1596.51	2573.02	2108.99	2485.97	0.854594	1.74257e-41	4.39276e-40	1330.68	2389.33
APBB3	51.6657	80.8751	76.4397	93.0077	55.5654	53.0965	64.4641	-0.371821	0.0347542	0.0662177	75.4971	57.7087
APC	2078.74	2409.07	3324.73	3041.42	2624.05	1853.07	2242.18	-0.276472	2.34289e-05	7.97167e-05	2713.49	2239.77
APC2	3.2291	5.0547	4.82777	8.05578	1.13399	5.30965	4.6883	-0.551318	0.337941	0.446422	5.29184	3.71065
APCDD1	0	2.02188	9.65555	9.52047	4.53595	3.18579	3.51622	-0.0287261	0.964415	0.975858	5.29947	3.74599
APCDD1L	37.1347	32.3501	105.406	75.4314	45.3595	42.4772	50.3992	-0.313015	0.113511	0.183156	62.5806	46.0786
APCDD1L-AS1	0.807276	4.04376	7.24166	12.4498	12.4739	8.49545	18.7532	1.70269	0.00152634	0.00392467	6.13563	13.2408
APEH	624.832	622.739	490.019	575.622	311.847	734.856	420.775	-0.292956	0.00265382	0.00650395	578.303	489.159
APEX1	1141.49	750.117	676.693	674.489	495.552	566.009	507.508	-0.60821	9.05442e-09	4.52622e-08	810.697	523.023
APEX2	162.262	169.838	189.892	201.395	145.15	239.996	194.564	0.0864477	0.47407	0.581286	180.847	193.237
APH1A	1017.17	834.025	819.112	881.01	781.317	1254.14	955.241	0.153542	0.245767	0.34589	887.829	996.899
APH1B	352.78	273.965	150.466	146.469	107.729	101.945	113.691	-1.00215	8.7252e-11	5.18034e-10	230.92	107.788
API5	2412.14	1875.29	2024.45	2008.09	2520.85	1958.2	2184.75	0.0847051	0.162888	0.247265	2079.99	2221.27
APIP	149.346	174.892	121.499	111.316	131.543	115.75	126.584	-0.143165	0.274712	0.37857	139.263	124.626
APITD1	6.45821	11.1203	8.04629	5.85875	3.40196	2.12386	3.51622	-1.35457	0.0307636	0.0594477	7.87089	3.01402
APLF	90.4149	80.8751	97.3601	80.5578	97.5229	78.5829	93.766	0.0372461	0.81502	0.869726	87.302	89.9573
APLN	90.4149	120.302	16.8972	15.3792	22.6797	24.4244	32.8181	-0.625142	0.0329682	0.0631575	60.7483	26.6408
APLNR	0	0	2.41389	0	0	1.06193	0	-0.329548	0.84675	0.89371	0.603472	0.353977
APLP1	10.4946	19.2078	5.6324	9.52047	3.40196	8.49545	5.86037	-0.827477	0.0698784	0.121254	11.2138	5.91926
APLP2	37570.6	30417.1	37573.8	36067.2	34890.5	33615.4	33274	-0.0622644	0.477848	0.584884	35407.2	33926.7
APMAP	4321.35	3283.53	2231.24	2311.28	1412.95	1475.02	1288.11	-1.06937	2.07953e-24	2.68223e-23	3036.85	1392.03
APOA1-AS	1.61455	3.03282	3.21852	3.66172	5.66994	3.18579	5.86037	0.7739	0.207672	0.301649	2.8819	4.90537
APOA1BP	414.94	282.052	161.73	184.551	192.778	269.73	173.467	-0.223414	0.18141	0.270257	260.818	211.992
APOB	1.61455	0	1.60926	1.46469	1.13399	1.06193	1.17207	-0.147401	0.894064	0.926924	1.17212	1.12266
APOBEC2	24.2183	37.4048	16.8972	18.3086	19.2778	13.8051	12.8928	-0.59038	0.0578153	0.102875	24.2072	15.3252
APOBEC3A	0	0	0	0.732344	3.40196	3.18579	3.51622	3.92343	0.00058118	0.00160132	0.183086	3.36799
APOBEC3B	0	0	0	1.46469	1.13399	3.18579	1.17207	2.23897	0.0686323	0.119296	0.366172	1.83062
APOBEC3C	166.299	128.389	58.7379	58.5875	88.451	135.927	105.487	0.210194	0.293809	0.399785	103.003	109.955
APOBEC3D	1.61455	9.09845	7.24166	4.39406	20.4118	22.3005	21.0973	2.01242	5.66204e-07	2.36201e-06	5.58718	21.2699
APOBEC3F	29.0619	37.4048	8.04629	13.9145	66.9053	67.9636	73.8407	1.74205	2.1661e-13	1.5663e-12	22.1069	69.5698
APOBEC3G	37.1347	31.3391	2.41389	5.12641	81.6471	92.388	77.3569	2.58605	5.21565e-13	3.66679e-12	19.0035	83.7973
APOBEC3H	0	2.02188	0	0.732344	0	0	0	-1.51994	0.363616	0.472675	0.688556	0
APOBEC4	8.07276	6.06564	0	1.46469	2.26797	2.12386	0	-0.82499	0.362119	0.471145	3.90077	1.46395
APOC1	29.0619	10.1094	4.82777	0.732344	1.13399	1.06193	1.17207	-2.53377	0.00757112	0.0169755	11.1829	1.12266
APOD	62.9675	87.9517	262.309	209.45	320.918	368.49	244.964	1.24532	5.5211e-14	4.15357e-13	155.67	311.457
APOE	2.42183	12.1313	71.612	53.4611	31.7516	94.5118	63.292	1.5147	7.68065e-09	3.86063e-08	34.9065	63.1852
APOF	0	0	0.804629	0	0	0	1.17207	0.692269	0.666696	0.753425	0.201157	0.390692
APOL1	158.226	219.374	156.903	147.201	10298.9	12501	10092.7	6.0004	0	0	170.426	10964.2
APOL2	220.386	204.21	212.422	183.818	2648.99	3335.52	2911.43	3.84856	1.01045e-269	6.83024e-267	205.209	2965.32
APOL3	4.84366	1.01094	1.60926	1.46469	1278	1529.18	1289.28	9.23559	1.09004e-86	8.39423e-85	2.23214	1365.49
APOL4	1.61455	1.01094	37.0129	33.6878	1094.3	1197.86	1214.27	6.35753	1.18576e-232	6.01149e-230	18.3316	1168.81
APOL5	0	0	3.21852	0.732344	0	2.12386	0	-0.0124465	0.992783	0.996167	0.987715	0.707954
APOL6	733.814	790.554	360.474	389.607	23992.9	21247.1	22754.7	5.37129	3.91273e-240	2.16398e-237	568.612	22664.9
APOLD1	30.6765	30.3282	28.162	17.5763	21.5458	16.9909	17.5811	-0.484642	0.0722688	0.124821	26.6857	18.7059
APOM	25.8328	14.1531	20.1157	21.238	13.6078	18.0528	11.7207	-0.501885	0.121789	0.194605	20.3349	14.4605
APOO	101.717	79.8642	44.2546	58.5875	55.5654	38.2295	48.0551	-0.538176	0.00243371	0.00601458	71.1058	47.2833
APOOL	289.005	236.56	345.99	285.614	285.765	221.944	215.662	-0.265759	0.00439778	0.0103606	289.292	241.123
APOPT1	153.382	177.925	140.005	136.948	150.82	128.494	152.37	-0.0717479	0.570504	0.670804	152.065	143.895
APP	30270.4	28655.1	45293.4	42206.4	44526	47480	43240.2	0.323277	9.83462e-06	3.5229e-05	36606.3	45082.1
APPBP2	783.058	723.832	1058.89	1049.45	1081.82	897.331	1039.63	0.163275	0.0131739	0.0279285	903.808	1006.26
APPL1	1146.33	1188.86	1439.48	1349.71	1335.84	1128.83	1262.32	-0.0479743	0.37706	0.486273	1281.1	1242.33
APPL2	476.293	519.623	813.48	752.849	695.134	517.16	641.125	-0.0310443	0.671133	0.756849	640.561	617.806
APRT	53.2802	58.6345	58.7379	82.7549	32.8856	117.874	65.6362	0.121211	0.455248	0.563228	63.3519	72.132
APTR	41.1711	70.7657	28.162	27.8291	28.3497	16.9909	26.9577	-0.721319	0.00416291	0.00985822	41.982	24.0994
APTX	574.78	505.47	345.186	357.384	492.151	464.064	426.635	0.0848372	0.227239	0.324797	445.705	460.95
AQP1	0	0	3.21852	0.732344	2.26797	2.12386	1.17207	1.50232	0.189912	0.280745	0.987715	1.85464
AQP10	0.807276	6.06564	6.43703	8.78813	2.26797	4.24772	2.34415	-0.698919	0.267498	0.370615	5.52452	2.95328
AQP11	62.9675	73.7986	37.0129	27.0967	22.6797	25.4863	36.3343	-0.713181	0.00316557	0.00766957	50.2189	28.1668
AQP3	611.108	1029.14	15493.9	16236.8	17576.8	22228.3	21942.4	2.4909	7.85513e-27	1.11307e-25	8342.74	20582.5
AQP4	1.61455	7.07657	2.41389	4.39406	1.13399	0	0	-3.21535	0.00991633	0.0216746	3.87477	0.377996
AQP4-AS1	1.61455	14.1531	0	1.46469	0	1.06193	0	-2.88108	0.024876	0.0493295	4.3081	0.353977
AQP5	0	0	8.04629	7.32344	3.40196	20.1767	16.409	3.91931	1.69806e-08	8.2798e-08	3.84243	13.3292
AQP6	4.84366	3.03282	2.41389	0.732344	5.66994	14.867	15.237	2.26598	0.00010839	0.000336146	2.75568	11.9246
AQP7P1	3.2291	5.0547	3.21852	0.732344	5.66994	8.49545	2.34415	0.94833	0.144109	0.223841	3.05866	5.50318
AQR	3003.07	2102.75	2325.38	2270.27	2891.67	2298.02	2886.82	0.145782	0.0485342	0.088456	2425.37	2692.17
AR	12.1091	23.2516	8.85092	7.32344	3.40196	3.18579	4.6883	-1.63839	0.00313516	0.00760093	12.8838	3.75868
ARAF	243.797	203.199	201.157	232.153	188.242	278.226	234.415	0.0735108	0.484214	0.590983	220.077	233.628
ARAP1	393.951	615.662	721.752	833.407	610.085	921.756	781.774	0.299302	1.90297e-05	6.55798e-05	641.193	771.205
ARAP2	1168.94	1698.38	5395.04	5129.34	6219.92	4502.59	6161.6	1.00617	4.49221e-58	1.80192e-56	3347.92	5628.03
ARAP3	399.602	455.934	377.371	421.098	199.582	307.96	270.749	-0.682812	1.68254e-17	1.58044e-16	413.501	259.43
ARCN1	3857.16	2301.91	2347.1	2347.89	2695.49	2598.54	2721.56	-0.00277232	0.978838	0.986242	2713.52	2671.86
AREG	114.633	109.181	399.096	406.451	382.154	209.2	282.47	0.386106	0.00594588	0.0136312	257.34	291.275
AREL1	2155.43	1616.49	1697.77	1694.64	2045.71	2048.46	2038.24	0.191956	0.013764	0.0290311	1791.08	2044.14
ARF1	981.648	905.802	949.462	1119.75	1094.3	1504.76	1332.65	0.396321	4.91301e-05	0.000159949	989.166	1310.57
ARF3	996.986	1044.3	1599.6	1812.55	2550.34	2936.24	2671.16	1.03764	1.89605e-57	7.50648e-56	1363.36	2719.24
ARF4	2497.71	1814.64	1789.49	1777.4	2020.77	1818.03	2033.55	-0.00482293	0.947971	0.964566	1969.81	1957.45
ARF5	184.059	251.724	323.461	380.086	358.34	498.045	379.752	0.568537	3.3139e-10	1.88124e-09	284.833	412.046
ARF6	1293.26	1888.43	3433.35	3544.54	3092.38	2753.59	3175.15	0.339811	0.000147684	0.000449229	2539.9	3007.04
ARFGAP1	239.761	266.888	267.137	325.161	230.199	426.896	297.707	0.176109	0.0574333	0.102225	274.737	318.268
ARFGAP2	766.105	643.968	841.642	910.303	746.164	1042.82	910.702	0.180535	0.0195833	0.0399078	790.505	899.894
ARFGAP3	932.404	580.279	763.593	696.459	917.396	850.606	902.498	0.259121	0.00351964	0.00844778	743.184	890.167
ARFGEF1	3186.32	3143.01	4618.57	4240.27	3739.89	2688.81	3455.28	-0.204591	7.54915e-06	2.74735e-05	3797.04	3294.66
ARFGEF2	1879.34	1900.57	2559.52	2453.35	2741.98	2437.13	2668.81	0.258654	1.53616e-10	8.94877e-10	2198.2	2615.98
ARFGEF3	315.645	437.737	466.685	490.67	402.566	267.607	355.139	-0.319373	0.000671292	0.00183272	427.684	341.77
ARFIP1	846.832	561.071	799.801	785.073	906.056	719.989	873.196	0.144563	0.101507	0.166631	748.194	833.08
ARFIP2	418.976	478.174	453.006	478.953	370.814	521.408	518.057	0.0351809	0.658978	0.747298	457.277	470.093
ARFRP1	117.862	120.302	108.625	131.09	138.346	218.758	176.983	0.554492	5.48061e-07	2.29156e-06	119.47	178.029
ARG1	22.6037	28.3063	19.3111	10.2528	34.0196	14.867	25.7856	0.337606	0.259819	0.362119	20.1185	24.8908
ARG2	544.911	384.157	328.289	380.819	361.742	376.985	375.064	-0.129387	0.30926	0.416216	409.544	371.264
ARGFXP2	16.9528	21.2297	3.21852	4.39406	0	5.30965	7.03245	-1.02209	0.0594195	0.105319	11.4488	4.11403
ARGLU1	2094.07	1817.67	2427.57	2402.82	2398.38	1858.38	2190.61	-0.0290041	0.687329	0.770401	2185.53	2149.12
ARHGAP1	477.907	499.404	650.14	699.388	439.987	809.191	696.213	0.147163	0.064746	0.113459	581.71	648.464
ARHGAP10	289.812	310.358	349.209	338.343	388.958	310.084	335.213	0.0939983	0.255642	0.357526	321.931	344.752
ARHGAP11A	1922.12	2253.38	339.553	317.837	234.735	173.095	201.597	-2.0273	7.11343e-42	1.82342e-40	1208.22	203.142
ARHGAP11B	282.547	250.713	28.9666	27.8291	31.7516	21.2386	30.4739	-1.65416	2.15757e-14	1.66432e-13	147.514	27.8214
ARHGAP12	855.712	946.239	1272.92	1184.93	1797.37	1434.67	1712.4	0.632825	4.36754e-22	5.09993e-21	1064.95	1648.15
ARHGAP15	1.61455	0	0.804629	0	0	1.06193	1.17207	0.334743	0.815084	0.869743	0.604795	0.744669
ARHGAP17	186.481	230.494	210.813	213.844	282.363	287.783	243.792	0.369925	0.00631135	0.0143896	210.408	271.313
ARHGAP18	748.345	574.213	233.342	224.83	301.641	286.721	282.47	-0.426439	0.000643176	0.00176255	445.183	290.277
ARHGAP19	444.809	303.282	196.329	196.268	157.624	116.812	139.477	-0.980346	1.27332e-18	1.26507e-17	285.172	137.971
ARHGAP20	11.3019	8.08751	4.02314	5.85875	122.471	116.812	116.035	4.03828	1.07267e-34	2.0673e-33	7.31782	118.439
ARHGAP21	2796.4	4232.8	8014.1	8243.26	10085.7	7757.4	9850.12	0.772143	2.42837e-25	3.24452e-24	5821.64	9231.07
ARHGAP22	46.0147	70.7657	67.5888	66.6433	86.183	99.8215	72.6686	0.475859	0.00323477	0.00782578	62.7531	86.2244
ARHGAP23	297.078	599.487	738.649	818.028	573.798	930.251	771.225	0.365524	2.14167e-06	8.34314e-06	613.31	758.425
ARHGAP24	35.5201	75.8204	135.982	123.766	49.8954	54.1585	52.7434	-0.694318	0.000176489	0.000529002	92.7722	52.2658
ARHGAP25	635.326	411.452	104.602	110.584	581.736	630.787	589.554	1.33747	2.27004e-10	1.30533e-09	315.491	600.692
ARHGAP26	393.143	364.949	391.05	366.172	333.392	296.279	329.353	-0.249518	0.00254652	0.00626538	378.828	319.675
ARHGAP26-AS1	4.03638	2.02188	0.804629	0.732344	0	0	1.17207	-1.74571	0.21046	0.30502	1.89881	0.390692
ARHGAP26-IT1	3.2291	9.09845	2.41389	2.19703	2.26797	4.24772	2.34415	-0.359893	0.607119	0.702633	4.23462	2.95328
ARHGAP27	107.368	145.575	549.561	607.113	377.618	773.086	641.125	1.05414	3.22409e-36	6.56729e-35	352.404	597.276
ARHGAP28	4.84366	9.09845	42.6453	30.0261	44.2255	36.1056	50.3992	1.39175	1.33334e-08	6.57696e-08	21.6534	43.5768
ARHGAP29	2777.03	3330.03	1065.33	1019.42	1325.63	1016.27	1059.56	-0.664374	6.94064e-10	3.84442e-09	2047.95	1133.82
ARHGAP30	13.7237	26.2844	185.065	202.859	206.386	198.581	239.103	1.7389	3.07135e-36	6.27017e-35	106.983	214.69
ARHGAP31	147.731	206.232	140.005	161.116	113.399	119.998	107.831	-0.51368	0.000127285	0.000390695	163.771	113.743
ARHGAP31-AS1	2.42183	7.07657	0.804629	2.19703	0	0	0	-3.67499	0.0076426	0.0171084	3.12502	0
ARHGAP32	965.502	1353.65	5744.24	5491.85	4623.27	3396.05	4323.78	0.665297	4.08418e-17	3.7514e-16	3388.81	4114.37
ARHGAP33	9.68731	13.1422	6.43703	2.19703	0	0	1.17207	-4.09317	0.00062802	0.00172283	7.8659	0.390692
ARHGAP35	1230.29	2468.71	3750.37	3788.41	2399.52	2043.15	2219.91	-0.24594	0.0339975	0.0649522	2809.45	2220.86
ARHGAP39	17.7601	31.3391	37.8176	37.3495	23.8137	32.9198	25.7856	-0.143557	0.537565	0.640955	31.0666	27.5064
ARHGAP4	1.61455	5.0547	0.804629	4.39406	1.13399	2.12386	2.34415	-0.729404	0.374518	0.483516	2.96698	1.86733
ARHGAP40	63.7748	109.181	54.7148	44.673	23.8137	38.2295	28.1298	-1.11729	1.53977e-06	6.08014e-06	68.086	30.0577
ARHGAP42	154.19	145.575	164.949	189.677	210.922	165.661	172.295	0.151019	0.171721	0.258034	163.598	182.959
ARHGAP44	41.9783	39.4266	37.0129	38.8142	27.2157	28.6721	18.7532	-0.653311	0.00320221	0.0077501	39.308	24.8803
ARHGAP5	2039.99	2907.46	5333.88	5224.54	7914.1	5606.99	6471.03	0.858294	1.36422e-23	1.69955e-22	3876.47	6664.04
ARHGAP5-AS1	10.4946	17.186	24.9435	31.4908	17.0098	26.5483	26.9577	0.293298	0.273628	0.377503	21.0287	23.5053
ARHGAP6	2.42183	7.07657	5.6324	5.85875	0	1.06193	4.6883	-1.41843	0.0533127	0.0958819	5.24739	1.91674
ARHGAP8	0.807276	5.0547	0	0	1.13399	3.18579	1.17207	0.934103	0.371911	0.480651	1.46549	1.83062
ARHGDIA	365.696	287.107	255.067	329.555	290.301	540.523	412.57	0.379787	0.00313002	0.00758948	309.356	414.465
ARHGDIB	445.616	276.997	79.6582	111.316	131.543	167.785	131.272	-0.342749	0.013359	0.0282782	228.397	143.533
ARHGEF1	128.357	196.122	223.687	247.532	156.49	405.658	275.438	0.451163	0.0015629	0.00400849	198.925	279.195
ARHGEF10	999.408	1084.74	1290.62	1352.64	1476.45	1409.18	1394.77	0.281446	8.85482e-06	3.19512e-05	1181.85	1426.8
ARHGEF10L	9.68731	31.3391	152.075	178.692	90.719	170.971	173.467	1.36251	3.61189e-20	3.85952e-19	92.9483	145.052
ARHGEF11	536.839	691.482	825.549	871.489	754.102	855.916	795.839	0.155803	0.0130851	0.0277501	731.34	801.952
ARHGEF12	3412.36	5102.21	11073.3	10907.5	11827.5	9539.32	11221.4	0.65183	5.47352e-23	6.63768e-22	7623.85	10862.8
ARHGEF16	28.2547	57.6235	27.3574	30.0261	19.2778	44.6011	31.646	-0.188252	0.402543	0.511902	35.8154	31.8416
ARHGEF17	104.946	178.936	179.432	205.789	73.7092	121.06	126.584	-0.639498	0.000106339	0.000330178	167.276	107.118
ARHGEF18	711.21	708.668	1514.31	1809.62	1634.08	2384.03	2072.23	0.880112	7.96315e-29	1.23166e-27	1185.95	2030.11
ARHGEF19	25.0256	83.908	27.3574	39.5466	9.0719	29.7341	18.7532	-1.17162	1.03579e-05	3.70163e-05	43.9594	19.1864
ARHGEF2	643.399	505.47	600.253	651.054	971.827	1154.32	1186.14	0.873957	8.25699e-19	8.28468e-18	600.044	1104.1
ARHGEF25	3.2291	5.0547	0	2.92938	1.13399	2.12386	0	-1.20942	0.24714	0.347447	2.80329	1.08595
ARHGEF26	201.819	221.396	82.8768	73.9667	40.8235	21.2386	35.1622	-1.99626	6.55692e-25	8.57852e-24	145.015	32.4081
ARHGEF26-AS1	0.807276	1.01094	3.21852	0.732344	3.40196	3.18579	4.6883	1.48738	0.0929911	0.154627	1.44227	3.75868
ARHGEF28	3770.79	3572.66	4582.36	4502.45	4684.5	3629.68	4589.85	0.0630462	0.326852	0.434735	4107.06	4301.34
ARHGEF3	217.157	192.078	450.592	443.068	512.562	530.965	500.476	0.765186	4.96193e-19	5.06489e-18	325.724	514.668
ARHGEF3-AS1	4.84366	4.04376	5.6324	2.92938	6.80392	3.18579	9.3766	0.554268	0.293996	0.39998	4.3623	6.45544
ARHGEF33	12.1091	17.186	13.6787	15.3792	10.2059	5.30965	8.20452	-0.905598	0.0219449	0.0441876	14.5883	7.90669
ARHGEF34P	25.8328	29.3172	61.1518	62.9816	109.997	155.042	142.993	1.66686	2.23643e-23	2.76539e-22	44.8209	136.011
ARHGEF35	35.5201	44.4813	81.2675	90.8106	156.49	175.219	153.542	1.47964	2.87281e-21	3.24253e-20	63.0199	161.75
ARHGEF37	34.7129	67.7329	733.017	778.482	628.229	670.078	777.086	1.76974	3.36266e-75	2.03893e-73	403.486	691.798
ARHGEF38	4.03638	6.06564	1.60926	3.66172	1.13399	0	2.34415	-1.8086	0.06166	0.108762	3.84325	1.15938
ARHGEF39	131.586	132.433	39.4268	45.4053	40.8235	33.9818	43.3668	-0.935224	6.47017e-06	2.376e-05	87.2128	39.3907
ARHGEF4	230.881	339.676	2652.86	2760.2	1350.58	1882.8	2061.68	0.967795	3.56642e-31	6.03811e-30	1495.91	1765.02
ARHGEF40	201.012	308.336	577.723	666.433	316.382	510.789	448.905	0.0791683	0.345514	0.454321	438.376	425.359
ARHGEF5	131.586	160.739	325.875	317.837	694	865.473	724.342	1.79704	2.14326e-77	1.38221e-75	234.009	761.272
ARHGEF6	4.84366	18.1969	28.9666	16.8439	18.1438	8.49545	22.2694	-0.0252086	0.933593	0.954941	17.2128	16.3029
ARHGEF7	921.102	920.966	1107.17	1097.78	1181.61	1078.92	1210.75	0.195866	0.00359517	0.00861546	1011.76	1157.1
ARHGEF9	118.67	130.411	228.515	231.421	122.471	100.883	128.928	-0.548316	1.27044e-05	4.49443e-05	177.254	117.427
ARHGEF9-IT1	0.807276	1.01094	2.41389	0.732344	2.26797	4.24772	1.17207	1.06583	0.225272	0.322466	1.24111	2.56259
ARID1A	582.853	1015.99	1120.85	1182	1263.26	1066.18	1000.95	0.231045	0.0840423	0.141984	975.425	1110.13
ARID1B	439.965	738.997	1010.61	1158.57	997.909	945.118	920.079	0.268462	0.00226255	0.00562203	837.036	954.369
ARID2	1407.08	1505.29	2043.76	1997.83	1612.53	1105.47	1494.4	-0.310377	2.36116e-05	8.02935e-05	1738.49	1404.13
ARID3A	48.4366	45.4923	78.8536	90.8106	92.987	74.3351	73.8407	0.338886	0.0391481	0.0734848	65.8983	80.3876
ARID3B	94.4513	121.313	92.5323	110.584	199.582	231.501	221.522	1.06297	3.52612e-17	3.25355e-16	104.72	217.535
ARID3C	1.61455	0	1.60926	1.46469	3.40196	0	1.17207	0.321987	0.756762	0.825464	1.17212	1.52468
ARID4A	430.278	525.688	869.804	810.705	895.85	612.734	838.034	0.277266	0.00014135	0.000430826	659.119	782.206
ARID4B	1152.79	1257.61	1902.95	1907.76	2393.85	1873.25	2265.62	0.505058	1.30006e-18	1.29024e-17	1555.28	2177.57
ARID5A	8.07276	7.07657	13.6787	21.238	13.6078	32.9198	18.7532	0.798939	0.0102375	0.0223151	12.5165	21.7603
ARID5B	393.143	565.115	1637.42	1786.19	4051.74	3182.61	3458.79	1.96825	2.96501e-215	1.20254e-212	1095.47	3564.38
ARIH1	1476.51	1473.95	2275.49	2300.29	2431.27	2114.3	2474.25	0.336461	1.03544e-15	8.6687e-15	1881.56	2339.94
ARIH2	846.025	816.839	749.109	801.184	1003.58	941.932	930.628	0.25564	1.65899e-05	5.76069e-05	803.289	958.713
ARIH2OS	3.2291	1.01094	4.82777	2.92938	1.13399	1.06193	2.34415	-1.03116	0.238874	0.338276	2.9993	1.51336
ARL1	925.138	667.22	716.12	725.753	791.523	657.335	766.537	-0.0451201	0.557999	0.659631	758.558	738.465
ARL10	95.2586	112.214	60.3472	62.2492	35.1536	35.0437	26.9577	-1.28583	2.49328e-10	1.42783e-09	82.5173	32.385
ARL11	1.61455	2.02188	0.804629	3.66172	3.40196	0	0	-0.968829	0.419305	0.528357	2.02569	1.13399
ARL13A	9.68731	8.08751	7.24166	5.12641	6.80392	3.18579	9.3766	-0.19505	0.684371	0.768029	7.53572	6.45544
ARL13B	314.838	355.851	333.116	279.755	234.735	168.847	186.36	-0.715295	1.13967e-10	6.70752e-10	320.89	196.647
ARL14	5.65093	13.1422	41.8407	33.6878	45.3595	26.5483	29.3019	0.859797	0.000295442	0.000856435	23.5804	33.7365
ARL14EP	364.889	235.549	217.25	188.212	222.262	153.98	162.918	-0.471602	9.90605e-05	0.000309052	251.475	179.72
ARL15	142.888	170.849	293.69	248.997	146.284	114.689	125.412	-0.691341	3.14409e-07	1.34733e-06	214.106	128.795
ARL16	179.215	166.805	181.846	205.056	185.974	232.563	223.866	0.219644	0.0174382	0.0359418	183.231	214.134
ARL17A	84.764	71.7767	57.9333	51.9964	68.0392	48.8488	39.8505	-0.323199	0.0898631	0.150424	66.6176	52.2462
ARL2	6.45821	12.1313	5.6324	10.9852	12.4739	4.24772	11.7207	0.141585	0.742411	0.814288	8.80176	9.48078
ARL2BP	466.605	518.612	399.901	463.574	359.474	353.623	349.278	-0.381074	2.08859e-05	7.15445e-05	462.173	354.125
ARL3	112.211	118.28	82.0721	93.0077	48.7615	27.6102	39.8505	-1.37845	2.77444e-15	2.25954e-14	101.393	38.7407
ARL4A	230.074	204.21	401.51	337.611	568.128	388.667	471.174	0.720993	3.39961e-13	2.41708e-12	293.351	475.989
ARL4C	1658.95	2244.29	1437.87	1332.87	1101.1	1094.85	1160.35	-0.556745	5.41196e-07	2.26338e-06	1668.49	1118.77
ARL4D	59.7384	65.711	226.905	204.324	331.124	395.038	360.999	1.63596	1.25189e-42	3.28753e-41	139.17	362.387
ARL5A	760.454	927.031	1433.04	1230.34	1554.7	1250.95	1420.55	0.395715	3.53195e-07	1.5026e-06	1087.72	1408.74
ARL5B	930.789	909.845	1568.22	1488.12	3076.51	2153.6	2725.07	1.13126	2.31029e-41	5.77605e-40	1224.24	2651.73
ARL6	79.9203	80.8751	57.1286	60.7845	36.2876	38.2295	43.3668	-0.807907	8.64048e-05	0.000271518	69.6772	39.2946
ARL6IP1	13521.9	8504.02	3018.97	2634.24	3032.28	2746.15	2696.94	-0.967502	4.16033e-08	1.94793e-07	6919.78	2825.13
ARL6IP4	159.841	214.319	144.029	179.424	145.15	267.607	208.629	0.234547	0.0465728	0.0854099	174.403	207.129
ARL6IP5	4928.42	3381.59	2432.39	2121.6	1805.31	1552.54	1501.43	-0.933514	4.05447e-07	1.71411e-06	3216	1619.76
ARL6IP6	978.418	757.193	443.35	394.001	425.245	388.667	364.515	-0.614527	3.2198e-05	0.000107608	643.241	392.809
ARL8A	128.357	110.192	146.442	191.142	164.428	276.102	257.856	0.695928	3.93148e-06	1.47732e-05	144.033	232.796
ARL8B	2210.32	1354.66	2660.91	2630.58	3018.67	2334.12	2770.79	0.300265	0.0127296	0.0270936	2214.12	2707.86
ARL9	8.07276	8.08751	2.41389	2.92938	3.40196	2.12386	3.51622	-0.573042	0.432727	0.541458	5.37588	3.01402
ARMC1	719.283	610.607	567.263	586.607	591.941	485.302	511.025	-0.234526	0.00770017	0.0172225	620.94	529.423
ARMC10	298.692	295.194	199.548	211.647	201.85	174.157	189.876	-0.392957	0.000309325	0.000893415	251.27	188.628
ARMC12	3.2291	4.04376	2.41389	1.46469	2.26797	0	3.51622	-0.446708	0.626308	0.719176	2.78786	1.92807
ARMC2	20.1819	26.2844	29.7713	27.0967	44.2255	15.929	24.6136	0.106941	0.679058	0.763334	25.8336	28.256
ARMC2-AS1	0.807276	0	0.804629	2.19703	0	3.18579	1.17207	0.800752	0.474657	0.581821	0.952234	1.45262
ARMC4	1.61455	1.01094	0.804629	0.732344	0	3.18579	2.34415	0.823039	0.451214	0.559564	1.04062	1.84331
ARMC5	36.3274	23.2516	38.6222	48.3347	13.6078	52.0346	36.3343	-0.162055	0.462923	0.570634	36.634	33.9923
ARMC6	63.7748	61.6673	42.6453	62.2492	39.6896	81.7687	66.8083	0.0762711	0.659418	0.747379	57.5842	62.7555
ARMC7	35.5201	34.3719	32.9898	49.067	17.0098	31.8579	21.0973	-0.727727	0.00176657	0.00448487	37.9872	23.3217
ARMC8	991.335	872.441	995.326	904.445	1335.84	1087.42	1230.68	0.362427	8.45795e-08	3.84761e-07	940.886	1217.98
ARMC9	326.947	272.954	299.322	293.67	192.778	229.377	202.769	-0.517976	3.70342e-08	1.74249e-07	298.223	208.308
ARMCX1	181.637	189.046	162.535	172.833	144.016	133.803	126.584	-0.388989	0.00116024	0.00304508	176.513	134.801
ARMCX2	657.93	605.553	590.598	576.355	408.235	367.428	419.603	-0.612695	3.94867e-11	2.4347e-10	607.609	398.422
ARMCX3	588.504	543.885	639.68	683.277	375.35	346.189	355.139	-0.775816	8.21128e-17	7.3861e-16	613.837	358.893
ARMCX4	146.924	213.308	107.82	88.6136	83.9151	60.53	57.4317	-0.980322	1.26091e-07	5.61154e-07	139.167	67.2923
ARMCX5	222.808	172.871	255.872	233.618	197.314	164.599	201.597	-0.241105	0.0508716	0.0921637	221.292	187.837
ARMCX5-GPRASP2	10.4946	17.186	13.6787	11.7175	10.2059	6.37158	9.3766	-0.625804	0.108099	0.175792	13.2692	8.65136
ARMCX6	92.8367	79.8642	81.2675	82.7549	52.1634	87.0783	82.0452	-0.190815	0.263661	0.366439	84.1808	73.7623
ARMS2	0.807276	2.02188	0	0	0	0	1.17207	-0.0934892	0.951603	0.967288	0.707289	0.390692
ARMT1	1127.76	780.445	531.055	516.302	447.925	463.002	445.388	-0.638234	2.159e-08	1.04188e-07	738.892	452.105
ARNT	535.224	528.721	752.328	709.641	688.33	671.14	662.222	0.109293	0.0807063	0.137123	631.479	673.898
ARNT2	7.26548	14.1531	9.65555	8.78813	4.53595	9.55738	9.3766	-0.321227	0.438332	0.547232	9.96558	7.82331
ARNTL	376.191	478.174	778.076	781.411	890.18	736.98	952.897	0.564274	1.21247e-14	9.48514e-14	603.463	860.019
ARNTL2	2301.54	2541.5	1903.75	1826.47	4376.06	3987.55	4336.68	0.9908	1.52462e-39	3.52672e-38	2143.32	4233.43
ARNTL2-AS1	63.7748	57.6235	12.0694	15.3792	44.2255	31.8579	33.9902	0.319427	0.214368	0.309626	37.2117	36.6912
ARPC1A	538.453	633.859	1309.13	1439.79	1462.84	1932.71	1698.34	0.908166	6.00739e-33	1.08021e-31	980.308	1697.96
ARPC1B	169.528	194.1	165.754	215.309	183.706	294.155	191.048	0.240456	0.0210465	0.0425884	186.173	222.97
ARPC2	2605.89	3369.46	4052.92	4090.14	4980.47	5334.08	4957.88	0.5432	1.27075e-13	9.348e-13	3529.6	5090.81
ARPC3	1514.45	1255.59	1420.17	1431	2002.62	1848.82	1848.36	0.430887	8.94605e-08	4.05751e-07	1405.3	1899.94
ARPC4	536.839	310.358	362.083	439.406	427.513	688.131	488.755	0.348605	0.0389066	0.0730678	412.172	534.8
ARPC5	1126.96	948.261	1754.09	1680.73	2168.18	1825.46	2011.28	0.56991	5.88899e-10	3.27883e-09	1377.51	2001.64
ARPC5L	358.431	429.649	494.847	523.626	1295.01	1260.51	1188.48	1.47691	8.95313e-55	3.24213e-53	451.638	1248
ARPIN	217.157	257.789	418.407	389.607	290.301	255.925	318.804	-0.104787	0.219221	0.315312	320.74	288.343
ARPP19	3168.56	3613.1	3253.92	3314.59	3949.68	3376.94	3670.94	0.126464	0.0595109	0.10546	3337.54	3665.85
ARR3	11.3019	21.2297	12.0694	10.9852	13.6078	10.6193	12.8928	-0.134881	0.697218	0.778464	13.8965	12.3733
ARRB1	2.42183	5.0547	12.8741	10.9852	6.80392	4.24772	1.17207	-0.748887	0.16517	0.249918	7.83394	4.07457
ARRB2	47.6293	47.5141	20.1157	24.1673	19.2778	22.3005	16.409	-0.725917	0.00575732	0.0132489	34.8566	19.3291
ARRDC1	67.0039	83.908	99.774	131.822	60.1013	162.475	133.617	0.291163	0.0201925	0.0410393	95.6269	118.731
ARRDC1-AS1	61.353	61.6673	46.6685	44.673	31.7516	39.2914	39.8505	-0.517696	0.00887231	0.0195897	53.5904	36.9645
ARRDC2	41.1711	55.6017	42.6453	58.5875	75.9772	93.4499	87.9056	0.802048	1.07766e-06	4.34468e-06	49.5014	85.7776
ARRDC3	971.96	1407.23	2005.94	1893.11	1113.58	785.829	1146.29	-0.60956	2.75779e-07	1.18709e-06	1569.56	1015.23
ARRDC3-AS1	41.9783	42.4594	34.599	26.3644	24.9477	23.3625	30.4739	-0.441384	0.0661131	0.115489	36.3503	26.2614
ARRDC4	433.507	321.479	236.561	174.298	204.118	149.732	200.425	-0.592803	0.0250801	0.0496785	291.461	184.758
ARSA	146.924	174.892	216.445	240.209	182.572	346.189	249.652	0.415408	2.40659e-05	8.17471e-05	194.618	259.471
ARSB	548.14	448.857	227.71	224.83	132.677	118.936	135.961	-1.3726	8.42392e-32	1.46007e-30	362.384	129.191
ARSD	715.246	548.94	725.775	688.403	537.51	507.603	459.453	-0.418638	0.000848831	0.00227723	669.591	501.522
ARSE	1.61455	3.03282	1.60926	0.732344	0	0	1.17207	-1.9004	0.164937	0.249648	1.74724	0.390692
ARSG	13.7237	22.2407	15.2879	24.1673	19.2778	13.8051	9.3766	-0.410617	0.213903	0.309052	18.8549	14.1532
ARSI	24.2183	25.2735	19.3111	27.0967	10.2059	16.9909	9.3766	-0.994908	0.0013467	0.00349229	23.9749	12.1911
ARSJ	3196.01	2302.92	1876.39	1989.78	2789.61	2395.72	2789.54	0.199511	0.0886617	0.148742	2341.27	2658.29
ARSK	661.159	544.896	366.911	336.878	422.977	323.889	335.213	-0.365682	0.00034715	0.000995729	477.461	360.693
ART1	2.42183	0	0	0	1.13399	2.12386	3.51622	2.48397	0.0370272	0.0700367	0.605457	2.25802
ART3	10.4946	10.1094	3.21852	2.92938	179.17	133.803	139.477	4.74145	1.30207e-51	4.36838e-50	6.68797	150.817
ART4	0.807276	1.01094	0.804629	0	0	1.06193	0	-0.576368	0.707319	0.786432	0.655711	0.353977
ARTN	77.4985	95.0283	90.9231	104.725	57.8334	114.689	82.0452	-0.144016	0.345913	0.454649	92.0437	84.8557
ARV1	606.264	404.376	236.561	184.551	216.592	190.086	184.016	-0.726825	1.81997e-05	6.28146e-05	357.938	196.898
ARVCF	33.9056	34.3719	26.5527	41.0113	14.7418	24.4244	12.8928	-1.05674	0.000114151	0.000352993	33.9604	17.353
ASAH1	3720.73	2772	3816.35	3178.37	2912.08	2393.59	2614.9	-0.358326	0.000101751	0.000317011	3371.86	2640.19
ASAH2	4.03638	5.0547	3.21852	2.92938	6.80392	3.18579	2.34415	0.0822683	0.900681	0.931984	3.80974	4.11129
ASAH2B	12.1091	10.1094	10.4602	8.78813	14.7418	8.49545	15.237	0.304397	0.397232	0.506584	10.3667	12.8248
ASAP1	1005.87	1228.29	956.704	839.266	1683.97	1203.17	1306.86	0.470883	2.28723e-05	7.79538e-05	1007.53	1398
ASAP1-IT1	51.6657	54.5907	25.7481	7.32344	31.7516	22.3005	24.6136	-0.174077	0.523888	0.6283	34.832	26.2219
ASAP1-IT2	19.3746	28.3063	14.4833	6.59109	19.2778	11.6812	15.237	-0.00825843	0.981565	0.988171	17.1888	15.3987
ASAP2	1719.5	1928.87	2568.38	2615.93	3545.98	2828.98	3279.47	0.554224	4.47679e-13	3.16077e-12	2208.17	3218.14
ASAP3	19.3746	50.547	181.846	185.283	191.644	259.111	219.178	1.45203	1.89897e-24	2.45454e-23	109.263	223.311
ASB1	501.318	522.656	323.461	368.369	282.363	280.35	220.35	-0.68052	5.67749e-14	4.26947e-13	428.951	261.021
ASB13	59.7384	69.7548	49.887	84.9519	68.0392	97.6976	55.0875	0.161042	0.334325	0.442734	66.083	73.6081
ASB14	71.0403	62.6782	81.2675	81.2902	91.853	59.4681	71.4966	-0.0115665	0.940072	0.958896	74.069	74.2726
ASB15	0	2.02188	3.21852	2.19703	5.66994	1.06193	1.17207	0.683122	0.382208	0.491418	1.85936	2.63465
ASB16	46.822	27.2954	16.0926	21.238	19.2778	33.9818	25.7856	-0.00754198	0.977592	0.985475	27.862	26.3484
ASB16-AS1	79.9203	71.7767	64.3703	63.7139	49.8954	73.2732	72.6686	-0.0961996	0.575776	0.67518	69.9453	65.2791
ASB2	10.4946	14.1531	4.82777	3.66172	11.3399	25.4863	16.409	1.30425	0.00145436	0.0037512	8.28431	17.7451
ASB3	27.4474	32.3501	12.8741	16.1116	17.0098	5.30965	11.7207	-0.915975	0.00865696	0.0191513	22.1958	11.3467
ASB5	4.84366	1.01094	2.41389	0	5.66994	0	0	-0.301383	0.803709	0.86103	2.06712	1.88998
ASB6	138.851	146.586	158.512	202.127	128.141	253.801	203.941	0.269689	0.0129263	0.0274611	161.519	195.294
ASB7	222.001	330.577	432.086	410.845	699.67	630.787	669.255	0.970571	1.09806e-34	2.114e-33	348.877	666.571
ASB8	163.07	171.86	198.743	202.859	196.18	193.271	241.447	0.1932	0.0650226	0.113867	184.133	210.3
ASB9	15.3382	11.1203	4.02314	6.59109	2.26797	5.30965	1.17207	-1.47737	0.0138204	0.0291468	9.2682	2.91657
ASB9P1	9.68731	4.04376	1.60926	2.92938	2.26797	2.12386	2.34415	-0.797489	0.316953	0.423944	4.56743	2.24533
ASCC1	426.242	289.129	261.504	280.488	297.105	270.792	273.093	-0.155406	0.142324	0.22152	314.341	280.33
ASCC2	297.078	282.052	315.414	377.157	267.621	456.63	348.106	0.151912	0.184085	0.273393	317.925	357.452
ASCC3	8980.14	8234.1	11679.2	10880.4	16115.1	11805.5	14771.7	0.51119	2.88999e-29	4.52748e-28	9943.46	14230.7
ASCL2	1.61455	4.04376	0	0.732344	13.6078	16.9909	8.20452	3.1527	2.26715e-06	8.80565e-06	1.59766	12.9344
ASCL3	3.2291	2.02188	0	0	0	0	1.17207	-0.845756	0.572068	0.671996	1.31275	0.390692
ASF1A	486.787	417.518	314.61	307.584	227.931	163.537	196.909	-0.952986	2.77149e-20	2.98774e-19	381.625	196.126
ASF1B	127.55	125.356	28.162	16.8439	9.0719	6.37158	1.17207	-3.15571	3.94928e-14	2.99578e-13	74.478	5.53852
ASGR1	1.61455	1.01094	0	0	0	0	0	-1.22256	0.428759	0.537672	0.656373	0
ASH1L	2223.24	2715.38	3367.37	3098.55	2997.13	2011.3	2618.42	-0.173528	0.0216775	0.0437264	2851.13	2542.28
ASH1L-AS1	29.8692	26.2844	20.1157	21.238	26.0817	23.3625	18.7532	-0.084237	0.753354	0.822829	24.3768	22.7325
ASH2L	442.387	332.599	406.338	370.566	312.981	281.412	318.804	-0.357813	9.59949e-06	3.4434e-05	387.972	304.399
ASIC1	71.0403	105.138	71.612	98.8664	51.0294	52.0346	53.9154	-0.72215	2.24029e-05	7.64968e-05	86.6641	52.3265
ASIC2	0.807276	0	3.21852	1.46469	4.53595	3.18579	3.51622	1.64339	0.0570181	0.101605	1.37262	3.74599
ASIC3	1.61455	3.03282	0.804629	2.92938	1.13399	3.18579	2.34415	0.0266213	0.973054	0.982149	2.09534	2.22131
ASIC4	0.807276	1.01094	0.804629	0	1.13399	1.06193	0	0.280522	0.847859	0.894518	0.655711	0.731973
ASIP	3.2291	3.03282	1.60926	0	1.13399	1.06193	2.34415	-0.0597851	0.954463	0.969226	1.96779	1.51336
ASL	136.43	144.564	148.856	150.13	136.078	230.439	189.876	0.323193	0.00559893	0.0129121	144.995	185.465
ASNA1	116.248	126.367	136.787	160.383	128.141	218.758	161.746	0.309662	0.00585669	0.013447	134.946	169.548
ASNS	465.798	376.069	823.94	794.593	926.468	776.271	947.037	0.579158	2.21068e-06	8.59913e-06	615.1	883.259
ASNSD1	541.682	451.89	334.726	329.555	382.154	338.756	400.85	-0.122385	0.147978	0.228471	414.463	373.92
ASPDH	0	0	7.24166	5.85875	4.53595	3.18579	3.51622	1.00656	0.189318	0.280003	3.2751	3.74599
ASPG	0.807276	0	1.60926	5.12641	1.13399	5.30965	4.6883	1.51764	0.0538728	0.0967653	1.88574	3.71065
ASPH	23503.8	15864.7	5676.66	5031.93	6368.47	5838.49	5553.29	-0.777669	1.15436e-09	6.27215e-09	12519.3	5920.09
ASPHD1	2.42183	7.07657	4.02314	1.46469	4.53595	2.12386	0	-0.613013	0.412779	0.521755	3.74656	2.21994
ASPHD2	174.372	195.111	183.455	215.309	252.879	319.641	268.405	0.547252	3.33332e-06	1.26716e-05	192.062	280.308
ASPM	6919.97	8943.78	604.276	391.804	113.399	60.53	71.4966	-4.66154	3.69342e-57	1.44344e-55	4214.96	81.8085
ASPN	63.7748	53.5798	10.4602	4.39406	6.80392	8.49545	11.7207	-1.16523	0.00330988	0.00799121	33.0522	9.00671
ASPRV1	0	2.02188	5.6324	2.19703	1.13399	6.37158	4.6883	1.68113	0.0439738	0.0812725	2.46283	4.06462
ASPSCR1	12.9164	17.186	17.7018	18.3086	7.93791	16.9909	9.3766	-0.57958	0.079884	0.136042	16.5282	11.4351
ASRGL1	1.61455	0	0	0.732344	0	0	0	-1.41194	0.3553	0.464556	0.586724	0
ASS1	5.65093	7.07657	45.8638	34.4202	106.595	202.829	182.844	3.17634	7.72712e-47	2.282e-45	23.2529	164.089
ASTE1	170.335	169.838	89.3138	91.543	97.5229	84.9545	70.3245	-0.559222	0.00017295	0.00051942	130.257	84.2673
ASTL	0	0	1.60926	2.19703	1.13399	1.06193	1.17207	0.927554	0.432486	0.54129	0.951572	1.12266
ASTN2	1.61455	2.02188	4.82777	14.6469	2.26797	6.37158	1.17207	-0.4456	0.475972	0.583135	5.77777	3.27054
ASUN	1116.46	894.681	711.292	705.979	1071.62	844.235	934.144	0.161623	0.00384739	0.00915259	857.104	949.999
ASXL1	1191.54	1521.46	1557.76	1603.1	1690.78	1695.9	1807.34	0.245052	0.000260868	0.000761777	1468.47	1731.34
ASXL2	950.971	1013.97	1461.21	1497.64	1199.76	1021.58	1131.05	-0.119957	0.0340886	0.0650922	1230.95	1117.46
ASXL3	6.45821	18.1969	11.2648	8.05578	2.26797	2.12386	2.34415	-2.25399	0.000744436	0.00201613	10.9939	2.24533
ATAD1	4838	3573.67	2856.43	2620.33	5126.76	4213.74	4238.22	0.413117	9.5144e-05	0.000297596	3472.11	4526.24
ATAD2	3966.15	3063.15	1227.86	1057.5	591.941	447.073	454.765	-2.00232	3.98508e-75	2.40833e-73	2328.67	497.926
ATAD2B	1030.89	951.294	1313.15	1226.68	1280.27	887.774	1132.22	-0.0504179	0.459269	0.566819	1130.5	1100.09
ATAD3A	72.6548	63.6892	40.2314	46.1377	24.9477	111.503	51.5713	0.0742988	0.766633	0.832301	55.6783	62.6739
ATAD3B	94.4513	79.8642	70.0027	91.543	48.7615	101.945	96.1101	-0.0944475	0.597861	0.69496	83.9653	82.2723
ATAD3C	4.03638	2.02188	4.82777	1.46469	2.26797	4.24772	2.34415	-0.0704785	0.918924	0.945228	3.08768	2.95328
ATAD5	1307.79	1282.88	457.029	381.551	207.52	161.413	130.1	-2.14645	5.30573e-48	1.60855e-46	857.312	166.344
ATAT1	77.4985	79.8642	61.9564	68.8403	38.5556	44.6011	41.0226	-0.790255	4.62894e-05	0.000151376	72.0399	41.3931
ATE1	623.217	630.826	630.829	609.31	604.415	560.699	621.2	-0.0710476	0.351978	0.461139	623.546	595.438
ATE1-AS1	1.61455	6.06564	0	2.19703	1.13399	1.06193	1.17207	-0.934875	0.390495	0.49982	2.4693	1.12266
ATF1	388.3	299.238	362.083	403.521	386.69	275.04	297.707	-0.200838	0.0315986	0.060789	363.286	319.812
ATF2	765.298	848.178	740.258	703.05	756.37	596.805	752.472	-0.129728	0.128879	0.20411	764.196	701.882
ATF3	19.3746	19.2078	371.738	415.971	1467.38	947.242	1004.47	3.52454	9.93387e-54	3.50006e-52	206.573	1139.7
ATF4	1843.01	2158.36	3745.55	3743.74	5587.16	4910.37	5876.78	0.982555	2.5754e-17	2.39815e-16	2872.66	5458.1
ATF5	78.3058	63.6892	50.6916	58.5875	115.667	94.5118	72.6686	0.592406	0.000170294	0.000512371	62.8185	94.2824
ATF6	4398.85	3109.65	2756.66	2610.07	3667.32	3035	3363.86	0.0767658	0.5183	0.622991	3218.81	3355.39
ATF6B	469.835	595.443	577.723	686.939	531.84	849.545	696.213	0.244809	0.00307131	0.00746017	582.485	692.532
ATF7	245.412	283.063	287.252	285.614	402.566	259.111	271.921	0.170792	0.155348	0.237817	275.335	311.199
ATF7IP	1129.38	1461.82	2672.98	2513.4	2057.05	1501.57	1710.06	-0.0818866	0.314872	0.421747	1944.39	1756.23
ATF7IP2	73.4621	85.9298	52.3009	51.9964	48.7615	46.7249	65.6362	-0.255945	0.21836	0.314298	65.9223	53.7075
ATG10	52.4729	96.0392	86.0953	90.0783	107.729	94.5118	76.1849	0.205437	0.185805	0.275701	81.1714	92.8085
ATG101	86.3785	97.0502	87.7045	119.372	94.121	158.228	126.584	0.358446	0.016153	0.0335773	97.6263	126.311
ATG12	556.213	529.732	474.731	470.897	468.337	421.586	452.421	-0.183648	0.0188274	0.0385266	507.893	447.448
ATG13	340.67	382.135	591.402	588.804	678.124	689.193	711.449	0.582007	4.24534e-19	4.35536e-18	475.753	692.922
ATG14	297.078	270.932	502.088	478.221	673.588	502.293	631.748	0.671501	6.05392e-19	6.14175e-18	387.08	602.543
ATG16L1	704.752	630.826	832.791	775.552	937.808	996.091	1041.97	0.433033	7.34095e-07	3.02096e-06	735.98	991.958
ATG16L2	62.1602	91.9955	121.499	113.513	38.5556	80.7067	96.1101	-0.449293	0.0111168	0.0239684	97.292	71.7908
ATG2A	56.5093	74.8095	128.741	166.242	109.997	284.597	173.467	0.86941	5.27608e-14	3.97744e-13	106.575	189.354
ATG2B	900.113	1055.42	1366.26	1250.11	893.582	699.812	815.764	-0.507964	5.66597e-11	3.43098e-10	1142.98	803.053
ATG3	687.799	607.574	553.585	532.414	619.157	534.151	580.177	-0.0430909	0.537647	0.640969	595.343	577.828
ATG4A	228.459	197.133	259.09	273.164	331.124	285.659	332.869	0.401987	3.85583e-05	0.000127788	239.462	316.551
ATG4B	222.808	228.472	258.286	317.837	274.425	311.146	282.47	0.181486	0.051409	0.093045	256.851	289.347
ATG4C	221.194	179.947	136.787	114.246	125.873	98.7595	80.8732	-0.640309	1.8559e-07	8.09948e-07	163.043	101.835
ATG4D	16.1455	21.2297	36.2083	19.0409	13.6078	36.1056	23.4415	0.0607474	0.822596	0.87562	23.1561	24.385
ATG5	582.046	680.362	609.104	587.34	765.441	605.3	747.784	0.189531	0.0187238	0.0383361	614.713	706.175
ATG7	499.704	383.146	374.152	322.964	408.235	389.729	384.441	0.00688517	0.932059	0.954236	394.991	394.135
ATG9A	828.265	753.15	1051.65	1104.37	580.602	975.914	745.44	-0.300045	0.00876664	0.0193798	934.36	767.318
ATG9B	1.61455	2.02188	1.60926	2.92938	4.53595	15.929	17.5811	2.72427	1.43517e-05	5.0275e-05	2.04377	12.682
ATHL1	33.0983	49.536	33.7944	40.2789	29.4837	82.8306	53.9154	0.44979	0.0344105	0.0656177	39.1769	55.4099
ATIC	1189.92	690.471	452.201	413.774	395.762	338.756	328.181	-0.833169	9.73485e-09	4.85705e-08	686.593	354.233
ATL1	126.742	115.247	193.916	166.974	122.471	95.5738	112.519	-0.435462	0.00035819	0.00102418	150.72	110.188
ATL2	2011.73	1796.44	3842.1	3545.28	3181.97	2329.88	2849.31	0.0466989	0.441147	0.550033	2798.89	2787.05
ATL3	3958.07	3482.69	5831.14	5701.3	3929.27	3253.76	3629.92	-0.379094	9.33185e-05	0.000292337	4743.3	3604.31
ATM	3319.52	3148.06	2271.47	1945.84	1670.36	1261.57	1460.41	-0.842408	3.53493e-19	3.64291e-18	2671.22	1464.11
ATMIN	624.832	975.556	1355.8	1420.01	1651.09	1394.31	1704.2	0.578579	2.45615e-11	1.53571e-10	1094.05	1583.2
ATN1	129.164	190.057	102.188	111.316	97.5229	133.803	123.068	-0.131135	0.515166	0.620246	133.181	118.131
ATOX1	50.8584	70.7657	56.324	72.502	70.3072	90.2641	66.8083	0.278975	0.113396	0.18302	62.6125	75.7932
ATP10A	13.7237	12.1313	28.162	35.1525	252.879	295.217	235.587	3.62026	4.38256e-23	5.34309e-22	22.2924	261.228
ATP10B	3.2291	5.0547	391.05	383.748	1280.27	1144.76	1544.79	4.98948	7.10008e-198	2.49199e-195	195.77	1323.28
ATP10D	4226.9	3276.45	7102.46	6370.66	7391.33	5921.33	6437.04	0.372864	0.00102055	0.00270178	5244.12	6583.23
ATP11A	1153.6	1015.99	683.934	707.444	603.281	542.647	554.391	-0.610321	4.55551e-10	2.55981e-09	890.242	566.773
ATP11A-AS1	16.9528	18.1969	5.6324	2.92938	1.13399	3.18579	7.03245	-1.19371	0.0304161	0.0588866	10.9279	3.78408
ATP11B	5026.1	3712.17	9215.41	8161.24	6310.64	5102.58	6483.92	-0.0663518	0.415852	0.524774	6528.73	5965.71
ATP11C	2745.55	1984.47	1433.04	1365.82	1406.14	1128.83	1247.09	-0.530157	1.5137e-10	8.82073e-10	1882.22	1260.69
ATP12A	0	1.01094	1104.76	883.939	581.736	995.029	1206.07	4.62487	4.4859e-33	8.08214e-32	497.426	927.61
ATP13A1	358.431	387.19	493.237	586.607	317.516	641.406	502.82	0.0740636	0.446864	0.555604	456.366	487.248
ATP13A2	372.154	324.511	368.52	475.291	217.726	593.619	405.538	-0.0285619	0.852511	0.897507	385.119	405.628
ATP13A3	10284.7	7168.57	9072.99	8250.59	12387.7	10621.4	11773.5	0.413677	7.90507e-08	3.60959e-07	8694.21	11594.2
ATP13A4	1.61455	6.06564	284.034	268.77	172.366	173.095	282.47	2.25405	1.62667e-12	1.10448e-11	140.121	209.31
ATP13A4-AS1	0	0	10.4602	11.7175	6.80392	4.24772	10.5487	1.97834	0.00424842	0.010036	5.54442	7.20011
ATP13A5	1.61455	2.02188	16.0926	12.4498	2.26797	0	10.5487	-0.211546	0.736165	0.809383	8.04471	4.27222
ATP1A1	11387.4	10576.4	18158.9	16570	10580.1	11365.8	10329.5	-0.367084	7.03867e-06	2.57492e-05	14173.2	10758.5
ATP1A1-AS1	28.2547	33.361	20.9203	22.7027	6.80392	13.8051	3.51622	-1.66115	8.8599e-06	3.19632e-05	26.3097	8.04175
ATP1A2	0	0	1.60926	0.732344	2.26797	3.18579	0	2.05971	0.0733154	0.126437	0.5854	1.81792
ATP1A3	1.61455	4.04376	0	2.19703	0	2.12386	0	-1.46393	0.223218	0.320179	1.96384	0.707954
ATP1B1	5272.32	3644.44	7858	7838.28	3026.61	2730.22	3440.04	-0.962944	2.0573e-13	1.48999e-12	6153.26	3065.63
ATP1B2	0.807276	0	0	0.732344	9.0719	4.24772	0	3.4679	0.0192455	0.0393107	0.384905	4.43987
ATP1B3	8517.57	5894.79	9410.94	8751.51	5134.69	4457.98	4512.49	-0.78876	1.03535e-11	6.6606e-11	8143.7	4701.72
ATP2A1	4.03638	9.09845	8.04629	5.85875	3.40196	6.37158	9.3766	-0.0880961	0.851469	0.896927	6.75997	6.38338
ATP2A1-AS1	0.807276	1.01094	1.60926	0.732344	0	0	0	-2.3211	0.116306	0.187055	1.03995	0
ATP2A2	23754.9	21781.7	16791	16446.2	20807.5	17475.1	18243.3	-0.0448469	0.521519	0.625953	19693.5	18842
ATP2B1	4930.03	3190.52	4129.35	3962.71	3330.52	2511.47	2838.77	-0.49435	3.55185e-07	1.51072e-06	4053.16	2893.58
ATP2B2	1.61455	0	0.804629	1.46469	2.26797	1.06193	1.17207	0.581505	0.598473	0.69545	0.970967	1.50066
ATP2B4	3831.33	4127.66	12229.6	11434.1	9826	8287.31	9689.54	0.416857	2.17382e-09	1.15635e-08	7905.66	9267.62
ATP2C1	6411.39	4647.29	4221.08	3738.62	4566.57	3817.64	3727.2	-0.215717	0.00720792	0.0162403	4754.59	4037.14
ATP2C2	377.805	374.048	389.44	403.521	283.497	455.568	378.58	-0.0679844	0.530511	0.634451	386.204	372.548
ATP4A	3.2291	2.02188	0.804629	1.46469	4.53595	6.37158	3.51622	1.52231	0.0493608	0.0897295	1.88007	4.80792
ATP4B	2.42183	0	0	0.732344	1.13399	1.06193	3.51622	1.47743	0.213461	0.30856	0.788543	1.90405
ATP5A1	5798.66	4134.74	3986.94	3972.23	3592.47	3738	3560.76	-0.287491	1.46548e-05	5.12779e-05	4473.14	3630.41
ATP5B	5940.74	4354.12	4795.59	4759.5	4619.86	5033.55	4659	-0.0532758	0.498058	0.604031	4962.49	4770.8
ATP5C1	1703.35	1146.41	1169.93	1091.92	1349.44	1235.03	1278.73	0.0231483	0.784951	0.846585	1277.9	1287.73
ATP5D	5.65093	5.0547	4.82777	6.59109	0	6.37158	2.34415	-1.14436	0.0716724	0.123931	5.53112	2.90524
ATP5F1	1558.85	1127.2	977.624	1071.42	1180.48	1078.92	1158.01	-0.0422742	0.640847	0.732275	1183.77	1139.14
ATP5G1	179.215	196.122	127.936	150.13	147.418	174.157	157.058	-0.00951735	0.94457	0.962017	163.351	159.544
ATP5G2	164.684	236.56	313.001	331.019	239.271	439.639	314.116	0.363555	0.00253075	0.00622908	261.316	331.009
ATP5G3	875.894	879.517	716.924	725.02	725.752	695.565	693.868	-0.174476	0.0335528	0.0641833	799.339	705.062
ATP5H	499.704	474.13	671.865	702.318	825.543	725.299	698.557	0.36551	3.6308e-06	1.37281e-05	587.004	749.799
ATP5I	88.8004	124.346	114.257	158.919	142.882	185.838	146.509	0.397796	0.00648764	0.0147436	121.58	158.41
ATP5J	208.277	289.129	180.237	154.525	196.18	182.652	214.49	-0.0453811	0.721272	0.797515	208.042	197.774
ATP5J2	85.5712	84.9189	98.9693	103.993	83.9151	125.308	92.5939	0.0967775	0.583791	0.681745	93.3631	100.606
ATP5L	307.572	354.84	333.116	352.99	411.637	426.896	390.301	0.284758	0.000911867	0.00243133	337.129	409.611
ATP5L2	12.9164	12.1313	12.0694	12.4498	14.7418	10.6193	19.9253	0.27109	0.438649	0.547548	12.3917	15.0955
ATP5O	825.843	693.504	550.366	580.749	632.765	592.557	602.447	-0.10416	0.274524	0.378424	662.616	609.256
ATP5S	61.353	72.7876	47.4731	41.0113	70.3072	44.6011	50.3992	0.00968428	0.958361	0.97194	55.6562	55.1025
ATP5SL	125.128	120.302	75.6351	95.2047	87.317	145.484	85.5615	0.0392387	0.771764	0.836379	104.067	106.121
ATP6AP1	804.047	927.031	1296.26	1347.51	1010.38	1608.82	1153.32	0.214136	0.0158272	0.0329751	1093.71	1257.51
ATP6AP1L	61.353	67.7329	81.2675	57.1228	51.0294	36.1056	37.5064	-0.686376	0.000606376	0.00166671	66.8691	41.5472
ATP6AP2	4699.15	3725.31	4284.65	3796.47	4067.61	3401.36	3444.73	-0.186727	0.0271443	0.0532987	4126.4	3637.9
ATP6V0A1	1032.51	991.731	2401.01	2312.74	1981.08	1793.6	2025.35	0.304794	3.2121e-05	0.00010737	1684.5	1933.34
ATP6V0A2	1483.77	1005.88	1099.12	1008.44	1180.48	1115.03	1118.16	-0.00967847	0.936672	0.956857	1149.3	1137.89
ATP6V0A4	4.03638	3.03282	3.21852	4.39406	12.4739	15.929	15.237	1.98231	0.000443327	0.00124845	3.67044	14.5466
ATP6V0B	804.047	493.338	316.219	361.046	254.013	390.79	307.084	-0.586264	0.00152689	0.00392552	493.662	317.296
ATP6V0C	122.706	114.236	52.3009	68.8403	61.2353	100.883	93.766	-0.0217855	0.92648	0.950381	89.5208	85.2949
ATP6V0D1	263.979	214.319	341.967	392.536	254.013	518.222	397.333	0.335218	0.0141276	0.029743	303.2	389.856
ATP6V0D2	0	0	34.599	25.632	20.4118	14.867	21.0973	2.22678	6.84181e-05	0.000217944	15.0578	18.7921
ATP6V0E1	1026.85	690.471	681.521	701.585	1105.64	982.286	1029.08	0.419337	0.00728846	0.0164002	775.108	1039
ATP6V0E2	15.3382	16.175	8.04629	10.9852	1.13399	7.43351	7.03245	-1.26812	0.0054405	0.0125753	12.6362	5.19998
ATP6V0E2-AS1	12.1091	16.175	4.82777	5.12641	3.40196	5.30965	3.51622	-1.05885	0.04798	0.0876122	9.55959	4.07595
ATP6V1A	3058.77	1614.47	3501.74	3317.52	3658.24	3169.86	3474.03	0.272038	0.0356992	0.0678199	2873.13	3434.05
ATP6V1B1	0	1.01094	0	0.732344	0	0	1.17207	-0.0174666	0.991308	0.995069	0.435821	0.390692
ATP6V1B1-AS1	2.42183	5.0547	0	0	0	0	1.17207	-1.01454	0.496833	0.602723	1.86913	0.390692
ATP6V1B2	1448.25	969.491	1779.84	1701.97	3082.18	2641.02	2932.53	0.979938	3.1313e-39	7.17056e-38	1474.89	2885.24
ATP6V1C1	738.657	690.471	773.248	745.526	720.082	584.062	622.372	-0.208188	0.00257021	0.00632025	736.976	642.172
ATP6V1C2	70.233	76.8314	37.0129	41.0113	49.8954	57.3443	52.7434	0.00550011	0.979846	0.98693	56.2721	53.3277
ATP6V1D	964.695	710.69	1417.76	1422.94	1705.52	1402.81	1624.5	0.51436	1.5395e-13	1.1248e-12	1129.02	1577.61
ATP6V1E1	871.051	509.513	928.542	999.649	1232.64	1221.22	1258.81	0.592469	2.10492e-07	9.14804e-07	827.189	1237.56
ATP6V1E2	7.26548	33.361	15.2879	21.9703	22.6797	19.1148	9.3766	-0.151669	0.659659	0.747446	19.4712	17.057
ATP6V1F	60.5457	95.0283	111.039	147.201	106.595	162.475	113.691	0.355534	0.00609671	0.013942	103.453	127.587
ATP6V1G1	419.783	470.087	1106.36	1153.44	1471.92	1282.81	1365.47	0.944905	4.65416e-35	9.08481e-34	787.419	1373.4
ATP6V1G2	4.03638	9.09845	3.21852	2.92938	1.13399	3.18579	0	-1.60393	0.0699734	0.121407	4.82068	1.43993
ATP6V1H	938.055	650.034	1051.65	960.103	931.004	859.102	889.605	-0.0084072	0.912533	0.940568	899.96	893.237
ATP7A	1184.27	1013.97	1267.29	1102.91	759.772	527.78	753.644	-0.764116	3.39818e-22	3.99357e-21	1142.11	680.398
ATP7B	257.521	307.326	411.165	421.098	232.467	262.297	264.889	-0.43306	7.35344e-07	3.02542e-06	349.277	253.218
ATP8A1	41.1711	27.2954	41.0361	47.6024	57.8334	35.0437	45.7109	0.224739	0.238789	0.338207	39.2762	46.196
ATP8A2	9.68731	7.07657	3.21852	3.66172	3.40196	2.12386	1.17207	-1.23204	0.105586	0.172411	5.91103	2.23263
ATP8B1	2276.52	1463.84	2794.48	2646.69	2172.72	1777.67	2185.92	-0.155815	0.146339	0.226553	2295.38	2045.44
ATP8B2	430.278	543.885	589.793	606.381	506.892	648.84	629.404	0.139677	0.0840365	0.141984	542.584	595.045
ATP8B3	21.7965	23.2516	33.7944	32.9555	9.0719	21.2386	23.4415	-0.619839	0.030745	0.0594288	27.9495	17.9173
ATP8B4	0.807276	1.01094	4.02314	1.46469	1.13399	3.18579	0	-0.0612908	0.950724	0.96672	1.82651	1.43993
ATP8B5P	4.03638	5.0547	4.82777	6.59109	3.40196	0	3.51622	-1.20115	0.0971326	0.160388	5.12749	2.30606
ATP9A	402.023	367.982	1147.4	1130.01	868.634	850.606	876.712	0.364035	2.61427e-06	1.00745e-05	761.853	865.318
ATP9B	483.558	437.737	481.168	458.447	350.402	281.412	345.762	-0.51732	3.11017e-09	1.63208e-08	465.228	325.859
ATPAF1	249.448	217.352	164.949	185.283	204.118	186.9	162.918	-0.136277	0.219165	0.315312	204.258	184.645
ATPAF2	73.4621	97.0502	73.2212	73.2344	63.5033	74.3351	72.6686	-0.163813	0.267154	0.37025	79.242	70.169
ATPIF1	312.416	289.129	279.206	253.391	224.529	211.324	208.629	-0.397101	1.83289e-05	6.32365e-05	283.535	214.828
ATR	3618.21	3018.66	2660.1	2353.02	3638.97	2725.98	3173.98	0.133788	0.014971	0.031356	2912.5	3179.64
ATRAID	1324.74	872.441	551.171	512.641	502.356	526.718	447.733	-0.627309	8.47434e-06	3.06754e-05	815.248	492.269
ATRIP	330.176	261.833	201.157	178.692	121.337	127.432	159.402	-0.794931	4.40624e-10	2.47898e-09	242.965	136.057
ATRN	4746.78	4446.11	6473.24	5940.77	4603.99	3717.82	4139.77	-0.372571	7.84005e-06	2.84867e-05	5401.73	4153.86
ATRNL1	1.61455	0	2.41389	0.732344	2.26797	1.06193	2.34415	0.734909	0.45022	0.558674	1.1902	1.89135
ATRX	2952.21	3090.44	4547.76	4100.39	4159.47	2676.07	3477.55	-0.101537	0.157288	0.240283	3672.7	3437.69
ATXN1	209.892	269.921	1881.22	1753.96	1037.6	779.457	982.199	0.443466	0.00490863	0.0114547	1028.75	933.085
ATXN10	824.229	905.802	691.176	678.15	698.536	615.92	617.683	-0.258603	0.0015965	0.00408665	774.839	644.046
ATXN1L	527.958	718.778	998.544	1141.72	1177.08	1136.27	1091.2	0.475718	6.33107e-14	4.74921e-13	846.751	1134.85
ATXN2	654.701	647.001	615.541	679.615	728.02	466.188	588.382	-0.144572	0.129483	0.204961	649.214	594.196
ATXN2L	756.418	841.101	655.772	729.414	642.971	688.131	639.953	-0.170013	0.118445	0.19006	745.676	657.018
ATXN3	472.256	345.741	553.585	541.202	449.059	391.852	441.872	-0.158741	0.0525249	0.0947218	478.196	427.595
ATXN7	784.672	910.856	928.542	880.277	1635.21	1272.19	1387.74	0.701924	6.23724e-28	9.29272e-27	876.087	1431.71
ATXN7L1	124.32	150.63	204.376	175.763	196.18	180.528	193.392	0.232734	0.0263257	0.0519204	163.772	190.033
ATXN7L2	35.5201	47.5141	30.5759	30.0261	9.0719	19.1148	30.4739	-0.875611	0.000526801	0.00146275	35.9091	19.5535
ATXN7L3	487.595	569.159	679.107	753.582	595.343	896.269	699.729	0.240592	0.000589096	0.00162117	622.36	730.447
ATXN7L3B	730.585	806.729	1255.22	1302.84	1175.94	1149.01	1121.68	0.208096	7.62106e-05	0.000241228	1023.84	1148.88
AUH	92.8367	104.127	140.81	115.71	109.997	94.5118	123.068	-0.0533273	0.687517	0.770504	113.371	109.192
AUNIP	183.252	196.122	41.8407	42.4759	34.0196	27.6102	18.7532	-1.6929	1.64469e-14	1.27624e-13	115.923	26.7943
AUP1	2002.85	1386	1027.51	1156.37	1026.26	1665.11	1323.27	-0.0402591	0.766479	0.832233	1393.18	1338.21
AURKA	1219.79	810.773	76.4397	76.8961	64.6373	56.2823	51.5713	-2.2688	6.70533e-57	2.59277e-55	545.976	57.497
AURKAIP1	40.3638	60.6564	32.9898	33.6878	20.4118	66.9016	31.646	-0.11957	0.582792	0.681	41.9244	39.6531
AURKAPS1	92.8367	75.8204	58.7379	50.5317	71.4412	47.7869	39.8505	-0.356974	0.0865512	0.145683	69.4817	53.0262
AURKB	344.707	333.61	26.5527	13.9145	1.13399	4.24772	1.17207	-5.17739	1.56123e-15	1.29166e-14	179.696	2.18459
AURKC	2.42183	8.08751	17.7018	15.3792	13.6078	14.867	18.7532	0.693388	0.0719176	0.12432	10.8976	15.7427
AUTS2	179.215	314.402	447.374	431.351	572.664	444.949	443.044	0.565482	0.00025529	0.000746681	343.085	486.886
AVEN	167.106	149.619	107.016	98.1341	136.078	123.184	140.649	0.06817	0.54382	0.64647	130.469	133.304
AVIL	54.0875	50.547	56.324	37.3495	91.853	89.2022	85.5615	0.848536	2.32779e-06	9.01432e-06	49.577	88.8722
AVL9	922.716	937.141	1412.12	1255.24	1437.9	1233.96	1406.49	0.277509	7.0903e-09	3.57967e-08	1131.8	1359.45
AVPI1	48.4366	65.711	327.484	343.469	299.373	261.235	329.353	1.03485	4.86413e-16	4.1445e-15	196.275	296.654
AWAT1	0	0	0.804629	0.732344	1.13399	1.06193	2.34415	2.03189	0.0960692	0.158905	0.384243	1.51336
AXDND1	4.03638	5.0547	5.6324	5.12641	14.7418	7.43351	9.3766	1.0351	0.0396816	0.0743096	4.96247	10.5173
AXIN1	106.56	165.794	229.319	260.714	226.797	390.79	291.847	0.721071	3.12981e-11	1.94359e-10	190.597	303.145
AXIN2	5.65093	5.0547	4.02314	3.66172	3.40196	0	1.17207	-1.59652	0.0567947	0.101266	4.59762	1.52468
AXL	5372.42	3702.06	979.233	889.798	791.523	1022.64	839.206	-1.21157	1.84153e-20	2.00535e-19	2735.88	884.456
AZGP1	0	1.01094	0	0	1.13399	2.12386	8.20452	3.8921	0.00246031	0.00607373	0.252735	3.82079
AZI2	532.802	627.793	659.796	599.79	734.824	567.071	700.901	0.130775	0.0869384	0.146241	605.045	667.599
AZIN1	2109.41	2146.22	2476.65	2446.03	2981.25	2412.71	2882.13	0.257122	6.25951e-06	2.30106e-05	2294.58	2758.7
AZIN1-AS1	0.807276	0	0	2.19703	2.26797	0	0	-0.126709	0.922163	0.947498	0.751077	0.755992
AZIN2	9.68731	10.1094	9.65555	15.3792	28.3497	37.1676	38.6785	1.66651	6.89428e-09	3.48456e-08	11.2079	34.7319
B2M	15237.3	7938.91	3092.99	3015.06	44604.3	38158.4	38359.7	2.72404	1.11611e-20	1.22417e-19	7321.07	40374.1
B3GALNT1	1307.79	784.489	123.108	104.725	171.232	162.475	148.854	-1.08992	3.20064e-09	1.67522e-08	580.027	160.854
B3GALNT2	2231.31	1599.31	969.578	955.709	963.889	989.719	857.959	-0.52315	0.00013279	0.000406569	1438.98	937.189
B3GALT2	75.0767	85.9298	43.45	37.3495	48.7615	25.4863	43.3668	-0.53961	0.0133566	0.0282765	60.4515	39.2049
B3GALT4	10.4946	13.1422	23.3342	34.4202	10.2059	20.1767	17.5811	-0.120144	0.711608	0.789806	20.3478	15.9879
B3GALT5	5.65093	3.03282	4.02314	1.46469	6.80392	14.867	3.51622	1.28879	0.0316272	0.0608378	3.5429	8.39573
B3GALT6	174.372	146.586	156.098	168.439	103.193	129.556	109.003	-0.509905	0.00188304	0.00475476	161.374	113.917
B3GAT3	86.3785	81.8861	64.3703	72.502	43.0915	116.812	62.12	-0.0866116	0.587134	0.684855	76.2842	74.008
B3GLCT	1752.6	1056.43	499.674	429.886	781.317	757.157	714.966	-0.0819839	0.493196	0.599562	934.647	751.147
B3GNT2	2358.86	1390.04	1848.23	1669.74	3006.2	2911.81	2975.9	0.70337	1.583e-05	5.50414e-05	1816.72	2964.64
B3GNT3	585.275	469.076	165.754	162.58	175.768	302.65	298.879	-0.186654	0.304248	0.410986	345.671	259.099
B3GNT4	27.4474	24.2625	35.4037	30.0261	23.8137	33.9818	21.0973	-0.146806	0.537142	0.64066	29.2849	26.2976
B3GNT5	4786.34	3386.65	5433.66	4864.96	9195.5	7199.89	8265.47	0.823078	7.06004e-13	4.90868e-12	4617.9	8220.29
B3GNT7	19.3746	19.2078	7.24166	2.19703	2.26797	7.43351	5.86037	-1.0524	0.0378423	0.0713123	12.0053	5.18729
B3GNT8	8.07276	3.03282	9.65555	16.1116	1.13399	18.0528	22.2694	0.630195	0.175283	0.262521	9.21817	13.8187
B3GNT9	33.9056	38.4157	66.7842	59.3199	38.5556	44.6011	44.5388	-0.186264	0.356914	0.465999	49.6063	42.5652
B3GNTL1	11.3019	8.08751	5.6324	1.46469	3.40196	3.18579	2.34415	-0.874731	0.158184	0.241389	6.62162	2.9773
B4GALNT1	24.2183	15.1641	2.41389	2.19703	2.26797	1.06193	1.17207	-2.0599	0.0135609	0.0286492	10.9983	1.50066
B4GALNT2	12.9164	17.186	12.0694	16.1116	11.3399	9.55738	10.5487	-0.455878	0.1808	0.269436	14.5708	10.482
B4GALNT3	22.6037	32.3501	307.368	317.837	376.484	682.821	542.671	2.52386	4.83151e-79	3.20654e-77	170.04	533.992
B4GALNT4	41.9783	62.6782	107.016	130.357	73.7092	121.06	111.347	0.351081	0.0135226	0.0285815	85.5074	102.039
B4GALT1	8512.72	5698.66	7647.19	8068.23	9180.76	9271.72	8354.55	0.251108	0.0896424	0.150111	7481.7	8935.68
B4GALT1-AS1	6.45821	3.03282	3.21852	5.12641	10.2059	7.43351	7.03245	0.864543	0.0780009	0.133295	4.45899	8.22395
B4GALT2	147.731	178.936	147.247	167.707	130.409	276.102	194.564	0.290788	0.00834166	0.0185369	160.405	200.358
B4GALT3	368.118	294.183	251.044	276.094	206.386	296.279	257.856	-0.230934	0.0394813	0.0739959	297.36	253.507
B4GALT4	800.01	615.662	1342.93	1283.07	876.572	835.739	906.014	-0.154954	0.120765	0.193222	1010.42	872.775
B4GALT4-AS1	4.84366	11.1203	21.725	22.7027	10.2059	5.30965	10.5487	-0.71622	0.0984958	0.16233	15.0979	8.68807
B4GALT5	1206.88	943.206	765.202	768.961	1585.31	1830.77	1707.71	0.913303	7.43172e-13	5.15727e-12	921.062	1707.93
B4GALT6	894.462	775.39	253.458	212.38	125.873	91.326	109.003	-2.02619	2.06198e-59	8.65129e-58	533.922	108.734
B4GALT7	54.0875	57.6235	60.3472	77.6284	37.4216	80.7067	48.0551	-0.239432	0.170228	0.256149	62.4217	55.3945
B4GAT1	221.194	226.45	148.856	127.428	83.9151	81.7687	86.7335	-1.05329	1.15512e-10	6.7897e-10	180.982	84.1391
B9D1	21.7965	23.2516	11.2648	22.7027	18.1438	21.2386	11.7207	-0.19936	0.537255	0.640677	19.7539	17.0344
B9D2	11.3019	6.06564	5.6324	7.32344	3.40196	5.30965	9.3766	-0.360256	0.458837	0.566429	7.58083	6.0294
BAALC	1.61455	1.01094	8.04629	8.05578	6.80392	2.12386	0	0.098168	0.88824	0.923193	4.68189	2.97593
BAALC-AS1	0	4.04376	1.60926	4.39406	2.26797	0	0	-1.68398	0.152768	0.234774	2.51177	0.755992
BAAT	8.88004	5.0547	4.02314	3.66172	12.4739	5.30965	5.86037	0.597162	0.208753	0.302882	5.4049	7.8813
BABAM1	300.307	310.358	261.504	299.529	257.415	334.508	295.363	0.0115513	0.895676	0.92791	292.924	295.762
BACE1	447.231	435.715	495.651	503.853	441.121	430.082	405.538	-0.14356	0.0382807	0.0720194	470.612	425.58
BACE1-AS	9.68731	10.1094	12.0694	16.1116	4.53595	10.6193	5.86037	-0.749537	0.085549	0.144156	11.9944	7.00521
BACE2	2395.99	1935.95	1951.22	1893.84	1492.33	1723.51	1595.19	-0.347063	0.00456523	0.0107164	2044.25	1603.68
BACH1	1502.34	1967.29	3735.09	3650	10742.3	8406.24	9831.36	1.91436	4.38471e-181	1.29073e-178	2713.68	9659.96
BACH1-IT2	40.3638	35.3829	22.5296	24.1673	56.6994	41.4153	45.7109	0.677878	0.0117259	0.025151	30.6109	47.9419
BACH2	9.68731	17.186	37.0129	31.4908	32.8856	21.2386	26.9577	0.331788	0.225299	0.32248	23.8442	27.0273
BAD	12.1091	11.1203	8.04629	15.3792	4.53595	10.6193	3.51622	-0.932409	0.0313144	0.0603314	11.6637	6.22383
BAG1	318.067	374.048	706.464	791.664	703.072	608.486	719.654	0.401701	5.69263e-09	2.90456e-08	547.561	677.071
BAG2	205.855	161.75	37.8176	37.3495	43.0915	31.8579	36.3343	-1.14997	3.18311e-09	1.667e-08	110.693	37.0946
BAG3	1045.42	768.314	1026.71	1173.21	1229.24	1605.64	1377.19	0.479638	4.70281e-06	1.75201e-05	1003.41	1404.02
BAG4	695.065	623.749	660.6	699.388	757.504	596.805	693.868	0.0164738	0.806696	0.863064	669.701	682.726
BAG5	1180.24	1130.23	1441.89	1430.27	1883.55	1596.08	1783.9	0.437487	3.84432e-19	3.95061e-18	1295.66	1754.51
BAG6	874.28	802.686	1075.79	1235.46	860.696	1227.59	1065.42	0.0793075	0.26192	0.364546	997.055	1051.23
BAHCC1	53.2802	59.6454	67.5888	78.3608	58.9673	62.6539	53.9154	-0.139319	0.434828	0.543751	64.7188	58.5122
BAHD1	126.742	175.903	317.024	311.978	233.601	322.827	298.879	0.383858	2.35473e-05	8.00896e-05	232.912	285.102
BAIAP2	123.513	151.641	336.335	350.06	197.314	301.588	253.168	0.177981	0.0475865	0.0870328	240.387	250.69
BAIAP2-AS1	30.6765	48.5251	97.3601	122.301	62.3693	78.5829	85.5615	0.14663	0.329773	0.437812	74.7158	75.5045
BAIAP2L1	963.887	909.845	1935.94	1930.46	1919.84	1701.21	1837.81	0.421733	1.39571e-10	8.15662e-10	1435.03	1819.62
BAIAP2L2	0	1.01094	5.6324	0.732344	0	1.06193	3.51622	-0.133744	0.913566	0.941473	1.84392	1.52605
BAIAP3	2.42183	2.02188	4.82777	3.66172	1.13399	0	3.51622	-1.08922	0.204453	0.297969	3.2333	1.55007
BAK1	108.982	144.564	135.178	150.13	232.467	424.772	283.642	1.20303	6.27741e-26	8.60128e-25	134.714	313.627
BAMBI	89.6076	42.4594	92.5323	71.0374	49.8954	28.6721	49.2271	-0.818568	0.000566998	0.0015653	73.9092	42.5982
BANCR	3.2291	1.01094	0	0	62.3693	48.8488	63.292	6.47967	1.38822e-16	1.22576e-15	1.06001	58.1701
BANF1	166.299	140.521	84.486	106.19	85.0491	128.494	99.6264	-0.214474	0.129843	0.205406	124.374	104.39
BANK1	27.4474	15.1641	4.82777	10.2528	11.3399	5.30965	9.3766	-0.634064	0.104678	0.171171	14.423	8.67538
BANP	63.7748	60.6564	78.8536	85.6842	79.3791	88.1402	89.0777	0.242966	0.0851589	0.143631	72.2423	85.5324
BAP1	590.926	814.817	640.485	769.693	503.49	808.129	669.255	-0.100453	0.126885	0.201517	703.98	660.291
BARD1	910.607	805.719	407.947	371.298	356.072	280.35	301.223	-0.894147	2.69257e-23	3.32041e-22	623.893	312.548
BARX2	11.3019	16.175	109.43	106.19	23.8137	29.7341	28.1298	-0.487198	0.0434559	0.0804293	60.7741	27.2259
BASP1	499.704	536.809	634.047	705.979	675.856	618.044	664.566	0.139669	0.116424	0.187229	594.135	652.822
BATF	0	0	0	0	3.40196	6.37158	4.6883	4.94108	5.87478e-05	0.000189135	0	4.82062
BATF2	0.807276	1.01094	0.804629	0	420.709	761.404	494.616	9.7987	2.83424e-30	4.63095e-29	0.655711	558.91
BAX	109.79	144.564	102.188	129.625	88.451	147.608	110.175	-0.0817865	0.519436	0.62411	121.542	115.411
BAZ1A	5803.51	3274.43	4987.09	4799.05	7585.24	6283.44	6969.16	0.557517	5.5029e-08	2.55296e-07	4716.02	6945.95
BAZ1B	2918.3	3038.88	2523.32	2568.33	3019.81	2428.64	2852.83	-0.000474918	0.992705	0.996144	2762.21	2767.09
BAZ2A	1247.24	1667.04	2375.26	2508.28	3270.42	3426.85	3410.74	0.838639	4.8543e-71	2.69288e-69	1949.46	3369.34
BAZ2B	2364.51	2326.17	4497.87	4363.3	4190.08	2958.54	3939.34	0.170089	0.00138155	0.00357605	3387.97	3695.99
BBC3	0.807276	1.01094	0.804629	5.12641	2.26797	5.30965	3.51622	0.831945	0.217903	0.313787	1.93731	3.69795
BBIP1	113.019	105.138	102.992	93.74	81.6471	75.3971	70.3245	-0.450742	0.00388072	0.00922948	103.722	75.7896
BBOX1	2.42183	4.04376	156.098	161.116	158.758	145.484	160.574	2.65009	1.07609e-31	1.85105e-30	80.9198	154.939
BBOX1-AS1	7.26548	4.04376	3.21852	5.12641	2.26797	6.37158	3.51622	-0.264872	0.647851	0.737796	4.91354	4.05193
BBS1	120.284	91.9955	102.992	106.922	52.1634	50.9727	56.2596	-1.00331	2.14771e-09	1.14279e-08	105.549	53.1319
BBS10	652.279	390.223	442.546	457.715	517.098	364.242	421.947	-0.175278	0.173473	0.260323	485.691	434.429
BBS12	41.1711	50.547	91.7277	100.331	97.5229	69.0255	76.1849	0.266879	0.0956112	0.158291	70.9442	80.9111
BBS2	498.897	571.181	937.393	900.783	638.435	489.55	635.265	-0.272897	0.000366523	0.0010462	727.063	587.75
BBS4	243.797	220.385	222.078	166.242	149.686	104.069	134.789	-0.72042	1.14444e-08	5.67122e-08	213.125	129.515
BBS5	72.6548	80.8751	70.0027	68.108	40.8235	33.9818	32.8181	-1.02097	1.53231e-07	6.76493e-07	72.9102	35.8745
BBS7	732.199	557.027	416.798	370.566	394.628	265.483	285.986	-0.68876	3.17262e-16	2.72872e-15	519.148	315.366
BBS9	146.924	175.903	161.73	142.807	86.183	69.0255	99.6264	-0.88963	3.555e-10	2.01123e-09	156.841	84.945
BBX	2486.41	2636.53	3441.4	3453.73	6905.98	5351.07	6001.02	1.01845	1.46336e-81	1.03119e-79	3004.52	6086.03
BCAM	64.5821	107.16	225.296	234.35	153.088	429.02	248.48	0.929464	6.14327e-10	3.41832e-09	157.847	276.863
BCAN	4.03638	7.07657	0.804629	2.19703	1.13399	0	1.17207	-1.89556	0.115869	0.1865	3.52865	0.768687
BCAP29	5289.27	2808.39	1264.07	1192.99	2324.67	1972.01	1834.3	-0.112562	0.539203	0.642069	2638.68	2043.66
BCAP31	3066.03	2820.52	2033.3	2184.58	2106.95	3026.5	2187.09	-0.0429057	0.780172	0.842839	2526.11	2440.18
BCAR1	101.717	153.663	83.6814	111.316	78.2451	216.634	128.928	0.274926	0.0537354	0.096547	112.594	141.269
BCAR3	988.106	1026.1	1642.25	1809.62	3060.63	3506.49	3490.44	1.33886	3.39282e-90	2.80192e-88	1366.52	3352.52
BCAS1	0	1.01094	52.3009	57.8552	13.6078	21.2386	36.3343	1.89678	3.7233e-05	0.000123643	27.7917	23.7269
BCAS2	555.406	359.894	258.286	259.25	329.99	276.102	304.739	-0.185976	0.109158	0.177074	358.209	303.611
BCAS3	140.466	157.707	180.237	202.127	176.902	202.829	181.672	0.148633	0.20408	0.297617	170.134	187.134
BCAS4	15.3382	13.1422	16.8972	18.3086	6.80392	14.867	9.3766	-0.634556	0.0788313	0.134525	15.9216	10.3492
BCAT1	850.062	707.657	711.292	608.578	1223.57	1175.56	1345.54	0.80036	7.25653e-13	5.04337e-12	719.397	1248.22
BCAT2	76.6912	67.7329	28.162	45.4053	12.4739	28.6721	26.9577	-1.24198	1.99311e-07	8.67547e-07	54.4979	22.7012
BCCIP	1072.87	735.964	341.967	407.916	559.056	478.931	494.616	-0.186867	0.0515309	0.0932102	639.679	510.867
BCDIN3D	55.702	37.4048	30.5759	43.2083	34.0196	33.9818	42.1947	-0.189015	0.432392	0.541224	41.7227	36.732
BCDIN3D-AS1	23.411	18.1969	8.04629	13.1822	3.40196	6.37158	7.03245	-1.42114	0.00267446	0.00654926	15.7091	5.602
BCHE	6.45821	14.1531	4.02314	2.92938	5.66994	1.06193	3.51622	-0.827304	0.190499	0.28134	6.89097	3.41603
BCKDHA	30.6765	36.3938	59.5425	73.9667	48.7615	93.4499	72.6686	0.586935	0.000799625	0.00215345	50.1449	71.6267
BCKDHB	205.855	208.253	120.694	107.655	51.0294	60.53	57.4317	-1.44631	2.41012e-23	2.97613e-22	160.614	56.3304
BCKDK	87.1858	138.499	114.257	109.119	70.3072	143.361	123.068	-0.00690746	0.959556	0.972721	112.265	112.245
BCL10	997.793	896.703	1079.01	1149.78	1855.2	1366.7	1599.88	0.627316	5.82888e-22	6.77598e-21	1030.82	1607.26
BCL11A	234.917	317.435	469.099	465.771	458.131	307.96	394.989	0.0907608	0.371162	0.47992	371.805	387.027
BCL11B	305.15	410.441	984.061	933.738	1055.74	851.668	1038.46	0.730246	4.83137e-18	4.65316e-17	658.348	981.956
BCL2	46.822	108.17	52.3009	62.9816	28.3497	22.3005	31.646	-1.2817	3.02231e-06	1.1564e-05	67.5687	27.4321
BCL2A1	33.0983	14.1531	8.85092	5.85875	63.5033	37.1676	48.0551	1.9876	1.55095e-10	9.02808e-10	15.4903	49.5753
BCL2L1	142.081	154.674	288.862	267.306	393.494	542.647	515.713	1.24933	2.97908e-39	6.83055e-38	213.23	483.951
BCL2L10	1.61455	3.03282	1.60926	2.92938	1.13399	1.06193	0	-1.6047	0.158891	0.242326	2.2965	0.731973
BCL2L11	102.524	136.477	119.085	142.807	250.611	165.661	219.178	0.747159	3.32729e-08	1.57404e-07	125.223	211.817
BCL2L12	64.5821	60.6564	49.0824	32.2231	64.6373	74.3351	60.9479	0.423869	0.0235103	0.0469153	51.636	66.6401
BCL2L13	503.74	447.846	469.099	552.92	627.095	665.831	560.252	0.322999	0.000492121	0.00137398	493.401	617.726
BCL2L14	8.07276	7.07657	5.6324	8.05578	57.8334	47.7869	32.8181	2.67665	4.49303e-16	3.83546e-15	7.20938	46.1461
BCL2L15	14.531	8.08751	4.82777	7.32344	3.40196	9.55738	7.03245	-0.33102	0.49574	0.601859	8.69242	6.66393
BCL2L2	493.246	494.349	577.723	631.28	610.085	611.672	605.963	0.155259	0.0453272	0.0834022	549.15	609.24
BCL3	8.88004	16.175	18.5065	12.4498	14.7418	62.6539	38.6785	1.44218	2.0474e-06	7.99468e-06	14.0028	38.6914
BCL6	72.6548	145.575	405.533	433.548	588.539	726.361	709.105	1.69471	1.47573e-59	6.24909e-58	264.328	674.668
BCL7A	201.012	242.625	370.934	459.18	412.771	505.479	445.388	0.588683	1.15478e-14	9.04931e-14	318.438	454.546
BCL7B	104.946	116.258	91.7277	136.216	184.84	254.863	160.574	0.833825	2.4111e-10	1.38337e-09	112.287	200.093
BCL7C	7.26548	12.1313	24.1389	23.435	10.2059	22.3005	11.7207	-0.123812	0.701184	0.78204	16.7427	14.7424
BCL9	94.4513	182.98	142.419	160.383	117.935	110.441	90.2498	-0.430585	0.00798252	0.0177952	145.058	106.208
BCL9L	184.059	346.752	397.487	432.083	343.598	630.787	462.97	0.524221	6.7778e-05	0.000216073	340.095	479.118
BCLAF1	7169.42	5009.2	5786.89	5589.98	7761.01	5334.08	6573	0.139234	0.0312885	0.0603069	5888.87	6556.03
BCO2	16.1455	20.2188	43.45	28.5614	22.6797	12.7432	16.409	-0.608349	0.0319225	0.061354	27.0939	17.2773
BCOR	399.602	669.242	572.091	586.607	657.713	784.767	753.644	0.403445	1.50458e-05	5.2535e-05	556.885	732.041
BCORL1	32.291	97.0502	53.1055	57.8552	75.9772	54.1585	51.5713	0.0788861	0.735692	0.80896	60.0755	60.569
BCORP1	0	0	0	0	0	0	0	0	1	1	0	0
BCR	453.689	721.811	1124.07	1302.11	1207.7	1896.61	1412.35	0.830885	1.29385e-37	2.7716e-36	900.418	1505.55
BCS1L	351.972	321.479	221.273	246.068	225.663	253.801	264.889	-0.171064	0.118482	0.190103	285.198	248.118
BCYRN1	0.807276	1.01094	0.804629	0.732344	2.26797	2.12386	0	0.841888	0.506178	0.611797	0.838797	1.46395
BDH1	92.0295	98.0611	189.088	199.198	234.735	281.412	281.298	0.96309	1.04978e-18	1.04754e-17	144.594	265.815
BDH2	185.673	213.308	231.733	229.956	187.108	132.741	162.918	-0.423628	3.75447e-05	0.000124632	215.168	160.923
BDKRB1	16.9528	13.1422	12.8741	15.3792	23.8137	27.6102	18.7532	0.670314	0.0243619	0.0484609	14.5871	23.3924
BDKRB2	326.139	325.522	184.26	194.071	540.912	709.37	523.918	1.25279	5.47906e-41	1.34587e-39	257.498	591.4
BDNF	34.7129	30.3282	31.3805	41.7436	51.0294	29.7341	50.3992	0.313624	0.127165	0.201833	34.5413	43.7209
BDNF-AS	12.1091	6.06564	17.7018	16.8439	20.4118	11.6812	10.5487	0.106348	0.742131	0.814183	13.1801	14.2139
BDP1	3120.12	3321.95	3951.53	3568.71	4530.28	3129.51	4234.71	0.164795	0.0104673	0.0227319	3490.58	3964.83
BEAN1	0	3.03282	7.24166	11.7175	2.26797	1.06193	3.51622	-0.80879	0.264892	0.367814	5.49799	2.28204
BEAN1-AS1	0	1.01094	0.804629	1.46469	1.13399	1.06193	0	0.1942	0.88898	0.923656	0.820064	0.731973
BECN1	343.9	368.993	426.453	456.25	486.481	491.674	513.369	0.324228	6.32457e-07	2.62459e-06	398.899	497.174
BEGAIN	2.42183	1.01094	1.60926	1.46469	2.26797	3.18579	5.86037	1.20509	0.157274	0.240282	1.62668	3.77138
BEND3	163.877	170.849	78.049	87.1489	73.7092	46.7249	60.9479	-0.941895	7.52218e-08	3.44424e-07	124.981	60.4607
BEND3P3	43.5929	109.181	200.353	224.097	139.48	156.104	142.993	0.195027	0.214918	0.310297	144.306	146.192
BEND4	0	2.02188	0	0.732344	0	0	1.17207	-0.575779	0.72204	0.797989	0.688556	0.390692
BEND5	0.807276	4.04376	0	0.732344	0	0	0	-2.15356	0.135662	0.212895	1.39584	0
BEND6	4.84366	8.08751	5.6324	5.12641	4.53595	8.49545	10.5487	0.428394	0.436849	0.545717	5.92249	7.86002
BEND7	51.6657	68.7439	89.3138	71.7697	74.8432	79.6448	80.8732	0.187222	0.224494	0.321629	70.3733	78.4537
BEST1	12.1091	20.2188	22.5296	11.7175	15.8758	15.929	18.7532	0.0442429	0.887875	0.922866	16.6438	16.8527
BEST2	5.65093	1.01094	3.21852	6.59109	1.13399	2.12386	2.34415	-1.2054	0.119695	0.191779	4.11787	1.86733
BEST3	0.807276	1.01094	0	0	1.13399	7.43351	2.34415	3.22355	0.0144113	0.030295	0.454554	3.63722
BEST4	4.03638	5.0547	0.804629	2.92938	1.13399	1.06193	0	-1.97084	0.0912393	0.152213	3.20627	0.731973
BET1	188.095	149.619	158.512	144.272	171.232	169.909	166.435	0.0785777	0.458976	0.566534	160.124	169.192
BET1L	90.4149	143.553	135.178	172.101	104.327	208.138	146.509	0.189266	0.107882	0.175487	135.312	152.992
BEX2	10.4946	11.1203	14.4833	12.4498	17.0098	16.9909	16.409	0.462649	0.15233	0.234219	12.137	16.8032
BEX4	130.779	129.4	126.327	98.8664	61.2353	49.9107	39.8505	-1.26015	9.976e-14	7.37432e-13	121.343	50.3322
BEX5	6.45821	3.03282	1.60926	0.732344	1.13399	3.18579	1.17207	-0.358138	0.685914	0.769241	2.95816	1.83062
BFAR	2160.27	1406.22	983.256	958.638	1238.31	1374.14	1114.64	-0.0705447	0.586061	0.683813	1377.1	1242.37
BFSP1	32.291	27.2954	61.1518	68.108	51.0294	48.8488	62.12	0.273429	0.142626	0.22184	47.2115	53.9994
BHLHB9	71.0403	60.6564	57.9333	69.5727	49.8954	35.0437	52.7434	-0.514113	0.00305003	0.00741226	64.8006	45.8942
BHLHE40	1785.69	1753.98	4564.66	4907.44	7194.02	8392.44	7722.8	1.41015	2.76134e-160	6.22187e-158	3252.94	7769.75
BHLHE40-AS1	4.84366	6.06564	3.21852	5.12641	2.26797	4.24772	8.20452	0.0328164	0.953783	0.968913	4.81355	4.90674
BHLHE41	0	8.08751	0	0.732344	0	0	0	-2.963	0.0243941	0.0485131	2.20496	0
BHMT	0.807276	0	3.21852	1.46469	3.40196	3.18579	1.17207	1.28573	0.182784	0.271905	1.37262	2.58661
BHMT2	0	0	0	0	0	1.06193	0	1.38153	0.412398	0.521577	0	0.353977
BICC1	180.023	132.433	123.108	108.387	170.098	118.936	135.961	0.0641475	0.609304	0.704849	135.988	141.665
BICD1	96.8731	123.335	92.5323	87.1489	87.317	75.3971	44.5388	-0.512315	0.00723735	0.0162992	99.9722	69.0843
BICD2	1077.71	1393.07	5305.72	5532.13	4825.12	5116.38	5214.56	0.9549	1.50948e-93	1.34388e-91	3327.16	5052.02
BID	168.721	127.378	107.82	117.175	83.9151	93.4499	75.0128	-0.616084	1.99287e-05	6.84583e-05	130.274	84.1259
BIK	30.6765	33.361	17.7018	11.7175	11.3399	18.0528	18.7532	-0.434726	0.137666	0.215373	23.3642	16.0486
BIN1	49.2438	61.6673	43.45	68.108	41.9575	98.7595	57.4317	0.20504	0.241334	0.341021	55.6173	66.0496
BIN2	0.807276	1.01094	3.21852	0.732344	0	1.06193	0	-1.71118	0.234741	0.333457	1.44227	0.353977
BIN3	144.502	117.269	171.386	213.844	176.902	281.412	248.48	0.544289	5.77396e-07	2.40595e-06	161.75	235.598
BIN3-IT1	28.2547	26.2844	20.9203	24.1673	31.7516	19.1148	42.1947	0.312788	0.206111	0.299836	24.9067	31.0204
BIRC2	1591.95	1530.56	1692.13	1575.27	2646.73	2018.73	2353.53	0.534851	4.53325e-17	4.15135e-16	1597.48	2339.66
BIRC3	62.1602	64.7001	72.4166	77.6284	105.461	71.1494	107.831	0.436886	0.00362524	0.00868183	69.2263	94.8137
BIRC5	493.246	418.529	12.8741	16.8439	4.53595	3.18579	4.6883	-4.22576	3.5056e-18	3.40323e-17	235.373	4.13668
BIRC6	9307.89	9174.27	10629.1	9591.51	10904.4	8034.57	9819.64	-0.0264769	0.583651	0.681655	9675.7	9586.21
BIRC6-AS2	13.7237	9.09845	12.8741	8.05578	19.2778	14.867	7.03245	0.336147	0.360307	0.469376	10.938	13.7258
BISPR	0.807276	0	1.60926	0	14.7418	6.37158	3.51622	3.71194	4.86816e-05	0.000158659	0.604133	8.20988
BIVM	249.448	241.614	186.674	192.606	182.572	139.113	157.058	-0.442142	1.24385e-05	4.40667e-05	217.586	159.581
BLACAT1	20.9892	25.2735	63.5657	54.9258	55.5654	60.53	67.9803	0.687017	0.000195055	0.000581502	41.1885	61.3586
BLCAP	1713.04	1618.51	969.578	1009.9	1168.01	1392.19	1153.32	-0.049728	0.58888	0.686355	1327.76	1237.84
BLID	104.139	98.0611	5.6324	7.32344	10.2059	8.49545	5.86037	-1.71324	5.93129e-05	0.000190786	53.7889	8.18724
BLM	1122.11	926.02	286.448	245.335	107.729	55.2204	70.3245	-2.7456	7.30434e-62	3.34114e-60	644.979	77.7579
BLMH	703.945	637.903	236.561	255.588	199.582	185.838	184.016	-1.10007	3.13393e-27	4.53228e-26	458.499	189.812
BLNK	7.26548	21.2297	202.766	181.621	323.186	295.217	356.311	2.4745	7.45221e-41	1.81832e-39	103.221	324.905
BLOC1S1	15.3382	36.3938	28.9666	41.7436	13.6078	38.2295	35.1622	-0.0763334	0.769628	0.834808	30.6106	28.9999
BLOC1S2	378.612	444.813	602.667	542.667	589.673	502.293	512.197	0.13034	0.236241	0.335118	492.19	534.721
BLOC1S3	29.8692	30.3282	78.8536	80.5578	65.7713	92.388	90.2498	0.772466	4.55131e-06	1.69869e-05	54.9022	82.803
BLOC1S4	46.0147	57.6235	45.8638	48.3347	44.2255	52.0346	55.0875	0.0381329	0.830878	0.882418	49.4592	50.4492
BLOC1S5	2.42183	6.06564	0.804629	2.19703	0	1.06193	0	-2.63285	0.0918081	0.153008	2.87228	0.353977
BLOC1S6	669.232	704.625	656.577	655.448	597.611	484.24	541.499	-0.319673	3.29072e-06	1.25227e-05	671.47	541.117
BLVRA	329.369	238.582	263.918	273.897	290.301	335.57	281.298	0.128601	0.236558	0.335516	276.441	302.39
BLVRB	25.0256	39.4266	65.1749	74.6991	62.3693	112.565	72.6686	0.786813	9.53982e-06	3.42334e-05	51.0815	82.5342
BLZF1	828.265	534.787	1106.36	1037	2301.99	1618.38	2005.42	1.18321	3.50218e-42	9.09222e-41	876.604	1975.27
BMF	1.61455	8.08751	56.324	44.673	9.0719	19.1148	12.8928	-0.334709	0.311514	0.418274	27.6748	13.6932
BMI1	0	0	0	2.92938	0	0	3.51622	1.019	0.480241	0.587222	0.732344	1.17207
BMP1	729.777	777.412	1071.77	1177.61	665.651	1468.65	1026.74	0.137136	0.064054	0.112463	939.141	1053.68
BMP2	103.331	76.8314	422.43	408.648	824.409	646.716	750.128	1.90565	1.04407e-38	2.32381e-37	252.81	740.418
BMP2K	706.366	660.143	1262.46	1195.92	1397.07	1079.98	1383.05	0.470903	2.47247e-16	2.13559e-15	956.222	1286.7
BMP3	1.61455	4.04376	2.41389	3.66172	2.26797	0	3.51622	-0.718744	0.417139	0.526065	2.93348	1.92807
BMP4	72.6548	64.7001	14.4833	8.78813	4.53595	4.24772	2.34415	-2.97528	1.99057e-09	1.06196e-08	40.1566	3.70927
BMP6	14.531	18.1969	258.286	235.815	161.026	186.9	205.113	1.51693	5.12962e-12	3.36765e-11	131.707	184.346
BMP7	0.807276	0	0.804629	0	1.13399	1.06193	1.17207	1.52109	0.247914	0.3484	0.402976	1.12266
BMP8A	53.2802	62.6782	66.7842	54.9258	51.0294	28.6721	43.3668	-0.524483	0.0185801	0.0380761	59.4171	41.0228
BMP8B	11.3019	9.09845	7.24166	3.66172	4.53595	2.12386	4.6883	-0.951509	0.0927793	0.154387	7.82592	3.7827
BMPER	133.201	111.203	126.327	126.695	23.8137	33.9818	35.1622	-2.01681	1.96719e-18	1.93444e-17	124.357	30.9859
BMPR1A	1161.67	608.585	661.405	597.593	655.445	525.656	588.382	-0.339484	0.00917591	0.0201941	757.313	589.827
BMPR1B	727.356	527.71	810.261	735.273	690.598	624.415	657.534	-0.0890598	0.369969	0.478683	700.15	657.516
BMPR1B-AS1	2.42183	1.01094	3.21852	1.46469	5.66994	3.18579	1.17207	0.661372	0.410411	0.519807	2.02899	3.3426
BMPR2	3937.08	3633.32	6645.43	6237.37	4726.46	3397.12	3947.55	-0.316884	3.80785e-05	0.000126289	5113.3	4023.71
BMS1	3567.35	2495	2132.27	2051.3	3039.09	2481.73	2643.03	0.112788	0.13561	0.212851	2561.48	2721.28
BMS1P20	562.671	488.284	413.579	385.213	586.271	455.568	498.132	0.159323	0.0187669	0.0384115	462.437	513.324
BMS1P21	14.531	10.1094	0	10.2528	9.0719	4.24772	2.34415	-0.724352	0.141793	0.220714	8.72329	5.22126
BMS1P4	303.536	305.304	168.972	197	240.405	167.785	185.188	-0.265618	0.0332126	0.0635858	243.703	197.793
BMS1P5	15.3382	11.1203	10.4602	10.9852	3.40196	2.12386	3.51622	-2.00793	0.000433815	0.00122411	11.976	3.01402
BMX	3.2291	1.01094	2.41389	1.46469	10.2059	4.24772	9.3766	1.96903	0.0010365	0.00274083	2.02965	7.9434
BNC1	2466.23	3454.38	5624.36	5907.09	10026.7	9243.04	9710.64	1.21823	8.2607e-67	4.27099e-65	4363.01	9660.13
BNC2	9.68731	5.0547	3.21852	2.19703	0	3.18579	2.34415	-1.16086	0.145809	0.225944	5.03939	1.84331
BNIP1	78.3058	52.5688	57.9333	49.7994	73.7092	61.592	57.4317	0.109316	0.551834	0.653783	59.6518	64.2443
BNIP2	2125.56	1572.01	2013.99	1930.46	2096.74	1712.89	1981.98	0.00610567	0.935054	0.95588	1910.5	1930.54
BNIP3	795.974	1025.09	717.729	719.894	1332.44	1280.69	1172.07	0.637831	9.97288e-10	5.44629e-09	814.672	1261.73
BNIP3L	764.49	724.843	1488.56	1436.13	1737.27	1297.68	1615.12	0.549115	7.67934e-16	6.47072e-15	1103.51	1550.02
BNIPL	8.07276	24.2625	711.292	714.768	424.111	385.481	534.466	1.98914	2.43084e-65	1.20231e-63	364.599	448.019
BOC	20.1819	24.2625	21.725	24.8997	6.80392	12.7432	19.9253	-0.805559	0.00773576	0.0172915	22.7673	13.1575
BOD1	230.881	255.768	193.916	219.703	222.262	208.138	184.016	-0.126987	0.265223	0.368161	225.067	204.805
BOD1L1	3117.7	3142	4550.98	4206.58	4932.85	3558.53	4490.22	0.205302	0.0011057	0.00291285	3754.32	4327.2
BOK	65.3894	113.225	159.316	161.116	92.987	201.767	172.295	0.355799	0.00349387	0.00839366	124.762	155.683
BOLA1	22.6037	31.3391	33.7944	24.1673	13.6078	26.5483	17.5811	-0.514896	0.064593	0.113256	27.9761	19.2457
BOLA3	75.0767	116.258	51.4962	68.108	111.131	106.193	91.4218	0.453829	0.0136089	0.0287439	77.7347	102.915
BOLA3-AS1	71.8476	78.8533	41.0361	36.6172	23.8137	38.2295	36.3343	-0.720388	0.00254827	0.00626883	57.0885	32.7925
BOLL	2.42183	9.09845	1.60926	0	4.53595	2.12386	0	-0.00601548	0.99487	0.997658	3.28238	2.21994
BOP1	40.3638	38.4157	30.5759	40.2789	20.4118	65.8397	41.0226	0.0850453	0.705961	0.785497	37.4086	42.4247
BORA	409.289	305.304	93.3369	76.8961	114.533	76.459	101.971	-0.84488	4.23905e-12	2.79504e-11	221.206	97.6541
BPGM	582.046	424.594	1247.98	1219.35	2528.79	2261.91	2331.26	1.57276	5.12024e-42	1.31805e-40	868.493	2373.99
BPHL	96.8731	75.8204	70.0027	76.1638	55.5654	79.6448	72.6686	-0.201387	0.223321	0.320301	79.715	69.2929
BPIFC	0.807276	0	12.8741	10.2528	13.6078	12.7432	14.0649	2.85769	2.05362e-05	7.04125e-05	5.98354	13.472
BPNT1	413.325	245.658	288.862	289.276	356.072	356.809	352.795	0.202011	0.107442	0.174911	309.28	355.225
BPTF	2147.35	2489.94	3673.94	3567.25	3211.45	2420.14	2927.84	-0.0396567	0.522565	0.626879	2969.62	2853.15
BRAF	222.808	243.636	338.749	314.908	322.052	244.244	249.652	-0.0319897	0.718121	0.795341	280.025	271.983
BRAP	439.158	382.135	493.237	470.165	622.559	518.222	584.865	0.361824	2.67636e-06	1.02943e-05	446.174	575.216
BRAT1	37.1347	52.5688	38.6222	46.87	13.6078	52.0346	30.4739	-0.50465	0.017056	0.0352415	43.7989	32.0388
BRCA1	2242.61	1979.42	667.842	582.213	244.941	145.484	134.789	-2.73454	9.22503e-59	3.80919e-57	1368.02	175.071
BRCA2	2332.22	2739.65	575.31	403.521	254.013	159.29	202.769	-2.47035	1.93487e-60	8.42801e-59	1512.67	205.357
BRCAT54	0	1.01094	23.3342	27.8291	17.0098	8.49545	8.20452	0.814081	0.0589793	0.10462	13.0436	11.2366
BRCC3	449.653	334.621	270.355	254.856	263.085	227.253	259.029	-0.364775	0.000172286	0.000517681	327.371	249.789
BRD1	353.587	416.507	567.263	591.001	613.487	587.248	703.245	0.430549	4.27197e-07	1.80106e-06	482.09	634.66
BRD2	2819.81	2833.66	2569.18	2656.94	3142.28	2780.13	3048.57	0.140085	0.0139046	0.0293109	2719.9	2990.33
BRD3	131.586	187.024	315.414	316.373	192.778	173.095	165.263	-0.338487	0.00229584	0.00570008	237.599	177.045
BRD4	262.365	355.851	307.368	286.346	336.794	383.357	386.785	0.29264	0.020172	0.0410067	302.982	368.979
BRD7	669.232	735.964	1095.9	1162.23	1469.65	1278.56	1429.93	0.634872	3.19278e-30	5.20745e-29	915.832	1392.71
BRD7P3	33.0983	40.4376	8.04629	10.2528	12.4739	3.18579	8.20452	-1.1952	0.00294587	0.00717633	22.9587	7.95473
BRD8	1167.32	937.141	605.081	616.634	488.749	434.33	526.262	-0.729586	2.04328e-21	2.31771e-20	831.544	483.113
BRD9	670.039	655.089	550.366	585.875	674.722	700.874	690.352	0.169377	0.0143334	0.0301452	615.342	688.65
BRE	230.881	204.21	158.512	140.61	196.18	142.299	130.1	-0.221512	0.0874681	0.146996	183.553	156.193
BRE-AS1	4.84366	3.03282	1.60926	2.92938	0	2.12386	1.17207	-1.46394	0.13312	0.209536	3.10378	1.09865
BREA2	1.61455	3.03282	4.02314	5.85875	1.13399	4.24772	2.34415	-0.428277	0.545811	0.648413	3.63232	2.57529
BRF1	104.946	126.367	110.234	150.13	85.0491	147.608	127.756	-0.0446919	0.73019	0.804898	122.919	120.138
BRF2	121.899	94.0173	81.2675	90.0783	97.5229	118.936	79.7011	0.0317858	0.858752	0.902515	96.8155	98.7201
BRI3	35.5201	52.5688	88.5092	101.796	89.585	125.308	97.2822	0.651268	0.000389799	0.00110744	69.5985	104.058
BRI3BP	27.4474	30.3282	20.1157	13.1822	4.53595	7.43351	5.86037	-1.93947	5.16478e-06	1.91629e-05	22.7684	5.94328
BRICD5	1.61455	1.01094	1.60926	0	0	1.06193	0	-1.37588	0.303342	0.410066	1.05869	0.353977
BRINP1	0	1.01094	2.41389	0.732344	1.13399	1.06193	1.17207	0.548265	0.644138	0.734957	1.03929	1.12266
BRINP2	4.03638	1.01094	14.4833	13.9145	6.80392	8.49545	14.0649	0.756508	0.114658	0.184778	8.36129	9.78809
BRIP1	1684.78	1328.37	763.593	563.172	540.912	323.889	419.603	-1.2422	4.44782e-30	7.21574e-29	1084.98	428.135
BRIX1	1202.03	801.675	371.738	350.06	654.311	506.541	575.489	-0.0516586	0.557176	0.658743	681.377	578.78
BRK1	380.227	485.251	539.906	642.266	590.807	656.273	635.265	0.30895	0.00238112	0.00589659	511.912	627.448
BRMS1	139.659	173.882	132.764	157.454	132.677	247.43	179.327	0.284634	0.0222944	0.0447728	150.939	186.478
BRMS1L	222.808	198.144	131.154	131.822	138.346	108.317	100.798	-0.52978	7.52784e-06	2.74014e-05	170.982	115.821
BROX	1295.68	1053.4	1570.64	1455.9	1482.12	1248.83	1483.85	0.0638257	0.34049	0.449001	1343.9	1404.93
BRPF1	259.943	282.052	292.08	344.934	295.971	425.834	371.548	0.304167	0.000271376	0.000790439	294.752	364.451
BRPF3	170.335	225.439	180.237	181.621	192.778	239.996	218.006	0.203687	0.0552539	0.0988471	189.408	216.927
BRSK1	4.84366	1.01094	6.43703	6.59109	2.26797	1.06193	0	-2.09502	0.0272288	0.0534415	4.72068	1.10997
BRSK2	0	1.01094	1.60926	4.39406	1.13399	5.30965	1.17207	0.84446	0.294821	0.400833	1.75356	2.53857
BRWD1	2364.51	2702.24	5120.66	4535.41	4205.96	3036.06	3910.04	0.0633776	0.341641	0.450136	3680.7	3717.35
BRWD1-AS1	6.45821	1.01094	2.41389	5.12641	2.26797	0	0	-2.37702	0.0515652	0.093263	3.75236	0.755992
BRWD1-IT2	3.2291	0	0.804629	2.92938	1.13399	0	3.51622	-0.282307	0.771106	0.835955	1.74078	1.55007
BRWD3	875.894	1155.5	1562.59	1442.72	1806.44	1332.72	1549.48	0.320749	6.13929e-05	0.000196921	1259.18	1562.88
BSCL2	16.1455	12.1313	11.2648	8.78813	3.40196	2.12386	10.5487	-1.16523	0.0169065	0.0349565	12.0824	5.35817
BSDC1	392.336	430.66	741.868	764.567	637.301	775.209	713.794	0.346715	4.57551e-09	2.35498e-08	582.358	708.768
BSG	1541.09	1599.31	1074.18	1246.45	875.438	2042.09	1182.62	-0.0625404	0.666816	0.753425	1365.26	1366.72
BSN	12.9164	10.1094	10.4602	5.12641	1.13399	4.24772	1.17207	-2.13974	0.00273812	0.00669167	9.6531	2.18459
BSPRY	5.65093	6.06564	125.522	127.428	129.275	141.237	124.24	2.3631	1.13005e-28	1.73753e-27	66.1666	131.584
BST1	40.3638	33.361	5.6324	10.2528	10.2059	2.12386	4.6883	-1.62025	0.000242451	0.000711181	22.4025	5.67268
BST2	3.2291	2.02188	4.82777	2.92938	121.337	157.166	119.552	5.39577	6.56928e-40	1.54306e-38	3.25203	132.685
BTAF1	3078.95	2763.91	6270.47	6213.94	7836.99	5438.15	7238.73	0.647948	6.47397e-23	7.83531e-22	4581.82	6837.96
BTBD1	1005.87	1059.46	1275.34	1316.75	1796.24	1550.42	1649.11	0.515931	8.07004e-15	6.39541e-14	1164.36	1665.25
BTBD10	1149.56	994.764	1552.13	1515.22	1713.45	1445.29	1585.82	0.290368	1.73598e-05	6.01089e-05	1302.92	1581.52
BTBD11	263.172	242.625	814.284	758.708	1306.35	1143.7	1377.19	1.49251	1.91021e-54	6.82254e-53	519.697	1275.75
BTBD16	0.807276	3.03282	9.65555	3.66172	2.26797	1.06193	4.6883	-0.558458	0.420361	0.529396	4.28934	2.67274
BTBD18	25.0256	23.2516	34.599	17.5763	23.8137	23.3625	17.5811	-0.210665	0.447857	0.55646	25.1131	21.5858
BTBD19	29.8692	37.4048	31.3805	46.87	26.0817	41.4153	31.646	-0.15602	0.470832	0.578207	36.3811	33.0477
BTBD2	23.411	53.5798	30.5759	42.4759	20.4118	56.2823	45.7109	0.0805696	0.72296	0.798762	37.5107	40.8017
BTBD3	345.514	478.174	514.158	494.332	520.5	436.453	458.281	0.0481224	0.547848	0.650158	458.045	471.745
BTBD6	104.139	159.728	153.684	196.268	111.131	215.572	168.779	0.111816	0.332626	0.440901	153.455	165.16
BTBD7	804.854	1137.31	1762.94	1822.07	1271.2	979.1	1154.49	-0.229816	0.0133329	0.0282328	1381.79	1134.93
BTBD8	33.9056	37.4048	48.2777	38.8142	44.2255	37.1676	36.3343	0.00342702	0.9868	0.991908	39.6006	39.2425
BTBD9	175.986	178.936	445.764	433.548	376.484	352.561	437.184	0.449131	3.63567e-07	1.54493e-06	308.559	388.743
BTC	16.9528	6.06564	8.85092	6.59109	15.8758	20.1767	15.237	0.83084	0.013056	0.0276915	9.61511	17.0965
BTD	175.179	168.827	233.342	219.703	205.252	197.519	191.048	0.000797936	0.994021	0.997065	199.263	197.94
BTF3	3753.83	2747.73	2427.57	2468.73	3330.52	2893.76	3090.76	0.138518	0.0435126	0.0804935	2849.47	3105.01
BTF3L4	463.376	398.31	445.764	406.451	642.971	450.259	598.93	0.377368	1.98175e-06	7.75185e-06	428.475	564.053
BTG1	649.05	836.047	4802.83	4728.74	6640.63	4822.23	5743.17	1.57023	7.38571e-54	2.61234e-52	2754.17	5735.34
BTG2	259.136	320.468	1891.68	1897.5	845.955	762.466	883.745	0.141426	0.0710855	0.123103	1092.2	830.722
BTG3	494.86	410.441	358.864	328.09	315.248	220.882	225.038	-0.644803	1.40499e-14	1.09396e-13	398.064	253.723
BTG4	1.61455	3.03282	2.41389	0.732344	0	0	1.17207	-2.19763	0.113537	0.183182	1.9484	0.390692
BTK	1.61455	3.03282	0.804629	2.19703	0	0	1.17207	-2.23336	0.114069	0.18396	1.91226	0.390692
BTLA	0.807276	0	0.804629	0.732344	1.13399	1.06193	0	0.484568	0.754788	0.823853	0.586062	0.731973
BTN2A1	582.046	467.054	337.944	385.945	532.974	547.956	523.918	0.296775	0.000758332	0.00205224	443.247	534.949
BTN2A2	251.063	256.779	127.936	110.584	327.722	346.189	332.869	0.931352	1.88887e-08	9.15393e-08	186.59	335.594
BTN2A3P	100.102	116.258	47.4731	32.2231	38.5556	42.4772	58.6037	-0.504544	0.0132213	0.0280193	74.0141	46.5455
BTN3A1	209.892	206.232	63.5657	78.3608	833.481	725.299	764.193	2.60708	2.71312e-46	7.91008e-45	139.512	774.324
BTN3A2	188.903	135.466	57.9333	60.0522	715.546	742.29	707.933	2.84937	5.54462e-62	2.54258e-60	110.588	721.923
BTN3A3	146.924	134.455	82.8768	65.1786	737.092	722.113	710.277	2.8085	1.94459e-86	1.49121e-84	107.359	723.161
BTNL2	4.03638	1.01094	0	2.19703	2.26797	0	1.17207	-0.709524	0.516665	0.621752	1.81109	1.14668
BTNL9	1.61455	0	2.41389	0	3.40196	5.30965	3.51622	1.92825	0.0365352	0.0692064	1.00711	4.07595
BTRC	527.958	464.021	1034.75	1113.16	1081.82	901.579	966.962	0.411507	1.44008e-09	7.76902e-09	784.974	983.455
BUB1	2166.73	2173.52	164.144	135.484	46.4935	30.796	19.9253	-4.14473	3.67942e-85	2.7635e-83	1159.97	32.4049
BUB1B	1725.15	1646.82	169.777	137.681	47.6275	30.796	26.9577	-3.84906	1.48344e-60	6.49263e-59	919.856	35.1271
BUB3	2538.08	2055.24	1773.4	1729.8	2232.82	2075.01	2082.78	0.0871994	0.121756	0.194569	2024.13	2130.2
BUD13	361.66	279.019	230.928	206.521	272.157	275.04	253.168	0.0184672	0.844713	0.89254	269.532	266.788
BUD31	195.361	210.275	192.306	208.718	329.99	268.668	301.223	0.565884	4.68929e-09	2.41218e-08	201.665	299.961
BVES	348.743	200.166	229.319	241.673	286.899	282.474	243.792	0.0946957	0.554183	0.656012	254.975	271.055
BVES-AS1	4.03638	4.04376	2.41389	0.732344	4.53595	1.06193	3.51622	0.176898	0.834991	0.885807	2.80659	3.03803
BYSL	260.75	204.21	142.419	102.528	122.471	180.528	140.649	-0.199616	0.239721	0.339265	177.477	147.883
BZRAP1	2.42183	8.08751	1.60926	4.39406	0	0	2.34415	-2.43169	0.0239262	0.0477034	4.12817	0.781383
BZRAP1-AS1	3.2291	7.07657	7.24166	5.12641	5.66994	2.12386	2.34415	-0.708239	0.319723	0.426851	5.66844	3.37932
BZW1	4934.88	3007.54	4434.31	4509.04	9451.78	7827.49	8281.88	1.00713	2.83989e-23	3.49499e-22	4221.44	8520.39
BZW2	1442.6	963.425	633.243	586.607	746.164	709.37	638.781	-0.282157	0.00235136	0.00582922	906.469	698.105
C10orf10	0.807276	11.1203	4.82777	3.66172	3.40196	4.24772	3.51622	-0.363126	0.524245	0.628605	5.10427	3.72197
C10orf105	0.807276	1.01094	0	1.46469	5.66994	0	1.17207	1.49895	0.142432	0.221594	0.820726	2.28067
C10orf11	6.45821	11.1203	8.85092	7.32344	3.40196	11.6812	3.51622	-0.393654	0.371428	0.480195	8.43822	6.19981
C10orf111	6.45821	1.01094	4.02314	4.39406	2.26797	5.30965	3.51622	-0.139922	0.820105	0.873875	3.97159	3.69795
C10orf113	1.61455	3.03282	8.04629	2.19703	5.66994	5.30965	9.3766	0.984607	0.0667292	0.116443	3.72267	6.7854
C10orf12	354.394	552.984	596.23	596.86	551.118	409.905	503.992	-0.100395	0.3274	0.435364	525.117	488.338
C10orf131	1.61455	2.02188	3.21852	0.732344	2.26797	1.06193	1.17207	-0.32205	0.729972	0.804849	1.89682	1.50066
C10orf2	278.51	249.702	130.35	128.893	153.088	200.705	167.607	-0.0839944	0.450006	0.558484	196.864	173.8
C10orf25	9.68731	8.08751	6.43703	2.19703	5.66994	4.24772	1.17207	-0.641792	0.299985	0.406611	6.60222	3.69658
C10orf32	74.2694	87.9517	139.201	128.893	111.131	101.945	101.971	0.00833768	0.955482	0.969991	107.579	105.016
C10orf35	23.411	18.1969	11.2648	8.78813	1.13399	4.24772	4.6883	-2.08086	0.00018704	0.000558702	15.4152	3.35667
C10orf54	22.6037	23.2516	28.162	31.4908	31.7516	58.4062	31.646	0.619317	0.0146867	0.0308241	26.377	40.6013
C10orf55	52.4729	32.3501	41.8407	43.2083	55.5654	69.0255	75.0128	0.639633	0.000654765	0.00179189	42.468	66.5346
C10orf67	3.2291	1.01094	1.60926	1.46469	1.13399	1.06193	1.17207	-0.705804	0.500937	0.606756	1.8285	1.12266
C10orf76	619.988	500.415	623.587	588.804	650.909	562.823	576.661	0.0269568	0.765901	0.831903	583.199	596.798
C10orf82	1.61455	2.02188	0	1.46469	1.13399	7.43351	5.86037	1.9636	0.0560423	0.100071	1.27528	4.80929
C10orf88	278.51	226.45	255.872	214.577	252.879	221.944	233.243	-0.0516546	0.630714	0.723426	243.852	236.022
C10orf91	1.61455	2.02188	7.24166	8.78813	9.0719	12.7432	17.5811	1.57275	0.000537209	0.0014887	4.91655	13.1321
C10orf95	0.807276	1.01094	0.804629	0	1.13399	2.12386	1.17207	1.18238	0.324868	0.432565	0.655711	1.47664
C10orf99	0	0	127.131	147.933	85.0491	121.06	96.1101	4.03839	9.03901e-16	7.60586e-15	68.7662	100.74
C11orf1	76.6912	64.7001	57.9333	57.8552	61.2353	47.7869	35.1622	-0.416682	0.0169916	0.0351205	64.2949	48.0615
C11orf16	9.68731	11.1203	2.41389	2.19703	1.13399	2.12386	1.17207	-1.73701	0.0414997	0.0772474	6.35464	1.47664
C11orf24	236.532	174.892	99.774	112.781	121.337	245.306	176.983	0.273202	0.0960975	0.158938	155.995	181.209
C11orf30	519.886	565.115	502.088	482.615	434.317	376.985	432.496	-0.322317	5.38942e-05	0.000174463	517.426	414.599
C11orf31	128.357	170.849	140.005	144.272	151.954	169.909	132.444	0.0644902	0.592496	0.689866	145.871	151.436
C11orf42	2.42183	4.04376	2.41389	2.19703	1.13399	1.06193	2.34415	-0.843442	0.38075	0.489923	2.76913	1.51336
C11orf44	37.1347	60.6564	66.7842	65.1786	30.6177	27.6102	38.6785	-0.81112	0.000155473	0.000471038	57.4385	32.3021
C11orf45	96.8731	112.214	47.4731	48.3347	21.5458	36.1056	30.4739	-1.26678	1.37192e-08	6.75269e-08	76.2238	29.3751
C11orf49	80.7276	84.9189	94.1416	99.5988	66.9053	64.7778	63.292	-0.474424	0.00204998	0.00513789	89.8467	64.9917
C11orf54	77.4985	73.7986	111.039	126.695	131.543	94.5118	132.444	0.318258	0.0212368	0.0429276	97.2578	119.5
C11orf57	549.755	414.485	395.073	393.269	466.069	341.942	464.142	-0.0542818	0.554118	0.655978	438.145	424.051
C11orf58	1310.21	1180.78	1206.94	1259.63	1517.28	1368.83	1445.17	0.214049	0.00173701	0.00441595	1239.39	1443.76
C11orf63	41.1711	53.5798	93.3369	105.458	89.585	87.0783	94.9381	0.38463	0.0129173	0.0274451	73.3863	90.5338
C11orf65	9.68731	11.1203	6.43703	5.85875	2.26797	8.49545	4.6883	-0.629913	0.195196	0.286815	8.27586	5.15057
C11orf68	54.0875	61.6673	47.4731	57.1228	30.6177	61.592	65.6362	-0.0927168	0.612665	0.707364	55.0877	52.6153
C11orf70	24.2183	17.186	9.65555	8.05578	9.0719	5.30965	4.6883	-1.06146	0.0118566	0.0253984	14.7789	6.35662
C11orf71	37.1347	30.3282	24.1389	26.3644	23.8137	11.6812	4.6883	-1.1185	0.000102323	0.000318631	29.4915	13.3944
C11orf73	168.721	185.002	139.201	137.681	115.667	87.0783	101.971	-0.620028	3.68059e-06	1.39049e-05	157.651	101.572
C11orf74	37.942	67.7329	52.3009	41.7436	37.4216	28.6721	42.1947	-0.46815	0.0286326	0.0558364	49.9298	36.0961
C11orf80	329.369	286.096	547.148	523.626	353.804	318.579	363.343	-0.252197	0.00209214	0.00523279	421.559	345.242
C11orf84	34.7129	47.5141	36.2083	38.8142	26.0817	48.8488	41.0226	-0.049749	0.806194	0.862628	39.3124	38.651
C11orf85	1.61455	2.02188	2.41389	2.19703	4.53595	4.24772	7.03245	1.39396	0.0455572	0.0837578	2.06184	5.27204
C11orf87	1.61455	0	2.41389	7.32344	0	1.06193	2.34415	-1.05498	0.289043	0.394534	2.83797	1.13536
C11orf88	0	0	1.60926	0.732344	1.13399	1.06193	0	0.469584	0.736461	0.809538	0.5854	0.731973
C11orf91	92.8367	77.8423	104.602	93.74	151.954	103.007	150.026	0.540506	0.00022281	0.000657265	92.2552	134.996
C11orf94	2.42183	2.02188	2.41389	2.19703	2.26797	3.18579	3.51622	0.369303	0.635705	0.72787	2.26366	2.99
C11orf95	270.437	278.008	322.656	292.938	353.804	401.41	371.548	0.368372	1.41702e-05	4.9687e-05	291.01	375.587
C12orf10	88.8004	65.711	52.3009	55.6581	31.7516	52.0346	32.8181	-0.751646	0.000114874	0.00035505	65.6176	38.8681
C12orf29	491.631	374.048	496.456	426.224	435.451	365.304	487.583	-0.0679937	0.486247	0.592849	447.09	429.446
C12orf4	692.643	497.382	370.129	336.878	618.023	563.885	589.554	0.366807	5.61658e-05	0.00018143	474.258	590.487
C12orf43	201.819	144.564	91.7277	92.2753	147.418	173.095	165.263	0.359594	0.00352583	0.00846154	132.597	161.925
C12orf45	128.357	77.8423	33.7944	30.0261	39.6896	37.1676	23.4415	-0.75699	0.000317227	0.000914647	67.5049	33.4329
C12orf49	345.514	469.076	586.574	560.243	343.598	364.242	373.892	-0.419623	4.62654e-07	1.94649e-06	490.352	360.577
C12orf54	56.5093	75.8204	83.6814	60.0522	64.6373	64.7778	51.5713	-0.186444	0.304637	0.41136	69.0158	60.3288
C12orf56	25.8328	29.3172	96.5555	83.4872	90.719	83.8925	85.5615	0.812783	1.70387e-06	6.70779e-06	58.7982	86.7243
C12orf57	38.7492	54.5907	20.9203	34.4202	46.4935	31.8579	31.646	0.0718624	0.770664	0.835634	37.1701	36.6658
C12orf60	12.1091	12.1313	5.6324	5.12641	4.53595	5.30965	3.51622	-0.861249	0.102315	0.167746	8.7498	4.45394
C12orf65	148.539	133.444	120.694	120.837	150.82	151.856	125.412	0.13179	0.300278	0.406948	130.878	142.696
C12orf66	112.211	131.422	97.3601	95.937	116.801	97.6976	84.3894	-0.122452	0.398171	0.507579	109.233	99.6292
C12orf71	3.2291	6.06564	9.65555	7.32344	7.93791	12.7432	9.3766	0.643547	0.169364	0.255165	6.56843	10.0192
C12orf73	102.524	135.466	50.6916	55.6581	40.8235	26.5483	33.9902	-1.23103	9.54437e-10	5.22479e-09	86.0849	33.7873
C12orf74	0	0	1.60926	1.46469	2.26797	5.30965	3.51622	2.19615	0.0138427	0.029187	0.768486	3.69795
C12orf75	167.913	255.768	118.28	100.331	70.3072	95.5738	78.529	-0.888625	1.93573e-06	7.58133e-06	160.573	81.47
C12orf76	48.4366	47.5141	28.9666	21.9703	12.4739	9.55738	14.0649	-1.54456	6.00485e-07	2.49873e-06	36.7219	12.032
C12orf79	4.03638	5.0547	32.1852	25.632	23.8137	22.3005	37.5064	1.27832	4.49785e-05	0.000147353	16.7271	27.8736
C12orf80	0.807276	1.01094	2.41389	2.92938	1.13399	4.24772	4.6883	1.18806	0.175821	0.263241	1.79037	3.35667
C14orf1	801.625	513.557	182.651	202.859	165.562	174.157	164.09	-1.08371	1.22203e-07	5.44512e-07	425.173	167.936
C14orf105	0.807276	2.02188	7.24166	5.85875	4.53595	4.24772	3.51622	0.227601	0.713875	0.791599	3.98239	4.09997
C14orf119	407.674	330.577	335.53	365.44	535.242	513.974	536.81	0.551361	1.28258e-07	5.70101e-07	359.805	528.676
C14orf132	4.03638	3.03282	4.82777	4.39406	3.40196	1.06193	1.17207	-1.13788	0.133469	0.209959	4.07276	1.87866
C14orf142	49.2438	60.6564	25.7481	31.4908	27.2157	25.4863	28.1298	-0.550409	0.0240824	0.0479571	41.7848	26.9439
C14orf159	343.092	401.343	222.882	205.789	147.418	192.209	153.542	-0.770044	4.46405e-14	3.37644e-13	293.276	164.39
C14orf166	929.175	822.905	763.593	757.244	1054.61	877.155	880.228	0.193905	0.0162496	0.033755	818.229	937.33
C14orf169	94.4513	121.313	100.579	129.625	111.131	118.936	110.175	0.0279509	0.846677	0.89371	111.492	113.414
C14orf2	291.427	382.135	288.862	296.599	392.36	349.375	319.976	0.172037	0.0891754	0.149466	314.756	353.904
C14orf28	78.3058	84.9189	97.3601	79.8255	66.9053	53.0965	70.3245	-0.433248	0.0104391	0.0226814	85.1026	63.4421
C14orf37	32.291	19.2078	18.5065	16.1116	7.93791	4.24772	0	-2.38111	7.1958e-06	2.62871e-05	21.5292	4.06188
C14orf39	212.314	197.133	111.843	93.0077	164.428	115.75	148.854	-0.0219925	0.856386	0.900547	153.574	143.011
C14orf79	67.0039	56.6126	94.9462	98.8664	58.9673	84.9545	65.6362	-0.175599	0.248734	0.349392	79.3573	69.8527
C14orf80	12.9164	10.1094	5.6324	9.52047	0	3.18579	5.86037	-1.81672	0.00202009	0.00506995	9.54467	3.01539
C14orf93	65.3894	87.9517	52.3009	51.2641	46.4935	49.9107	55.0875	-0.315149	0.0804663	0.136817	64.2265	50.4972
C15orf27	3.2291	6.06564	5.6324	2.92938	4.53595	2.12386	4.6883	-0.221615	0.712721	0.790752	4.46413	3.7827
C15orf39	40.3638	66.722	61.1518	66.6433	77.1111	145.484	124.24	0.971684	1.17528e-06	4.70604e-06	58.7202	115.612
C15orf40	114.633	93.0064	83.6814	86.4166	58.9673	71.1494	62.12	-0.553652	0.000453433	0.00127415	94.4344	64.0789
C15orf41	182.444	176.914	160.926	166.974	145.15	106.193	139.477	-0.411121	0.000363339	0.00103793	171.815	130.273
C15orf48	10.4946	9.09845	6.43703	6.59109	14.7418	33.9818	23.4415	1.57058	1.40705e-05	4.93752e-05	8.15529	24.055
C15orf52	129.971	155.685	210.813	240.941	130.409	161.413	148.854	-0.294237	0.0725083	0.125187	184.352	146.892
C15orf54	50.8584	65.711	18.5065	8.78813	12.4739	15.929	8.20452	-1.18855	0.000329284	0.000947463	35.966	12.2024
C15orf56	15.3382	25.2735	11.2648	10.9852	3.40196	5.30965	3.51622	-1.86915	0.000301461	0.00087222	15.7154	4.07595
C15orf57	146.924	88.9626	86.0953	95.937	114.533	111.503	113.691	0.125802	0.388598	0.49795	104.48	113.242
C15orf59	0	0	2.41389	6.59109	1.13399	0	1.17207	-0.742442	0.57569	0.675122	2.25125	0.768687
C15orf61	17.7601	19.2078	9.65555	5.12641	2.26797	0	3.51622	-2.59879	0.000384625	0.00109394	12.9375	1.92807
C15orf62	48.4366	41.4485	89.3138	104.725	60.1013	87.0783	84.3894	0.207063	0.198643	0.290826	70.981	77.1897
C15orf65	7.26548	6.06564	15.2879	16.8439	1.13399	0	2.34415	-3.25274	0.000222072	0.00065562	11.3657	1.15938
C16orf13	20.1819	34.3719	16.0926	20.5056	12.4739	14.867	21.0973	-0.499463	0.0867192	0.145926	22.788	16.1461
C16orf45	63.7748	86.9408	90.1184	94.4724	41.9575	52.0346	50.3992	-0.784712	2.01881e-06	7.88809e-06	83.8266	48.1305
C16orf46	6.45821	9.09845	4.82777	10.9852	9.0719	5.30965	7.03245	-0.13875	0.755182	0.824086	7.8424	7.138
C16orf52	376.998	303.282	253.458	250.462	265.353	180.528	210.973	-0.435784	1.91749e-06	7.51152e-06	296.05	218.952
C16orf58	190.517	196.122	115.062	110.584	78.2451	140.175	127.756	-0.387314	0.0170959	0.0353081	153.071	115.392
C16orf59	22.6037	28.3063	11.2648	6.59109	3.40196	7.43351	7.03245	-1.35078	0.00180836	0.00458141	17.1915	5.95598
C16orf62	726.548	618.695	605.081	591.001	456.997	463.002	519.229	-0.40449	3.56234e-08	1.68087e-07	635.331	479.743
C16orf70	223.615	236.56	255.872	261.447	215.458	243.182	234.415	-0.0771041	0.384218	0.493377	244.373	231.018
C16orf71	11.3019	6.06564	4.82777	2.92938	2.26797	7.43351	2.34415	-0.524777	0.377564	0.48675	6.28116	4.01521
C16orf72	821.807	910.856	1368.67	1335.8	1275.74	1219.1	1324.44	0.227493	0.00123019	0.00321573	1109.28	1273.09
C16orf74	46.822	76.8314	50.6916	54.1934	47.6275	81.7687	58.6037	0.129155	0.474526	0.581746	57.1346	62.6666
C16orf86	1.61455	0	2.41389	0.732344	0	1.06193	2.34415	-0.205219	0.853452	0.898342	1.1902	1.13536
C16orf87	108.982	118.28	126.327	124.498	163.294	132.741	145.337	0.297474	0.0125627	0.0267727	119.522	147.124
C16orf89	0.807276	1.01094	0	0.732344	0	0	0	-1.57518	0.302724	0.409442	0.63764	0
C16orf91	43.5929	37.4048	41.0361	34.4202	28.3497	31.8579	37.5064	-0.266374	0.233553	0.332105	39.1135	32.5713
C16orf95	4.84366	5.0547	2.41389	2.19703	3.40196	2.12386	1.17207	-0.583934	0.432702	0.541458	3.62732	2.23263
C17orf100	48.4366	47.5141	98.9693	87.8813	86.183	61.592	78.529	0.132571	0.415083	0.524087	70.7003	75.4347
C17orf104	61.353	74.8095	37.0129	39.5466	26.0817	22.3005	38.6785	-0.83386	0.00025538	0.000746826	53.1805	29.0202
C17orf107	2.42183	6.06564	2.41389	5.85875	5.66994	2.12386	7.03245	0.300409	0.626453	0.719263	4.19003	4.94208
C17orf50	0	0	1.60926	0	1.13399	0	2.34415	1.56916	0.208693	0.302872	0.402314	1.15938
C17orf51	189.71	190.057	76.4397	87.8813	188.242	256.987	225.038	0.842858	3.36167e-11	2.0805e-10	136.022	223.423
C17orf53	125.935	104.127	37.0129	26.3644	26.0817	37.1676	18.7532	-1.10088	2.28617e-06	8.87263e-06	73.3598	27.3342
C17orf58	58.9311	73.7986	31.3805	35.1525	37.4216	48.8488	44.5388	-0.107418	0.570226	0.670653	49.8157	43.6031
C17orf59	10.4946	5.0547	9.65555	13.9145	5.66994	18.0528	10.5487	0.200504	0.599931	0.696656	9.77984	11.4238
C17orf62	139.659	155.685	137.592	177.227	120.203	259.111	151.198	0.179095	0.178508	0.266543	152.541	176.837
C17orf67	24.2183	26.2844	13.6787	10.2528	9.0719	13.8051	15.237	-0.492056	0.1564	0.239167	18.6086	12.7047
C17orf75	313.223	233.527	209.203	229.224	222.262	187.962	200.425	-0.277519	0.00738043	0.0165948	246.294	203.549
C17orf78	12.1091	14.1531	6.43703	5.12641	4.53595	4.24772	7.03245	-0.712024	0.1464	0.226629	9.45643	5.27204
C17orf80	472.256	406.398	292.08	314.176	320.918	282.474	284.814	-0.305745	0.000430664	0.00121636	371.227	296.069
C17orf85	1272.27	1133.26	1074.18	1039.93	1023.99	833.616	941.176	-0.279168	1.06085e-06	4.27976e-06	1129.91	932.927
C17orf89	80.7276	112.214	91.7277	95.2047	89.585	110.441	55.0875	-0.152751	0.364984	0.474029	94.9686	85.0378
C17orf96	31.4838	61.6673	26.5527	28.5614	45.3595	39.2914	31.646	0.143317	0.594598	0.691784	37.0663	38.7657
C17orf97	16.9528	16.175	16.8972	19.7733	13.6078	21.2386	12.8928	-0.136176	0.688648	0.771263	17.4496	15.9131
C17orf98	0	0	1.60926	12.4498	4.53595	1.06193	9.3766	1.60924	0.14438	0.22418	3.51478	4.99149
C17orf99	0	2.02188	0.804629	1.46469	2.26797	0	0	-0.339328	0.793188	0.852259	1.0728	0.755992
C18orf21	184.866	168.827	140.005	124.498	223.396	163.537	209.801	0.372686	0.000316861	0.000913736	154.549	198.911
C18orf25	916.258	799.653	1116.02	1135.87	2215.81	1822.27	1956.19	1.01212	7.25241e-66	3.61649e-64	991.949	1998.09
C18orf54	582.853	909.845	256.677	209.45	127.007	87.0783	98.4543	-2.03085	7.14454e-32	1.24186e-30	489.706	104.18
C18orf65	8.07276	5.0547	3.21852	3.66172	0	1.06193	2.34415	-2.11771	0.0281635	0.0550276	5.00192	1.13536
C18orf8	540.068	495.36	562.436	538.273	824.409	708.308	786.462	0.527838	3.24178e-17	2.9927e-16	534.034	773.06
C19orf12	92.8367	115.247	95.7508	109.119	142.882	141.237	141.821	0.465069	0.000380375	0.00108286	103.238	141.98
C19orf18	11.3019	13.1422	17.7018	16.1116	13.6078	6.37158	10.5487	-0.527243	0.151047	0.232539	14.5644	10.176
C19orf24	4.03638	6.06564	6.43703	0.732344	1.13399	4.24772	2.34415	-0.920115	0.241878	0.341602	4.31785	2.57529
C19orf25	16.9528	16.175	8.04629	16.1116	5.66994	13.8051	7.03245	-0.773833	0.0430032	0.0796871	14.3214	8.83583
C19orf26	0.807276	5.0547	1.60926	2.19703	0	3.18579	3.51622	-0.214214	0.797458	0.855789	2.41707	2.23401
C19orf35	7.26548	8.08751	3.21852	2.19703	4.53595	6.37158	5.86037	0.299915	0.578485	0.677181	5.19214	5.5893
C19orf43	280.125	264.866	328.289	386.678	402.566	574.504	488.755	0.632116	1.39975e-08	6.8767e-08	314.989	488.608
C19orf44	54.8948	65.711	31.3805	37.3495	12.4739	20.1767	18.7532	-1.39654	2.47724e-07	1.06935e-06	47.334	17.1346
C19orf47	12.9164	37.4048	24.9435	41.0113	17.0098	38.2295	32.8181	0.0289541	0.915788	0.943095	29.069	29.3525
C19orf48	171.95	189.046	60.3472	58.5875	62.3693	79.6448	72.6686	-0.533516	0.000693061	0.00188707	119.983	71.5609
C19orf52	59.7384	55.6017	72.4166	78.3608	63.5033	67.9636	65.6362	-0.0136277	0.93058	0.953248	66.5294	65.701
C19orf53	50.0511	88.9626	53.1055	70.305	41.9575	107.255	73.8407	0.153434	0.335621	0.444161	65.6061	74.3511
C19orf54	15.3382	25.2735	18.5065	27.0967	19.2778	24.4244	31.646	0.225931	0.410256	0.519682	21.5537	25.1161
C19orf57	4.03638	5.0547	6.43703	7.32344	2.26797	4.24772	5.86037	-0.424131	0.442969	0.551927	5.71289	4.12536
C19orf60	16.1455	21.2297	12.0694	19.7733	13.6078	26.5483	9.3766	-0.137	0.650945	0.740209	17.3045	16.5109
C19orf66	68.6185	79.8642	67.5888	68.8403	293.703	373.8	321.149	2.21702	1.6371e-61	7.3957e-60	71.2279	329.55
C19orf67	1.61455	2.02188	0.804629	0.732344	0	1.06193	1.17207	-0.60893	0.658241	0.746601	1.29335	0.744669
C19orf68	4.03638	13.1422	19.3111	24.8997	18.1438	27.6102	16.409	0.514391	0.130422	0.206108	15.3473	20.721
C19orf70	16.9528	24.2625	8.85092	19.7733	10.2059	26.5483	16.409	-0.0139793	0.963742	0.975393	17.4599	17.7211
C19orf71	4.03638	5.0547	7.24166	8.78813	5.66994	19.1148	5.86037	0.733097	0.0819149	0.13892	6.28022	10.215
C19orf80	1.61455	1.01094	2.41389	4.39406	1.13399	5.30965	1.17207	0.0965853	0.908901	0.938202	2.35836	2.53857
C1D	152.575	120.302	131.959	128.16	108.863	101.945	96.1101	-0.38823	0.00389708	0.00926234	133.249	102.306
C1GALT1	3160.49	2097.7	2323.77	2027.86	2841.77	2191.82	2577.39	0.0768517	0.478932	0.586054	2402.45	2537
C1GALT1C1	1817.18	1376.9	716.12	597.593	1668.1	1302.99	1269.36	0.454829	0.00139691	0.00361274	1126.95	1413.48
C1GALT1C1L	22.6037	17.186	4.02314	3.66172	1.13399	0	0	-4.42087	0.00037288	0.00106302	11.8686	0.377996
C1orf100	1.61455	1.01094	4.02314	1.46469	3.40196	0	3.51622	0.0837804	0.931373	0.954006	2.02833	2.30606
C1orf101	16.1455	14.1531	21.725	21.9703	23.8137	9.55738	18.7532	-0.125977	0.666541	0.753334	18.4985	17.3748
C1orf105	1.61455	0	0	0.732344	0	0	1.17207	-0.439886	0.788548	0.849023	0.586724	0.390692
C1orf106	188.903	180.958	535.883	596.128	483.079	830.43	622.372	0.960123	1.31471e-32	2.32733e-31	375.468	645.293
C1orf109	287.39	241.614	160.926	147.201	140.614	133.803	181.672	-0.405491	0.000167078	0.000503939	209.283	152.03
C1orf112	1055.11	770.336	284.839	249.729	215.458	151.856	159.402	-1.48324	8.37165e-47	2.46437e-45	590.003	175.572
C1orf115	18.5673	22.2407	26.5527	40.2789	22.6797	40.3534	45.7109	0.450283	0.112872	0.182351	26.9099	36.248
C1orf116	1216.56	1020.04	2625.5	2875.91	3237.53	3493.75	3538.49	0.948236	1.12665e-33	2.07911e-32	1934.51	3423.26
C1orf122	78.3058	103.116	87.7045	112.781	105.461	155.042	130.1	0.447264	0.00134457	0.00348724	95.4768	130.201
C1orf123	206.663	170.849	155.293	158.919	128.141	134.865	132.444	-0.386065	0.000395952	0.00112388	172.931	131.817
C1orf131	183.252	139.51	89.3138	121.569	142.882	123.184	105.487	-0.0860621	0.554274	0.656077	133.411	123.851
C1orf137	0	0	0	0.732344	1.13399	0	0	0.721916	0.647895	0.737801	0.183086	0.377996
C1orf141	0	1.01094	3.21852	4.39406	1.13399	4.24772	3.51622	1.20648	0.267873	0.37105	2.15588	2.96598
C1orf145	20.9892	21.2297	46.6685	41.0113	68.0392	45.663	77.3569	1.02794	1.12804e-06	4.52979e-06	32.4747	63.6864
C1orf146	8.88004	12.1313	4.02314	4.39406	2.26797	2.12386	1.17207	-1.78531	0.022904	0.0458456	7.35713	1.85464
C1orf159	8.88004	8.08751	16.0926	15.3792	6.80392	22.3005	18.7532	0.371483	0.26821	0.371376	12.1098	15.9526
C1orf162	4.84366	3.03282	8.85092	14.6469	11.3399	14.867	10.5487	0.771072	0.052152	0.0941936	7.84357	12.2519
C1orf168	8.07276	3.03282	1.60926	2.19703	1.13399	0	0	-2.95011	0.0193642	0.0395056	3.72797	0.377996
C1orf174	244.605	251.724	183.455	210.183	230.199	288.845	234.415	0.186689	0.0820751	0.13915	222.492	251.153
C1orf177	7.26548	7.07657	6.43703	5.85875	3.40196	4.24772	2.34415	-0.980075	0.093045	0.154674	6.65946	3.33128
C1orf189	4.03638	2.02188	1.60926	2.19703	0	0	0	-3.52435	0.0153	0.0319717	2.46614	0
C1orf194	13.7237	10.1094	0	2.19703	2.26797	0	0	-2.54215	0.0265279	0.0522513	6.50753	0.755992
C1orf195	25.0256	20.2188	19.3111	22.7027	44.2255	25.4863	25.7856	0.521898	0.0392898	0.07369	21.8145	31.8325
C1orf198	104.946	111.203	150.466	130.357	132.677	152.918	150.026	0.241062	0.0721138	0.124588	124.243	145.207
C1orf204	2.42183	2.02188	2.41389	5.85875	2.26797	4.24772	3.51622	0.061493	0.924045	0.948647	3.17909	3.34397
C1orf21	226.845	316.424	514.158	508.979	1011.52	818.749	918.907	1.28786	8.14275e-57	3.14193e-55	391.601	916.391
C1orf210	14.531	18.1969	40.2314	43.2083	36.2876	49.9107	48.0551	0.829772	0.000202409	0.000601656	29.0419	44.7511
C1orf216	188.095	176.914	88.5092	84.9519	52.1634	53.0965	56.2596	-1.2027	1.65477e-15	1.3641e-14	134.618	53.8398
C1orf220	9.68731	11.1203	1.60926	10.2528	1.13399	0	5.86037	-1.79793	0.0149198	0.031263	8.16743	2.33145
C1orf226	1.61455	6.06564	10.4602	6.59109	15.8758	22.3005	24.6136	1.80958	2.18445e-06	8.50074e-06	6.18286	20.93
C1orf228	1.61455	0	1.60926	0.732344	3.40196	1.06193	1.17207	0.982145	0.315445	0.42236	0.989038	1.87866
C1orf233	0	2.02188	0.804629	1.46469	0	3.18579	1.17207	0.308191	0.764382	0.831044	1.0728	1.45262
C1orf234	0.807276	0	0.804629	0	1.13399	4.24772	0	2.09685	0.110983	0.17957	0.402976	1.7939
C1orf27	1851.89	1305.12	1158.67	1080.94	1761.08	1316.79	1508.46	0.191567	0.0426908	0.079198	1349.15	1528.78
C1orf35	50.0511	47.5141	64.3703	50.5317	18.1438	63.7158	41.0226	-0.426256	0.037247	0.0703969	53.1168	40.9608
C1orf43	1754.21	1043.29	904.403	894.924	797.193	913.26	780.602	-0.425372	0.000363957	0.00103953	1149.21	830.352
C1orf50	46.0147	42.4594	26.5527	43.2083	24.9477	29.7341	23.4415	-0.591855	0.0138691	0.0292393	39.5588	26.0411
C1orf52	350.358	327.544	313.001	333.216	366.278	261.235	343.418	-0.0441456	0.619078	0.712947	331.03	323.644
C1orf53	2.42183	12.1313	4.02314	4.39406	0	4.24772	3.51622	-1.06345	0.119089	0.190997	5.74258	2.58798
C1orf54	11.3019	7.07657	39.4268	48.3347	61.2353	39.2914	32.8181	0.997646	9.9335e-05	0.000309855	26.535	44.4483
C1orf56	61.353	38.4157	54.7148	54.9258	53.2974	35.0437	56.2596	-0.143961	0.457528	0.565474	52.3523	48.2002
C1orf68	0	0	0	0.732344	2.26797	7.43351	5.86037	4.28186	0.000982254	0.00260522	0.183086	5.18729
C1orf74	354.394	480.196	2628.72	2454.82	4793.36	3646.67	4288.62	2.01733	5.59715e-196	1.92743e-193	1479.53	4242.89
C1orf95	3.2291	4.04376	28.162	22.7027	26.0817	48.8488	45.7109	1.80773	6.87237e-09	3.47541e-08	14.5344	40.2138
C1QBP	1253.7	843.123	352.427	404.986	738.226	628.663	568.456	0.0443361	0.655887	0.744682	713.559	645.115
C1QL3	7.26548	6.06564	2.41389	1.46469	2.26797	2.12386	2.34415	-0.7803	0.263289	0.365978	4.30242	2.24533
C1QTNF1	2.42183	5.0547	1.60926	0.732344	2.26797	2.12386	4.6883	0.442975	0.558418	0.659998	2.45453	3.02671
C1QTNF2	2.42183	3.03282	0.804629	0.732344	1.13399	1.06193	0	-0.806159	0.53187	0.635785	1.7479	0.731973
C1QTNF3	4.84366	7.07657	21.725	20.5056	14.7418	6.37158	23.4415	0.290711	0.38024	0.489474	13.5377	14.8516
C1QTNF3-AMACR	0.807276	0	1.60926	1.46469	1.13399	0	2.34415	0.194583	0.860286	0.903406	0.970305	1.15938
C1QTNF6	278.51	218.363	74.8305	55.6581	155.356	227.253	181.672	0.519221	0.00952141	0.020894	156.84	188.094
C1QTNF7	4.84366	10.1094	23.3342	19.7733	39.6896	25.4863	30.4739	1.26042	0.00115598	0.00303565	14.5151	31.8833
C1QTNF9B-AS1	0	1.01094	0	0.732344	0	1.06193	0	-0.0279582	0.986356	0.991626	0.435821	0.353977
C1R	27.4474	44.4813	113.453	98.1341	2060.46	2666.51	2003.08	5.09473	7.01641e-70	3.85712e-68	70.8789	2243.35
C1RL	348.743	259.811	151.27	184.551	348.134	435.392	364.515	0.75334	8.52344e-12	5.5144e-11	236.094	382.68
C1RL-AS1	684.57	797.631	683.13	658.377	1584.18	1408.12	1470.95	1.07937	5.22866e-24	6.64543e-23	705.927	1487.75
C1S	34.7129	44.4813	226.905	190.409	2631.98	2414.83	2335.95	4.62028	1.39643e-40	3.38462e-39	124.127	2460.92
C2	3.2291	0	4.02314	2.92938	54.4314	80.7067	77.3569	4.7543	5.28291e-23	6.41507e-22	2.54541	70.8317
C20orf173	1.61455	4.04376	2.41389	3.66172	1.13399	1.06193	1.17207	-1.38951	0.157464	0.240452	2.93348	1.12266
C20orf194	759.647	900.747	1346.14	1239.86	970.693	719.989	842.722	-0.306399	0.00426962	0.0100782	1061.6	844.468
C20orf195	0.807276	0	0	0.732344	2.26797	5.30965	3.51622	3.16268	0.00363643	0.00870407	0.384905	3.69795
C20orf196	17.7601	20.2188	12.8741	15.3792	19.2778	16.9909	22.2694	0.247147	0.421337	0.53015	16.558	19.5127
C20orf197	124.32	144.564	47.4731	46.1377	82.7811	58.4062	67.9803	-0.173704	0.371453	0.480195	90.6239	69.7225
C20orf24	4.03638	7.07657	8.85092	9.52047	10.2059	10.6193	11.7207	0.602109	0.136824	0.214406	7.37109	10.8486
C20orf27	20.1819	26.2844	17.7018	15.3792	11.3399	16.9909	22.2694	-0.245422	0.408267	0.517954	19.8868	16.8667
C20orf96	8.07276	11.1203	8.04629	8.05578	2.26797	6.37158	3.51622	-1.09558	0.0404675	0.0756192	8.82379	4.05193
C21orf140	5.65093	6.06564	8.85092	10.9852	3.40196	4.24772	8.20452	-0.591261	0.263007	0.365753	7.88816	5.28474
C21orf2	47.6293	43.4704	86.0953	79.0931	85.0491	110.441	90.2498	0.600529	4.17067e-05	0.000137449	64.072	95.2465
C21orf33	135.622	118.28	127.131	146.469	132.677	164.599	142.993	0.150792	0.271715	0.375261	131.876	146.756
C21orf58	86.3785	86.9408	34.599	33.6878	4.53595	8.49545	9.3766	-2.82513	1.53135e-15	1.26751e-14	60.4015	7.46933
C21orf59	466.605	348.774	341.163	362.51	474.007	464.064	479.379	0.317752	0.000409096	0.00115902	379.763	472.483
C21orf62	3.2291	4.04376	13.6787	8.05578	6.80392	2.12386	1.17207	-1.01191	0.088846	0.14901	7.25183	3.36662
C21orf62-AS1	0.807276	3.03282	14.4833	8.78813	2.26797	3.18579	2.34415	-0.876563	0.183084	0.272217	6.77788	2.59931
C21orf91	340.67	377.08	318.633	300.261	274.425	231.501	249.652	-0.412831	7.5378e-05	0.000238717	334.161	251.859
C21orf91-OT1	14.531	10.1094	3.21852	6.59109	1.13399	3.18579	4.6883	-1.40917	0.0211331	0.0427463	8.61249	3.00269
C22orf23	154.997	247.68	1099.93	1214.96	1272.33	1475.02	1420.55	1.49327	1.90678e-68	1.01459e-66	679.391	1389.3
C22orf24	6.45821	8.08751	1.60926	3.66172	2.26797	6.37158	4.6883	0.0780672	0.895962	0.928066	4.95417	4.44262
C22orf29	481.136	458.966	592.207	662.771	334.526	448.135	392.645	-0.483354	1.2639e-10	7.41241e-10	548.77	391.769
C22orf31	0	0	1.60926	1.46469	0	0	0	-1.85214	0.21485	0.310273	0.768486	0
C22orf39	85.5712	96.0392	76.4397	97.4017	71.4412	82.8306	66.8083	-0.263877	0.0723931	0.125012	88.863	73.6934
C22orf46	129.971	130.411	156.098	155.257	102.059	92.388	94.9381	-0.568159	0.000197831	0.000588718	142.934	96.4616
C2CD2	421.398	408.419	195.525	207.253	285.765	262.297	236.759	-0.151245	0.167795	0.253115	308.149	261.607
C2CD2L	115.44	98.0611	74.0258	73.9667	40.8235	84.9545	72.6686	-0.461735	0.00783646	0.0174995	90.3735	66.1489
C2CD3	572.359	612.629	621.173	632.013	502.356	398.224	486.411	-0.404526	1.1305e-06	4.53765e-06	609.543	462.33
C2CD4A	2.42183	1.01094	42.6453	53.4611	167.83	156.104	133.617	3.81509	1.68389e-35	3.35876e-34	24.8848	152.517
C2CD4C	0	2.02188	10.4602	1.46469	3.40196	3.18579	3.51622	0.845835	0.371245	0.479994	3.48669	3.36799
C2CD4D	3.2291	4.04376	3.21852	0	0	0	1.17207	-2.45562	0.0701487	0.121665	2.62284	0.390692
C2CD5	503.74	524.677	387.831	396.198	292.569	242.12	318.804	-0.666971	8.17883e-13	5.65852e-12	453.112	284.498
C2orf15	18.5673	8.08751	9.65555	5.85875	4.53595	3.18579	4.6883	-1.31387	0.0115228	0.0247561	10.5423	4.13668
C2orf16	46.0147	46.5032	32.9898	32.9555	13.6078	18.0528	25.7856	-1.02654	0.000237972	0.000699055	39.6158	19.1488
C2orf27A	57.3166	55.6017	94.9462	76.8961	94.121	69.0255	71.4966	0.166334	0.269736	0.373092	71.1901	78.2143
C2orf42	110.597	116.258	94.1416	103.993	100.925	86.0164	92.5939	-0.188874	0.194095	0.285565	106.247	93.1784
C2orf44	378.612	258.8	140.81	147.933	139.48	147.608	139.477	-0.580028	5.16137e-06	1.91541e-05	231.539	142.189
C2orf47	207.47	166.805	117.476	89.346	130.409	100.883	113.691	-0.28213	0.0457932	0.0841749	145.274	114.994
C2orf48	6.45821	9.09845	1.60926	0.732344	1.13399	1.06193	0	-2.02612	0.0777559	0.132904	4.47457	0.731973
C2orf49	424.627	389.212	493.237	511.176	493.285	421.586	520.401	0.0713764	0.367342	0.476224	454.563	478.424
C2orf54	0.807276	0	32.1852	24.8997	18.1438	29.7341	23.4415	2.93671	4.09898e-08	1.92068e-07	14.473	23.7731
C2orf61	16.1455	11.1203	3.21852	5.85875	2.26797	9.55738	4.6883	-0.476648	0.353557	0.46273	9.08578	5.50455
C2orf66	16.9528	24.2625	24.9435	16.8439	74.8432	46.7249	52.7434	1.49832	2.6908e-10	1.53805e-09	20.7507	58.1038
C2orf68	230.881	210.275	211.617	204.324	180.304	155.042	146.509	-0.418155	2.77918e-05	9.36364e-05	214.274	160.618
C2orf69	588.504	553.995	388.636	381.551	478.543	354.685	427.807	-0.170996	0.0640068	0.112401	478.171	420.345
C2orf71	0	0	4.02314	2.19703	1.13399	0	0	-1.36014	0.343425	0.452095	1.55504	0.377996
C2orf72	4.84366	2.02188	4.82777	2.92938	1.13399	1.06193	5.86037	-0.485986	0.496811	0.602723	3.65567	2.68543
C2orf74	117.862	135.466	93.3369	102.528	97.5229	75.3971	87.9056	-0.360929	0.0167281	0.0346346	112.298	86.9419
C2orf76	37.942	34.3719	37.0129	49.067	44.2255	37.1676	38.6785	0.0213755	0.919677	0.945654	39.5985	40.0239
C2orf81	0.807276	2.02188	2.41389	0	2.26797	2.12386	0	0.173804	0.860897	0.903885	1.31076	1.46395
C2orf88	69.4257	89.9736	45.8638	33.6878	36.2876	18.0528	23.4415	-1.10367	1.01698e-06	4.11458e-06	59.7377	25.9273
C3	48.4366	75.8204	29.7713	43.9406	48.7615	74.3351	58.6037	0.354686	0.171564	0.25784	49.4922	60.5668
C3AR1	8.88004	5.0547	3.21852	3.66172	2.26797	7.43351	4.6883	-0.0904454	0.863729	0.905608	5.20374	4.7966
C3orf14	122.706	154.674	102.188	93.0077	183.706	113.627	126.584	0.271258	0.0445955	0.0822275	118.144	141.306
C3orf17	985.684	877.495	655.772	566.834	777.915	535.213	631.748	-0.23161	0.000177238	0.000531161	771.446	648.292
C3orf18	26.6401	40.4376	8.85092	10.9852	3.40196	6.37158	7.03245	-1.72539	6.27808e-05	0.000201196	21.7284	5.602
C3orf20	5.65093	7.07657	4.02314	7.32344	5.66994	6.37158	5.86037	-0.00790289	0.987357	0.992141	6.01852	5.9673
C3orf30	0.807276	0	6.43703	7.32344	5.66994	3.18579	3.51622	0.632146	0.363881	0.472851	3.64194	4.12398
C3orf33	104.946	66.722	22.5296	27.0967	23.8137	15.929	18.7532	-1.2647	1.09856e-05	3.91522e-05	55.3235	19.4986
C3orf35	18.5673	33.361	45.8638	30.7584	31.7516	30.796	23.4415	-0.144613	0.574268	0.674061	32.1377	28.663
C3orf38	335.02	287.107	386.222	350.06	814.203	677.512	752.472	1.13574	1.54676e-51	5.16085e-50	339.602	748.062
C3orf49	29.0619	47.5141	22.5296	9.52047	21.5458	15.929	17.5811	-0.417735	0.196195	0.288055	27.1565	18.3519
C3orf52	996.986	654.078	1185.22	1291.12	1681.7	1273.25	1346.71	0.485942	0.000178294	0.000533888	1031.85	1433.89
C3orf58	2777.03	1835.87	1409.71	1235.46	864.098	570.257	794.667	-1.2469	9.42367e-18	8.96722e-17	1814.52	743.007
C3orf62	95.2586	97.0502	94.9462	104.725	191.644	162.475	162.918	0.809956	3.00893e-10	1.71078e-09	97.995	172.346
C3orf67	171.95	192.078	267.941	227.759	173.5	115.75	179.327	-0.460272	0.000385471	0.001096	214.932	156.193
C3orf67-AS1	18.5673	27.2954	10.4602	5.12641	4.53595	4.24772	8.20452	-1.23734	0.00790697	0.0176483	15.3623	5.66273
C3orf70	0.807276	1.01094	1.60926	2.19703	0	0	0	-2.68836	0.0641622	0.112609	1.40613	0
C4orf17	2.42183	2.02188	4.02314	0	0	0	0	-3.321	0.0251498	0.0497894	2.11671	0
C4orf19	26.6401	34.3719	82.8768	75.4314	106.595	101.945	90.2498	1.02773	4.71046e-10	2.64362e-09	54.8301	99.5966
C4orf22	3.2291	2.02188	3.21852	2.19703	6.80392	5.30965	7.03245	1.24173	0.0417275	0.0776082	2.66663	6.38201
C4orf26	10.4946	3.03282	4.02314	3.66172	1.13399	3.18579	1.17207	-1.43966	0.08038	0.136734	5.30307	1.83062
C4orf27	251.063	215.33	144.029	155.257	131.543	121.06	128.928	-0.565693	4.75885e-05	0.000155457	191.42	127.177
C4orf29	305.958	232.516	209.203	154.525	197.314	198.581	232.071	-0.0784022	0.450844	0.559328	225.55	209.322
C4orf3	326.139	465.032	864.171	902.248	1183.88	1051.31	1038.46	0.874739	6.11692e-16	5.1757e-15	639.398	1091.22
C4orf32	169.528	183.991	98.1647	81.2902	144.016	113.627	100.798	-0.0749378	0.57171	0.67175	133.243	119.48
C4orf33	125.128	99.072	91.7277	88.6136	104.327	88.1402	91.4218	-0.10585	0.47904	0.586147	101.135	94.6296
C4orf36	14.531	15.1641	49.0824	37.3495	44.2255	43.5392	37.5064	0.654432	0.0147315	0.0308983	29.0317	41.757
C4orf45	4.84366	2.02188	8.85092	8.78813	3.40196	4.24772	1.17207	-1.01336	0.121632	0.194456	6.12614	2.94059
C4orf46	285.776	320.468	101.383	93.0077	127.007	71.1494	103.143	-0.78924	5.89783e-08	2.72855e-07	200.159	100.433
C4orf47	15.3382	6.06564	8.04629	10.2528	21.5458	11.6812	11.7207	0.558033	0.106436	0.173644	9.92574	14.9826
C4orf51	0.807276	0	0	0	0	0	1.17207	0.720071	0.662238	0.749478	0.201819	0.390692
C5	41.1711	46.5032	58.7379	35.8848	22.6797	14.867	18.7532	-1.28586	3.46201e-07	1.47629e-06	45.5743	18.7667
C5AR1	2.42183	3.03282	7.24166	10.9852	6.80392	3.18579	7.03245	0.0816264	0.867768	0.908358	5.92037	5.67406
C5AR2	0	1.01094	10.4602	8.05578	11.3399	5.30965	11.7207	2.42006	0.000551495	0.00152528	4.88172	9.45676
C5orf15	4223.67	2677.98	1679.26	1517.42	4029.06	3348.27	3667.42	0.649549	3.87795e-06	1.45841e-05	2524.58	3681.58
C5orf17	4.84366	1.01094	4.02314	2.19703	2.26797	2.12386	3.51622	-0.211455	0.763811	0.830671	3.01869	2.63602
C5orf22	372.961	357.872	420.016	393.269	519.366	464.064	529.778	0.382128	9.14668e-06	3.29457e-05	386.03	504.403
C5orf24	975.997	1149.44	882.678	881.01	695.134	566.009	604.791	-0.647157	9.4895e-17	8.48985e-16	972.28	621.978
C5orf28	527.958	352.818	254.263	231.421	206.386	182.652	206.285	-0.722057	1.14534e-10	6.73659e-10	341.615	198.441
C5orf30	160.648	173.882	153.684	162.58	130.409	125.308	133.617	-0.327305	0.0111375	0.0240045	162.698	129.778
C5orf34	216.35	186.013	84.486	79.8255	46.4935	43.5392	49.2271	-1.45272	5.89537e-17	5.36106e-16	141.669	46.4199
C5orf38	2.42183	2.02188	8.85092	10.9852	3.40196	3.18579	5.86037	-0.317519	0.574761	0.674465	6.06995	4.14938
C5orf42	1847.05	1921.8	1697.77	1390.72	1246.25	875.031	1056.04	-0.700781	2.32511e-22	2.76994e-21	1714.33	1059.11
C5orf45	67.0039	59.6454	51.4962	57.1228	29.4837	33.9818	29.3019	-0.921541	7.65041e-06	2.78254e-05	58.8171	30.9224
C5orf46	0.807276	0	10.4602	8.05578	1.13399	1.06193	0	-1.90312	0.10197	0.167282	4.83081	0.731973
C5orf47	0	1.01094	3.21852	1.46469	1.13399	1.06193	0	-0.333554	0.799792	0.857739	1.42354	0.731973
C5orf51	574.78	545.907	642.898	601.987	627.095	450.259	533.294	-0.152034	0.0422018	0.0783785	591.393	536.883
C5orf56	2.42183	5.0547	0	0.732344	98.6569	81.7687	101.971	5.66658	7.10079e-28	1.05449e-26	2.05222	94.132
C5orf58	0	3.03282	0.804629	0.732344	0	0	1.17207	-1.35247	0.325402	0.433087	1.14245	0.390692
C5orf63	170.335	159.728	93.3369	96.6694	88.451	58.4062	76.1849	-0.753072	2.29808e-07	9.95073e-07	130.017	74.3474
C5orf66	249.448	307.326	278.402	265.108	335.66	275.04	335.213	0.193616	0.0843472	0.142447	275.071	315.305
C5orf66-AS2	0	3.03282	0	0	0	1.06193	1.17207	0.360026	0.794707	0.85369	0.758204	0.744669
C6orf1	23.411	18.1969	28.162	21.238	23.8137	39.2914	33.9902	0.475593	0.0555886	0.0993972	22.752	32.3651
C6orf10	3.2291	2.02188	0	0	0	0	1.17207	-0.852461	0.579139	0.677686	1.31275	0.390692
C6orf106	437.544	677.329	1107.97	1345.32	1369.86	1497.32	1476.81	0.810702	3.24481e-31	5.50381e-30	892.041	1448
C6orf120	987.298	623.749	418.407	448.194	399.164	341.942	344.59	-0.708389	1.8975e-11	1.19666e-10	619.412	361.898
C6orf132	75.8839	145.575	691.176	662.039	921.932	1154.32	1098.23	1.94448	9.72333e-108	1.12317e-105	393.669	1058.16
C6orf136	88.8004	101.094	41.0361	65.1786	27.2157	35.0437	48.0551	-0.95197	3.59731e-06	1.36213e-05	74.0272	36.7715
C6orf141	195.361	154.674	359.669	359.581	439.987	371.676	444.216	0.711108	2.1443e-11	1.34718e-10	267.321	418.626
C6orf15	0.807276	0	1.60926	1.46469	5.66994	6.37158	2.34415	2.98375	0.00158076	0.00405088	0.970305	4.79522
C6orf163	39.5565	44.4813	31.3805	31.4908	22.6797	13.8051	12.8928	-1.13421	4.21176e-05	0.000138677	36.7273	16.4592
C6orf165	8.07276	4.04376	2.41389	2.92938	0	2.12386	3.51622	-1.15995	0.125519	0.199692	4.36494	1.88003
C6orf201	16.9528	19.2078	7.24166	1.46469	6.80392	3.18579	10.5487	-0.275146	0.579321	0.677856	11.2167	6.84613
C6orf203	190.517	143.553	104.602	124.498	88.451	93.4499	86.7335	-0.627708	9.35785e-06	3.36201e-05	140.793	89.5448
C6orf223	25.0256	38.4157	10.4602	13.1822	10.2059	8.49545	10.5487	-1.0237	0.00891554	0.019678	21.7709	9.75
C6orf226	6.45821	5.0547	3.21852	5.12641	11.3399	5.30965	4.6883	0.5335	0.373576	0.482528	4.96446	7.11261
C6orf25	24.2183	17.186	12.8741	13.1822	10.2059	7.43351	11.7207	-0.800121	0.0366696	0.0694393	16.8651	9.78672
C6orf47	113.019	164.783	260.7	290.741	316.382	528.841	363.343	1.03397	5.65438e-17	5.14704e-16	207.31	402.856
C6orf48	539.26	454.923	317.024	348.596	494.418	456.63	453.593	0.203384	0.0196241	0.0399821	414.951	468.214
C6orf52	11.3019	11.1203	8.04629	15.3792	9.0719	6.37158	9.3766	-0.48892	0.227053	0.324633	11.4619	8.27336
C6orf62	1392.55	1727.7	1750.07	1771.54	2027.57	1576.97	1799.14	0.105538	0.195773	0.287546	1660.46	1801.22
C6orf89	2058.55	1467.88	1743.63	1626.54	2121.69	2278.9	2171.85	0.344501	0.00406465	0.00964198	1724.15	2190.82
C6orf99	3.2291	1.01094	10.4602	1.46469	3.40196	2.12386	3.51622	-0.37779	0.615657	0.710038	4.04123	3.01402
C7	0.807276	1.01094	7.24166	2.92938	9.0719	7.43351	7.03245	1.68873	0.0105029	0.022793	2.99731	7.84595
C7orf13	39.5565	39.4266	37.0129	39.5466	20.4118	29.7341	23.4415	-0.655398	0.00589953	0.0135386	38.8857	24.5291
C7orf25	247.834	209.264	203.571	207.986	246.075	232.563	219.178	0.0977881	0.381213	0.490381	217.164	232.605
C7orf26	91.2222	103.116	68.3934	62.2492	60.1013	86.0164	62.12	-0.194918	0.263247	0.365948	81.2452	69.4126
C7orf31	12.1091	10.1094	8.85092	8.78813	6.80392	6.37158	9.3766	-0.408872	0.352758	0.461949	9.96439	7.51737
C7orf43	103.331	88.9626	95.7508	116.443	56.6994	94.5118	91.4218	-0.347983	0.0414248	0.0771238	101.122	80.8777
C7orf49	113.826	153.663	164.144	169.904	132.677	155.042	132.444	-0.0822313	0.496329	0.602414	150.384	140.054
C7orf50	13.7237	27.2954	17.7018	26.3644	10.2059	40.3534	16.409	0.0350624	0.89403	0.926924	21.2713	22.3228
C7orf55	1.61455	5.0547	1.60926	0.732344	0	0	0	-3.3094	0.0246202	0.0488895	2.25271	0
C7orf57	1.61455	11.1203	13.6787	8.78813	9.0719	8.49545	10.5487	0.212765	0.645475	0.736101	8.80042	9.37201
C7orf60	142.081	128.389	254.263	241.673	244.941	206.015	220.35	0.280641	0.00368914	0.00881289	191.602	223.769
C7orf61	0.807276	0	0	3.66172	1.13399	2.12386	3.51622	0.985135	0.377438	0.486623	1.11725	2.25802
C7orf71	0	0	1.60926	2.19703	1.13399	3.18579	0	1.11455	0.35125	0.460305	0.951572	1.43993
C7orf73	181.637	261.833	234.952	255.588	216.592	180.528	202.769	-0.226725	0.0968857	0.160067	233.502	199.963
C8orf33	286.583	259.811	245.412	230.688	261.951	286.721	253.168	0.0701744	0.536891	0.640487	255.624	267.28
C8orf34	4.03638	1.01094	4.02314	5.85875	3.40196	4.24772	3.51622	-0.0288767	0.96415	0.975697	3.7323	3.72197
C8orf34-AS1	0.807276	0	0	0.732344	0	0	0	-0.982478	0.553382	0.655318	0.384905	0
C8orf37	41.1711	39.4266	37.8176	34.4202	32.8856	23.3625	32.8181	-0.369549	0.0910045	0.151891	38.2089	29.6887
C8orf37-AS1	0.807276	0	1.60926	0.732344	0	0	0	-1.95091	0.193907	0.285311	0.787219	0
C8orf4	0.807276	2.02188	9.65555	13.9145	21.5458	36.1056	31.646	2.89725	2.37074e-11	1.48433e-10	6.59981	29.7658
C8orf44	25.0256	19.2078	12.0694	17.5763	11.3399	9.55738	8.20452	-0.888088	0.0159212	0.0331407	18.4698	9.70059
C8orf46	1.61455	1.01094	2.41389	6.59109	1.13399	0	3.51622	-0.925844	0.287478	0.392722	2.90762	1.55007
C8orf48	17.7601	11.1203	41.8407	43.9406	24.9477	31.8579	35.1622	0.207018	0.415331	0.524364	28.6654	30.656
C8orf58	123.513	139.51	192.306	229.224	192.778	197.519	203.941	0.255563	0.0246042	0.048863	171.138	198.079
C8orf59	399.602	401.343	336.335	311.246	604.415	410.967	547.359	0.518036	2.0919e-07	9.09681e-07	362.131	520.914
C8orf76	37.1347	27.2954	17.7018	27.0967	20.4118	22.3005	22.2694	-0.324944	0.217039	0.312815	27.3072	21.6606
C8orf82	21.7965	22.2407	41.8407	55.6581	20.4118	61.592	39.8505	0.246416	0.240726	0.340396	35.384	40.6181
C8orf88	6.45821	8.08751	1.60926	0	1.13399	0	0	-2.43725	0.076758	0.13143	4.03874	0.377996
C9	8.88004	14.1531	12.8741	5.85875	19.2778	12.7432	18.7532	0.716915	0.0347694	0.0662397	10.4415	16.9247
C9orf114	156.612	161.75	116.671	135.484	80.5131	138.051	106.659	-0.40781	0.00175781	0.00446509	142.629	108.408
C9orf116	3.2291	4.04376	0.804629	0.732344	2.26797	3.18579	2.34415	0.766654	0.363825	0.472821	2.20246	2.59931
C9orf117	8.07276	10.1094	6.43703	4.39406	5.66994	10.6193	8.20452	0.209469	0.647049	0.737251	7.25331	8.16459
C9orf131	60.5457	75.8204	68.3934	48.3347	63.5033	61.592	71.4966	0.0663213	0.710312	0.788895	63.2736	65.5306
C9orf142	20.1819	20.2188	20.1157	14.6469	6.80392	19.1148	9.3766	-0.829666	0.0230473	0.046087	18.7908	11.7651
C9orf152	3.2291	6.06564	7.24166	5.85875	11.3399	7.43351	10.5487	0.873523	0.0558134	0.0997504	5.59879	9.77402
C9orf153	0.807276	4.04376	7.24166	10.9852	6.80392	4.24772	9.3766	0.490269	0.381785	0.490978	5.76946	6.80942
C9orf156	129.971	98.0611	135.178	126.695	148.552	142.299	150.026	0.255108	0.0310864	0.0599607	122.476	146.959
C9orf16	4.84366	6.06564	8.04629	14.6469	2.26797	12.7432	8.20452	-0.0120962	0.978258	0.986038	8.40061	7.73856
C9orf163	0	2.02188	0	0	1.13399	0	1.17207	1.06913	0.460493	0.568176	0.50547	0.768687
C9orf173-AS1	0	0	1.60926	1.46469	0	0	0	-1.75801	0.244272	0.344317	0.768486	0
C9orf24	8.07276	4.04376	4.02314	2.92938	2.26797	7.43351	4.6883	0.0562668	0.919696	0.945654	4.76726	4.7966
C9orf3	281.739	331.588	434.5	445.265	312.981	311.146	323.493	-0.2183	0.0275589	0.0539965	373.273	315.873
C9orf40	85.5712	102.105	33.7944	37.3495	12.4739	32.9198	28.1298	-1.2298	7.46853e-08	3.42139e-07	64.705	24.5078
C9orf41	350.358	367.982	240.584	244.603	242.673	233.625	251.996	-0.282099	0.00426801	0.0100757	300.882	242.765
C9orf41-AS1	20.9892	15.1641	9.65555	4.39406	7.93791	5.30965	9.3766	-0.542805	0.194737	0.286324	12.5507	7.54139
C9orf43	22.6037	12.1313	3.21852	5.85875	1.13399	1.06193	0	-3.59451	0.000766838	0.0020725	10.9531	0.731973
C9orf47	53.2802	37.4048	18.5065	15.3792	26.0817	16.9909	21.0973	-0.373189	0.22984	0.327796	31.1427	21.39
C9orf57	0.807276	1.01094	0	0	1.13399	0	0	-0.0234597	0.988704	0.993166	0.454554	0.377996
C9orf64	155.804	130.411	80.4629	71.7697	73.7092	79.6448	69.1524	-0.496746	0.000259456	0.000758138	109.612	74.1688
C9orf66	4.84366	2.02188	0.804629	0.732344	1.13399	0	0	-1.72833	0.235485	0.33428	2.10063	0.377996
C9orf69	40.3638	56.6126	95.7508	142.075	87.317	136.989	126.584	0.568603	7.27555e-05	0.000230972	83.7005	116.963
C9orf72	361.66	418.529	494.042	432.083	681.526	502.293	646.985	0.506522	6.39624e-07	2.65313e-06	426.578	610.268
C9orf78	327.754	319.457	333.116	379.354	392.36	368.49	373.892	0.151182	0.110799	0.179336	339.92	378.247
C9orf84	48.4366	61.6673	65.1749	46.87	71.4412	42.4772	60.9479	0.0555418	0.771487	0.836128	55.5372	58.2888
C9orf85	95.2586	75.8204	123.913	114.246	104.327	101.945	127.756	0.130399	0.303659	0.410403	102.309	111.343
C9orf89	12.9164	17.186	21.725	19.7733	10.2059	30.796	14.0649	-0.0218647	0.939298	0.958466	17.9002	18.3556
C9orf9	3.2291	6.06564	7.24166	15.3792	3.40196	4.24772	7.03245	-0.606748	0.227029	0.324625	7.9789	4.89404
C9orf91	129.164	149.619	99.774	129.625	205.252	214.51	175.811	0.648123	1.89551e-06	7.43179e-06	127.045	198.524
CA1	12.1091	20.2188	8.85092	4.39406	14.7418	12.7432	11.7207	0.349369	0.345231	0.453997	11.3932	13.0686
CA10	5.65093	0	4.02314	2.92938	0	0	2.34415	-2.18188	0.075318	0.12934	3.15086	0.781383
CA11	10.4946	10.1094	10.4602	12.4498	29.4837	36.1056	25.7856	1.51008	1.28195e-06	5.10735e-06	10.8785	30.4583
CA12	5121.36	4843.41	9106.79	9248.04	5134.69	5258.68	5057.5	-0.402648	0.00214281	0.00534926	7079.9	5150.29
CA13	213.928	163.772	98.1647	79.0931	247.209	255.925	251.996	0.97403	9.98159e-12	6.42816e-11	138.74	251.71
CA14	42.7856	52.5688	63.5657	45.4053	45.3595	30.796	57.4317	-0.200191	0.367898	0.476713	51.0814	44.5291
CA2	88.8004	137.488	329.093	287.811	286.899	286.721	278.954	0.634773	1.75123e-10	1.01659e-09	210.798	284.191
CA3	9.68731	18.1969	8.04629	6.59109	21.5458	14.867	25.7856	1.02787	0.00237877	0.00589156	10.6304	20.7328
CA3-AS1	8.88004	3.03282	7.24166	4.39406	6.80392	7.43351	3.51622	-0.00178928	0.997115	0.999221	5.88714	5.91789
CA5B	104.946	106.149	120.694	104.725	109.997	100.883	109.003	-0.0324311	0.805727	0.862381	109.128	106.628
CA5BP1	30.6765	34.3719	32.1852	29.2938	36.2876	32.9198	39.8505	0.199873	0.351354	0.460376	31.6318	36.3527
CA9	29.0619	98.0611	251.044	229.956	157.624	190.086	164.09	0.46435	0.0141124	0.0297145	152.031	170.6
CAAP1	299.499	292.161	308.173	276.094	347	311.146	314.116	0.1359	0.100303	0.164936	293.982	324.087
CAB39	2053.71	2124.99	3204.03	3234.76	5394.38	4555.68	5139.55	0.940838	4.73588e-47	1.40773e-45	2654.37	5029.87
CAB39L	56.5093	88.9626	205.18	183.818	180.304	148.67	155.886	0.445719	8.71915e-05	0.000273848	133.618	161.62
CABIN1	476.293	614.651	601.862	612.972	548.85	606.362	514.541	-0.0392613	0.639517	0.731226	576.444	556.584
CABLES1	12.1091	21.2297	8.04629	7.32344	2.26797	4.24772	1.17207	-2.0543	0.000992189	0.00263051	12.1771	2.56259
[truncated: 16,253 more rows]

## Sheet: upregulated genes
1570 genes are up-regulated by IFNg (adjusted p-value < 0.05, log2FoldChange > 1 and normalized number > 5)
Gene
IDO1
CXCL9
CIITA
HLA-DRA
CXCL11
HLA-DMB
BATF2
CXCL10
APOL3
SECTM1
XAF1
ZBP1
IFI44L
ETV7
RSAD2
CMPK2
HLA-DRB1
VNN3
SMTNL1
IRF1
IFIT3
OASL
SERPING1
GBP7
HLA-DPA1
BANCR
AIM2
APOL4
STEAP4
ZNF114
CLIC5
UBE2L6
PSMB9
MX1
TMPRSS3
CD74
RARRES3
NLRC5
OR52N4
CEACAM5
TGM5
DEFB1
CCL22
IFI35
C5orf56
FCGR2A
HLA-DMA
NOS2
RTP4
CEACAM7
KDR
BST2
APOL6
HMGCLL1
IFI44
DUOX2
LYPD5
CLIC2
GPNMB
IL32
OSR1
C1R
SLC6A14
IFIT2
IFI27
ATP10B
IFIT1B
KRT24
DOC2B
INHBB
NCF4
STX11
CASP1P2
TGM3
PARP9
CHI3L1
OAS1
CCL2
SULT2B1
C2
ART3
HSPA6
IFIH1
HNF4G
IFITM1
CX3CL1
ATP12A
C1S
OAS2
IL15
SBSN
KRT23
CTSS
TAP1
SLC15A3
SLC5A1
SCNN1B
CRCT1
KRT39
PLA2G4E
CD180
NRK
LGALS9
LZTS1
ALDH3B2
IL10RA
NLRP3
ACSL5
CERS3
MUC4
SPRR3
IFI30
NNMT
LCE1E
RPLP0P2
IRG1
C1orf68
SPRR1B
SLC28A3
TMPRSS11B
SERPINB2
CXCR1
DDX60
GCNT3
MX2
NOD2
MUC21
DUOXA2
PSMB8-AS1
HLA-DPB1
SPRR1A
CLCA4
C10orf99
ARHGAP20
KRT78
IVL
NCCRP1
CYP2C18
PTPRH
STAT1
ACE2
MMP25
MMP25-AS1
FAM78B
FRMPD4
ELF3
ERP27
PLCH1
S100A8
FAM3D
HCAR2
L3MBTL4
TRIM22
AQP5
KLK7
IL36RN
CD177
GBP1P1
CILP
TRIM69
APOL2
GPC6-AS2
CARD17
HCP5
OVOL1
LINC00520
C2CD4A
HAPLN3
S100A9
ACAN
LAP3
NWD2
WFDC5
PMCH
GSAP
RPTN
ACKR4
BISPR
OAS3
MAFB
IGFL2
WDFY4
TEX29
SERPINB3
MMP1
SPINK6
SLPI
ODF3B
SOCS3
HCAR3
TCN1
LIPH
HLA-B
HLA-F
DGKG
LOC100419583
S100P
ATP10A
DTX3L
EPHA5
DSG1
H19
GIMAP2
GPR78
NMI
SP110
GSDMA
SERPINA3
HLA-DOA
ATF3
MAL
RRAD
MEDAG
SERPINB9
S100A12
PXT1
PI3
SAMHD1
PSMB8
MUC1
KRT6B
IL12RB2
FGD2
PDGFRA
TXK
HELZ2
SLC17A8
FBXO39
HSD17B2
MSRB1
METRNL
CEACAM6
KLK12
SULT1C2
TGM1
LINC01127
SERPINB4
KRT6C
PRRT2
PSMB10
DAPL1
CHODL
PGLYRP4
VSNL1
HPGD
PCDH17
HLA-DQA1
MMP3
TMEM86A
IL15RA
TMTC1
SOWAHB
CLEC7A
SPRR2A
HCG26
FAM222A
ADAP2
KRT16
TMPRSS11F
MUC16
NYAP2
SPRR2D
CNFN
PATL2
CRNN
KLK13
RNF213
ASS1
SFMBT2
TAP2
ALOX12B
GGT6
ELF5
ZNF750
PARP12
CYP2C9
ASCL2
MAPK8IP2
ACKR2
SDR9C7
PVRL4
HERC6
ZFYVE28
KRT13
FYB
KRTDAP
JHDM1D-AS1
MAP3K8
LRP2
LCE3E
SLCO5A1
SLURP1
PLA2G4E-AS1
LRCH2
PGLYRP3
IFI6
GBP6
FGD3
HLA-DQB1
COL25A1
FAM25A
CRYAB
TLR2
SP6
CWH43
MLIP
CYSRT1
FREM1
KLK10
FAM83E
SOCS1
HLA-E
C2orf54
CLCA3P
CLCA1
LINC01537
C8orf4
ISG20
CD53
P2RY6
ZFP36
GJD3
PMAIP1
LOC100128770
RXFP1
BPIFC
DUSP1
TRIM17
BTN3A2
S100A7
SERPINB1
MDGA1
TRIM21
TMC1
DPYD-AS1
SCNN1G
TMPRSS13
PLSCR4
IL6
LINC00536
FBXO6
CDH16
A2ML1
COLEC10
BTN3A3
PNLIPRP3
PLEKHF1
SCARF1
RHOV
PDCD1LG2
CYP2C19
GBP3
CCL5
GPC6
ZNF878
NOTCH3
SPINK5
PLA2G4F
CXCR2
LAMP3
NTRK1
ANK2
GUCY1A3
SP100
TAPBPL
LY6D
ATG9B
B2M
MTRNR2L1
IFIT1
HFM1
PSME2
PLA2G4D
HSH2D
CASP7
BCL2L14
SOD2
FAM83C
TRIM29
CCRL2
DDX58
LINC01559
STAT2
BBOX1
KLF4
FUT6
LMO7
RNF222
TMPRSS11GP
ILDR1
PADI1
ALPK1
PCDHB15
LOC151475
SLC26A9
CLDN4
TOX3
MSMB
CRISP3
CASP1
BTN3A1
ABLIM2
UNC45B
CHRNB4
RNF112
LMO2
PLA2G3
TLDC2
APOBEC3G
CYP4B1
TMCO5B
DHRS9
CDK5R1
MYH14
CBR3
NFATC2
CXCL17
DUSP8
LOC101928844
LOC729348
EPHX3
EDNRA
SERPINB13
B4GALNT3
PRSS1
UBA7
PML
CAPN14
CTSO
COBL
SAA2
IFIT5
AQP3
NCOA7
SYNPO2
FLT3LG
DLX5
CSF1
BLNK
CCDC109B
SERPINB12
RNF19B
TMCC3
SYTL5
GRHL3
CSF2
RIPK2
CEACAM1
TNFAIP8L3
DHRS2
DSC1
KCNQ3
RHOB
RND1
SELPLG
UGT2B7
LYPD3
HSPB8
C5AR2
LOC100507140
IGFN1
LOC101060498
GSDMC
TRIB1
PLSCR1
ANO4
MEI1
TRPM6
RHCG
SPRR2E
LOC643201
SBNO2
ERG
BSPRY
PDP1
CALCRL
TMEM158
HSD3B7
ST3GAL1
WTAPP1
PLSCR2
MYOM3
DSG3
PSME1
WFDC21P
HOPX
STARD8
KLK11
EPPK1
P2RX7
NIPAL4
NOCT
NUB1
CD36
IFITM3
MRVI1-AS1
TNFSF10
DNASE1L3
TTC9
KLK6
TMPRSS4
MUC20
IL18RAP
LINC00884
ERAP2
TNFRSF14
CAMK1D
CD86
PELI2
LOC389602
LOC100294362
LOC101929260
IL36G
AQP6
CD40
NELL2
TREM1
IL7
SEPT4
CD274
ATP13A4
TEC
IL1RN
CHI3L2
SERPINB9P1
SGPP2
CARD16
TCAF2
SLC10A6
ZEB1
ID1
ATP6V0D2
PIM1
IFI16
RPPH1
C19orf66
SPINK7
SYT7
PLEKHA7
IL31RA
GADD45B
SSTR2
NCALD
CEBPA
KRT1
MMP10
ITPKC
GPR143
FAM26E
IL23R
IL1R2
KDM7A
LOC101928809
RGS2
ZNF385B
LOC101927189
TSC22D2
MAB21L3
TNFSF8
SPATA4
KLK8
CCDC64B
GAS1
LOC101929771
INPP1
TMPRSS11A
RNF175
JAK2
MLKL
SSPN
PAQR5
TDRD7
TICAM1
GPC6-AS1
LOC102723766
SPRR4
DSG1-AS1
OR7E14P
ZNFX1
MIR378D2
HAS3
FAM46A
PCDHB11
GRAMD3
PSG2
GPR1
AIM1L
KCND3
VTRNA1-3
STARD5
KRT6A
KRT4
TUBA8
MAFF
TTC39A
LOC340113
SLC39A2
SLC6A13
FAM46C
RNF144B
CAPN3
TPRXL
ANKRD22
TLN2
WDR25
LMO7DN
HES1
RNASE1
KRT17
IL22RA1
MUC15
HLA-C
JUN
LOC100192426
PTK2B
TNNT2
C1orf74
APOBEC3D
NUPR1
PPP1R3B
MMP12
RALA
CEBPD
LGALS7B
CLIP1
IGFBP5
TMPRSS2
BNIPL
ROS1
BCL2A1
ATP6V0A4
ATP13A4-AS1
MXD1
MIR6819
SHF
ESR1
MXD3
JUNB
PDZK1IP1
BMX
ARID5B
SLC25A28
DUSP5
RNF122
DUOXA1
TAGLN
LOC105376360
LOC101927954
NINJ1
XRN1
C6orf132
RAET1E
SP140L
AANAT
RNF144A
RAB24
PCDHB8
SPINK1
NTN1
RAB44
SERPINB10
RRAGD
SLC12A7
TMEM95
TNFAIP3
CASP10
TBX3
NR1D1
KALRN
KPRP
SHC4
KLF2
TMEM79
EGR3
BACH1
CSRNP1
ADAMTSL3
EPS8L1
TLR3
BMP2
GRHL1
RAPH1
BCAS1
SERPINB11
ITGB7
VTRNA1-2
SLC13A5
ID2
PCDHB6
CARHSP1
OVOL1-AS1
PCDHB16
MIR6087
TGFB3
PARP10
TRIM31
TRHR
PCDHB14
LINC01133
MIR3929
ENKUR
MRAS
FAM26F
SPTSSB
SLC6A2
CFB
GPT2
OR2A7
DACT1
ETS2
TMEM217
FLT1
TRAF3IP3
SNORA53
CLDN23
FLNB
TLCD2
SLFN5
RNF114
OCLN
EGLN3
CXCL2
SP140
HRASLS2
MGC27382
INSL6
FUT2
CXCL14
USP30-AS1
SMAD7
SPRY4-IT1
ABCA13
C1orf226
GCKR
VPS9D1
ZNF467
IL33
C1orf95
CRABP2
FAM83A
PPL
KRT14
GOLGA7B
ARHGEF5
CATSPERB
CHL1
AKR1B15
PTPRR
EPHA4
NEBL
KRT42P
EFNA3
KLF6
THEMIS2
GLTP
MTRNR2L2
RBCK1
CADPS2
HCG4B
ARHGEF37
PHF11
TEAD4
PLAUR
SCEL
FOSB
SCARNA10
PPP1R3C
NOXA1
TRANK1
LUCAT1
GDPD3
CCDC3
CCDC134
IRF6
MYD88
FAM46B
MRVI1
IL7R
S100A14
PPP1R15A
FAM110C
APOBEC3F
LYN
ARHGAP30
FAM117B
CALCOCO2
KRT34
FOS
TNNT1
INSC
PPFIBP2
CFHR3
SLC26A4-AS1
STX19
MARCKSL1
LOC100130476
ST7-AS1
USP43
RHBDF2
LCN2
MYO5B
CLDN7
IRF7
KCTD11
PSCA
SLC22A14
AP5B1
CYLD
IER2
RALB
IFFO2
GPC3
ADM
RDH12
LOC100287225
APCDD1L-AS1
TTLL11
HLA-DOB
SCARNA7
LOC100287944
BCL6
TTC25
FAM167B
CCDC85C
C7
TBC1D30
HLA-L
UPK1B
CLGN
LBH
SORCS2
SIPA1L2
FAP
OPTN
CDC42EP4
KSR1
CLDN1
CLU
SPRY4
CPE
ARHGEF34P
AZIN2
DPP4
FOXQ1
TBC1D9
SOWAHC
FER1L6
CFH
ADAMTS14
LGALS3BP
LGI3
HOXA1
TCONS_00029157
SH3D21
PCDHB10
TRIM56
GSDMD
FUT3
EDN1
ADAR
GRIK1-AS2
TNFAIP8
PCP4L1
ARL4D
ANXA10
MPP7
RARRES1
CCAT2
CDK18
PRSS22
PRELID1
KRT10
NEK7
CLCA2
HSPB1
RAB11FIP1
EBF4
ADGRF2
CAND1.11
GPR83
IKZF2
LOC101448202
PAPPA2
KLF11
SLC9B1
KBTBD8
FLJ32255
SCARNA5
CXCL16
RBM47
NAGS
SMIM5
JARID2-AS1
KIF12
TINCR
BPGM
C10orf91
FOXN1
HDAC9
C15orf48
ACP5
BTG1
SLC1A2
CTAGE8
MMAA
PROSER2
CCNL1
CFLAR
CTSC
SLC22A13
LINC00346
TAGAP
TWIST2
TRAFD1
NPAS3
CES2
VTRNA1-1
STAT3
PPARD
ADM2
LY6G6C
FGF11
CXCL3
SH2D2A
IGSF8
TP53INP2
CCDC85B
GRIP2
SEMA7A
SDCBP2
GANC
TINF2
ANGPTL4
CDKN2A
LAX1
CFAP58
TBKBP1
SIGLEC16
MYZAP
PARP3
MAN1A1
DSC2
FGF13
ADAM23
IFITM10
RCAN1
KLF3
SMPDL3B
TRIM14
SERTAD1
BMP6
APOE
WDR17
CA11
PELI1
DDR2
IGFLR1
TMEM255B
NCAPH2
C2orf66
NFASC
LINC01135
EPHB3
REC8
DBNDD1
RASSF2
SPHK1
C22orf23
COL14A1
SNORA74A
BTBD11
GRAMD1C
CD200
PCDHB4
LINC00152
HLA-H
GPR157
DUSP10
CPEB3
NGEF
EVPL
FOXN2
ARHGEF35
INO80B
ZCCHC24
EVA1B
ARPC5L
RAB27B
MYO1E
CIART
MTHFR
LSAMP
RFX5
GRIK1-AS1
PCYT1A
LDHAL6B
NDRG2
CREM
RND3
LOC100131635
IBA57-AS1
PXDC1
RALGPS2
FBLN2
TRIB2
NRBF2
ASAP3
MIR3609
HLA-A
GSTK1
FAM83A-AS1
KLHL29
MAST3
LINC01510
CHD5
BCL3
PLAC8
GUK1
GCOM1
ADAMTSL4
RILP
ANXA1
PNP
DCUN1D3
EGR1
GJB6
IL13RA2
TMEM171
GAA
CEBPB
CAPNS2
FAM84A
GRB7
IRF2
FOSL1
SOCS6
FAM110A
CSTB
MIR29A
KIAA1551
A4GALT
BHLHE40
OAF
RTKN
GRIK1
CTAGE15
MCL1
MICALL1
MERTK
SLC25A25
GUCY1B3
FAM122C
TMEM132B
SIK1
ARHGAP28
TOP1P1
NR4A2
PITX1
LINC-PINT
PPAPDC1A
NAMPT
GLIS3
IL16
KAZN
SGK223
UGP2
MAST4
PHLDB3
SDCBP2-AS1
PLBD1
PDE4D
TMEM45B
CYP4F3
CT62
LOC101928794
CDKN1A
LOC101927787
SERPINB5
GCH1
MIR4435-2HG
PPP2R2C
JDP2
PSG4
SIAH2
PIGA
ARHGEF10L
UPP1
LOC100132781
LRAT
PCDH1
MYO9B
ST6GALNAC6
NR4A1
LINS
CFAP58-AS1
LINC01314
SFTPD
SGK1
ADAMTS17
PCDHB5
CDH1
SNORA80B
GTPBP1
CLEC2B
PROSER2-AS1
THRA
ZBTB7C
BCAR3
CCDC68
CTNNA3
ARHGAP25
SMIM3
LOC101929268
DNAH3
LOC101927472
ZNF267
POF1B
SNORD17
RTN4RL1
RREB1
PTGS2
GABARAPL1
SPOCD1
RAB25
MIR3682
ALOX15B
CTRL
USP18
OGFR
DSP
SNORA23
NUDCD1
RAP1GAP
TNFAIP2
DMKN
TIMP2
POU2F3
CTNNBL1
SELM
SLC25A45
STAT5A
SQRDL
NT5C2
ASB2
YPEL5
RAD51AP2
EHBP1L1
FMNL2
KRT9
SLC2A3
PKP1
VGLL3
LINC01191
TRIM25
NAPA-AS1
HBEGF
FAM124A
SLC27A2
GPR68
SPTLC3
LOC100507002
CHRNA2
C1orf21
NDRG1
MIR2116
SNORA12
OLFML2A
ACSS1
CSTA
ACPP
VAMP8
CPA6
ZBTB7B
NRIP1
C12orf79
IL18BP
CCDC88C
ANXA9
HK2
RGS17
AMOTL2
PARP8
TMEM40
FERMT1
MIR4668
LGMN
SH3BP2
OTOGL
JUND
MR1
SH3TC1
MYC
PROCR
NFKBIA
MIR29C
SMAD6
EIF2AK2
LINC00654
ADPRHL2
MVP
WWC1
TGM2
C1QTNF7
GNA15
TACSTD2
TNFSF13B
MYL9
CASP8
BDKRB2
TNRC18P1
GPR37
OTUD4
KLF10
LINC00673
DHX58
BCL2L1
TNC
CITED2
SNTA1
IL18R1
APOD
RARG
MTUS2
PERM1
SNRK
FAM84B
N4BP1
NRARP
MIR5188
STK38L
FLJ43879
CREBRF
AHRR
JARID2
GAS7
LINC01057
CYP2C8
TAPBP
DNAJB5
PSG7
RASL11B
CDKN2B
GP6
TNFAIP1
MNT
CCDC181
AMPD3
SLC25A34
LOC101929709
FAM81B
LOC102723704
SPSB1
BNC1
GNAT1
SNORD116-18
UBQLNL
NPAS2
CCSER1
ADRB2
OLAH
SNORA22
POLR2J3
RAB31
GPRC5A
CITED4
KLF13
KIAA1644
BAK1
EMP2
LPP-AS1
NOP14-AS1
LINC01291
CDCP1
NFIL3
RBP5
PDPN
YPEL2
FSTL3
TUFT1
MDFIC
TFAP2C
HELB
LOC101927322
TCF20
ADGRE5
LVRN
FOSL2
NUMBL
FRMD8
RAET1G
MAFK
POSTN
BLZF1
NKD1
SLC5A10
IRF5
COL4A2-AS1
ITIH4
KARS
NR3C1
TAOK3
TTC22
MOV10
MIDN
ADIPOR1
SLFN12L
ZNF787
CCDC71L
PCGF5
MAP2
PNRC1
ZNF438
PLEKHB1
DENND1A
TRADD
PEX11G
LATS2
ELOVL7
SCARNA6
MPHOSPH6
PPA1
IER5
LINC01137
CYB5R1
FOXO4
VPS9D1-AS1
IGSF11
RNF149
GJB4
DOPEY2
CCNG2
FBXL5
AK9
RIPK1
PSMA4
RNF39
SERPINB6
CLEC5A
PCED1A
HRH1
DUOX1
AKAP12
MBP
CARD6
EIF4E3
GK
C3orf38
PFKFB3
DENND1C
FBLN5
CRYM
SCARNA9
ZBED2
STX4
LOC100506178
ADAMTS9
FAM166A
SNORD114-14
FBXO46
ARL5B
TRIM26
MAL2
LIMK1
LY6E
MIR4260
DYNLT1
TLR5
ZFP36L2
XPR1
MAF
PRKXP1
LACTB
CYTH1
SOX9
NET1
ZNF185
CYP24A1
TOLLIP
DNPEP
MIR503HG
OXSR1
RAP2B
LYG1
TM4SF1-AS1
CCNA1
PKHD1
PCDHB13
ZPR1
DUSP16
PARD3
DDX23
FEM1C
USF1
EVI5L
DENND2C
SERPINB8
HLA-J
WSB1
SLC2A9
FAM214B
ANKRD9
TGIF1
DUSP4
LOC146880
MORC3
MOB3C
S100A16
STX12
KLF9
GUCA1B
PSMA6
GUCD1
MAPK13
FAM71F2
SNHG22
TMEM265
ZXDA
LOC101927911
LURAP1L-AS1
ELFN2
MESDC1
GADD45A
CAPN5
C1RL-AS1
SMG7-AS1
IKZF3
LOC100268168
TAF4B
SFRP1
AKIRIN2
PTPRE
ETV3
TNKS1BP1
PLEKHG5
CASZ1
GSDMB
CBR3-AS1
LIMD1
SNORD4B
ZNF672
ARID3B
PPP2R5B
LY75
PLEKHF2
CDYL2
THSD4-AS2
SCN9A
COL8A2
CTSV
UBALD2
HSPH1
PLEKHG7
PRR15L
NR1H2
USP2
ABHD16A
ARHGAP27
TMEM54
SAMD4A
LINC00324
TCAIM
PRRG4
UBAP1
IRAK2
THSD1
SUSD6
FAM129B
PLEKHA2
CHMP1B
TOM1
HDAC4
TRIM38
PLOD2
CAMK2D
TPM4
MAP7D1
KCTD5
KIF13A
NPNT
UHMK1
CCDC125
COL3A1
MLLT4
FAM63A
ARF3
DNAJB1
LOC101927550
RRAGC
ITPRIP
AVPI1
SERPINE1
LZTS3
C6orf47
KLHL21
RNF187
GPR75
LOC101927780
IRF2BP2
CNDP2
COQ10B
PDZD2
C1orf145
CA3
C4orf19
STAP2
GJB3
STK40
DRAP1
TNS1
CFAP57
LTBP1
FYTTD1
SLC2A12
BBX
SLC51A
LOC100129046
FXYD3
SPOCK3
FOLR1
WDR45
SFN
CARD11
CYP2E1
C18orf25
KIF13B
DNAJA1
LPAR6
RAB11FIP5
CISH
PIM3
FEM1B
ZNF343
BZW1
ARAP2
NREP
ZBTB22
ZNF444
AP3D1
LYPD6B
SMOX
TNS3
FAM83G
KLF5
GDPGP1
TLE4
PLEKHN1
C1orf54
HEXDC
SLC31A2
ADSSL1
PAPD5
IL1RL1
APOL1
CASP4
CPM
DDX60L
DPYD
EPSTI1
GBP1
GBP2
GBP4
GBP5
ICAM1
IRF9
PARP14
PRDM1
SAMD9
SAMD9L
TYMP
WARS

## Sheet: GSEA-Hallmark
Upregulation
Gene Set Name	# Genes in Gene Set (K)	Description	# Genes in Overlap (k)	k/K	p-value	FDR q-value
INTERFERON GAMMA RESPONSE	200	Genes up-regulated in response to IFNG [GeneID=3458].	137	0.685	6.02e-145	3.01e-143
INTERFERON ALPHA RESPONSE	97	Genes up-regulated in response to alpha interferon proteins.	81	0.8351	2.08e-98	5.2e-97
TNFA SIGNALING VIA NFKB	200	Genes regulated by NF-kB in response to TNF [GeneID=7124].	96	0.48	2.23e-80	3.72e-79
INFLAMMATORY RESPONSE	200	Genes defining inflammatory response.	62	0.31	1.64e-38	2.05e-37
COMPLEMENT	200	Genes encoding components of the complement system, which is part of the innate immune system.	51	0.255	2.01e-27	2.01e-26
ALLOGRAFT REJECTION	200	Genes up-regulated during transplant rejection.	49	0.245	1.5e-25	1.25e-24
IL2 STAT5 SIGNALING	199	Genes up-regulated by STAT5 in response to IL2 stimulation.	46	0.2312	6.22e-23	4.45e-22
HYPOXIA	200	Genes up-regulated in response to low oxygen levels (hypoxia).	45	0.225	5.92e-22	3.7e-21
P53 PATHWAY	200	Genes involved in p53 pathways and networks.	43	0.215	3.14e-20	1.74e-19
APOPTOSIS	161	Genes mediating programmed cell death (apoptosis) by activation of caspases.	35	0.2174	6.81e-17	3.41e-16
ESTROGEN RESPONSE EARLY	200	Genes defining early response to estrogen.	38	0.19	3.77e-16	1.57e-15
KRAS SIGNALING UP	200	Genes up-regulated by KRAS activation.	38	0.19	3.77e-16	1.57e-15
IL6 JAK STAT3 SIGNALING	87	Genes up-regulated by IL6 [GeneID=3569] via STAT3 [GeneID=6774], e.g., during acute phase response.	25	0.2874	1.71e-15	6.56e-15
ESTROGEN RESPONSE LATE	200	Genes defining late response to estrogen.	35	0.175	7.2e-14	2.57e-13
UV RESPONSE UP	158	Genes up-regulated in response to ultraviolet (UV) radiation.	27	0.1709	8.77e-11	2.92e-10
EPITHELIAL MESENCHYMAL TRANSITION	200	Genes defining epithelial-mesenchymal transition, as in wound healing, fibrosis and metastasis.	29	0.145	1.01e-09	3.16e-09
KRAS SIGNALING DN	200	Genes down-regulated by KRAS activation.	26	0.13	7.13e-08	1.98e-07
APICAL SURFACE	44	Genes encoding proteins over-represented on the apical surface of epithelial cells, e.g., important for cell polarity (apical area).	12	0.2727	7.14e-08	1.98e-07
TGF BETA SIGNALING	54	Genes up-regulated in response to TGFB1 [GeneID=7040].	13	0.2407	1.03e-07	2.72e-07
XENOBIOTIC METABOLISM	200	Genes encoding proteins involved in processing of drugs and other xenobiotics.	25	0.125	2.7e-07	6.76e-07
COAGULATION	138	Genes encoding components of blood coagulation system; also up-regulated in platelets.	20	0.1449	3.86e-07	9.19e-07
MYOGENESIS	200	Genes involved in development of skeletal muscle (myogenesis).	23	0.115	3.41e-06	7.74e-06
ANDROGEN RESPONSE	100	Genes defining response to androgens.	13	0.13	0.000128	0.000278
APICAL JUNCTION	200	Genes encoding components of apical junction complex.	19	0.095	0.000303	0.000583
HEME METABOLISM	200	Genes involved in metabolism of heme (a cofactor consisting of iron and porphyrin) and erythroblast differentiation.	19	0.095	0.000303	0.000583
MTORC1 SIGNALING	200	Genes up-regulated through activation of mTORC1 complex.	19	0.095	0.000303	0.000583
UV RESPONSE DN	144	Genes down-regulated in response to ultraviolet (UV) radiation.	15	0.1042	0.000482	0.000892
CHOLESTEROL HOMEOSTASIS	74	Genes involved in cholesterol homeostasis.	10	0.1351	0.000547	0.000977

## Sheet: GSEA-GO
Upregulation
Gene Set Name	# Genes in Gene Set (K)	Description	# Genes in Overlap (k)	k/K	p-value	FDR q-value
DEFENSE RESPONSE	1814	Reactions, triggered in response to the presence of a foreign body or the occurrence of an injury, which result in restriction of damage to the organism attacked or prevention/recovery from the infection caused by the attack. [GOC:curators]	314	0.1731	4.07e-118	4.18e-114
RESPONSE TO BIOTIC STIMULUS	1615	Any process that results in a change in state or activity of a cell or an organism (in terms of movement, secretion, enzyme production, gene expression, etc.) as a result of a biotic stimulus, a stimulus caused or produced by a living organism. [GOC:hb]	284	0.1759	7.03e-108	3.61e-104
RESPONSE TO CYTOKINE	1225	Any process that results in a change in state or activity of a cell or an organism (in terms of movement, secretion, enzyme production, gene expression, etc.) as a result of a cytokine stimulus. [GOC:sl]	247	0.2016	1.01e-106	3.45e-103
DEFENSE RESPONSE TO OTHER ORGANISM	1203	Reactions triggered in response to the presence of another organism that act to protect the cell or organism from damage caused by that organism. [GOC:dos]	228	0.1895	1.9e-92	4.88e-89
CYTOKINE MEDIATED SIGNALING PATHWAY	807	A series of molecular signals initiated by the binding of a cytokine to a receptor on the surface of a cell, and ending with regulation of a downstream cellular process, e.g. transcription. [GOC:mah, GOC:signaling, PMID:19295629]	180	0.223	1.53e-84	3.14e-81
INNATE IMMUNE RESPONSE	986	Innate immune responses are defense responses mediated by germline encoded components that directly recognize components of potential pathogens. [REF:0000022, GOC:add, GOC:ebc, GOC:mtg sensu]	196	0.1988	7.32e-83	1.25e-79
REGULATION OF IMMUNE SYSTEM PROCESS	1637	Any process that modulates the frequency, rate, or extent of an immune system process. [GOC:add]	230	0.1405	5.34e-67	7.83e-64
IMMUNE EFFECTOR PROCESS	1292	Any process of the immune system that can potentially contribute to an immune response. [REF:0000022, GOC:add, ISBN:0781735149]	196	0.1517	2.91e-62	3.73e-59
CELL ACTIVATION	1475	A change in the morphology or behavior of a cell resulting from exposure to an activating factor such as a cellular or soluble ligand. [GOC:mgi curators]	205	0.139	1.13e-58	1.29e-55
RESPONSE TO INTERFERON GAMMA	201	Any process that results in a change in state or activity of a cell or an organism (in terms of movement, secretion, enzyme production, gene expression, etc.) as a result of an interferon-gamma stimulus. Interferon-gamma is also known as type II interferon. [GOC:add, ISBN:0126896631, PMID:15546383]	78	0.3881	1.16e-56	1.19e-53
REGULATION OF CELL POPULATION PROLIFERATION	1766	Any process that modulates the frequency, rate or extent of cell proliferation. [GOC:jl]	220	0.1246	1.09e-54	1.02e-51
REGULATION OF RESPONSE TO EXTERNAL STIMULUS	1094	Any process that modulates the frequency, rate or extent of a response to an external stimulus. [GOC:mah]	168	0.1536	5.76e-54	4.93e-51
REGULATION OF RESPONSE TO STRESS	1538	Any process that modulates the frequency, rate or extent of a response to stress. Response to stress is a change in state or activity of a cell or an organism (in terms of movement, secretion, enzyme production, gene expression, etc.) as a result of a disturbance in organismal or cellular homeostasis, usually, but not necessarily, exogenous (e.g. temperature, humidity, ionizing radiation). [GOC:d…	200	0.13	1.62e-52	1.28e-49
APOPTOTIC PROCESS	1994	A programmed cell death process which begins when a cell receives an internal (e.g. DNA damage) or external signal (e.g. an extracellular death ligand), and proceeds through a series of biochemical events (signaling pathway phase) which trigger an execution phase. The execution phase is the last step of an apoptotic process, and is typically characterized by rounding-up of the cell, retraction of…	230	0.1153	2.48e-51	1.82e-48
BIOLOGICAL ADHESION	1481	The attachment of a cell or organism to a substrate, another cell, or other organism. Biological adhesion includes intracellular attachment between membrane regions. [GOC:isa complete]	193	0.1303	8.91e-51	6.1e-48
INFLAMMATORY RESPONSE	801	The immediate defensive reaction (by vertebrate tissue) to infection or injury caused by chemical or physical agents. The process is characterized by local vasodilation, extravasation of plasma into intercellular spaces and accumulation of white blood cells and macrophages. [REF:0000022, ISBN:0198506732]	138	0.1723	2.88e-50	1.85e-47
REGULATION OF CELL DEATH	1746	Any process that modulates the rate or frequency of cell death. Cell death is the specific activation or halting of processes within a cell so that its vital functions markedly cease, rather than simply deteriorating gradually over time, which culminates in cell death. [GOC:dph, GOC:tb]	210	0.1203	1.26e-49	7.58e-47
RESPONSE TO BACTERIUM	743	Any process that results in a change in state or activity of a cell or an organism (in terms of movement, secretion, enzyme production, gene expression, etc.) as a result of a stimulus from a bacterium. [GOC:hb]	131	0.1763	6.83e-49	3.9e-46
REGULATION OF DEFENSE RESPONSE	747	Any process that modulates the frequency, rate or extent of a defense response. [GOC:mah]	130	0.174	7.27e-48	3.93e-45
CYTOKINE PRODUCTION	880	The appearance of a cytokine due to biosynthesis or secretion following a cellular stimulus, resulting in an increase in its intracellular or extracellular levels. [GOC:add, ISBN:0781735149]	141	0.1602	1.79e-47	9.2e-45
PROTEOLYSIS	1809	The hydrolysis of proteins into smaller polypeptides and/or amino acids by cleavage of their peptide bonds. [GOC:bf, GOC:mah]	208	0.115	4.86e-46	2.38e-43
POSITIVE REGULATION OF IMMUNE SYSTEM PROCESS	1101	Any process that activates or increases the frequency, rate, or extent of an immune system process. [GOC:add]	156	0.1417	1.64e-45	7.67e-43
RESPONSE TO OXYGEN CONTAINING COMPOUND	1714	Any process that results in a change in state or activity of a cell or an organism (in terms of movement, secretion, enzyme production, gene expression, etc.) as a result of an oxygen-containing compound stimulus. [GOC:pr, GOC:TermGenie]	200	0.1167	3.46e-45	1.54e-42
NEGATIVE REGULATION OF RESPONSE TO STIMULUS	1753	Any process that stops, prevents, or reduces the frequency, rate or extent of a response to a stimulus. Response to stimulus is a change in state or activity of a cell or an organism (in terms of movement, secretion, enzyme production, gene expression, etc.) as a result of a stimulus. [GOC:jid]	200	0.1141	1.03e-43	4.4e-41
REGULATION OF IMMUNE RESPONSE	1018	Any process that modulates the frequency, rate or extent of the immune response, the immunological reaction of an organism to an immunogenic stimulus. [GOC:ai]	144	0.1415	6.41e-42	2.64e-39
INTERFERON GAMMA MEDIATED SIGNALING PATHWAY	91	A series of molecular signals initiated by the binding of interferon-gamma to a receptor on the surface of a cell, and ending with regulation of a downstream cellular process, e.g. transcription. Interferon gamma is the only member of the type II interferon found so far. [GOC:add, GOC:dph, GOC:signaling]	47	0.5165	7.64e-42	3.02e-39
EPITHELIUM DEVELOPMENT	1329	The process whose specific outcome is the progression of an epithelium over time, from its formation to the mature structure. An epithelium is a tissue that covers the internal or external surfaces of an anatomical structure. [GOC:dph, GOC:mtg lung]	167	0.1257	9.44e-42	3.59e-39
REGULATION OF INTRACELLULAR SIGNAL TRANSDUCTION	1864	Any process that modulates the frequency, rate or extent of intracellular signal transduction. [GOC:dph, GOC:signaling, GOC:tb, GOC:TermGenie]	202	0.1084	7.99e-41	2.93e-38
POSITIVE REGULATION OF SIGNALING	1896	Any process that activates, maintains or increases the frequency, rate or extent of a signaling process. [GOC:mtg signal]	203	0.1071	2.95e-40	1.04e-37
POSITIVE REGULATION OF MULTICELLULAR ORGANISMAL PROCESS	1853	Any process that activates or increases the frequency, rate or extent of an organismal process, any of the processes pertinent to the function of an organism above the cellular level; includes the integrated processes of tissues and organs. [GOC:ai]	198	0.1069	4.06e-39	1.39e-36
REGULATION OF HYDROLASE ACTIVITY	1302	Any process that modulates the frequency, rate or extent of hydrolase activity, the catalysis of the hydrolysis of various bonds, e.g. C-O, C-N, C-C, phosphoric anhydride bonds, etc. Hydrolase is the systematic name for any enzyme of EC class 3. [EC:3.-.-.-, GOC:ai]	159	0.1221	3.27e-38	1.08e-35
RESPONSE TO VIRUS	348	Any process that results in a change in state or activity of a cell or an organism (in terms of movement, secretion, enzyme production, gene expression, etc.) as a result of a stimulus from a virus. [GOC:hb]	79	0.227	7.52e-38	2.41e-35
REGULATION OF CELL DIFFERENTIATION	1945	Any process that modulates the frequency, rate or extent of cell differentiation, the process in which relatively unspecialized cells acquire specialized structural and functional features. [GOC:curators]	201	0.1033	1.24e-37	3.85e-35
DEFENSE RESPONSE TO VIRUS	258	Reactions triggered in response to the presence of a virus that act to protect the cell or organism. [GOC:ai]	68	0.2636	4.08e-37	1.23e-34
RESPONSE TO TYPE I INTERFERON	99	Any process that results in a change in state or activity of a cell or an organism (in terms of movement, secretion, enzyme production, gene expression, etc.) as a result of a type I interferon stimulus. Type I interferons include the interferon-alpha, beta, delta, episilon, zeta, kappa, tau, and omega gene families. [GOC:add, ISBN:0126896631, PMID:15546383, PMID:16681834]	45	0.4545	6.4e-37	1.88e-34
IMMUNE SYSTEM DEVELOPMENT	1024	The process whose specific outcome is the progression of an organismal system whose objective is to provide calibrated responses by an organism to a potential internal or invasive threat, over time, from its formation to the mature structure. A system is a regularly interacting or interdependent group of organs or tissues that work together to carry out a given biological process. [GOC:add, GOC:d…	136	0.1328	1.37e-36	3.92e-34
POSITIVE REGULATION OF MOLECULAR FUNCTION	1823	Any process that activates or increases the rate or extent of a molecular function, an elemental biological activity occurring at the molecular level, such as catalysis or binding. [GO:jl]	191	0.1048	1.55e-36	4.29e-34
EPITHELIAL CELL DIFFERENTIATION	798	The process in which a relatively unspecialized cell acquires specialized features of an epithelial cell, any of the cells making up an epithelium. [GOC:ecd, PMID:11839751]	118	0.1479	2.69e-36	7.27e-34
CELL CELL ADHESION	884	The attachment of one cell to another cell via adhesion molecules. [GOC:dos]	124	0.1403	9.01e-36	2.37e-33
POSITIVE REGULATION OF CELLULAR BIOSYNTHETIC PROCESS	1967	Any process that activates or increases the frequency, rate or extent of the chemical reactions and pathways resulting in the formation of substances, carried out by individual cells. [GOC:mah]	198	0.1007	1.81e-35	4.64e-33
RESPONSE TO MOLECULE OF BACTERIAL ORIGIN	356	Any process that results in a change in state or activity of an organism (in terms of movement, secretion, enzyme production, gene expression, etc.) as a result of a stimulus by molecules of bacterial origin such as peptides derived from bacterial flagellin. [GOC:rl, GOC:sm]	77	0.2163	2.29e-35	5.75e-33
IDENTICAL PROTEIN BINDING	1926	Interacting selectively and non-covalently with an identical protein or proteins. [GOC:jl]	195	0.1012	2.89e-35	7.07e-33
REGULATION OF PROTEIN MODIFICATION PROCESS	1915	Any process that modulates the frequency, rate or extent of the covalent alteration of one or more amino acid residues within a protein. [GOC:mah, GOC:tb]	194	0.1013	4.08e-35	9.74e-33
NEGATIVE REGULATION OF MOLECULAR FUNCTION	1195	Any process that stops or reduces the rate or extent of a molecular function, an elemental biological activity occurring at the molecular level, such as catalysis or binding. [GO:jl]	145	0.1213	1.52e-34	3.55e-32
POSITIVE REGULATION OF RESPONSE TO EXTERNAL STIMULUS	527	Any process that activates, maintains or increases the rate of a response to an external stimulus. [GOC:mah]	92	0.1746	3.53e-34	8.06e-32
CELLULAR RESPONSE TO OXYGEN CONTAINING COMPOUND	1220	Any process that results in a change in state or activity of a cell (in terms of movement, secretion, enzyme production, gene expression, etc.) as a result of an oxygen-containing compound stimulus. [GOC:pr, GOC:TermGenie]	146	0.1197	4.12e-34	9.2e-32
CELL MOTILITY	1819	Any process involved in the controlled self-propelled movement of a cell that results in translocation of the cell from one place to another. [GOC:dgh, GOC:dph, GOC:isa complete, GOC:mlg]	185	0.1017	1.1e-33	2.4e-31
REGULATION OF PHOSPHORYLATION	1668	Any process that modulates the frequency, rate or extent of addition of phosphate groups into a molecule. [GOC:jl]	174	0.1043	5.12e-33	1.1e-30
NEGATIVE REGULATION OF IMMUNE SYSTEM PROCESS	463	Any process that stops, prevents, or reduces the frequency, rate, or extent of an immune system process. [GOC:add]	84	0.1814	1.51e-32	3.17e-30
EPIDERMIS DEVELOPMENT	477	The process whose specific outcome is the progression of the epidermis over time, from its formation to the mature structure. The epidermis is the outer epithelial layer of an animal, it may be a single layer that produces an extracellular material (e.g. the cuticle of arthropods) or a complex stratified squamous epithelium, as in the case of many vertebrate species. [GOC:curators, UBERON:0001003]	85	0.1782	2.5e-32	5.13e-30
