# Supplementary material for: Activation of Interferon-Stimulated Transcriptomes and ACE2 Isoforms in Human Airway Epithelium Is Curbed by Janus Kinase Inhibitors
Source: Res Sq. 2020 Dec 11:rs.3.rs-119695. Preprint. [Version 1] doi: 10.21203/rs.3.rs-119695/v1 (PMC7743079; doi:10.21203/rs.3.rs-119695/v1)
Supplement: Supplement — ary Table 2. List of all genes with normalized read counts in each replicate at Control and IFNa treated SAEC, log2 (fold change), p-value and adjusted p-value as well as upregulated gene list and GSEA analysis. [file 7f67d3c21f11f4a286c4f73c.xlsx]

## Sheet: Con_IFNb-allGenes-withFC-withMe
Supplmentary Table 2. All genes with normalized read counts in each replicate, log2 (fold change), p-value and adjusted p-value
Gene	SAEC_Control_rep1	SAEC_Control_rep2	SAEC_Control_rep3	SAEC_Control_rep4	SAEC_IFNb_rep1	SAEC_IFNb_rep2	SAEC_IFNb_rep3	log2FoldChange	pvalue	padj	Control_mean	IFNb_mean
A1BG	4.03638	1.01094	4.02314	2.19703	1.09077	3.07823	0	-1.43548	0.133491	NA	2.81687	1.38966
A1BG-AS1	6.45821	7.07657	12.0694	9.52047	8.18075	4.30952	6.0295	-0.457317	0.323636	0.502618	8.78117	6.17326
A1CF	8.88004	16.175	29.7713	13.1822	17.4523	19.085	40.4838	0.544407	0.0304155	0.0857772	17.0021	25.6737
A2M	0.807276	4.04376	1.60926	1.46469	1.63615	1.23129	0	-0.891986	0.376331	NA	1.98124	0.955814
A2M-AS1	1.61455	1.01094	3.21852	3.66172	2.72692	2.46258	2.58407	0.21134	0.789408	0.881113	2.37643	2.59119
A2ML1	18.5673	47.5141	7710.76	6800.55	20.1792	30.7823	7256.08	-1.55871	6.95024e-20	2.38935e-18	3644.35	2435.68
A3GALT2	0.807276	0	2.41389	2.92938	3.2723	0.615646	2.58407	0.787442	0.367207	NA	1.53763	2.15734
A4GALT	12.9164	16.175	71.612	73.9667	35.9953	32.0136	60.295	0.337249	0.0644855	0.154387	43.6675	42.768
AAAS	338.249	338.665	321.852	373.495	407.401	350.302	237.735	-0.0707506	0.455231	0.62836	343.065	331.813
AACS	548.14	439.759	341.163	384.481	473.938	432.183	329.9	-0.0615848	0.497314	0.663278	428.386	412.007
AACSP1	0	1.01094	0.804629	0.732344	1.09077	0.615646	1.72272	0.917099	0.399862	0.57798	0.636978	1.14304
AADAC	5.65093	5.0547	30.5759	22.7027	7.08998	6.15646	24.9794	-0.477521	0.116364	0.243035	15.996	12.7419
AADACL2	0	0	0	0	0.545383	0.615646	0.861358	2.1005	0.124314	0.254607	0	0.674129
AADACL2-AS1	2.42183	1.01094	2.41389	1.46469	1.63615	1.23129	0.861358	-0.510561	0.575325	0.729054	1.82784	1.24293
AADACP1	12.1091	25.2735	2.41389	5.12641	16.3615	17.8537	5.16815	0.441235	0.272395	0.445981	11.2307	13.1278
AADAT	235.725	255.768	51.4962	41.7436	147.799	172.996	21.5339	-0.257985	0.168875	0.317784	146.183	114.11
AAED1	275.281	171.86	77.2444	73.9667	173.977	202.547	130.065	0.336371	0.0198331	0.0607933	149.588	168.863
AAGAB	699.908	531.754	628.415	700.121	531.749	529.455	893.228	-0.0266459	0.730355	0.841538	640.05	651.477
AAK1	612.722	872.441	824.744	813.634	892.247	861.288	1228.3	0.324971	0.0058225	0.0222209	780.885	993.944
AAMDC	28.2547	41.4485	33.7944	30.0261	44.1761	43.0952	30.1475	0.24615	0.194648	0.352413	33.3809	39.1396
AAMP	290.619	311.369	396.682	478.221	432.489	368.156	335.068	0.066459	0.447775	0.621211	369.223	378.571
AANAT	3.2291	3.03282	2.41389	2.92938	11.4531	7.38775	2.58407	1.13821	0.0464533	0.119736	2.9013	7.14162
AAR2	238.954	200.166	201.962	218.971	196.883	214.86	213.617	-0.0461538	0.7229	0.836357	215.013	208.453
AARS	1846.24	1472.94	868.194	853.913	1837.4	1267.61	547.823	-0.106281	0.269257	0.441965	1260.32	1217.61
AARS2	414.94	489.295	366.911	368.369	548.656	522.683	256.685	0.0589041	0.465783	0.637753	409.879	442.674
AASDH	423.82	399.321	560.826	494.332	386.131	378.006	633.959	-0.0548643	0.400266	0.578263	469.575	466.032
AASDHPPT	869.436	721.811	451.397	432.083	548.656	585.479	624.484	-0.0274736	0.74959	0.85482	618.682	586.206
AASS	1884.99	1874.28	642.094	576.355	1850.49	1611.14	741.629	0.287997	0.0122767	0.0414179	1244.43	1401.09
AATBC	45.2075	64.7001	72.4166	77.6284	79.0806	67.1054	39.6225	-0.0607021	0.685937	0.81258	64.9882	61.9361
AATF	925.138	613.64	560.826	555.849	560.654	635.346	662.384	-0.0827255	0.502333	0.6674	663.863	619.461
AATK	0	2.02188	0.804629	0.732344	1.09077	1.23129	0	-0.348486	0.756048	0.858592	0.889713	0.774019
ABALON	38.7492	42.4594	93.3369	73.2344	44.1761	46.1734	99.0561	-0.00279154	0.987066	0.993343	61.945	63.1352
ABAT	113.019	103.116	302.54	290.008	203.973	158.837	627.068	0.635986	3.40707e-10	5.54585e-09	202.171	329.959
ABCA1	1705.77	1582.12	4266.95	3745.21	2058.82	2056.87	4267.17	0.0201511	0.821017	0.901056	2825.01	2794.29
ABCA10	94.4513	78.8533	97.3601	71.0374	57.2653	61.5646	64.6018	-0.482869	0.000273432	0.00157613	85.4255	61.1439
ABCA11P	74.2694	74.8095	67.5888	51.9964	53.993	71.4149	84.4131	0.0447748	0.785409	0.878661	67.166	69.9403
ABCA12	519.886	505.47	3352.08	2745.56	231.788	223.479	2342.03	-1.34849	1.67197e-48	1.48909e-46	1780.75	932.433
ABCA13	419.783	364.949	354.841	290.008	169.614	154.527	199.835	-1.03517	5.46676e-26	2.53968e-24	357.396	174.659
ABCA2	49.2438	95.0283	133.568	137.681	106.895	96.0407	32.7316	-0.404507	0.00694796	0.0257556	103.88	78.5558
ABCA3	3.2291	3.03282	5.6324	10.2528	0	0	2.58407	-2.75965	0.00272181	0.0116468	5.53678	0.861358
ABCA4	4.84366	3.03282	4.82777	2.92938	1.09077	2.46258	0.861358	-1.40521	0.0427291	0.111988	3.90841	1.47157
ABCA5	996.986	946.239	1311.54	1082.4	610.829	589.173	1038.8	-0.592889	1.42939e-19	4.86532e-18	1084.29	746.266
ABCA6	20.1819	22.2407	21.725	23.435	17.4523	17.8537	20.6726	-0.233671	0.325782	0.50469	21.8956	18.6595
ABCA7	63.7748	113.225	112.648	102.528	145.072	124.36	54.2655	0.0715091	0.611006	0.757817	98.044	107.899
ABCA8	0	2.02188	3.21852	1.46469	1.09077	0.615646	1.72272	-0.367097	0.71087	NA	1.67627	1.14304
ABCA9	14.531	15.1641	25.7481	16.8439	9.8169	8.00339	18.0885	-0.658484	0.0188088	0.0583154	18.0718	11.9696
ABCB10	1499.92	1155.5	970.382	890.53	864.433	941.938	1128.38	-0.192888	0.0932663	0.205823	1129.08	978.25
ABCB11	13.7237	11.1203	14.4833	15.3792	23.9969	19.7007	24.9794	0.734002	0.00626714	0.0235721	13.6766	22.8923
ABCB4	5.65093	2.02188	19.3111	10.9852	6.5446	7.38775	11.1976	-0.12197	0.757047	0.859106	9.49226	8.37667
ABCB6	609.493	709.679	1021.88	1020.89	619.555	562.7	564.189	-0.488545	1.08374e-09	1.6453e-08	840.485	582.148
ABCB7	645.013	434.704	493.237	484.079	470.666	496.826	645.157	0.0460188	0.623558	0.766452	514.259	537.55
ABCB8	110.597	114.236	82.8768	98.1341	125.984	137.905	59.4337	-0.0135586	0.917943	0.956922	101.461	107.774
ABCB9	62.1602	71.7767	39.4268	30.7584	74.1721	70.1836	26.7021	0.0534992	0.769507	0.867495	51.0305	57.0193
ABCC1	2201.44	2528.36	2915.97	2822.45	2490.77	2268.04	1877.76	-0.235267	2.78272e-05	0.000203801	2617.06	2212.19
ABCC10	318.874	370.004	345.99	358.116	425.399	401.401	186.915	-0.114449	0.113692	0.238821	348.246	337.905
ABCC11	14.531	15.1641	7.24166	10.2528	5.99922	9.23468	3.44543	-0.943034	0.021242	0.0642945	11.7974	6.22644
ABCC2	64.5821	70.7657	131.959	113.513	50.7207	62.1802	87.8585	-0.506203	0.000793033	0.00400023	95.2051	66.9198
ABCC3	246.219	293.172	246.216	248.265	331.593	283.197	127.481	-0.127655	0.150238	0.291636	258.468	247.424
ABCC4	2765.73	1939.99	778.076	618.098	1222.2	1428.3	345.404	-0.566981	1.57903e-07	1.76705e-06	1525.47	998.635
ABCC5	1297.29	1421.38	2325.38	2374.99	1124.04	1116.78	1441.91	-0.553902	6.1139e-13	1.33196e-11	1854.76	1227.58
ABCC5-AS1	17.7601	19.2078	8.04629	5.85875	9.27152	6.7721	1.72272	-0.941954	0.0199277	0.0610475	12.7182	5.92211
ABCC6	7.26548	14.1531	22.5296	19.7733	16.3615	12.3129	8.61358	-0.259921	0.371459	0.549709	15.9304	12.4293
ABCC9	533.609	453.912	137.592	116.443	293.962	267.19	83.5517	-0.390425	0.00262375	0.0112805	310.389	214.901
ABCD1	8.07276	4.04376	9.65555	8.78813	24.5423	28.3197	14.6431	1.53904	1.74353e-05	0.000133435	7.64005	22.5017
ABCD2	0.807276	1.01094	0	0.732344	1.63615	1.84694	18.0885	2.6347	0.0112334	0.038365	0.63764	7.19053
ABCD3	1955.22	1565.94	1892.49	1880.66	1010.05	1100.77	1639.16	-0.585648	4.42352e-16	1.22837e-14	1823.58	1250
ABCD4	287.39	333.61	255.067	284.882	380.678	347.84	206.726	0.0716773	0.348152	0.52763	290.237	311.748
ABCE1	4598.24	3162.22	1974.56	1901.9	2425.87	2771.64	1838.14	-0.240563	5.81436e-05	0.000393013	2909.23	2345.21
ABCF1	1468.43	1014.98	936.588	1043.59	996.961	1001.04	907.871	-0.195647	0.0313103	0.0877536	1115.9	968.624
ABCF2	1943.92	1247.5	991.303	1004.04	1053.68	1158.64	877.723	-0.295388	0.00624757	0.0235142	1296.69	1030.02
ABCF3	394.758	367.982	391.05	433.548	376.315	362.615	322.148	-0.166197	0.0807408	0.183944	396.834	353.693
ABCG1	384.263	445.824	571.286	544.131	519.205	478.972	621.039	0.165938	0.116768	0.243555	486.376	539.739
ABCG2	238.954	113.225	14.4833	21.238	107.986	138.52	18.9499	0.225959	0.343488	0.523469	96.975	88.4853
ABCG4	0.807276	2.02188	6.43703	0.732344	1.63615	1.84694	0.861358	-0.575013	0.498363	0.664059	2.49963	1.44815
ABCG5	3.2291	5.0547	3.21852	2.92938	1.63615	1.84694	0	-1.61695	0.0410655	0.108529	3.60792	1.16103
ABHD1	24.2183	21.2297	6.43703	4.39406	7.08998	6.7721	1.72272	-1.4719	0.00455317	0.0180374	14.0698	5.19493
ABHD10	515.849	376.069	168.167	134.019	244.332	278.272	157.628	-0.252111	0.0108237	0.0372024	298.526	226.744
ABHD11	52.4729	63.6892	33.7944	32.9555	67.0822	68.9523	37.8997	0.336695	0.0436999	0.11421	45.728	57.9781
ABHD11-AS1	0	0	2.41389	5.12641	1.63615	0	1.72272	0.13524	0.892552	0.943129	1.88507	1.11962
ABHD12	363.274	322.49	255.067	280.488	311.959	323.214	259.269	-0.0298819	0.814373	0.896692	305.33	298.147
ABHD12B	39.5565	43.4704	75.6351	67.3756	36.5407	27.0884	79.2449	-0.338992	0.0606145	0.147141	56.5094	47.6247
ABHD13	1724.34	874.462	934.979	853.913	550.837	664.897	1313.57	-0.441779	0.00217546	0.0096177	1096.92	843.102
ABHD14A	20.9892	9.09845	4.02314	4.39406	12.5438	9.85033	3.44543	-0.335303	0.533876	0.69437	9.62621	8.61319
ABHD14B	47.6293	52.5688	66.7842	84.2195	65.9914	61.5646	68.0473	0.094912	0.50162	0.6669	62.8005	65.2011
ABHD15	278.51	241.614	247.021	258.517	168.523	197.007	217.062	-0.41256	0.000111538	0.000706683	256.416	194.197
ABHD16A	360.045	283.063	325.875	401.324	368.134	369.387	374.691	0.120739	0.335987	0.515834	342.577	370.737
ABHD16B	4.03638	12.1313	5.6324	4.39406	7.63537	7.38775	6.0295	0.0725847	0.870953	0.930673	6.54853	7.01754
ABHD17A	4.84366	5.0547	7.24166	9.52047	13.0892	9.23468	8.61358	0.701996	0.0765578	0.176496	6.66512	10.3125
ABHD17B	220.386	256.779	586.574	492.135	255.785	300.435	928.544	0.210818	0.0321444	0.089522	388.969	494.921
ABHD17C	347.129	520.634	647.726	697.924	434.671	449.421	823.458	0.00411601	0.970569	0.984851	553.353	569.183
ABHD2	4925.19	4338.95	5031.34	4717.03	2447.14	2860.9	2894.16	-0.800263	3.1681e-23	1.30591e-21	4753.13	2734.07
ABHD3	852.483	631.837	494.847	418.901	515.387	597.792	559.021	-0.0674529	0.424824	0.600914	599.517	557.4
ABHD4	62.9675	66.722	80.4629	71.0374	80.1714	59.7176	74.0768	0.0307454	0.844951	0.914832	70.2974	71.3219
ABHD5	612.722	507.491	507.721	544.864	448.305	509.139	639.989	-0.0522781	0.495282	0.661639	543.2	532.478
ABHD6	136.43	87.9517	218.054	216.774	53.4476	57.8707	183.469	-0.891575	1.57625e-07	1.76509e-06	164.802	98.2625
ABHD8	3.2291	8.08751	5.6324	7.32344	7.63537	6.7721	1.72272	-0.302437	0.536611	0.696343	6.06811	5.37673
ABI1	1244.01	1197.96	3093.8	3124.91	1110.95	1108.16	4052.69	-0.199266	7.5974e-07	7.59846e-06	2165.17	2090.6
ABI2	593.348	684.406	329.898	328.822	527.386	549.771	260.13	-0.102666	0.296788	0.471879	484.118	445.762
ABI3BP	102.524	119.291	89.3138	60.7845	95.4421	67.721	68.9086	-0.228376	0.125122	0.255734	92.9783	77.3572
ABL1	442.387	731.92	940.611	1030.41	754.265	731.387	773.499	0.00881938	0.903864	0.949047	786.332	753.05
ABL2	2294.28	1944.04	5446.53	5426.67	2254.61	2249.57	4793.46	-0.241992	0.0183888	0.0572619	3777.88	3099.21
ABLIM1	837.952	1021.05	8880.69	9029.8	932.06	988.111	9117.47	-0.535824	6.17711e-18	1.92004e-16	4942.37	3679.21
ABLIM2	0.807276	0	4.02314	5.12641	2.72692	1.23129	6.0295	0.589678	0.385044	0.56371	2.48921	3.32924
ABLIM3	46.822	62.6782	273.574	281.22	48.5391	45.5578	213.617	-0.675909	2.83133e-07	3.04173e-06	166.074	102.571
ABO	1.61455	6.06564	6.43703	2.92938	3.2723	1.23129	1.72272	-0.939998	0.139293	0.276097	4.26165	2.07544
ABR	862.171	960.392	1147.4	1259.63	1236.38	1162.34	1182.64	0.199902	0.00281002	0.0119706	1057.4	1193.79
ABRA	12.9164	18.1969	11.2648	9.52047	16.9069	14.7755	5.16815	-0.0475396	0.896925	0.945205	12.9746	12.2835
ABRACL	266.401	274.975	170.581	203.592	341.41	368.772	341.959	0.632135	8.74792e-08	1.0257e-06	228.887	350.714
ABT1	177.601	149.619	126.327	127.428	133.074	156.99	149.015	0.00916857	0.93796	0.96784	145.244	146.359
ABTB1	12.9164	26.2844	21.725	33.6878	14.7254	14.1598	8.61358	-0.935697	0.00125715	0.0060009	23.6534	12.4996
ABTB2	46.0147	47.5141	90.9231	94.4724	57.8106	56.6394	68.9086	-0.125953	0.390021	0.567805	69.7311	61.1195
ACAA1	239.761	244.647	359.669	411.577	330.502	316.442	376.413	0.165527	0.0627066	0.151004	313.914	341.119
ACAA2	384.263	246.669	350.014	374.228	221.426	241.949	583.139	-0.0980009	0.44711	0.620739	338.793	348.838
ACACA	4766.16	5978.69	5664.59	5361.49	5615.81	5049.52	3601.34	-0.210185	0.032957	0.0910915	5442.73	4755.56
ACACB	31.4838	50.547	20.9203	24.1673	47.9937	44.9421	17.2272	0.159629	0.417022	0.593885	31.7796	36.721
ACAD10	236.532	278.008	392.659	350.793	301.052	273.962	281.664	-0.109698	0.236553	0.404266	314.498	285.559
ACAD11	16.1455	17.186	24.1389	24.8997	19.6338	13.5442	12.059	-0.413092	0.114437	0.239895	20.5925	15.079
ACAD8	276.896	300.249	251.849	295.867	269.965	256.724	146.431	-0.345255	0.0002436	0.00142153	281.215	224.373
ACAD9	567.515	519.623	522.204	483.347	570.471	566.394	452.213	0.0108591	0.86832	0.929362	523.172	529.693
ACADL	17.7601	14.1531	6.43703	6.59109	5.99922	6.7721	2.58407	-1.04996	0.013055	0.0435589	11.2353	5.11846
ACADM	628.868	450.879	254.263	229.956	392.131	443.265	265.298	-0.00501872	0.950953	0.974624	390.991	366.898
ACADS	3.2291	5.0547	5.6324	5.12641	9.27152	7.38775	2.58407	0.237518	0.639617	0.778023	4.76065	6.41445
ACADSB	240.568	173.882	254.263	247.532	130.347	147.755	398.809	-0.19925	0.0882419	0.197267	229.061	225.637
ACADVL	1721.92	1912.7	4789.96	5164.49	3073.78	2612.8	3851.13	0.0655054	0.371965	0.550091	3397.27	3179.24
ACAN	1.61455	1.01094	0	0.732344	1.63615	2.46258	0.861358	1.30045	0.205478	NA	0.839459	1.65336
ACAP1	16.1455	22.2407	23.3342	30.0261	17.4523	17.8537	9.47493	-0.628848	0.0342096	0.0938592	22.9366	14.927
ACAP2	1993.97	1684.22	2647.23	2405.02	1292.56	1433.22	3508.31	-0.214676	0.00188969	0.00852321	2182.61	2078.03
ACAP3	96.8731	139.51	341.967	398.395	176.159	130.517	130.065	-0.503232	7.22006e-07	7.2407e-06	244.186	145.58
ACAT1	788.709	772.358	389.44	320.034	599.922	575.629	286.832	-0.175077	0.153038	0.29557	567.635	487.461
ACAT2	1640.38	1086.76	616.346	625.422	935.878	898.227	729.57	-0.112597	0.232195	0.39926	992.228	854.558
ACBD3	1892.25	1100.91	1903.75	1839.65	1065.68	1113.7	2594.41	-0.204618	0.0536655	0.134039	1684.14	1591.26
ACBD4	15.3382	17.186	16.8972	32.2231	26.1784	27.704	19.8112	0.29494	0.225889	0.391333	20.4111	24.5646
ACBD5	557.828	470.087	502.893	467.968	487.573	583.016	800.201	0.285062	0.000111413	0.00070622	499.694	623.597
ACBD6	346.321	391.233	234.952	272.432	341.955	356.459	217.923	-0.0139847	0.864207	0.926778	311.235	305.446
ACBD7	10.4946	5.0547	2.41389	2.92938	9.8169	13.5442	1.72272	0.787832	0.124554	0.254932	5.22314	8.36127
ACCS	42.7856	65.711	54.7148	32.2231	65.446	68.9523	31.8702	0.147874	0.418567	0.594951	48.8586	55.4228
ACD	67.0039	59.6454	20.9203	34.4202	76.3537	77.5713	16.3658	0.0914522	0.645002	0.781707	45.4975	56.7636
ACE	0.807276	3.03282	0.804629	0	4.90845	0.615646	1.72272	0.996481	0.239422	0.407508	1.16118	2.4156
ACE2	4.84366	11.1203	24.9435	27.8291	119.439	123.745	671.859	3.89924	1.67072e-80	2.43373e-78	17.1841	305.014
ACER2	384.263	287.107	172.191	176.495	148.89	147.755	139.54	-0.753201	1.94894e-09	2.87804e-08	255.014	145.395
ACER3	5193.21	3409.9	1402.47	1217.16	1953.02	2529.69	1490.15	-0.270393	0.0418661	0.11012	2805.68	1990.95
ACHE	2.42183	2.02188	3.21852	0.732344	3.2723	1.84694	2.58407	0.244903	0.755507	0.858445	2.09864	2.56777
ACIN1	3054.73	2564.75	2757.46	3013.6	2798.91	2622.65	2725.34	-0.0691849	0.265415	0.437875	2847.64	2715.63
ACKR2	4.03638	1.01094	32.9898	22.7027	2.72692	1.23129	53.4042	-0.0803466	0.829531	0.906156	15.1849	19.1208
ACKR3	884.774	923.998	1466.03	1705.63	1427.27	1528.65	2105.16	0.487157	1.9273e-07	2.12634e-06	1245.11	1687.02
ACKR4	16.1455	22.2407	5.6324	9.52047	34.3592	25.8571	110.254	1.9005	3.10068e-08	3.84542e-07	13.3848	56.8233
ACLY	6614.01	4652.34	4472.13	4449.72	4897.54	4255.96	4186.2	-0.168633	0.0669856	0.159233	5047.05	4446.57
ACMSD	3.2291	7.07657	3.21852	2.92938	4.36307	3.69387	2.58407	-0.113384	0.857165	0.922593	4.11339	3.547
ACO1	1161.67	810.773	745.086	744.794	1397.27	1371.04	1072.39	0.571345	4.46541e-14	1.07351e-12	865.581	1280.24
ACO2	393.143	495.36	518.986	604.916	587.923	510.986	317.841	-0.0992231	0.15383	0.296766	503.101	472.25
ACOT1	0	2.02188	0.804629	1.46469	2.18153	1.23129	1.72272	0.76425	0.397016	0.57526	1.0728	1.71185
ACOT11	59.7384	54.5907	67.5888	84.9519	59.4468	56.6394	57.711	-0.185382	0.291914	0.46672	66.7175	57.9324
ACOT12	0	0	4.02314	1.46469	0	0	1.72272	-1.51241	0.225686	0.391061	1.37196	0.574238
ACOT13	318.874	371.015	231.733	221.168	363.771	380.469	354.018	0.382057	2.52634e-06	2.30089e-05	285.697	366.086
ACOT2	20.9892	22.2407	19.3111	12.4498	42.5399	32.0136	26.7021	0.838818	0.00052429	0.00279183	18.7477	33.7519
ACOT4	5.65093	1.01094	0	0.732344	4.90845	4.92516	0.861358	1.62577	0.0540107	NA	1.84855	3.56499
ACOT7	212.314	144.564	219.664	227.759	237.787	216.707	163.658	0.0189248	0.906372	0.950731	201.075	206.051
ACOT8	15.3382	23.2516	25.7481	28.5614	33.2684	21.5476	17.2272	0.0759472	0.747195	0.853391	23.2248	24.0144
ACOT9	1604.06	988.699	964.75	1000.38	1119.67	1132.17	1254.14	0.0486841	0.584412	0.736229	1139.47	1168.66
ACOX1	1215.76	919.955	1861.11	1769.34	596.104	666.128	1547.86	-0.717714	1.60018e-21	6.01872e-20	1441.54	936.697
ACOX2	8.88004	7.07657	8.85092	4.39406	5.45383	6.15646	5.16815	-0.431124	0.340098	0.519773	7.3004	5.59281
ACOX3	108.175	91.9955	220.468	235.815	104.714	81.2652	218.785	-0.273051	0.0173396	0.0547382	164.113	134.921
ACOXL	26.6401	12.1313	2.41389	0.732344	15.8161	24.0102	0.861358	0.58835	0.235073	0.402526	10.4794	13.5626
ACP1	664.388	534.787	395.877	428.421	519.205	568.856	547.823	0.123984	0.0846881	0.191188	505.868	545.295
ACP2	573.973	430.66	277.597	270.967	595.013	618.108	366.938	0.470329	0.000793111	0.00400023	388.299	526.687
ACP5	40.3638	32.3501	58.7379	76.1638	44.7214	40.017	64.6018	-0.012506	0.939197	0.968261	51.9039	49.7801
ACP6	232.495	213.308	92.5323	87.1489	202.337	183.462	55.9882	-0.113473	0.374402	0.552649	156.371	147.263
ACPP	11.3019	10.1094	167.363	150.13	14.18	8.00339	182.608	-0.653945	0.000188986	0.00113862	84.7261	68.2637
ACPT	11.3019	15.1641	8.04629	8.78813	11.4531	6.15646	2.58407	-0.850986	0.0452104	0.117279	10.8251	6.73119
ACRBP	0.807276	3.03282	2.41389	4.39406	0.545383	2.46258	1.72272	-0.63371	0.441463	0.615883	2.66201	1.57689
ACRC	58.9311	38.4157	50.6916	50.5317	40.9038	38.7857	31.0089	-0.422957	0.0270576	0.0781013	49.6425	36.8994
ACRV1	25.8328	33.361	5.6324	5.12641	16.3615	28.9353	3.44543	-0.0429729	0.915716	0.955782	17.4882	16.2474
ACSBG1	5.65093	10.1094	6.43703	3.66172	8.18075	6.7721	0.861358	-0.357218	0.477024	0.646884	6.46477	5.2714
ACSBG2	22.6037	23.2516	7.24166	7.32344	9.8169	8.61904	2.58407	-0.959852	0.029286	0.0832337	15.1051	7.00667
ACSF2	216.35	314.402	268.746	298.064	306.505	245.027	173.994	-0.190312	0.0763634	0.176213	274.391	241.842
ACSF3	70.233	101.094	62.761	68.108	85.0798	104.044	68.0473	0.166949	0.262587	0.434461	75.549	85.7237
ACSL1	739.465	625.771	1321.2	1274.28	445.578	502.982	3089.69	-0.0759633	0.623985	0.766783	990.179	1346.08
ACSL3	18304.2	11929.1	7521.67	7426.7	8458.9	9831.24	10991.8	-0.120477	0.358122	0.536871	11295.4	9760.64
ACSL4	7051.56	4721.09	3859.8	3923.9	4250.17	4495.44	5962.32	0.0211854	0.809519	0.893236	4889.09	4902.64
ACSL5	185.673	117.269	30.5759	19.7733	367.588	402.017	303.198	2.46993	1.31989e-29	7.15697e-28	88.3229	357.601
ACSL6	9.68731	12.1313	6.43703	5.85875	4.90845	5.54081	2.58407	-0.903292	0.0627443	0.151073	8.52859	4.34444
ACSM1	1.61455	0	3.21852	3.66172	4.36307	9.23468	6.0295	1.6922	0.0219938	0.0661624	2.1237	6.54242
ACSM3	3.2291	11.1203	8.85092	8.78813	9.27152	4.92516	13.7817	0.236122	0.535164	0.695432	7.99712	9.32613
ACSM4	5.65093	6.06564	1.60926	0	4.90845	3.07823	2.58407	0.397911	0.619746	NA	3.33146	3.52358
ACSM6	14.531	16.175	18.5065	10.2528	13.6346	22.1632	12.059	0.11786	0.69649	0.819717	14.8663	15.9523
ACSS1	38.7492	58.6345	11.2648	7.32344	96.5329	96.6564	25.8407	1.48117	1.03475e-09	1.574e-08	28.993	73.01
ACSS2	464.991	581.29	642.898	651.786	794.078	481.435	658.077	0.152122	0.131182	0.264753	585.241	644.53
ACSS3	10.4946	11.1203	0.804629	0.732344	3.81768	6.7721	0	-0.398518	0.547911	0.706053	5.78797	3.52993
ACTA2	20.9892	10.1094	7.24166	5.85875	25.0876	24.0102	2.58407	0.582578	0.0921185	0.203839	11.0497	17.2273
ACTA2-AS1	15.3382	8.08751	4.82777	1.46469	10.9077	9.23468	0	-0.178946	0.769273	0.867368	7.42955	6.71412
ACTB	38031.6	24471.8	29829.2	31996.1	28566.6	26925.9	31935.7	-0.0914327	0.429822	0.605515	31082.2	29142.7
ACTBL2	0	1.01094	9.65555	13.9145	2.18153	0.615646	13.7817	-0.0526409	0.922429	0.95903	6.14525	5.5263
ACTG1	26100.8	13501.1	18426.8	19134.7	11318.3	10912.9	14816.2	-0.649203	1.4426e-05	0.00011256	19290.9	12349.2
ACTG1P17	4.03638	5.0547	1.60926	5.85875	2.18153	1.84694	1.72272	-1.11336	0.0812895	0.18485	4.13977	1.91706
ACTG1P20	134.815	129.4	72.4166	80.5578	103.623	97.8876	43.0679	-0.360702	0.012801	0.0428755	104.297	81.5261
ACTG1P4	0.807276	4.04376	6.43703	5.12641	1.63615	4.92516	7.75222	0.304824	0.614387	0.7602	4.10362	4.77118
ACTL10	10.4946	12.1313	6.43703	4.39406	12.5438	11.0816	1.72272	-0.316378	0.466026	0.637984	8.36424	8.44938
ACTL6A	1133.42	732.931	695.199	699.388	685.547	695.679	751.104	-0.184339	0.0490288	0.12502	815.233	710.777
ACTL7A	0.807276	2.02188	0	0	2.18153	2.46258	0.861358	1.67071	0.110757	0.234371	0.707289	1.83516
ACTN1	7371.24	6972.45	7450.86	8088.74	7143.43	7101.47	6435.2	-0.103473	0.287027	0.461526	7470.82	6893.37
ACTN1-AS1	1.61455	1.01094	3.21852	0.732344	6.5446	4.92516	0	0.849489	0.298838	0.473998	1.64409	3.82325
ACTN2	0.807276	2.02188	1.60926	0	9.8169	9.23468	5.16815	2.98361	0.00343256	NA	1.1096	8.07324
ACTN4	2487.22	2363.58	3523.47	4097.46	2726.37	2527.84	2934.65	-0.144259	0.165287	0.313002	3117.93	2729.62
ACTR10	741.887	610.607	844.056	765.299	499.571	529.455	1037.07	-0.18846	0.0368812	0.0998348	740.462	688.7
ACTR1A	1255.31	863.342	1222.23	1324.08	901.519	911.155	1156.8	-0.239396	0.0493185	0.125607	1166.24	989.826
ACTR1B	222.808	287.107	306.564	356.651	316.322	257.34	160.213	-0.271431	0.0148839	0.0483721	293.282	244.625
ACTR2	6114.31	3945.7	5267.9	5020.22	3130.5	3506.1	7452.47	-0.228353	0.0653108	0.155964	5087.03	4696.36
ACTR3	7082.23	4430.95	6208.52	6206.61	3969.3	4370.47	8853.9	-0.160801	0.0894423	0.199432	5982.08	5731.22
ACTR3B	58.9311	56.6126	27.3574	36.6172	40.3584	42.4795	17.2272	-0.38985	0.0370592	0.10019	44.8796	33.355
ACTR3C	39.5565	36.3938	25.7481	20.5056	19.0884	32.6292	18.9499	-0.344112	0.11271	0.237161	30.551	23.5558
ACTR5	172.757	141.531	168.167	197	129.801	118.204	157.628	-0.3411	0.00227345	0.00999703	169.864	135.211
ACTR6	491.631	372.026	389.44	394.001	298.325	291.2	579.694	-0.158202	0.0787604	0.180532	411.775	389.74
ACTR8	634.519	474.13	523.009	488.473	398.675	433.414	510.785	-0.256844	0.000329537	0.0018578	530.033	447.625
ACTRT3	106.56	86.9408	28.162	26.3644	73.6268	83.1121	39.6225	0.240434	0.185771	0.341002	62.0069	65.4538
ACVR1	1478.12	1215.15	1736.39	1786.19	864.978	977.645	1361.81	-0.561304	2.14476e-13	4.87005e-12	1553.96	1068.14
ACVR1B	613.53	545.907	621.978	671.559	494.663	546.078	715.788	-0.0821791	0.419291	0.595605	613.244	585.51
ACVR1C	13.7237	23.2516	125.522	86.4166	27.8146	20.3163	105.947	-0.273923	0.196069	0.354239	62.2285	51.3593
ACVR2A	785.479	555.006	750.719	634.21	405.765	457.425	744.213	-0.404056	2.95057e-06	2.65953e-05	681.353	535.801
ACVR2B	274.474	286.096	185.869	191.874	182.703	158.837	97.3334	-0.671204	3.08553e-09	4.43455e-08	234.578	146.291
ACVR2B-AS1	3.2291	4.04376	5.6324	2.92938	1.09077	3.69387	0.861358	-1.03175	0.154265	0.297472	3.95866	1.882
ACYP1	90.4149	76.8314	45.0592	41.7436	86.716	82.4965	39.6225	0.154099	0.32473	0.50368	63.5123	69.6116
ACYP2	9.68731	17.186	37.8176	27.8291	15.8161	14.7755	37.0384	-0.0294853	0.90163	0.947897	23.13	22.5433
ADA	76.6912	73.7986	92.5323	109.852	87.8067	96.0407	64.6018	-0.0842076	0.534342	0.694871	88.2184	82.8164
ADAD2	0	2.02188	1.60926	5.85875	2.18153	1.84694	6.0295	0.831581	0.223091	0.387853	2.37247	3.35266
ADAL	107.368	111.203	44.2546	51.2641	81.2621	95.4251	50.8201	0.0374515	0.792666	0.882915	78.5224	75.8358
ADAM10	13559	10871.6	9320.82	8167.1	8848.84	9266.7	10262.2	-0.132655	0.0811894	0.184696	10479.6	9459.25
ADAM12	431.085	303.282	459.443	394.001	238.333	297.972	387.611	-0.393679	0.000236691	0.00138981	396.953	307.972
ADAM15	1645.23	1712.53	2343.88	2580.05	2198.99	1971.91	1552.17	-0.0873925	0.40467	0.582505	2070.42	1907.69
ADAM17	4278.56	3477.63	3694.05	3534.29	3396.65	3520.88	5028.61	0.0610266	0.500605	0.666168	3746.13	3982.04
ADAM19	1043	580.279	988.889	905.177	683.911	749.856	1074.97	-0.0970401	0.573953	0.728142	879.336	836.247
ADAM1A	143.695	159.728	107.016	93.74	134.164	138.52	73.2154	-0.111204	0.394621	0.57261	126.045	115.3
ADAM20	7.26548	20.2188	16.0926	18.3086	28.3599	17.2381	24.118	0.626052	0.0339478	0.0932304	15.4714	23.2387
ADAM20P1	12.1091	4.04376	26.5527	18.3086	17.9977	8.61904	22.3953	0.114944	0.715036	0.831579	15.2536	16.3373
ADAM21	16.1455	15.1641	5.6324	10.9852	7.63537	11.0816	7.75222	-0.44576	0.218787	0.382538	11.9818	8.82307
ADAM22	77.4985	65.711	47.4731	42.4759	26.1784	33.8605	41.3452	-0.783746	5.06057e-05	0.000348807	58.2896	33.7947
ADAM23	1.61455	1.01094	1.60926	4.39406	1.09077	0.615646	0.861358	-1.23286	0.167072	0.315434	2.1572	0.855923
ADAM28	407.674	338.665	169.777	139.145	1643.24	1655.47	762.302	2.42607	7.4008e-147	1.95711e-144	263.815	1353.67
ADAM32	25.0256	26.2844	46.6685	35.1525	26.7238	22.7789	28.4248	-0.337506	0.163363	0.31011	33.2827	25.9758
ADAM8	658.737	503.448	231.733	232.885	852.98	772.02	190.36	0.448166	0.00179296	0.00814893	406.701	605.12
ADAM9	40491.3	28107.1	20007.9	18512.2	22085.8	22623.1	21074	-0.225266	0.026622	0.0769473	26779.6	21927.6
ADAMTS1	13770.5	10454.1	15329	15019.6	16274.8	16570.7	19683.7	0.359953	4.21138e-06	3.69711e-05	13643.3	17509.7
ADAMTS13	8.07276	20.2188	14.4833	14.6469	17.9977	14.7755	14.6431	0.179945	0.575559	0.729163	14.3554	15.8054
ADAMTS14	1.61455	1.01094	8.04629	9.52047	8.72613	9.85033	17.2272	1.65642	0.000765765	0.0038897	5.04806	11.9345
ADAMTS15	788.709	750.117	1790.3	1888.71	1316.56	1375.35	2129.28	0.396227	7.01461e-06	5.85312e-05	1304.46	1607.06
ADAMTS17	4.03638	0	6.43703	3.66172	2.18153	2.46258	2.58407	-0.523329	0.402353	0.580156	3.53378	2.4094
ADAMTS19	13.7237	15.1641	4.02314	8.78813	14.18	9.85033	1.72272	-0.25415	0.590688	0.741335	10.4248	8.58434
ADAMTS3	511.006	422.573	97.3601	60.0522	476.12	522.683	76.6608	0.554287	5.39495e-05	0.000368723	272.748	358.488
ADAMTS5	11.3019	10.1094	17.7018	21.238	4.36307	8.61904	5.16815	-1.26787	0.00103874	0.00507099	15.0878	6.05008
ADAMTS6	1285.18	954.327	795.778	607.845	1059.13	853.285	752.827	0.00408284	0.97132	0.985313	910.783	888.415
ADAMTS7	12.1091	14.1531	14.4833	17.5763	23.4515	18.4694	6.0295	-0.018757	0.953209	0.975745	14.5805	15.9835
ADAMTS8	0.807276	1.01094	0.804629	0	0	1.84694	0.861358	0.513076	0.677478	NA	0.655711	0.902765
ADAMTS9	25.0256	17.186	7.24166	8.78813	27.2692	37.5544	13.7817	0.893592	0.00112129	0.00543383	14.5603	26.2018
ADAMTS9-AS2	0	2.02188	0	0	0	0	0.861358	-0.822587	0.61035	NA	0.50547	0.287119
ADAMTSL1	25.0256	20.2188	2.41389	2.19703	10.3623	16.0068	0.861358	-0.268921	0.552009	0.709738	12.4638	9.07681
ADAMTSL3	50.8584	36.3938	827.963	765.299	211.063	215.476	2447.12	1.2213	5.99704e-21	2.19793e-19	420.129	957.885
ADAMTSL4	34.7129	56.6126	94.1416	105.458	67.6275	59.102	73.2154	0.00274525	0.985299	0.992516	72.7311	66.6483
ADAMTSL4-AS1	112.211	155.685	254.263	233.618	362.135	297.972	240.319	0.73483	3.6744e-05	0.00026218	188.944	300.142
ADAMTSL5	33.0983	25.2735	61.1518	66.6433	28.3599	29.551	49.9587	-0.322503	0.0733961	0.170926	46.5417	35.9566
ADAP1	7.26548	18.1969	20.9203	32.2231	17.9977	11.0816	15.5044	-0.210631	0.442099	0.616332	19.6515	14.8612
ADAP2	0	3.03282	47.4731	49.067	2.72692	0	41.3452	-1.07771	0.000495238	0.00265854	24.8932	14.6907
ADAR	2776.22	3260.28	3928.2	4009.58	12276	12136.2	21521.9	2.09145	4.66486e-236	2.58659e-233	3493.57	15311.4
ADARB1	156.612	274.975	216.445	191.142	222.516	205.626	120.59	-0.218423	0.165311	0.313012	209.793	182.911
ADAT1	314.03	320.468	274.378	257.053	352.863	337.989	265.298	0.129352	0.188339	0.344106	291.482	318.717
ADAT2	645.821	528.721	420.016	363.975	428.126	432.799	410.868	-0.181952	0.00871187	0.0311069	489.633	423.931
ADAT3	2.42183	3.03282	5.6324	3.66172	1.63615	4.30952	4.30679	-0.0595015	0.925031	0.960044	3.68719	3.41749
ADCK1	49.2438	44.4813	46.6685	49.067	50.7207	49.8673	32.7316	-0.121783	0.489218	0.656556	47.3652	44.4398
ADCK2	96.8731	98.0611	102.992	111.316	70.8998	87.4217	73.2154	-0.408025	0.00696097	0.0257927	102.311	77.179
ADCK3	29.8692	43.4704	11.2648	19.0409	67.6275	48.636	18.0885	0.717752	0.000833552	0.0041736	25.9113	44.784
ADCK4	40.3638	64.7001	40.2314	55.6581	68.1729	52.9455	37.0384	0.0259615	0.881305	0.936271	50.2384	52.7189
ADCK5	24.2183	21.2297	22.5296	35.8848	28.3599	26.4728	18.0885	-0.152963	0.566064	0.721708	25.9656	24.3071
ADCY1	16.9528	22.2407	27.3574	25.632	12.5438	12.9286	12.059	-0.849433	0.00200853	0.00899549	23.0457	12.5105
ADCY10	6.45821	7.07657	12.0694	12.4498	4.90845	5.54081	11.1976	-0.484622	0.190598	0.34698	9.51351	7.21564
ADCY10P1	129.164	218.363	192.306	194.803	148.89	147.139	106.808	-0.445466	0.00788093	0.0285671	183.659	134.279
ADCY2	4.03638	5.0547	12.8741	13.1822	1.63615	1.84694	10.3363	-1.27773	0.00931318	0.032784	8.78683	4.60646
ADCY3	446.424	548.94	337.944	397.663	558.473	556.544	211.894	-0.0709102	0.378351	0.556578	432.743	442.303
ADCY4	50.0511	62.6782	53.9101	38.8142	154.343	107.738	88.7198	1.17807	1.90387e-13	4.34604e-12	51.3634	116.934
ADCY5	7.26548	8.08751	5.6324	5.85875	8.72613	9.85033	1.72272	-0.0549155	0.899032	0.946334	6.71104	6.76639
ADCY6	617.566	754.161	1110.39	1171.75	964.238	797.261	968.166	0.0506761	0.351313	0.53027	913.466	909.888
ADCY7	728.97	726.865	996.935	929.344	832.255	810.805	1095.65	0.111374	0.09081	0.201801	845.529	912.902
ADCY9	270.437	313.391	440.132	421.83	317.413	281.966	219.646	-0.377583	6.98726e-05	0.000462829	361.448	273.008
ADD1	1397.39	1468.89	2075.94	2254.15	1699.41	1545.27	2553.93	0.101601	0.0725787	0.169574	1799.1	1932.87
ADD2	4.03638	5.0547	0	0.732344	5.45383	6.15646	0	0.803018	0.44013	NA	2.45585	3.8701
ADD3	886.389	893.67	1365.46	1363.62	671.367	700.605	2169.76	-0.130907	0.0779486	0.179006	1127.28	1180.58
ADD3-AS1	0.807276	1.01094	0	0	1.09077	1.84694	0	1.10665	0.341462	NA	0.454554	0.979234
ADGB	0.807276	1.01094	4.02314	0	0.545383	0	1.72272	-1.1436	0.351062	NA	1.46034	0.756033
ADGRA2	29.8692	14.1531	8.04629	8.05578	13.0892	6.7721	0.861358	-1.17745	0.00283866	0.0120707	15.0311	6.90755
ADGRA3	3054.73	2241.25	2398.6	2317.87	1130.58	1195.58	805.369	-1.27153	3.3428e-42	2.54245e-40	2503.11	1043.84
ADGRB2	7.26548	20.2188	12.0694	16.1116	11.4531	8.00339	1.72272	-1.14963	0.00147441	0.00690188	13.9163	7.05972
ADGRE2	1.61455	3.03282	11.2648	12.4498	1.63615	2.46258	6.89086	-0.887499	0.0876617	0.196149	7.0905	3.6632
ADGRE5	326.947	329.566	119.89	140.61	412.31	387.241	117.145	0.324481	0.00128095	0.0061026	229.253	305.565
ADGRF1	858.942	545.907	116.671	120.104	231.788	256.109	209.31	-0.316102	0.145638	0.28535	410.406	232.402
ADGRF2	7.26548	7.07657	148.052	171.368	3.2723	1.84694	80.1063	-2.02518	1.39244e-17	4.19905e-16	83.4406	28.4085
ADGRF3	26.6401	24.2625	12.8741	8.78813	31.0869	38.17	9.47493	0.474839	0.0607992	0.147526	18.1412	26.2439
ADGRF4	1079.33	701.592	2072.72	2004.43	485.937	536.227	2147.36	-0.717946	8.93355e-11	1.55424e-09	1464.52	1056.51
ADGRF5	104.139	73.7986	7.24166	2.92938	68.1729	64.0271	4.30679	0.328106	0.231167	0.398137	47.027	45.5023
ADGRG1	1051.88	982.633	2794.48	2752.15	992.598	932.703	1913.94	-0.471191	7.2261e-06	6.01357e-05	1895.28	1279.75
ADGRG2	24.2183	30.3282	26.5527	20.5056	13.6346	16.6224	13.7817	-0.775646	0.00375984	0.0153219	25.4012	14.6796
ADGRG3	0	0	0.804629	2.19703	0.545383	0.615646	0	-0.394416	0.788926	NA	0.750415	0.38701
ADGRG4	4.03638	3.03282	2.41389	2.19703	4.36307	0.615646	4.30679	0.107561	0.898193	0.945998	2.92003	3.09517
ADGRG6	7285.67	4913.16	3258.75	3000.41	3711.88	4094.04	3356.71	-0.23079	0.00169437	0.00777069	4614.5	3720.88
ADGRG7	0.807276	2.02188	0	0.732344	1.09077	0	0.861358	-0.376523	0.760342	NA	0.890375	0.650708
ADGRL1	17.7601	24.2625	82.8768	90.0783	36.5407	27.704	32.7316	-0.427974	0.0204376	0.0622877	53.7444	32.3254
ADGRL2	1638.77	1394.09	4629.83	4046.2	925.516	1023.82	7336.18	-0.4372	0.000232539	0.00137075	2927.22	3095.17
ADGRL3	5.65093	3.03282	19.3111	13.9145	4.36307	2.46258	12.059	-0.791452	0.0524929	0.131896	10.4773	6.29489
ADGRL4	16.1455	15.1641	1.60926	0	3.2723	7.38775	0.861358	-0.367551	0.654144	0.788103	8.22972	3.84047
ADGRV1	264.787	196.122	97.3601	71.7697	136.891	160.683	49.9587	-0.366962	0.00664161	0.024748	157.51	115.844
ADH1A	16.9528	23.2516	17.7018	8.78813	13.0892	16.6224	12.059	-0.210832	0.451785	0.625059	16.6736	13.9235
ADH1B	0.807276	2.02188	0.804629	0	0.545383	1.23129	0.861358	0.0639052	0.953968	NA	0.908446	0.879344
ADH1C	0.807276	1.01094	1.60926	1.46469	1.63615	1.23129	0.861358	0.0786529	0.936745	NA	1.22304	1.24293
ADH4	46.822	56.6126	28.162	24.8997	31.6322	31.3979	13.7817	-0.536847	0.00925741	0.0326278	39.1241	25.604
ADH5	2706.8	1676.14	1439.48	1464.69	1501.44	1468.31	1771.81	-0.174307	0.0884527	0.19761	1821.78	1580.52
ADH6	64.5821	75.8204	93.3369	84.2195	51.8114	49.8673	78.3835	-0.432481	0.00246094	0.0106794	79.4897	60.0208
ADH7	2.42183	15.1641	602.667	612.239	5.99922	8.00339	829.487	-1.04448	8.9607e-07	8.83174e-06	308.123	281.163
ADHFE1	18.5673	29.3172	49.887	21.238	26.7238	22.1632	24.118	-0.246136	0.412821	0.590004	29.7524	24.335
ADI1	354.394	382.135	442.546	432.083	359.953	362.615	348.85	-0.163953	0.0194285	0.0598381	402.789	357.139
ADIPOR1	846.025	856.266	1317.18	1321.15	948.967	977.645	1801.1	0.158581	0.00805783	0.029104	1085.15	1242.57
ADIPOR2	1964.1	1679.17	1426.61	1458.1	1616.52	1619.76	1882.07	0.0690075	0.521214	0.683436	1631.99	1706.12
ADIRF	5.65093	10.1094	16.0926	12.4498	24.5423	19.085	13.7817	0.860887	0.00603734	0.0228531	11.0757	19.1363
ADK	1167.32	878.506	788.536	702.318	738.994	765.863	801.063	-0.188112	0.00648428	0.0242459	884.17	768.64
ADM	153.382	142.542	531.055	567.566	332.138	338.605	1212.79	0.847325	1.0739e-07	1.24138e-06	348.637	627.845
ADM2	4.84366	4.04376	6.43703	9.52047	12.5438	1.84694	7.75222	0.316035	0.543663	0.702603	6.21123	7.38099
ADM5	18.5673	28.3063	8.04629	9.52047	39.2676	43.7108	7.75222	0.765263	0.00440945	0.0175616	16.1101	30.2436
ADNP	1611.32	2344.37	2816.2	2747.75	1950.84	2170.77	2901.05	-0.02818	0.788841	0.880994	2379.91	2340.89
ADNP-AS1	64.5821	54.5907	58.7379	42.4759	67.0822	51.7142	54.2655	0.0878848	0.613515	0.759668	55.0967	57.6873
ADNP2	520.693	778.423	1182	1067.03	692.637	734.465	1404.01	0.0673147	0.388128	0.566392	887.035	943.705
ADO	316.452	273.965	279.206	267.306	221.426	278.887	361.77	-0.0159884	0.857996	0.923013	284.232	287.361
ADORA2A-AS1	0	2.02188	4.02314	3.66172	3.2723	4.30952	0	0.184335	0.793259	0.883203	2.42669	2.52727
ADORA2B	1156.83	754.161	262.309	284.149	486.482	602.717	197.251	-0.388477	0.00310668	0.0130405	614.361	428.817
ADPGK	2747.97	1645.81	842.446	802.649	1769.22	1928.2	985.393	0.169497	0.091563	0.203002	1509.72	1560.94
ADPGK-AS1	30.6765	26.2844	8.85092	10.9852	26.1784	25.2415	19.8112	0.433548	0.0919038	0.203495	19.1992	23.7437
ADPRH	61.353	39.4266	12.0694	11.7175	39.813	51.0986	34.4543	0.639851	0.0110808	0.0379569	31.1416	41.7886
ADPRHL1	3.2291	1.01094	4.02314	3.66172	1.63615	0.615646	4.30679	-0.506119	0.460403	0.632705	2.98123	2.18619
ADPRHL2	101.717	130.411	168.972	207.253	357.226	295.51	294.584	1.11233	1.06715e-31	6.23918e-30	152.088	315.773
ADPRM	71.8476	62.6782	42.6453	45.4053	61.6283	67.1054	55.9882	0.162956	0.282331	0.456795	55.6441	61.574
ADRA1B	27.4474	14.1531	10.4602	7.32344	10.3623	12.9286	6.89086	-0.528675	0.207465	0.368401	14.846	10.0606
ADRA2C	0	0	0	2.19703	0.545383	0	0	-0.908317	0.568502	NA	0.549258	0.181794
ADRB1	7.26548	4.04376	0.804629	1.46469	5.45383	4.92516	3.44543	0.519603	0.340256	0.519881	3.39464	4.60814
ADRB2	1620.2	850.2	2421.13	2412.34	1512.35	1551.43	4552.28	0.338999	0.0159665	0.0512127	1825.97	2538.68
ADRBK1	108.982	205.221	249.435	291.473	352.863	277.04	269.605	0.588201	6.47097e-10	1.02045e-08	213.778	299.836
ADRBK2	296.27	411.452	300.127	265.108	431.944	447.574	518.537	0.551434	1.17951e-08	1.55241e-07	318.239	466.018
ADRM1	180.83	205.221	132.764	179.424	263.42	229.636	92.1653	0.0158033	0.88564	0.938826	174.56	195.074
ADSL	758.032	611.618	297.713	304.655	639.735	650.737	254.962	0.078215	0.287615	0.462298	493.005	515.145
ADSS	1270.65	909.845	802.215	774.82	802.804	986.264	1183.51	0.0766011	0.344296	0.52409	939.383	990.858
ADSSL1	13.7237	17.186	209.203	174.298	44.1761	32.0136	155.044	-0.057403	0.749221	0.854572	103.603	77.078
ADTRP	85.5712	69.7548	66.7842	59.3199	77.9898	70.7992	99.0561	0.220243	0.107174	0.228733	70.3575	82.6151
AEBP1	28.2547	22.2407	11.2648	12.4498	26.7238	28.3197	4.30679	-0.19371	0.487823	0.655642	18.5525	19.7834
AEBP2	581.239	668.231	852.102	728.682	582.469	552.85	1025.88	-0.0305369	0.757356	0.859274	707.563	720.399
AEN	342.285	306.315	310.587	284.882	359.408	364.462	272.189	0.0817128	0.351599	0.530562	311.017	332.02
AES	180.83	297.216	355.646	414.507	415.582	390.935	348.85	0.377367	0.00010688	0.000678922	312.05	385.122
AFAP1	402.831	475.141	753.937	812.169	407.401	356.459	640.85	-0.360216	6.55661e-09	8.95878e-08	611.02	468.237
AFAP1-AS1	59.7384	52.5688	60.3472	55.6581	65.446	51.0986	48.236	-0.0534325	0.75253	0.856809	57.0781	54.9269
AFAP1L1	159.841	216.341	311.391	329.555	249.24	238.255	388.472	0.218761	0.0712841	0.167312	254.282	291.989
AFAP1L2	478.715	420.551	954.29	946.921	412.31	422.948	730.431	-0.389486	6.70813e-06	5.62195e-05	700.119	521.897
AFF1	1441.79	1799.47	3572.55	3520.38	1952.47	2049.48	5021.72	0.172589	0.0225816	0.0674114	2583.55	3007.89
AFF2	2.42183	3.03282	5.6324	0.732344	0	0.615646	1.72272	-2.17753	0.0447097	0.116178	2.95485	0.779454
AFF4	3497.93	4214.61	8455.04	8137.07	3955.12	4209.17	10972.8	-0.00742367	0.882713	0.937166	6076.16	6379.04
AFG3L1P	364.081	334.621	243.803	243.871	364.316	322.598	239.457	0.0619562	0.466685	0.638529	296.594	308.791
AFG3L2	1058.34	936.13	934.979	956.441	857.888	830.506	714.065	-0.280976	0.00239446	0.0104478	971.472	800.82
AFMID	67.0039	79.8642	70.0027	78.3608	63.2645	67.721	51.6815	-0.281765	0.0996554	0.216422	73.8079	60.889
AFTPH	573.973	693.504	1276.14	1271.35	629.918	647.659	1951.84	0.0392871	0.477158	0.646989	953.742	1076.47
AGA	611.915	419.54	498.87	546.329	317.958	368.156	920.791	-0.121106	0.41824	0.594752	519.163	535.635
AGAP1	213.928	324.511	543.929	568.299	225.789	241.949	267.882	-0.652744	4.18685e-13	9.2742e-12	412.667	245.207
AGAP1-IT1	12.1091	9.09845	8.85092	5.85875	13.0892	6.7721	3.44543	-0.250304	0.616013	0.761115	8.97931	7.76891
AGAP11	8.07276	2.02188	12.8741	8.05578	3.2723	1.84694	8.61358	-0.897318	0.049537	0.125998	7.75612	4.5776
AGAP2	2.42183	2.02188	3.21852	5.12641	9.8169	6.15646	0.861358	0.676883	0.278332	0.452115	3.19716	5.61157
AGAP3	183.252	261.833	321.047	424.027	339.774	336.758	241.18	0.0990732	0.22778	0.393935	297.54	305.904
AGAP4	11.3019	18.1969	16.0926	10.2528	14.18	6.15646	7.75222	-0.555923	0.116529	0.243203	13.961	9.36288
AGAP5	30.6765	31.3391	46.6685	32.2231	41.9945	49.2516	39.6225	0.32057	0.114249	0.239609	35.2268	43.6229
AGAP6	135.622	123.335	123.108	114.246	108.531	110.201	69.77	-0.376899	0.0106622	0.0367647	124.078	96.1673
AGAP7P	2.42183	1.01094	0.804629	0	2.18153	0	1.72272	0.402359	0.720371	NA	1.05935	1.30142
AGAP9	0.807276	2.02188	2.41389	2.19703	3.2723	6.15646	1.72272	1.00204	0.158069	0.303073	1.86002	3.71716
AGBL1	0.807276	4.04376	6.43703	3.66172	0.545383	1.84694	2.58407	-1.2504	0.0817864	0.185588	3.73745	1.6588
AGBL1-AS1	2.42183	8.08751	19.3111	23.435	7.63537	9.23468	25.8407	0.0331411	0.923153	0.959392	13.3139	14.2369
AGBL2	28.2547	28.3063	15.2879	15.3792	49.6299	54.7925	52.5428	1.30238	5.35068e-11	9.48173e-10	21.807	52.3217
AGBL3	29.0619	29.3172	24.9435	11.7175	22.3607	18.4694	8.61358	-0.497562	0.0522058	0.131424	23.76	16.4812
AGBL5	170.335	188.035	125.522	144.272	174.523	153.296	92.1653	-0.187381	0.0534259	0.133713	157.041	139.995
AGER	62.9675	85.9298	49.0824	52.7288	103.077	81.2652	54.2655	0.33699	0.0442125	0.115251	62.6771	79.5361
AGFG1	1513.64	1732.75	2078.36	2060.08	1536.89	1609.91	2719.31	0.0326839	0.600125	0.74854	1846.21	1955.37
AGFG2	80.7276	57.6235	37.0129	43.2083	63.2645	56.6394	29.2862	-0.221733	0.229346	0.396085	54.6431	49.73
AGGF1	696.679	775.39	983.256	952.047	631.009	705.53	1248.11	-0.0400393	0.41867	0.595049	851.843	861.549
AGK	716.054	563.093	543.929	499.459	433.58	504.214	563.328	-0.221092	0.00164465	0.00756974	580.634	500.374
AGL	1663.8	1534.61	1571.44	1469.08	1074.41	1113.09	1627.1	-0.328344	3.34443e-12	6.77917e-11	1559.73	1271.53
AGMAT	50.8584	45.4923	24.1389	20.5056	47.9937	48.636	16.3658	0.0982951	0.626925	0.768796	35.2488	37.6652
AGMO	318.874	256.779	71.612	71.0374	224.698	208.704	161.935	0.428653	0.0177674	0.0557714	179.575	198.446
AGO1	415.747	562.082	490.824	501.656	524.113	511.601	457.381	0.0207621	0.807525	0.891949	492.577	497.699
AGO2	608.686	672.275	564.045	639.336	645.189	707.992	461.688	-0.0486755	0.600685	0.749015	621.085	604.956
AGO3	429.471	464.021	412.775	415.239	432.489	416.176	391.056	-0.0566228	0.549811	0.707918	430.376	413.241
AGO4	423.82	451.89	812.675	768.961	453.759	371.234	998.314	-0.0900449	0.145972	0.285743	614.336	607.769
AGPAT1	175.986	172.871	148.856	148.666	163.615	178.537	101.64	-0.163698	0.154779	0.298295	161.595	147.931
AGPAT2	37.1347	41.4485	32.9898	51.9964	62.7191	48.0204	32.7316	0.169859	0.393687	0.571689	40.8923	47.8237
AGPAT3	453.689	442.791	575.31	623.957	574.834	638.424	804.508	0.363655	8.68433e-06	7.11511e-05	523.937	672.589
AGPAT4	343.092	334.621	454.615	443.8	388.313	301.051	310.95	-0.223051	0.0164376	0.052401	394.032	333.438
AGPAT4-IT1	42.7856	45.4923	43.45	41.7436	59.9922	50.4829	26.7021	0.071721	0.703991	0.824536	43.3679	45.7257
AGPAT5	4583.71	2988.34	960.727	785.073	1099.49	1312.56	469.44	-1.03378	5.88075e-20	2.02574e-18	2329.46	960.496
AGPAT6	1475.7	1268.73	1433.85	1364.36	1026.96	1125.4	1147.33	-0.336431	9.80267e-09	1.30517e-07	1385.66	1099.9
AGPAT9	499.704	212.297	74.0258	65.1786	97.0782	190.234	67.1859	-0.486702	0.0890679	0.198804	212.801	118.166
AGPS	2472.69	1579.09	1371.89	1270.62	1281.11	1419.06	1828.66	-0.130241	0.0964018	0.211129	1673.57	1509.61
AGR2	2056.94	1286.93	616.346	633.477	957.148	1089.69	1286.87	0.128405	0.595976	0.745577	1148.42	1111.24
AGRN	955.007	1313.21	1129.7	1197.38	3002.88	2532.77	1050.86	0.838554	4.6214e-17	1.34868e-15	1148.82	2195.5
AGRP	4.03638	7.07657	3.21852	1.46469	4.36307	4.92516	2.58407	0.00720577	0.991147	0.995453	3.94904	3.95743
AGTPBP1	534.417	590.388	329.093	344.934	487.027	490.054	280.803	-0.0858314	0.398322	0.576472	449.708	419.295
AGTRAP	142.888	140.521	62.761	62.9816	139.073	126.823	31.8702	-0.238551	0.266904	0.439414	102.288	99.2553
AHCTF1	2964.32	2786.15	2799.3	2642.3	2302.06	2591.87	2654.7	-0.160067	0.0165339	0.0526396	2798.02	2516.21
AHCTF1P1	29.0619	28.3063	28.162	28.5614	23.9969	30.1666	24.118	-0.130092	0.570961	0.725584	28.5229	26.0938
AHCY	1950.38	1149.44	675.888	719.894	1034.59	1107.55	608.98	-0.218875	0.0695392	0.164047	1123.9	917.039
AHCYL1	1304.56	1249.52	1271.31	1335.8	1136.58	1011.51	1584.9	-0.0801369	0.178207	0.331086	1290.3	1244.33
AHCYL2	307.572	231.505	383.808	377.157	227.97	222.248	393.64	-0.253098	0.00332188	0.0138156	325.011	281.286
AHDC1	40.3638	101.094	218.859	224.097	115.621	95.4251	154.183	-0.0258064	0.836019	0.910032	146.103	121.743
AHI1	640.977	670.253	318.633	262.179	499.026	517.758	184.331	-0.229398	0.0434484	0.113587	473.01	400.371
AHNAK	121313	138263	257146	230778	108244	106584	167392	-0.51788	1.26968e-11	2.42495e-10	186875	127407
AHNAK2	7950.86	12885.4	48998.7	48884	11773.7	10263.4	26734.8	-0.593542	9.31709e-08	1.08725e-06	29679.7	16257.3
AHR	1432.91	1713.54	4135.79	4347.19	1373.28	1479.4	6064.82	-0.175413	0.00602759	0.0228313	2907.36	2972.5
AHRR	3.2291	8.08751	26.5527	21.9703	2.72692	10.466	12.059	-0.609562	0.0959099	0.210343	14.9599	8.4173
AHSA1	1045.42	806.729	731.408	828.281	970.237	1029.36	980.225	0.224016	0.0151116	0.0490009	852.96	993.274
AHSA2	783.865	852.222	1049.24	1019.42	809.349	647.043	789.865	-0.297759	0.000703929	0.00361405	926.186	748.752
AIDA	244.605	312.38	173.8	178.692	368.134	394.629	324.732	0.69844	3.5346e-07	3.72509e-06	227.369	362.498
AIF1L	26.6401	23.2516	16.0926	19.0409	26.1784	17.2381	14.6431	-0.117529	0.674676	0.804063	21.2563	19.3532
AIFM1	619.181	549.951	475.536	558.046	462.485	431.568	394.502	-0.357148	1.52687e-05	0.000118435	550.678	429.518
AIFM2	58.9311	63.6892	24.9435	21.9703	63.8099	51.7142	14.6431	-0.0567253	0.767647	0.866342	42.3835	43.3891
AIFM3	0.807276	1.01094	0.804629	0.732344	1.09077	4.30952	0	0.79853	0.467111	0.638718	0.838797	1.8001
AIG1	1058.34	900.747	397.487	358.848	632.645	623.649	608.98	0.0291841	0.834344	0.909361	678.855	621.758
AIM1	9826.97	10227.7	9910.61	9526.33	8430.54	8360.47	10624.8	-0.12688	0.0107138	0.0369056	9872.9	9138.62
AIM1L	17.7601	44.4813	532.664	653.983	50.1753	52.9455	517.676	-0.168782	0.0899386	0.200279	312.222	206.932
AIM2	2.42183	7.07657	1.60926	0.732344	64.3552	84.3434	180.024	5.19235	9.2167e-26	4.24734e-24	2.96	109.574
AIMP1	1237.55	884.572	752.328	730.147	617.374	727.693	1207.62	-0.116459	0.366342	0.544913	901.15	850.897
AIMP2	66.1966	62.6782	35.4037	32.9555	56.1745	60.9489	18.9499	-0.22447	0.18531	0.340538	49.3085	45.3578
AIP	24.2183	33.361	32.9898	49.7994	40.3584	43.0952	28.4248	0.112303	0.608148	0.755389	35.0921	37.2928
AIRN	12.1091	17.186	18.5065	8.05578	7.63537	6.7721	14.6431	-0.601787	0.16087	0.306596	13.9643	9.68352
AJAP1	8.07276	10.1094	23.3342	25.632	8.18075	6.15646	5.16815	-1.18481	0.00388839	0.0157561	16.7871	6.50178
AJUBA	2520.32	2623.39	2863.67	2800.48	2919.98	2412.71	3091.41	0.0527482	0.398259	0.576441	2701.96	2808.04
AK1	26.6401	61.6673	45.0592	62.9816	44.7214	46.7891	24.118	-0.356051	0.0452765	0.117331	49.087	38.5428
AK2	1610.52	1243.46	1039.58	992.326	1451.27	1495.4	1569.39	0.31905	2.33098e-06	2.1392e-05	1221.47	1505.35
AK3	388.3	517.601	626.001	650.321	430.307	449.421	1043.97	0.122273	0.198307	0.356969	545.556	641.231
AK4	570.744	699.57	807.847	787.27	676.821	901.305	1460	0.434877	1.05163e-06	1.02358e-05	716.358	1012.71
AK5	23.411	29.3172	20.1157	18.3086	28.3599	25.8571	7.75222	-0.158825	0.572708	0.727213	22.7881	20.6564
AK6	127.55	172.871	141.615	140.61	130.892	165.609	136.095	-0.0113204	0.928386	0.962175	145.661	144.198
AK7	4.03638	4.04376	8.04629	8.05578	1.63615	6.15646	4.30679	-0.613002	0.223569	0.388409	6.04555	4.03313
AK8	0	3.03282	4.82777	2.92938	2.18153	0	0.861358	-1.10793	0.220027	0.384159	2.69749	1.0143
AK9	29.0619	15.1641	40.2314	39.5466	14.7254	19.7007	61.1564	-0.16707	0.397205	0.575389	31.001	31.8608
AKAP1	1285.99	1071.6	643.703	627.619	997.506	1089.08	547.823	-0.0350583	0.716971	0.832985	907.227	878.136
AKAP10	674.075	637.903	764.397	749.188	664.822	722.152	1021.57	0.154105	0.00697741	0.025848	706.391	802.848
AKAP11	1902.75	2429.29	2546.65	2437.97	1641.06	1831.55	2457.45	-0.264128	0.00039518	0.00217438	2329.16	1976.69
AKAP12	3448.68	3048.99	3740.72	3994.2	2808.18	3141.64	3343.79	-0.200233	0.0391453	0.104466	3558.15	3097.87
AKAP13	1675.1	2044.12	6196.45	6060.88	1809.04	1717.65	5330.94	-0.415908	5.66246e-09	7.83041e-08	3994.14	2952.54
AKAP14	0.807276	2.02188	2.41389	0.732344	2.18153	3.07823	0.861358	0.474811	0.612676	NA	1.49385	2.04037
AKAP2	0.807276	1.01094	0	1.46469	1.63615	0.615646	0.861358	0.353066	0.797763	NA	0.820726	1.03772
AKAP3	14.531	22.2407	31.3805	28.5614	30.5415	47.4047	68.9086	0.982762	3.12496e-05	0.000226837	24.1784	48.9516
AKAP5	41.1711	65.711	21.725	19.0409	32.1776	37.5544	26.7021	-0.0997521	0.689803	0.815141	36.912	32.1447
AKAP6	67.8112	103.116	185.065	175.763	78.5352	70.7992	142.985	-0.437895	0.000701561	0.00360512	132.939	97.4399
AKAP7	62.1602	79.8642	14.4833	16.1116	104.168	134.211	83.5517	1.56902	3.2873e-13	7.35748e-12	43.1548	107.31
AKAP8	672.461	542.874	527.032	497.261	552.473	560.853	543.517	-0.0181457	0.810424	0.893858	559.907	552.281
AKAP8L	529.573	526.699	811.87	932.274	685.547	604.564	785.558	0.022964	0.759608	0.860705	700.104	691.89
AKAP9	5496.74	4801.96	6280.93	5643.44	3919.12	4041.1	5640.17	-0.317268	0.000160446	0.000983564	5555.77	4533.46
AKIP1	143.695	129.4	107.82	110.584	117.257	139.136	129.204	0.063355	0.596529	0.745876	122.875	128.532
AKIRIN1	940.476	875.473	1398.44	1507.9	898.792	1028.13	2304.13	0.155805	0.00621347	0.0234269	1180.57	1410.35
AKIRIN2	227.652	232.516	289.666	285.614	225.243	233.945	411.729	0.112089	0.298733	0.47392	258.862	290.306
AKNA	31.4838	64.7001	39.4268	41.7436	90.5336	82.4965	47.3747	0.69027	1.48618e-05	0.00011554	44.3386	73.4683
AKNAD1	10.4946	8.08751	2.41389	7.32344	2.18153	3.69387	10.3363	-0.558053	0.261122	0.432494	7.07986	5.4039
AKR1A1	314.03	318.446	199.548	218.238	359.408	340.452	164.519	0.0866393	0.287827	0.462509	262.566	288.126
AKR1B1	337.441	339.676	210.813	235.082	377.951	363.231	215.339	0.172428	0.0814175	0.185019	280.753	318.84
AKR1B10	152.575	200.166	2106.52	2371.33	99.2598	113.279	2031.94	-1.1354	1.288e-20	4.62201e-19	1207.65	748.16
AKR1B15	3.2291	1.01094	11.2648	16.8439	0	1.23129	20.6726	-0.508099	0.26502	0.437516	8.08719	7.30129
AKR1C1	172.757	167.816	282.425	290.008	143.981	108.354	204.142	-0.576891	6.77172e-08	8.0553e-07	228.251	152.159
AKR1C2	134.815	255.768	3080.92	3031.9	203.428	156.99	1960.45	-0.97899	5.72514e-13	1.25044e-11	1625.85	773.623
AKR1C3	160.648	143.553	840.032	818.028	164.16	177.306	723.54	-0.409952	0.00156176	0.00724566	490.565	355.002
AKR1C4	1.61455	0	0	0.732344	1.63615	1.23129	0.861358	0.88429	0.460382	NA	0.586724	1.24293
AKR1C6P	0.807276	1.01094	0	0	1.63615	0.615646	0.861358	1.42012	0.26552	NA	0.454554	1.03772
AKR1E2	8.07276	12.1313	7.24166	0.732344	10.3623	6.15646	1.72272	-0.0646335	0.889804	0.941221	7.04451	6.08048
AKR7A2	142.081	145.575	136.787	149.398	157.07	156.374	75.7995	-0.183446	0.12085	0.249374	143.46	129.748
AKR7A2P1	24.2183	28.3063	20.1157	11.7175	65.446	46.1734	34.4543	1.23864	2.81253e-07	3.02532e-06	21.0894	48.6912
AKR7A3	1.61455	5.0547	1.60926	2.92938	3.2723	3.07823	3.44543	0.248808	0.701972	0.823217	2.80197	3.26532
AKR7L	7.26548	7.07657	4.82777	2.92938	4.90845	3.69387	6.89086	-0.0721635	0.877343	0.93439	5.5248	5.16439
AKT1	423.013	568.148	473.122	587.34	956.057	928.393	465.994	0.566959	3.61629e-17	1.06257e-15	512.905	783.482
AKT1S1	101.717	126.367	158.512	160.383	148.89	135.442	98.1948	-0.0788908	0.493358	0.659983	136.745	127.509
AKT2	229.266	342.708	401.51	427.689	576.47	504.214	317.841	0.427425	6.1358e-10	9.7027e-09	350.293	466.175
AKT3	302.728	387.19	320.242	293.67	365.952	341.068	309.227	0.0621942	0.521302	0.683498	325.958	338.749
AKTIP	269.63	230.494	453.006	435.012	171.796	170.534	453.074	-0.502975	8.59715e-12	1.66958e-10	347.036	265.135
ALAD	85.5712	113.225	185.869	166.974	86.716	84.3434	173.133	-0.269354	0.0151302	0.0490326	137.91	114.731
ALAS1	498.089	334.621	495.651	448.194	339.228	359.537	540.071	-0.135103	0.270526	0.443581	444.139	412.946
ALAS2	1.61455	5.0547	5.6324	2.19703	2.18153	3.07823	1.72272	-0.578092	0.387959	0.566338	3.62467	2.32749
ALB	0	2.02188	0.804629	1.46469	0.545383	1.23129	2.58407	0.355837	0.711448	0.829146	1.0728	1.45358
ALCAM	30574.8	21287.3	24966	24688.8	14653.9	16250	24226.5	-0.504799	9.15478e-09	1.22843e-07	25379.2	18376.8
ALDH16A1	61.353	51.5579	41.8407	41.0113	59.4468	65.8741	22.3953	-0.0967994	0.581588	0.734365	48.9407	49.2387
ALDH18A1	2722.94	2673.93	1655.12	1573.07	2003.74	2061.8	1379.89	-0.222684	0.0144805	0.0473745	2156.27	1815.14
ALDH1A1	28.2547	29.3172	134.373	104.725	17.4523	17.8537	238.596	-0.311023	0.167166	0.315447	74.1675	91.3007
ALDH1A2	3.2291	2.02188	5.6324	5.85875	0.545383	1.84694	4.30679	-1.08304	0.111927	0.235947	4.18553	2.23304
ALDH1A3	2894.08	2506.12	1723.51	1628	1533.07	1615.45	1631.41	-0.415691	4.72218e-05	0.000328356	2187.93	1593.31
ALDH1B1	481.136	353.829	74.8305	67.3756	286.872	328.139	61.1564	0.0445229	0.700218	0.82191	244.293	225.389
ALDH1L1	4.84366	8.08751	12.0694	5.85875	3.81768	1.84694	7.75222	-0.739022	0.0965967	0.211321	7.71484	4.47228
ALDH1L2	250.256	281.041	232.538	216.774	357.771	225.326	290.278	0.256929	0.0586286	0.143577	245.152	291.125
ALDH2	305.958	283.063	501.284	558.046	322.322	248.105	559.882	-0.142088	0.152992	0.295529	412.088	376.77
ALDH3A1	23.411	41.4485	65.1749	73.9667	42.5399	30.7823	42.2065	-0.242796	0.210525	0.372257	51.0003	38.5096
ALDH3A2	1099.51	1277.83	1536.84	1458.1	1054.77	1028.74	1367.84	-0.231146	0.00897446	0.0318329	1343.07	1150.45
ALDH3B1	4.84366	3.03282	4.02314	3.66172	4.90845	2.46258	6.89086	0.274403	0.6025	0.750516	3.89033	4.75396
ALDH3B2	0	1.01094	178.628	180.157	1.63615	0.615646	248.071	-0.449651	0.0457581	0.118241	89.9488	83.4409
ALDH4A1	79.113	144.564	144.833	123.034	159.797	104.66	43.0679	-0.358289	0.00500833	0.01953	122.886	102.508
ALDH5A1	54.8948	48.5251	94.1416	95.2047	28.3599	34.4762	40.4838	-1.07363	2.68387e-09	3.89637e-08	73.1915	34.44
ALDH6A1	87.9931	91.9955	82.0721	84.9519	64.3552	64.0271	96.4721	-0.2362	0.08954	0.199624	86.7531	74.9515
ALDH7A1	1411.12	1252.55	550.366	544.131	1079.31	976.414	361.77	-0.201377	0.00648876	0.0242521	939.542	805.833
ALDH8A1	4.84366	8.08751	22.5296	19.7733	8.18075	9.85033	12.9204	-0.304955	0.345112	0.524836	13.8085	10.3171
ALDH9A1	1070.45	708.668	600.253	634.942	574.834	633.499	755.411	-0.193192	0.0173081	0.0546591	753.578	654.581
ALDOA	2253.11	2055.24	1683.28	1934.85	2982.7	2807.34	1366.11	0.213145	0.0896801	0.199807	1981.62	2385.39
ALDOB	1.61455	1.01094	0.804629	0.732344	1.63615	1.84694	1.72272	0.760845	0.398172	0.5764	1.04062	1.73527
ALDOC	128.357	159.728	196.329	217.506	179.431	183.462	139.54	-0.0375508	0.704901	0.825209	175.48	167.478
ALG1	412.518	318.446	189.088	226.294	319.595	355.227	139.54	-0.124418	0.363556	0.542133	286.586	271.454
ALG10	848.447	699.57	468.294	378.622	448.851	450.653	396.225	-0.41249	1.15063e-06	1.11364e-05	598.733	431.909
ALG10B	903.342	808.751	694.395	547.061	454.304	505.445	592.614	-0.508211	3.71677e-10	6.02144e-09	738.387	517.454
ALG11	443.194	304.293	224.491	206.521	313.05	336.142	402.254	0.289549	0.00875455	0.0312133	294.625	350.482
ALG12	190.517	124.346	90.1184	101.796	145.072	142.83	71.4927	-0.135983	0.435991	0.61038	126.694	119.798
ALG13	812.927	876.484	538.297	522.161	736.813	713.533	555.576	-0.0145979	0.888589	0.940643	687.467	668.641
ALG14	251.87	119.291	61.1518	57.8552	81.8075	99.1189	63.7405	-0.393954	0.0505686	0.128091	122.542	81.5556
ALG1L	0.807276	0	0	0.732344	0.545383	1.84694	1.72272	1.67042	0.191436	NA	0.384905	1.37168
ALG1L9P	4.84366	7.07657	2.41389	2.19703	6.5446	5.54081	1.72272	0.0340443	0.948698	0.973365	4.13279	4.60271
ALG2	1964.1	1216.16	680.716	692.797	918.426	1075.53	1049.99	-0.0340741	0.823226	0.90281	1138.44	1014.65
ALG3	372.961	366.971	206.79	203.592	313.595	350.302	107.67	-0.250374	0.110926	0.234643	287.578	257.189
ALG5	1706.58	785.5	413.579	353.722	589.014	730.771	617.593	-0.0728154	0.662666	0.795154	814.846	645.793
ALG6	1404.66	1127.2	560.022	496.529	726.451	949.325	577.11	-0.152019	0.0610703	0.148021	897.102	750.962
ALG8	1782.47	1364.77	658.991	610.775	1072.77	1202.97	705.452	-0.0416896	0.680106	0.808294	1104.25	993.731
ALG9	2077.93	1433.51	1104.76	943.259	1130.03	1290.39	1069.81	-0.20498	0.0329369	0.0910506	1389.86	1163.41
ALK	22.6037	31.3391	24.9435	23.435	23.4515	22.1632	18.0885	-0.240242	0.298727	0.47392	25.5803	21.2344
ALKBH1	161.455	109.181	97.3601	94.4724	99.8052	126.823	124.897	0.0230515	0.860822	0.924734	115.617	117.175
ALKBH2	58.9311	61.6673	43.45	35.1525	80.1714	69.5679	25.8407	0.175624	0.274427	0.448141	49.8002	58.5267
ALKBH3	252.677	226.45	177.823	203.592	217.608	203.779	213.617	-0.0218615	0.803372	0.889479	215.136	211.668
ALKBH3-AS1	23.411	18.1969	16.0926	13.1822	25.633	23.3945	6.0295	0.0443527	0.874696	0.932811	17.7207	18.3524
ALKBH4	8.07276	14.1531	8.85092	19.7733	16.3615	19.7007	10.3363	0.275513	0.387113	0.565587	12.7125	15.4662
ALKBH5	312.416	435.715	444.96	547.061	624.464	666.128	469.44	0.451455	2.79785e-06	2.5325e-05	435.038	586.677
ALKBH6	79.113	73.7986	55.5194	64.4463	82.3529	64.0271	47.3747	-0.109027	0.472484	0.643227	68.2193	64.5849
ALKBH7	1.61455	1.01094	2.41389	4.39406	3.81768	0	0.861358	-0.502933	0.54809	0.706178	2.35836	1.55968
ALKBH8	410.096	318.446	240.584	218.971	332.138	331.217	252.378	0.0743257	0.384759	0.563509	297.024	305.245
ALMS1	1256.93	1648.84	1160.27	1133.67	1083.68	1098.31	901.841	-0.338225	0.000269425	0.00155512	1299.93	1027.94
ALMS1-IT1	25.8328	31.3391	9.65555	4.39406	19.6338	19.085	2.58407	-0.290854	0.33227	0.511956	17.8054	13.7676
ALMS1P	1.61455	1.01094	2.41389	0	1.63615	3.07823	10.3363	1.75824	0.024289	0.0714658	1.25984	5.01689
ALOX12	29.8692	26.2844	44.2546	35.8848	26.1784	17.2381	34.4543	-0.407959	0.07101	0.166839	34.0733	25.9569
ALOX12-AS1	3.2291	4.04376	10.4602	2.19703	2.72692	2.46258	6.89086	-0.388951	0.494923	0.661218	4.98252	4.02679
ALOX12B	0.807276	0	94.1416	82.7549	0	0.615646	32.7316	-2.4627	2.86419e-09	4.14416e-08	44.4259	11.1157
ALOX12P2	150.153	200.166	71.612	87.8813	187.612	176.075	50.8201	0.0739706	0.594768	0.744554	127.453	138.169
ALOX15B	29.0619	35.3829	351.623	340.54	70.8998	68.3367	316.118	-0.00237654	0.987114	0.993343	189.152	151.785
ALOX15P1	7.26548	2.02188	2.41389	3.66172	3.2723	3.69387	6.0295	0.0905338	0.87366	0.932349	3.84074	4.33189
ALOX5	0.807276	1.01094	5.6324	4.39406	3.81768	3.07823	0.861358	0.00738889	0.990866	0.995441	2.96117	2.58576
ALOX5AP	8.88004	10.1094	0.804629	0	5.45383	5.54081	2.58407	0.295464	0.630192	0.771394	4.94851	4.52624
ALOXE3	19.3746	24.2625	38.6222	29.2938	15.8161	16.6224	26.7021	-0.465981	0.0729748	0.170172	27.8883	19.7135
ALPK1	170.335	178.936	312.196	298.796	281.963	234.561	575.387	0.543706	3.69304e-10	5.98865e-09	240.066	363.97
ALPK2	0	0	0.804629	1.46469	0.545383	0.615646	0	-0.336842	0.80646	NA	0.567329	0.38701
ALPK3	8.88004	11.1203	25.7481	24.8997	9.8169	9.23468	16.3658	-0.503887	0.120104	0.248388	17.662	11.8058
ALS2	988.913	1000.83	1188.44	1106.57	894.429	842.819	1048.27	-0.212056	0.000138012	0.000858591	1071.19	928.507
ALS2CL	613.53	981.622	2251.35	2477.52	1396.18	940.091	1278.25	-0.164954	0.0242095	0.071293	1581.01	1204.84
ALS2CR11	7.26548	11.1203	16.8972	9.52047	7.08998	8.61904	13.7817	-0.210284	0.518834	0.681405	11.2009	9.83025
ALS2CR12	20.1819	16.175	20.1157	15.3792	23.9969	22.1632	14.6431	0.183225	0.481565	0.650944	17.963	20.2677
ALX1	0	1.01094	0	0	0.545383	1.23129	1.72272	2.11852	0.126914	NA	0.252735	1.16646
ALX3	12.1091	23.2516	43.45	42.4759	26.7238	22.1632	14.6431	-0.367577	0.0994074	0.215965	30.3217	21.1767
ALX4	12.1091	19.2078	15.2879	10.9852	17.4523	10.466	12.9204	-0.0536651	0.869938	0.930283	14.3975	13.6129
ALYREF	261.557	228.472	112.648	129.625	266.147	264.112	99.0561	0.11844	0.386226	0.564816	183.076	209.772
AMACR	4.84366	4.04376	4.82777	5.12641	10.3623	2.46258	0.861358	-0.167709	0.770258	0.867946	4.7104	4.56207
AMBP	0.807276	3.03282	0	0	2.72692	3.07823	2.58407	1.90172	0.0873112	NA	0.960023	2.79641
AMBRA1	299.499	340.687	473.926	524.358	479.937	470.969	586.585	0.361241	5.78309e-09	7.97323e-08	409.618	512.497
AMD1	1756.63	1648.84	1912.6	1811.82	1678.14	2053.79	2708.11	0.235876	9.57222e-05	0.000614632	1782.47	2146.68
AMDHD1	1.61455	0	0	0.732344	1.09077	0.615646	0.861358	0.432845	0.732121	NA	0.586724	0.855923
AMDHD2	3.2291	6.06564	6.43703	1.46469	14.7254	8.00339	1.72272	0.672458	0.156675	0.301004	4.29911	8.15049
AMER1	159.841	170.849	68.3934	91.543	173.432	199.469	112.838	0.420297	0.000261014	0.00151012	122.656	161.913
AMFR	1118.08	1067.55	1952.83	1985.38	885.157	959.176	1564.23	-0.418572	6.07507e-06	5.13142e-05	1530.96	1136.19
AMH	2.42183	4.04376	1.60926	0	3.81768	4.92516	0.861358	0.509407	0.512429	0.676456	2.01871	3.2014
AMICA1	0	1.01094	2.41389	1.46469	0	0.615646	1.72272	-1.04029	0.416748	NA	1.22238	0.779454
AMIGO1	13.7237	7.07657	2.41389	2.19703	1.09077	1.84694	0.861358	-2.64738	0.00039149	0.00215683	6.3528	1.26635
AMIGO2	12971.3	9808.13	12794.4	12583.9	9858.89	9280.24	12549.1	-0.202348	0.00625678	0.0235386	12039.4	10562.8
AMIGO3	12.9164	18.1969	15.2879	10.2528	27.8146	17.8537	3.44543	-0.163667	0.617079	0.761756	14.1635	16.3712
AMMECR1	819.385	648.012	1482.93	1368.75	561.745	586.095	1729.61	-0.316097	2.09151e-06	1.94015e-05	1079.77	959.149
AMMECR1L	765.298	813.806	1009	1131.47	695.909	783.101	1098.23	-0.127179	0.0534498	0.133753	929.895	859.08
AMN1	116.248	70.7657	78.8536	54.1934	69.2637	79.4183	86.9971	-0.0171998	0.902611	0.948407	80.0151	78.5597
AMOT	17.7601	25.2735	14.4833	19.7733	14.18	10.466	7.75222	-0.803377	0.00685355	0.025477	19.3225	10.7994
AMOTL1	4380.28	3914.36	6819.23	7176.97	3378.1	3589.21	7540.32	-0.263036	0.000273967	0.00157734	5572.71	4835.88
AMOTL2	587.697	593.421	1622.94	1586.26	726.996	735.696	2267.95	0.135823	0.200858	0.35994	1097.58	1243.55
AMPD1	1.61455	0	0	2.19703	1.63615	0.615646	1.72272	0.407438	0.743876	NA	0.952896	1.32484
AMPD2	205.048	241.614	180.237	210.183	232.879	257.34	93.0266	-0.210386	0.0353928	0.0965355	209.271	194.415
AMPD3	278.51	249.702	314.61	357.384	303.779	270.884	420.343	0.128513	0.127114	0.258821	300.051	331.668
AMT	62.9675	71.7767	99.774	82.0225	107.986	77.5713	58.5723	0.0486659	0.778958	0.873988	79.1352	81.3765
AMTN	5.65093	4.04376	12.0694	13.9145	4.36307	4.92516	22.3953	0.172595	0.641753	0.779081	8.91966	10.5612
AMY2B	59.7384	65.711	205.985	187.48	61.0829	60.9489	190.36	-0.391898	0.00109805	0.00533084	129.729	104.131
AMZ1	6.45821	12.1313	9.65555	12.4498	11.9984	9.23468	6.89086	-0.103596	0.773436	0.870065	10.1737	9.37466
AMZ2	478.715	555.006	333.921	353.722	491.936	502.367	384.166	0.112867	0.253639	0.423759	430.341	459.489
AMZ2P1	17.7601	23.2516	35.4037	20.5056	27.2692	14.7755	23.2567	-0.12358	0.661438	0.794178	24.2302	21.7671
ANAPC1	2360.47	1826.77	1340.51	1286.73	1548.89	1701.64	1291.18	-0.139296	0.00250839	0.0108642	1703.62	1513.9
ANAPC10	170.335	169.838	116.671	130.357	137.437	180.384	166.242	0.142332	0.211637	0.373685	146.8	161.354
ANAPC11	29.8692	58.6345	49.0824	41.0113	80.1714	73.2618	31.8702	0.396916	0.0226817	0.0676868	44.6493	61.7678
ANAPC13	159.033	165.794	88.5092	90.8106	161.433	193.928	170.549	0.513428	3.64708e-06	3.23309e-05	126.037	175.304
ANAPC15	29.8692	32.3501	64.3703	51.9964	38.7222	54.1768	32.7316	-0.0336131	0.880776	0.935973	44.6465	41.8769
ANAPC16	305.15	351.807	287.252	302.458	357.771	360.153	438.431	0.299755	0.000486617	0.00261799	311.667	385.452
ANAPC2	46.0147	49.536	53.1055	65.9109	79.0806	72.6462	34.4543	0.134546	0.498188	0.663891	53.6418	62.0604
ANAPC4	1155.21	937.141	700.027	620.295	837.163	884.683	812.26	0.019962	0.718762	0.83403	853.169	844.702
ANAPC5	1122.92	1126.19	1297.87	1322.61	1214.02	1270.69	1114.6	-0.0159874	0.766956	0.865836	1217.4	1199.77
ANAPC7	1172.97	812.795	703.246	693.53	767.354	770.788	844.992	-0.0729203	0.329525	0.508899	845.636	794.378
ANG	18.5673	10.1094	12.0694	14.6469	11.9984	12.9286	8.61358	-0.331261	0.336273	0.516058	13.8483	11.1802
ANGEL1	350.358	321.479	301.736	298.796	312.505	278.887	209.31	-0.266492	0.00322525	0.0134757	318.092	266.901
ANGEL2	808.083	788.533	554.389	503.853	697	725.846	718.372	0.128751	0.0557923	0.138346	663.714	713.739
ANGPT1	1.61455	0	1.60926	0	4.36307	5.54081	6.0295	2.68458	0.00116096	0.00561028	0.805952	5.31113
ANGPT2	159.033	201.177	90.9231	73.2344	134.71	146.524	70.6313	-0.106284	0.492304	0.659257	131.092	117.288
ANGPT4	0.807276	0	0.804629	0.732344	0.545383	0.615646	0	-0.615499	0.647432	0.783381	0.586062	0.38701
ANGPTL1	17.7601	29.3172	15.2879	17.5763	31.0869	37.5544	44.7906	0.929163	1.10023e-05	8.82905e-05	19.9854	37.8106
ANGPTL2	13.7237	19.2078	6.43703	2.92938	7.63537	9.23468	3.44543	-0.537714	0.190192	0.346494	10.5745	6.77183
ANGPTL3	69.4257	68.7439	28.162	26.3644	50.1753	55.4081	35.3157	0.0756382	0.719414	0.83447	48.174	46.9663
ANGPTL4	798.396	701.592	465.075	465.038	1505.26	1747.2	502.172	0.927621	4.62799e-06	4.02991e-05	607.525	1251.54
ANGPTL5	7.26548	4.04376	1.60926	0	0.545383	1.23129	0.861358	-1.38272	0.150587	NA	3.22962	0.879344
ANGPTL6	0.807276	1.01094	0.804629	0.732344	9.27152	6.15646	6.89086	3.35038	0.000163382	0.00100049	0.838797	7.43961
ANGPTL7	20.9892	27.2954	9.65555	7.32344	27.8146	22.1632	5.16815	0.138041	0.681133	0.809177	16.3159	18.382
ANK1	5.65093	8.08751	2.41389	3.66172	4.90845	8.61904	2.58407	0.00668191	0.988731	0.994284	4.95351	5.37052
ANK2	9.68731	6.06564	35.4037	39.5466	9.8169	12.9286	27.5634	-0.4048	0.138754	0.275315	22.6758	16.7696
ANK3	684.57	823.915	1140.16	1040.66	763.537	709.839	1332.52	-0.0181891	0.806703	0.891703	922.326	935.299
ANKAR	139.659	137.488	85.2907	54.9258	100.351	101.582	80.1063	-0.0768195	0.566537	0.722098	104.341	94.0128
ANKDD1A	46.0147	59.6454	35.4037	27.8291	64.9006	54.7925	49.0974	0.444808	0.0413223	0.10904	42.2232	56.2635
ANKDD1B	17.7601	25.2735	59.5425	49.7994	19.0884	20.9319	19.8112	-0.821208	0.000462944	0.00250254	38.0939	19.9439
ANKEF1	396.372	374.048	230.124	234.35	241.605	292.432	246.348	-0.218278	0.013048	0.0435565	308.723	260.128
ANKFY1	1385.29	1328.37	1424.19	1418.55	3301.21	3165.03	4169.83	1.34173	3.90577e-84	5.88915e-82	1389.1	3545.36
ANKH	305.15	396.288	330.702	303.19	273.782	286.891	186.053	-0.429576	0.000239914	0.00140268	333.833	248.909
ANKHD1	73.4621	72.7876	84.486	65.1786	79.0806	77.5713	93.888	0.168249	0.370332	0.548714	73.9786	83.5133
ANKHD1-EIF4EBP3	5.65093	5.0547	1.60926	3.66172	4.90845	6.7721	2.58407	0.202679	0.705784	0.825849	3.99415	4.75487
ANKIB1	1396.59	1635.7	1578.68	1496.91	2828.36	2793.18	4918.35	1.14105	2.5327e-68	3.15468e-66	1526.97	3513.3
ANKK1	7.26548	5.0547	4.02314	2.19703	3.81768	3.07823	2.58407	-0.588659	0.300522	0.47588	4.63509	3.15999
ANKLE1	29.8692	29.3172	8.04629	13.9145	21.8153	24.0102	4.30679	-0.324731	0.284842	0.459259	20.2868	16.7108
ANKLE2	3877.35	3116.73	4524.43	4582.28	2922.16	2872.6	4380	-0.266261	0.000768691	0.00389995	4025.19	3391.59
ANKMY1	14.531	19.2078	20.1157	19.0409	21.8153	14.7755	8.61358	-0.288804	0.301414	0.476897	18.2239	15.0681
ANKMY2	318.067	216.341	148.052	126.695	210.518	216.092	180.024	0.0692009	0.443791	0.617802	202.289	202.211
ANKRA2	240.568	268.91	396.682	355.919	216.517	186.541	323.009	-0.399748	0.000268408	0.00154977	315.52	242.022
ANKRD1	29.0619	21.2297	144.833	236.547	14.18	9.85033	20.6726	-2.35501	2.88076e-11	5.32445e-10	107.918	14.901
ANKRD10	928.367	919.955	751.523	715.5	1074.95	1012.74	957.83	0.300839	1.41746e-05	0.00011095	828.836	1015.17
ANKRD11	1273.88	2214.97	2038.12	2220.47	2196.26	2040.86	1708.07	0.04716	0.709327	0.828135	1936.86	1981.73
ANKRD12	1230.29	1635.7	2966.67	2708.94	1356.91	1345.19	3241.29	-0.17076	0.0241184	0.0711344	2135.4	1981.13
ANKRD13A	621.602	677.329	930.955	906.642	643.007	594.714	1047.41	-0.0716405	0.205221	0.36551	784.132	761.71
ANKRD13B	50.8584	63.6892	28.9666	48.3347	81.8075	73.8775	27.5634	0.240665	0.146542	0.286467	47.9622	61.0828
ANKRD13C	389.107	416.507	610.713	554.384	351.772	376.159	676.166	-0.127722	0.0775002	0.17819	492.678	468.032
ANKRD13D	57.3166	83.908	111.039	132.554	127.074	92.3468	71.4927	0.0686662	0.591611	0.741844	96.2044	96.9713
ANKRD16	40.3638	49.536	30.5759	30.7584	38.7222	32.6292	18.9499	-0.355536	0.10431	0.224347	37.8085	30.1004
ANKRD17	3690.87	3476.62	4631.44	4597.65	3177.95	3349.11	5013.1	-0.119876	0.0111544	0.0381558	4099.15	3846.72
ANKRD18A	640.17	655.089	104.602	93.74	400.857	488.823	66.3245	-0.0763767	0.685667	0.812375	373.4	318.668
ANKRD18B	518.271	738.997	234.147	194.803	472.847	472.2	236.873	0.0152625	0.918648	0.957067	421.555	393.974
ANKRD19P	16.9528	10.1094	26.5527	27.0967	20.1792	25.8571	33.5929	0.403786	0.076453	0.176347	20.1779	26.5431
ANKRD2	1.61455	1.01094	1.60926	0.732344	1.63615	1.23129	0.861358	-0.0026677	0.997629	0.998966	1.24177	1.24293
ANKRD20A11P	0	0	0.804629	0	0.545383	0	0	-0.0990269	0.950012	0.974329	0.201157	0.181794
ANKRD20A12P	4.03638	2.02188	3.21852	2.92938	1.09077	4.30952	0.861358	-0.51223	0.429173	0.604975	3.05154	2.08721
ANKRD20A4	3.2291	3.03282	2.41389	0.732344	3.2723	2.46258	0.861358	-0.0519207	0.94565	0.971885	2.35204	2.19875
ANKRD20A5P	54.8948	44.4813	10.4602	11.7175	16.3615	32.6292	7.75222	-0.482765	0.043187	0.113041	30.3884	18.9143
ANKRD20A8P	0.807276	4.04376	0.804629	0	1.09077	2.46258	1.72272	0.567527	0.495903	0.662219	1.41392	1.75869
ANKRD20A9P	1.61455	1.01094	0.804629	0.732344	0.545383	0.615646	0.861358	-0.660504	0.57982	NA	1.04062	0.674129
ANKRD22	279.317	200.166	850.493	703.05	33.2684	45.5578	825.181	-1.93159	4.12715e-12	8.24901e-11	508.257	301.336
ANKRD23	22.6037	28.3063	25.7481	32.2231	32.723	32.0136	11.1976	-0.137633	0.548937	0.707034	27.2203	25.3114
ANKRD24	0	0	0	1.46469	0.545383	0	0.861358	0.266612	0.857976	NA	0.366172	0.468914
ANKRD26	1269.85	1142.36	761.983	682.544	886.793	933.319	627.068	-0.210417	0.015492	0.0499986	964.184	815.727
ANKRD26P1	0	1.01094	0	0	1.63615	1.84694	4.30679	3.1381	0.0189066	NA	0.252735	2.59663
ANKRD27	607.072	650.034	981.647	960.103	633.735	622.418	925.098	-0.133543	0.00922706	0.0325475	799.714	727.084
ANKRD28	1040.58	1249.52	957.508	949.85	1008.96	1009.66	964.721	-0.0757861	0.318699	0.497242	1049.36	994.446
ANKRD29	31.4838	50.547	183.455	164.777	45.8122	38.7857	198.974	-0.272827	0.0453718	0.117525	107.566	94.5238
ANKRD30BL	240.568	741.018	167.363	137.681	1070.04	1181.42	56.8496	0.722558	0.058869	0.144083	321.658	769.439
ANKRD30BP3	0.807276	1.01094	2.41389	2.19703	0	1.23129	2.58407	-0.61495	0.460307	0.632623	1.60728	1.27179
ANKRD31	12.1091	9.09845	3.21852	3.66172	5.45383	8.00339	9.47493	0.220614	0.582678	0.73504	7.02196	7.64405
ANKRD32	754.803	687.439	345.99	290.741	545.383	571.319	331.623	-0.0249017	0.742987	0.850224	519.743	482.775
ANKRD33B	31.4838	49.536	26.5527	27.8291	61.6283	47.4047	19.8112	0.284903	0.179524	0.332812	33.8504	42.9481
ANKRD34A	10.4946	8.08751	3.21852	6.59109	8.72613	7.38775	9.47493	0.269441	0.59154	0.741809	7.09793	8.5296
ANKRD35	4.84366	3.03282	358.06	333.216	5.99922	10.466	190.36	-1.20254	2.85454e-08	3.55814e-07	174.788	68.9417
ANKRD36	1898.71	1872.26	1045.21	896.389	1769.22	1728.12	904.426	0.059461	0.598738	0.747542	1428.14	1467.26
ANKRD36B	758.839	760.226	502.893	439.406	707.908	688.292	449.629	0.0179247	0.865346	0.927623	615.341	615.276
ANKRD36BP1	1473.28	1172.69	1029.12	889.065	672.458	787.411	1143.88	-0.412849	0.00012762	0.000799439	1141.04	867.917
ANKRD36BP2	2.42183	1.01094	2.41389	2.19703	0.545383	0.615646	3.44543	-0.729819	0.45355	NA	2.01092	1.53549
ANKRD36C	829.072	844.134	546.343	399.127	742.812	732.618	427.233	-0.0223947	0.846286	0.915794	654.669	634.221
ANKRD37	8.07276	16.175	21.725	18.3086	20.7246	8.61904	35.3157	0.457753	0.0848574	0.191433	16.0703	21.5531
ANKRD39	9.68731	13.1422	8.85092	5.85875	11.4531	12.9286	6.0295	0.0363111	0.920009	0.957812	9.3848	10.137
ANKRD40	593.348	716.756	530.25	558.046	692.637	776.945	726.986	0.291825	1.79644e-05	0.00013724	599.6	732.189
ANKRD42	213.928	228.472	260.7	232.885	140.709	140.983	161.935	-0.662013	2.56372e-13	5.78318e-12	233.996	147.876
ANKRD44	177.601	154.674	148.052	131.09	92.1698	112.663	142.124	-0.426295	4.54696e-05	0.000317585	152.854	115.652
ANKRD44-IT1	6.45821	8.08751	2.41389	4.39406	4.36307	1.84694	1.72272	-0.986251	0.0877801	0.196363	5.33842	2.64424
ANKRD45	2.42183	4.04376	1.60926	1.46469	31.0869	23.3945	12.059	3.30922	2.24973e-09	3.30235e-08	2.38488	22.1801
ANKRD46	188.903	186.013	291.276	243.138	145.072	166.84	324.732	-0.173981	0.0615492	0.148863	227.332	212.215
ANKRD49	256.714	218.363	315.414	309.781	216.517	232.098	385.027	-0.0392983	0.656039	0.789554	275.068	277.881
ANKRD50	2081.16	2743.69	3636.12	3475.7	1620.88	1823.54	3165.49	-0.484724	3.43333e-08	4.23354e-07	2984.17	2203.3
ANKRD52	736.236	954.327	808.652	845.125	1040.05	1022.59	622.762	0.0790466	0.413966	0.591247	836.085	895.132
ANKRD53	6.45821	5.0547	0.804629	0	3.2723	2.46258	0	-0.803576	0.380114	NA	3.07938	1.91163
ANKRD54	102.524	109.181	109.43	117.907	115.076	120.051	73.2154	-0.110224	0.37736	0.555716	109.761	102.781
ANKRD6	206.663	226.45	197.939	210.183	191.975	193.928	198.112	-0.111451	0.198132	0.356729	210.309	194.672
ANKRD61	58.9311	66.722	45.8638	33.6878	67.0822	50.4829	37.8997	0.0395331	0.85329	0.920266	51.3012	51.8216
ANKRD62P1-PARP4P3	1.61455	3.03282	3.21852	2.92938	1.09077	0.615646	0	-2.03787	0.0345041	0.0945166	2.69882	0.568804
ANKRD65	38.7492	84.9189	81.2675	77.6284	56.7199	43.7108	54.2655	-0.406211	0.0324234	0.0899783	70.641	51.5654
ANKRD7	11.3019	11.1203	2.41389	3.66172	3.81768	7.38775	0	-0.68079	0.230361	0.39716	7.12445	3.73514
ANKRD9	12.9164	21.2297	90.9231	105.458	34.9045	25.2415	54.2655	-0.269411	0.171868	0.322058	57.6317	38.1372
ANKS1A	342.285	417.518	588.988	695.727	429.762	438.955	742.49	0.088509	0.240792	0.409218	511.129	537.069
ANKS1B	0.807276	3.03282	4.02314	2.92938	1.09077	0.615646	0.861358	-1.51792	0.096137	0.21067	2.69815	0.855923
ANKS3	43.5929	68.7439	43.45	54.9258	60.5376	56.6394	20.6726	-0.287129	0.0957529	0.210177	52.6781	45.9498
ANKS4B	0.807276	0	4.02314	6.59109	0.545383	0	1.72272	-2.08322	0.0562762	0.139164	2.85538	0.756033
ANKS6	234.11	320.468	247.021	277.558	289.599	289.353	174.856	-0.114638	0.168723	0.317689	269.789	251.269
ANKUB1	101.717	78.8533	106.211	99.5988	39.813	33.2449	59.4337	-1.16922	3.08276e-12	6.26355e-11	96.5949	44.1638
ANKZF1	740.272	867.386	974.405	1079.47	951.149	834.2	783.835	-0.080313	0.255401	0.425726	915.385	856.395
ANLN	16058.3	12607.4	1419.37	1225.94	10153.9	9905.12	942.325	0.0906438	0.518368	0.680956	7827.77	7000.46
ANO1	1821.21	1637.72	1356.6	1374.61	1654.15	1985.46	1863.98	0.257877	0.0380142	0.102146	1547.54	1834.53
ANO10	1770.36	1591.22	1447.53	1332.13	1257.65	1255.92	1186.95	-0.310572	1.30235e-05	0.000102972	1535.31	1233.51
ANO2	2.42183	3.03282	0.804629	0	1.63615	1.84694	0.861358	0.0126557	0.988592	0.99426	1.56482	1.44815
ANO3	0.807276	0	0	1.46469	4.90845	3.07823	5.16815	2.92633	0.00768588	NA	0.567991	4.38494
ANO4	102.524	71.7767	95.7508	90.8106	72.536	68.3367	76.6608	-0.321573	0.0291344	0.0829124	90.2155	72.5112
ANO5	11.3019	3.03282	2.41389	0.732344	46.3576	49.2516	24.9794	3.53077	8.87303e-15	2.25953e-13	4.37023	40.1962
ANO6	7974.27	4627.07	6487.72	6082.12	3652.98	4093.43	7202.67	-0.401308	0.00645948	0.0241795	6292.79	4983.03
ANO7	16.1455	29.3172	20.1157	19.0409	39.813	38.17	17.2272	0.564501	0.0152519	0.0492978	21.1549	31.7367
ANO8	46.822	60.6564	129.545	148.666	62.7191	48.0204	57.711	-0.613019	9.65734e-06	7.81913e-05	96.4223	56.1501
ANO9	108.982	127.378	263.114	328.09	217.608	186.541	163.658	0.0282132	0.774997	0.871194	206.891	189.269
ANOS1	781.443	523.667	915.668	822.422	265.056	225.326	374.691	-1.42039	1.24865e-27	6.23927e-26	760.8	288.358
ANP32A	1018.78	685.417	583.356	615.901	671.367	655.663	776.945	-0.0299277	0.794891	0.884189	725.864	701.325
ANP32A-IT1	56.5093	61.6673	28.9666	21.9703	52.3568	48.0204	6.0295	-0.365421	0.193271	0.35062	42.2784	35.4689
ANP32AP1	1.61455	1.01094	1.60926	0	2.18153	0.615646	0	-0.210224	0.835871	0.910032	1.05869	0.932393
ANP32B	473.871	583.312	255.067	284.882	643.007	642.734	231.705	0.299149	0.0241758	0.0712305	399.283	505.815
ANP32E	1478.93	1206.05	400.705	386.678	1157.85	1162.95	556.437	0.317907	5.03373e-05	0.000347669	868.091	959.08
ANPEP	41.1711	27.2954	7.24166	5.12641	45.8122	39.4013	6.89086	0.712359	0.0240322	0.0709654	20.2086	30.7015
ANTXR1	2312.85	1609.42	689.567	627.619	974.055	1115.55	550.408	-0.423208	0.000449386	0.00243752	1309.86	880.004
ANTXR2	10173.3	5491.42	3677.96	3674.9	4671.21	5872.64	5274.09	-0.0119168	0.935937	0.966526	5754.39	5272.65
ANXA1	11147.7	5726.97	38999.6	35685.7	5930.5	5954.52	63824.9	-0.461872	0.00198614	0.00891143	22890	25236.6
ANXA10	4.84366	10.1094	4.02314	3.66172	51.8114	49.8673	49.9587	3.22141	1.14687e-20	4.1328e-19	5.65948	50.5458
ANXA11	645.013	579.268	600.253	598.325	661.55	661.203	637.405	0.108769	0.156469	0.300743	605.715	653.386
ANXA13	0	0	0.804629	0	0	0	0.861358	-0.14264	0.925174	0.960044	0.201157	0.287119
ANXA2	52896.8	32110.5	48315.5	48951.3	30516.4	33009.7	52273.2	-0.279238	0.0157359	0.0506811	45568.5	38599.8
ANXA2P1	4.03638	4.04376	1.60926	4.39406	3.2723	3.07823	2.58407	-0.215837	0.705001	0.825213	3.52086	2.9782
ANXA2P2	606.264	392.244	682.325	585.875	327.775	325.676	670.136	-0.441559	0.000912591	0.00452844	566.677	441.196
ANXA2R	7.26548	8.08751	6.43703	6.59109	5.45383	9.23468	0.861358	-0.567347	0.237171	0.404919	7.09528	5.18329
ANXA3	3934.66	1984.47	2330.2	2181.65	2321.7	2292.05	3469.55	0.0425846	0.718756	0.83403	2607.75	2694.43
ANXA4	821.807	560.06	1204.53	1119.75	667.004	678.441	1810.57	0.056523	0.570276	0.725142	926.538	1052.01
ANXA5	8318.17	4417.8	5101.35	5272.14	3887.49	4412.33	6114.78	-0.279296	0.0138056	0.0455828	5777.37	4804.87
ANXA6	998.6	611.618	162.535	177.96	731.904	672.285	64.6018	-0.135623	0.367389	0.545623	487.678	489.597
ANXA7	1823.64	1118.1	1909.38	1825	1195.48	1203.59	2443.67	-0.128119	0.206786	0.367498	1669.03	1614.25
ANXA8	129.164	126.367	215.641	252.659	166.342	126.207	169.687	-0.167364	0.0928777	0.205252	180.958	154.079
ANXA8L1	211.506	224.429	440.937	482.615	323.412	308.438	369.522	0.0698059	0.340053	0.519773	339.871	333.791
ANXA9	28.2547	7.07657	80.4629	67.3756	24.5423	16.6224	98.1948	-0.0621813	0.719651	0.834688	45.7924	46.4532
AOC2	27.4474	28.3063	25.7481	25.632	29.4507	22.1632	12.059	-0.358495	0.134412	0.269309	26.7835	21.2243
AOC3	4.03638	4.04376	7.24166	11.7175	7.08998	8.00339	7.75222	0.233326	0.579011	0.731865	6.75982	7.6152
AOX1	912.222	585.334	156.903	127.428	373.588	379.238	78.3835	-0.490576	9.4743e-08	1.10335e-06	445.472	277.07
AOX2P	4.03638	4.04376	2.41389	3.66172	3.2723	4.30952	11.1976	0.697944	0.198513	0.357191	3.53894	6.25982
AP1AR	348.743	427.627	316.219	283.417	321.231	325.061	281.664	-0.143755	0.197089	0.355418	344.002	309.319
AP1B1	511.813	495.36	625.197	718.429	608.102	589.788	539.21	0.0040532	0.965554	0.982298	587.7	579.034
AP1G1	2673.7	2319.09	3463.12	3344.61	2059.91	2167.07	4131.93	-0.150828	0.00312966	0.0131241	2950.13	2786.31
AP1G2	418.976	441.78	568.873	588.804	643.552	519.605	416.897	0.0689489	0.38922	0.567023	504.608	526.685
AP1M1	134.008	128.389	103.797	147.201	160.343	156.374	85.2744	0.00232264	0.985126	0.9924	128.349	133.997
AP1M2	349.55	272.954	332.312	397.663	355.59	318.289	231.705	-0.181238	0.0973019	0.212477	338.12	301.861
AP1S1	298.692	331.588	387.831	409.38	356.681	365.693	349.711	0.0170262	0.802898	0.889355	356.873	357.362
AP1S2	105.753	82.897	81.2675	72.502	69.2637	92.3468	96.4721	-0.00199968	0.988717	0.994284	85.6049	86.0275
AP1S3	655.508	870.419	1709.84	1681.46	777.171	831.737	2554.79	0.0477808	0.492616	0.659448	1229.31	1387.9
AP2A1	268.823	244.647	402.314	428.421	293.416	271.5	312.673	-0.154933	0.151084	0.292815	336.051	292.53
AP2A2	433.507	397.299	465.075	537.54	400.857	397.091	456.52	-0.12731	0.159215	0.304768	458.356	418.156
AP2B1	8917.17	5832.11	3293.35	3505	5206.23	5542.66	4444.61	0.0193346	0.823062	0.902733	5386.91	5064.5
AP2M1	1145.52	1231.32	1665.58	1814.02	1366.73	1267.61	1365.25	-0.10181	0.105863	0.226667	1464.11	1333.2
AP2S1	190.517	309.347	238.17	275.361	401.948	369.387	306.643	0.515862	4.67088e-08	5.66604e-07	253.349	359.326
AP3B1	3217.8	2103.76	2804.13	2823.19	1753.41	1861.71	3603.06	-0.269396	0.00143666	0.00674906	2737.22	2406.06
AP3B2	3.2291	2.02188	2.41389	6.59109	5.45383	4.30952	2.58407	0.196501	0.718713	0.83403	3.56399	4.11581
AP3D1	776.599	998.808	1191.66	1370.95	1327.46	1251.61	1148.19	0.235039	0.000134393	0.000838508	1084.5	1242.42
AP3M1	1521.72	976.567	1259.24	1312.36	833.346	957.944	1882.93	-0.14709	0.135185	0.27033	1267.47	1224.74
AP3M2	564.286	478.174	249.435	207.253	359.953	394.629	250.655	-0.0813678	0.303705	0.479683	374.787	335.079
AP3S1	363.274	528.721	515.767	484.079	534.476	586.095	718.372	0.358849	0.000157935	0.000969207	472.96	612.981
AP3S2	8.07276	5.0547	4.82777	0.732344	10.3623	4.30952	2.58407	0.334749	0.535984	0.695901	4.67189	5.75196
AP4B1	395.565	265.877	162.535	155.989	221.426	221.632	142.124	-0.267032	0.0367594	0.099552	244.992	195.061
AP4B1-AS1	37.1347	24.2625	14.4833	6.59109	14.7254	14.7755	2.58407	-0.829719	0.012989	0.0434122	20.6179	10.695
AP4E1	848.447	854.244	1078.2	999.649	773.899	770.788	1575.42	0.0549414	0.36048	0.53903	945.136	1040.04
AP4M1	69.4257	76.8314	122.304	134.751	67.0822	54.7925	58.5723	-0.681514	6.71337e-07	6.76017e-06	100.828	60.149
AP4S1	125.935	151.641	84.486	109.852	163.615	157.605	154.183	0.439334	0.000238657	0.00139628	117.978	158.468
AP5B1	176.793	271.943	463.466	477.488	421.581	402.017	984.532	0.792699	3.83829e-21	1.4219e-19	347.423	602.71
AP5M1	523.922	525.688	634.047	588.072	443.397	523.914	772.638	-0.0149908	0.820357	0.900942	567.933	579.983
AP5S1	34.7129	52.5688	34.599	27.8291	41.9945	52.9455	19.8112	-0.0691262	0.768571	0.866885	37.4275	38.2504
AP5Z1	57.3166	53.5798	84.486	112.781	123.802	105.275	73.2154	0.424913	0.00679285	0.0252623	77.0408	100.764
APAF1	1248.05	1423.4	1376.72	1361.43	1106.04	1194.97	1477.23	-0.119916	0.0545842	0.13586	1352.4	1259.41
APBA1	14.531	25.2735	74.8305	73.2344	23.4515	17.8537	30.1475	-0.790503	0.000507125	0.00271303	46.9673	23.8176
APBA2	36.3274	62.6782	68.3934	70.305	50.7207	52.3299	32.7316	-0.368251	0.0322526	0.0897252	59.426	45.2607
APBA3	8.07276	14.1531	10.4602	11.7175	14.18	16.0068	5.16815	-0.137266	0.690682	0.815639	11.1009	11.785
APBB1	16.1455	26.2844	12.0694	16.1116	23.9969	17.2381	5.16815	-0.348332	0.246799	0.41603	17.6527	15.4677
APBB2	1009.9	1237.39	1478.91	1596.51	1581.07	1532.96	2849.37	0.532553	1.93881e-17	5.80595e-16	1330.68	1987.8
APBB3	51.6657	80.8751	76.4397	93.0077	79.0806	73.8775	55.9882	-0.0918974	0.556385	0.713788	75.4971	69.6488
APC	2078.74	2409.07	3324.73	3041.42	1687.42	1863.56	2965.65	-0.355325	3.36868e-08	4.1568e-07	2713.49	2172.21
APC2	3.2291	5.0547	4.82777	8.05578	5.99922	4.30952	1.72272	-0.415307	0.40717	0.585041	5.29184	4.01048
APCDD1	0	2.02188	9.65555	9.52047	2.18153	2.46258	5.16815	-0.403089	0.492856	0.659481	5.29947	3.27075
APCDD1L	37.1347	32.3501	105.406	75.4314	34.3592	30.7823	64.6018	-0.473738	0.0095013	0.0333574	62.5806	43.2478
APCDD1L-AS1	0.807276	4.04376	7.24166	12.4498	0.545383	1.23129	12.059	-0.593115	0.327434	0.506276	6.13563	4.61189
APEH	624.832	622.739	490.019	575.622	633.735	566.394	267.021	-0.323796	0.000635343	0.00330336	578.303	489.05
APEX1	1141.49	750.117	676.693	674.489	667.549	743.084	437.57	-0.405658	7.67733e-05	0.00050407	810.697	616.068
APEX2	162.262	169.838	189.892	201.395	166.887	203.163	149.876	-0.0569061	0.62165	0.765027	180.847	173.309
APH1A	1017.17	834.025	819.112	881.01	953.33	887.761	917.346	0.0564596	0.667076	0.79863	887.829	919.479
APH1B	352.78	273.965	150.466	146.469	151.071	187.772	155.044	-0.406928	0.00356382	0.0146516	230.92	164.629
API5	2412.14	1875.29	2024.45	2008.09	1613.79	1866.02	2671.93	-0.05806	0.330567	0.510136	2079.99	2050.58
APIP	149.346	174.892	121.499	111.316	136.346	150.218	154.183	0.0904629	0.445381	0.618989	139.263	146.915
APITD1	6.45821	11.1203	8.04629	5.85875	8.72613	6.7721	1.72272	-0.437546	0.344115	0.523915	7.87089	5.74032
APLF	90.4149	80.8751	97.3601	80.5578	59.9922	50.4829	132.649	-0.216038	0.151937	0.294204	87.302	81.0414
APLN	90.4149	120.302	16.8972	15.3792	64.9006	83.1121	10.3363	-0.141452	0.593456	0.743561	60.7483	52.783
APLNR	0	0	2.41389	0	0.545383	0	0	-1.04507	0.545767	NA	0.603472	0.181794
APLP1	10.4946	19.2078	5.6324	9.52047	15.8161	15.3911	1.72272	-0.210556	0.55077	0.708621	11.2138	10.9767
APLP2	37570.6	30417.1	37573.8	36067.2	33134.2	32564.6	39831.8	-0.0164601	0.851079	0.918688	35407.2	35176.9
APMAP	4321.35	3283.53	2231.24	2311.28	2826.18	2777.18	1307.54	-0.424453	3.99963e-05	0.00028327	3036.85	2303.63
APOA1-AS	1.61455	3.03282	3.21852	3.66172	8.72613	8.00339	8.61358	1.58075	0.00248844	0.0107933	2.8819	8.4477
APOA1BP	414.94	282.052	161.73	184.551	227.425	237.024	151.599	-0.290879	0.0755394	0.174663	260.818	205.349
APOB	1.61455	0	1.60926	1.46469	1.09077	1.23129	3.44543	0.417271	0.642239	NA	1.17212	1.9225
APOBEC2	24.2183	37.4048	16.8972	18.3086	25.633	17.2381	11.1976	-0.409394	0.127757	0.25976	24.2072	18.0229
APOBEC3A	0	0	0	0.732344	0	0	12.059	2.18866	0.0809187	NA	0.183086	4.01967
APOBEC3B	0	0	0	1.46469	1.63615	1.23129	1.72272	2.00653	0.0886161	0.19795	0.366172	1.53005
APOBEC3C	166.299	128.389	58.7379	58.5875	162.524	144.677	130.926	0.624778	0.00105115	0.00512429	103.003	146.042
APOBEC3D	1.61455	9.09845	7.24166	4.39406	29.9961	19.085	31.8702	2.351	5.21199e-10	8.30296e-09	5.58718	26.9838
APOBEC3F	29.0619	37.4048	8.04629	13.9145	161.433	179.769	181.746	3.07223	7.67566e-45	6.37376e-43	22.1069	174.316
APOBEC3G	37.1347	31.3391	2.41389	5.12641	252.512	297.972	220.508	4.22311	5.35084e-34	3.35677e-32	19.0035	256.998
APOBEC3H	0	2.02188	0	0.732344	4.90845	0.615646	0.861358	1.5171	0.253744	NA	0.688556	2.12848
APOBEC4	8.07276	6.06564	0	1.46469	9.27152	8.00339	2.58407	1.04459	0.0745355	0.172924	3.90077	6.61966
APOC1	29.0619	10.1094	4.82777	0.732344	15.8161	12.9286	0	-0.228266	0.652805	0.787444	11.1829	9.58156
APOD	62.9675	87.9517	262.309	209.45	106.895	132.979	644.296	0.684011	3.40284e-05	0.000245144	155.67	294.723
APOE	2.42183	12.1313	71.612	53.4611	13.6346	16.6224	47.3747	0.127891	0.637762	0.776762	34.9065	25.8772
APOF	0	0	0.804629	0	3.81768	3.69387	0	3.02575	0.0134176	NA	0.201157	2.50385
APOL1	158.226	219.374	156.903	147.201	3225.94	3125.63	5563.51	4.51316	8.68724e-180	3.17713e-177	170.426	3971.69
APOL2	220.386	204.21	212.422	183.818	1060.77	1094	1269.64	2.47758	1.36608e-111	2.76254e-109	205.209	1141.47
APOL3	4.84366	1.01094	1.60926	1.46469	158.161	186.541	167.103	6.22849	4.86216e-40	3.45354e-38	2.23214	170.602
APOL4	1.61455	1.01094	37.0129	33.6878	71.4452	78.187	211.894	2.88078	5.96526e-46	5.02632e-44	18.3316	120.509
APOL5	0	0	3.21852	0.732344	0.545383	0	0	-1.54672	0.302367	NA	0.987715	0.181794
APOL6	733.814	790.554	360.474	389.607	8675.41	10472.7	17346.9	4.44169	7.87953e-165	2.65571e-162	568.612	12165
APOLD1	30.6765	30.3282	28.162	17.5763	38.1768	30.1666	23.2567	0.22552	0.29258	0.467358	26.6857	30.5334
APOM	25.8328	14.1531	20.1157	21.238	20.7246	12.3129	15.5044	-0.340854	0.229202	0.395875	20.3349	16.1806
APOO	101.717	79.8642	44.2546	58.5875	84.5344	85.5747	58.5723	0.138509	0.338916	0.518663	71.1058	76.2272
APOOL	289.005	236.56	345.99	285.614	203.428	220.401	368.661	-0.183063	0.0317852	0.088723	289.292	264.163
APOPT1	153.382	177.925	140.005	136.948	169.614	174.843	138.679	0.0889356	0.443556	0.617601	152.065	161.045
APP	30270.4	28655.1	45293.4	42206.4	32852.3	30158	45718.3	-0.0131739	0.856984	0.922456	36606.3	36242.9
APPBP2	783.058	723.832	1058.89	1049.45	614.102	651.969	1709.79	-0.015962	0.802756	0.889255	903.808	991.955
APPL1	1146.33	1188.86	1439.48	1349.71	994.234	1023.2	1670.17	-0.10454	0.0444772	0.115748	1281.1	1229.2
APPL2	476.293	519.623	813.48	752.849	367.588	337.989	662.384	-0.529093	1.54026e-13	3.54425e-12	640.561	455.987
APRT	53.2802	58.6345	58.7379	82.7549	85.6252	74.4931	40.4838	0.0131233	0.931862	0.964404	63.3519	66.8674
APTR	41.1711	70.7657	28.162	27.8291	49.6299	56.0237	32.7316	0.187872	0.353295	0.53242	41.982	46.1284
APTX	574.78	505.47	345.186	357.384	585.742	515.911	417.758	0.207388	0.00131452	0.00625217	445.705	506.47
AQP1	0	0	3.21852	0.732344	0	0	0	-2.41152	0.111464	NA	0.987715	0
AQP10	0.807276	6.06564	6.43703	8.78813	6.5446	4.30952	9.47493	0.47736	0.295002	0.469997	5.52452	6.77635
AQP11	62.9675	73.7986	37.0129	27.0967	41.4491	58.4863	21.5339	-0.262467	0.202904	0.362661	50.2189	40.4898
AQP3	611.108	1029.14	15493.9	16236.8	601.012	724.615	16619.9	-0.871884	0.000182871	0.00110691	8342.74	5981.84
AQP4	1.61455	7.07657	2.41389	4.39406	4.90845	2.46258	6.89086	0.305035	0.554691	0.712068	3.87477	4.75396
AQP4-AS1	1.61455	14.1531	0	1.46469	5.99922	4.92516	1.72272	0.214742	0.71368	0.83073	4.3081	4.2157
AQP5	0	0	8.04629	7.32344	0	0	8.61358	-0.359866	0.640012	0.778058	3.84243	2.87119
AQP6	4.84366	3.03282	2.41389	0.732344	1.09077	3.07823	0.861358	-0.722736	0.328331	0.507479	2.75568	1.67678
AQP7P1	3.2291	5.0547	3.21852	0.732344	5.45383	3.07823	2.58407	0.274984	0.668049	0.799159	3.05866	3.70538
AQR	3003.07	2102.75	2325.38	2270.27	1715.23	1855.56	2631.45	-0.257657	0.000452528	0.00245301	2425.37	2067.41
AR	12.1091	23.2516	8.85092	7.32344	9.8169	14.7755	2.58407	-0.494298	0.2056	0.366109	12.8838	9.05882
ARAF	243.797	203.199	201.157	232.153	279.236	260.418	228.26	0.206429	0.0350085	0.095639	220.077	255.971
ARAP1	393.951	615.662	721.752	833.407	750.993	600.87	482.36	-0.0211416	0.757395	0.859274	641.193	611.408
ARAP2	1168.94	1698.38	5395.04	5129.34	1921.39	1917.12	9306.97	0.227513	0.000291637	0.00166765	3347.92	4381.83
ARAP3	399.602	455.934	377.371	421.098	577.561	522.067	269.605	0.0888706	0.187453	0.342853	413.501	456.411
ARCN1	3857.16	2301.91	2347.1	2347.89	2161.35	2380.09	3124.14	-0.086411	0.406036	0.5839	2713.52	2555.19
AREG	114.633	109.181	399.096	406.451	140.164	124.976	361.77	-0.250171	0.0737865	0.17164	257.34	208.97
AREL1	2155.43	1616.49	1697.77	1694.64	1445.81	1384.59	1888.1	-0.200129	0.00970196	0.0339371	1791.08	1572.83
ARF1	981.648	905.802	949.462	1119.75	1258.2	1271.92	1205.04	0.341289	0.000405128	0.002222	989.166	1245.05
ARF3	996.986	1044.3	1599.6	1812.55	1260.93	1302.09	2149.09	0.204021	0.0017199	0.00786678	1363.36	1570.7
ARF4	2497.71	1814.64	1789.49	1777.4	1878.85	2089.5	2675.38	0.15789	0.0297053	0.0842025	1969.81	2214.57
ARF5	184.059	251.724	323.461	380.086	313.595	289.353	284.248	0.110007	0.215483	0.378649	284.833	295.732
ARF6	1293.26	1888.43	3433.35	3544.54	1917.02	2121.51	6194.88	0.307681	0.000547583	0.00289701	2539.9	3411.14
ARFGAP1	239.761	266.888	267.137	325.161	438.488	339.836	160.213	0.0972441	0.273475	0.44718	274.737	312.846
ARFGAP2	766.105	643.968	841.642	910.303	718.27	672.901	708.036	-0.167657	0.0274917	0.0790755	790.505	699.735
ARFGAP3	932.404	580.279	763.593	696.459	560.654	547.925	652.048	-0.34762	8.25889e-05	0.00053847	743.184	586.875
ARFGEF1	3186.32	3143.01	4618.57	4240.27	2688.74	2722.38	4638.41	-0.220206	8.06702e-07	8.0199e-06	3797.04	3349.85
ARFGEF2	1879.34	1900.57	2559.52	2453.35	1600.7	1778.6	2801.14	-0.128287	0.00118174	0.0056982	2198.2	2060.15
ARFGEF3	315.645	437.737	466.685	490.67	405.765	403.863	518.537	0.0508256	0.559354	0.715963	427.684	442.722
ARFIP1	846.832	561.071	799.801	785.073	566.653	615.646	1285.15	0.029903	0.729065	0.840912	748.194	822.481
ARFIP2	418.976	478.174	453.006	478.953	577.561	511.601	340.236	0.0433054	0.566816	0.722292	457.277	476.466
ARFRP1	117.862	120.302	108.625	131.09	143.981	153.296	71.4927	-0.0227523	0.835697	0.90997	119.47	122.923
ARG1	22.6037	28.3063	19.3111	10.2528	20.1792	30.1666	26.7021	0.387379	0.159877	0.305432	20.1185	25.6826
ARG2	544.911	384.157	328.289	380.819	440.124	374.312	593.475	0.186481	0.129056	0.26166	409.544	469.304
ARGFXP2	16.9528	21.2297	3.21852	4.39406	13.0892	14.1598	2.58407	-0.0339346	0.929558	0.963004	11.4488	9.94437
ARGLU1	2094.07	1817.67	2427.57	2402.82	1636.7	1617.92	2123.25	-0.295922	3.34268e-05	0.000241262	2185.53	1792.62
ARHGAP1	477.907	499.404	650.14	699.388	540.475	502.982	460.826	-0.189252	0.0152161	0.0492283	581.71	501.428
ARHGAP10	289.812	310.358	349.209	338.343	299.961	306.591	356.602	-0.00796408	0.918183	0.956988	321.931	321.051
ARHGAP11A	1922.12	2253.38	339.553	317.837	1759.95	2024.86	205.864	0.15752	0.256858	0.427284	1208.22	1330.22
ARHGAP11B	282.547	250.713	28.9666	27.8291	224.698	230.867	35.3157	0.481354	0.00119499	0.00574917	147.514	163.627
ARHGAP12	855.712	946.239	1272.92	1184.93	928.788	825.581	1528.91	-0.00372187	0.954478	0.976299	1064.95	1094.43
ARHGAP15	1.61455	0	0.804629	0	1.09077	0.615646	2.58407	1.11524	0.348491	NA	0.604795	1.43016
ARHGAP17	186.481	230.494	210.813	213.844	285.781	280.119	290.278	0.442282	0.000721374	0.00368819	210.408	285.392
ARHGAP18	748.345	574.213	233.342	224.83	513.206	562.7	436.708	0.353906	0.00267366	0.0114579	445.183	504.205
ARHGAP19	444.809	303.282	196.329	196.268	293.416	267.19	229.982	-0.0475717	0.605048	0.752722	285.172	263.53
ARHGAP20	11.3019	8.08751	4.02314	5.85875	33.8138	40.017	73.2154	2.68313	8.77935e-16	2.39918e-14	7.31782	49.0154
ARHGAP21	2796.4	4232.8	8014.1	8243.26	4307.44	4244.88	12179.6	0.173812	0.0191583	0.0591967	5821.64	6910.64
ARHGAP22	46.0147	70.7657	67.5888	66.6433	50.7207	44.3265	40.4838	-0.456622	0.00599489	0.0227425	62.7531	45.177
ARHGAP23	297.078	599.487	738.649	818.028	697	660.588	650.325	0.221632	0.00308571	0.0129683	613.31	669.304
ARHGAP24	35.5201	75.8204	135.982	123.766	58.356	56.6394	135.233	-0.149927	0.346223	0.525787	92.7722	83.4095
ARHGAP25	635.326	411.452	104.602	110.584	299.961	400.785	192.083	0.271075	0.201766	0.361301	315.491	297.61
ARHGAP26	393.143	364.949	391.05	366.172	578.106	586.095	612.425	0.641821	4.73375e-19	1.56478e-17	378.828	592.209
ARHGAP26-AS1	4.03638	2.02188	0.804629	0.732344	2.18153	4.92516	0	0.328822	0.692895	NA	1.89881	2.3689
ARHGAP26-IT1	3.2291	9.09845	2.41389	2.19703	5.45383	9.85033	6.0295	0.84346	0.120458	0.248835	4.23462	7.11122
ARHGAP27	107.368	145.575	549.561	607.113	413.946	357.69	546.101	0.66035	9.85896e-16	2.66875e-14	352.404	439.246
ARHGAP28	4.84366	9.09845	42.6453	30.0261	5.99922	9.23468	33.5929	-0.449574	0.0917702	0.203308	21.6534	16.2756
ARHGAP29	2777.03	3330.03	1065.33	1019.42	2906.35	3066.53	1308.4	0.337903	0.00137104	0.00648195	2047.95	2427.09
ARHGAP30	13.7237	26.2844	185.065	202.859	28.3599	17.8537	163.658	-0.55137	0.000278829	0.0016008	106.983	69.9572
ARHGAP31	147.731	206.232	140.005	161.116	211.609	237.024	192.083	0.389307	0.000748675	0.00381077	163.771	213.572
ARHGAP31-AS1	2.42183	7.07657	0.804629	2.19703	4.90845	3.07823	0.861358	-0.127112	0.880213	NA	3.12502	2.94935
ARHGAP32	965.502	1353.65	5744.24	5491.85	1253.29	1041.06	5571.26	-0.406736	3.26125e-07	3.46249e-06	3388.81	2621.87
ARHGAP33	9.68731	13.1422	6.43703	2.19703	3.81768	8.61904	0.861358	-1.18098	0.0213138	0.0644778	7.8659	4.43269
ARHGAP35	1230.29	2468.71	3750.37	3788.41	1884.84	1685.64	2787.35	-0.341375	0.00311057	0.0130536	2809.45	2119.28
ARHGAP39	17.7601	31.3391	37.8176	37.3495	17.4523	26.4728	18.0885	-0.538656	0.0147477	0.0480473	31.0666	20.6712
ARHGAP4	1.61455	5.0547	0.804629	4.39406	3.81768	4.30952	0.861358	-0.249938	0.713397	0.830534	2.96698	2.99619
ARHGAP40	63.7748	109.181	54.7148	44.673	61.6283	45.5578	18.9499	-0.759982	0.000163738	0.00100231	68.086	42.0453
ARHGAP42	154.19	145.575	164.949	189.677	102.532	112.047	169.687	-0.397223	0.000227399	0.00134229	163.598	128.089
ARHGAP44	41.9783	39.4266	37.0129	38.8142	47.9937	52.9455	40.4838	0.257848	0.122594	0.252035	39.308	47.141
ARHGAP5	2039.99	2907.46	5333.88	5224.54	2658.74	2962.49	7673.84	0.106101	0.216074	0.379282	3876.47	4431.69
ARHGAP5-AS1	10.4946	17.186	24.9435	31.4908	9.8169	14.7755	29.2862	-0.201221	0.432397	0.607775	21.0287	17.9595
ARHGAP6	2.42183	7.07657	5.6324	5.85875	2.18153	2.46258	6.89086	-0.544367	0.278013	0.45185	5.24739	3.84499
ARHGAP8	0.807276	5.0547	0	0	6.5446	2.46258	2.58407	1.8511	0.0339239	0.0931944	1.46549	3.86375
ARHGDIA	365.696	287.107	255.067	329.555	553.019	493.132	223.953	0.35421	0.00503651	0.0196099	309.356	423.368
ARHGDIB	445.616	276.997	79.6582	111.316	306.505	336.142	77.5222	0.138245	0.278551	0.452307	228.397	240.057
ARHGEF1	128.357	196.122	223.687	247.532	273.782	255.493	188.637	0.318862	0.0224233	0.067067	198.925	239.304
ARHGEF10	999.408	1084.74	1290.62	1352.64	935.878	927.162	1003.48	-0.29584	2.52725e-06	2.30089e-05	1181.85	955.507
ARHGEF10L	9.68731	31.3391	152.075	178.692	29.9961	20.3163	97.3334	-0.416885	0.00904702	0.0320373	92.9483	49.2153
ARHGEF11	536.839	691.482	825.549	871.489	856.797	786.795	869.971	0.225472	0.00014802	0.000913909	731.34	837.854
ARHGEF12	3412.36	5102.21	11073.3	10907.5	4899.18	4789.11	14650	0.0258362	0.695515	0.818962	7623.85	8112.75
ARHGEF16	28.2547	57.6235	27.3574	30.0261	55.6291	55.4081	7.75222	-0.13985	0.488832	0.656346	35.8154	39.5965
ARHGEF17	104.946	178.936	179.432	205.789	162.524	145.292	49.0974	-0.553404	0.000391816	0.00215725	167.276	118.971
ARHGEF18	711.21	708.668	1514.31	1809.62	864.433	837.278	1297.2	-0.144696	0.0688026	0.162652	1185.95	999.638
ARHGEF19	25.0256	83.908	27.3574	39.5466	81.8075	67.721	25.8407	0.314757	0.113007	0.23767	43.9594	58.4564
ARHGEF2	643.399	505.47	600.253	651.054	768.445	709.224	770.054	0.320508	0.00110914	0.00538102	600.044	749.241
ARHGEF25	3.2291	5.0547	0	2.92938	8.18075	5.54081	0	0.217749	0.763944	0.863398	2.80329	4.57385
ARHGEF26	201.819	221.396	82.8768	73.9667	136.891	156.99	63.7405	-0.20454	0.121108	0.249787	145.015	119.207
ARHGEF26-AS1	0.807276	1.01094	3.21852	0.732344	0	1.23129	1.72272	-0.667005	0.523438	0.685462	1.44227	0.984669
ARHGEF28	3770.79	3572.66	4582.36	4502.45	3315.93	3062.22	4681.48	-0.178126	0.00529291	0.020447	4107.06	3686.54
ARHGEF3	217.157	192.078	450.592	443.068	176.159	186.541	583.139	-0.167324	0.0541045	0.13492	325.724	315.28
ARHGEF3-AS1	4.84366	4.04376	5.6324	2.92938	1.63615	1.84694	3.44543	-0.975379	0.106449	0.227604	4.3623	2.30951
ARHGEF33	12.1091	17.186	13.6787	15.3792	8.18075	10.466	7.75222	-0.702213	0.0323041	0.0898312	14.5883	8.79965
ARHGEF34P	25.8328	29.3172	61.1518	62.9816	52.3568	47.4047	52.5428	0.274296	0.121578	0.250605	44.8209	50.7681
ARHGEF35	35.5201	44.4813	81.2675	90.8106	54.5383	44.3265	130.926	0.249547	0.122547	0.251979	63.0199	76.5971
ARHGEF37	34.7129	67.7329	733.017	778.482	92.7152	69.5679	1027.6	-0.0952639	0.342786	0.522539	403.486	396.628
ARHGEF38	4.03638	6.06564	1.60926	3.66172	5.99922	1.23129	10.3363	0.504509	0.375649	0.553966	3.84325	5.8556
ARHGEF39	131.586	132.433	39.4268	45.4053	94.3513	81.8809	36.177	-0.226908	0.193887	0.351405	87.2128	70.8031
ARHGEF4	230.881	339.676	2652.86	2760.2	300.506	284.428	1250.69	-0.900039	3.07896e-25	1.39275e-23	1495.91	611.875
ARHGEF40	201.012	308.336	577.723	666.433	392.131	329.986	422.927	-0.0426633	0.594381	0.744294	438.376	381.681
ARHGEF5	131.586	160.739	325.875	317.837	255.239	211.782	353.157	0.300651	0.00265007	0.0113681	234.009	273.393
ARHGEF6	4.84366	18.1969	28.9666	16.8439	13.6346	13.5442	22.3953	-0.0385817	0.884856	0.938702	17.2128	16.5247
ARHGEF7	921.102	920.966	1107.17	1097.78	986.598	963.485	1141.3	0.0266277	0.684763	0.811583	1011.76	1030.46
ARHGEF9	118.67	130.411	228.515	231.421	134.164	116.357	181.746	-0.267705	0.0160607	0.0514667	177.254	144.089
ARHGEF9-IT1	0.807276	1.01094	2.41389	0.732344	4.36307	1.23129	0.861358	0.867826	0.290567	0.465475	1.24111	2.15191
ARID1A	582.853	1015.99	1120.85	1182	1050.41	1028.13	915.623	0.0725092	0.585254	0.736894	975.425	998.053
ARID1B	439.965	738.997	1010.61	1158.57	712.816	684.598	980.225	-0.0178916	0.836397	0.910032	837.036	792.546
ARID2	1407.08	1505.29	2043.76	1997.83	1076.59	1177.73	1772.67	-0.398829	3.02009e-08	3.75361e-07	1738.49	1342.33
ARID3A	48.4366	45.4923	78.8536	90.8106	52.3568	50.4829	67.1859	-0.173339	0.27882	0.452649	65.8983	56.6752
ARID3B	94.4513	121.313	92.5323	110.584	143.436	156.99	149.015	0.523305	2.63604e-05	0.000194635	104.72	149.813
ARID3C	1.61455	0	1.60926	1.46469	1.09077	1.23129	0.861358	-0.164787	0.869373	NA	1.17212	1.06114
ARID4A	430.278	525.688	869.804	810.705	430.307	429.721	1120.63	-0.112681	0.114144	0.239506	659.119	660.218
ARID4B	1152.79	1257.61	1902.95	1907.76	1365.09	1406.13	3256.79	0.269702	1.75024e-06	1.64669e-05	1555.28	2009.34
ARID5A	8.07276	7.07657	13.6787	21.238	31.0869	27.0884	16.3658	1.04077	0.000288168	0.00164891	12.5165	24.847
ARID5B	393.143	565.115	1637.42	1786.19	533.385	495.595	2669.35	-0.0200019	0.759683	0.860734	1095.47	1232.78
ARIH1	1476.51	1473.95	2275.49	2300.29	1254.38	1395.67	2802	-0.122595	0.0029157	0.0123535	1881.56	1817.35
ARIH2	846.025	816.839	749.109	801.184	962.602	931.472	846.715	0.185717	0.00106944	0.00520312	803.289	913.596
ARIH2OS	3.2291	1.01094	4.82777	2.92938	4.90845	3.07823	3.44543	0.364515	0.545383	0.703753	2.9993	3.8107
ARL1	925.138	667.22	716.12	725.753	674.094	709.839	1039.66	0.0576238	0.435147	0.609646	758.558	807.864
ARL10	95.2586	112.214	60.3472	62.2492	75.2629	81.2652	28.4248	-0.473788	0.00303896	0.0128031	82.5173	61.651
ARL11	1.61455	2.02188	0.804629	3.66172	0	2.46258	0	-1.29754	0.245492	0.414555	2.02569	0.820861
ARL13A	9.68731	8.08751	7.24166	5.12641	10.3623	6.15646	3.44543	-0.117033	0.778818	0.873951	7.53572	6.65472
ARL13B	314.838	355.851	333.116	279.755	262.875	280.119	270.466	-0.240928	0.0160706	0.0514791	320.89	271.153
ARL14	5.65093	13.1422	41.8407	33.6878	63.8099	67.1054	438.431	2.74724	7.78802e-48	6.83002e-46	23.5804	189.782
ARL14EP	364.889	235.549	217.25	188.212	191.43	205.626	274.773	-0.162864	0.143052	0.281534	251.475	223.943
ARL15	142.888	170.849	293.69	248.997	143.981	180.384	364.354	0.0312197	0.794627	0.884005	214.106	229.573
ARL16	179.215	166.805	181.846	205.056	201.792	187.156	169.687	0.0248653	0.772736	0.869733	183.231	186.212
ARL17A	84.764	71.7767	57.9333	51.9964	71.4452	76.9557	42.2065	-0.0428489	0.799856	0.887175	66.6176	63.5358
ARL2	6.45821	12.1313	5.6324	10.9852	14.7254	11.0816	2.58407	-0.0457618	0.910049	0.952957	8.80176	9.46368
ARL2BP	466.605	518.612	399.901	463.574	439.034	487.591	463.41	0.00370195	0.964256	0.981386	462.173	463.345
ARL3	112.211	118.28	82.0721	93.0077	93.8059	91.1155	60.295	-0.289115	0.0214081	0.0647063	101.393	81.7388
ARL4A	230.074	204.21	401.51	337.611	229.606	224.711	608.98	0.14209	0.147578	0.288034	293.351	354.432
ARL4C	1658.95	2244.29	1437.87	1332.87	1713.59	2138.14	1662.42	0.150609	0.167523	0.315949	1668.49	1838.05
ARL4D	59.7384	65.711	226.905	204.324	76.8991	84.3434	261.853	0.049705	0.692466	0.816883	139.17	141.032
ARL5A	760.454	927.031	1433.04	1230.34	808.804	1012.74	2226.61	0.197689	0.0098415	0.0343623	1087.72	1349.38
ARL5B	930.789	909.845	1568.22	1488.12	1259.29	1411.06	5298.21	0.82546	5.1905e-23	2.11421e-21	1224.24	2656.19
ARL6	79.9203	80.8751	57.1286	60.7845	51.266	65.8741	49.0974	-0.313816	0.0738245	0.171691	69.6772	55.4125
ARL6IP1	13521.9	8504.02	3018.97	2634.24	5221.5	6221.71	4528.16	-0.0513248	0.770477	0.86802	6919.78	5323.79
ARL6IP4	159.841	214.319	144.029	179.424	321.231	259.802	133.51	0.381154	0.000603688	0.00315884	174.403	238.181
ARL6IP5	4928.42	3381.59	2432.39	2121.6	1637.79	1912.2	3084.52	-0.511885	0.0052849	0.0204277	3216	2211.5
ARL6IP6	978.418	757.193	443.35	394.001	701.908	815.73	789.865	0.351782	0.0139566	0.0459492	643.241	769.168
ARL8A	128.357	110.192	146.442	191.142	125.438	117.588	176.578	-0.0375833	0.803144	0.889405	144.033	139.868
ARL8B	2210.32	1354.66	2660.91	2630.58	1342.19	1510.79	4542.8	-0.0567629	0.63695	0.776099	2214.12	2465.26
ARL9	8.07276	8.08751	2.41389	2.92938	10.9077	16.6224	1.72272	0.752678	0.194064	0.351648	5.37588	9.75094
ARMC1	719.283	610.607	567.263	586.607	512.115	615.646	764.024	0.0015233	0.985481	0.992547	620.94	630.595
ARMC10	298.692	295.194	199.548	211.647	224.153	235.792	219.646	-0.133331	0.177573	0.330145	251.27	226.53
ARMC12	3.2291	4.04376	2.41389	1.46469	8.18075	3.69387	1.72272	0.672459	0.361586	0.540127	2.78786	4.53245
ARMC2	20.1819	26.2844	29.7713	27.0967	15.2707	17.8537	19.8112	-0.553217	0.0298476	0.0845204	25.8336	17.6452
ARMC2-AS1	0.807276	0	0.804629	2.19703	0.545383	0	0.861358	-1.01485	0.436115	0.610434	0.952234	0.468914
ARMC4	1.61455	1.01094	0.804629	0.732344	0.545383	0	1.72272	-0.634466	0.600627	NA	1.04062	0.756033
ARMC5	36.3274	23.2516	38.6222	48.3347	53.993	48.636	33.5929	0.290935	0.131451	0.264982	36.634	45.4073
ARMC6	63.7748	61.6673	42.6453	62.2492	91.6244	79.4183	24.118	-0.0169081	0.916875	0.956356	57.5842	65.0536
ARMC7	35.5201	34.3719	32.9898	49.067	41.4491	44.3265	21.5339	-0.129609	0.48749	0.655512	37.9872	35.7699
ARMC8	991.335	872.441	995.326	904.445	792.987	873.601	1482.4	0.0957491	0.148399	0.289177	940.886	1049.66
ARMC9	326.947	272.954	299.322	293.67	191.975	198.238	216.201	-0.569701	3.80362e-11	6.86048e-10	298.223	202.138
ARMCX1	181.637	189.046	162.535	172.833	229.606	275.809	373.829	0.701505	3.46604e-12	7.00915e-11	176.513	293.082
ARMCX2	657.93	605.553	590.598	576.355	514.842	568.241	759.717	-0.00577181	0.946527	0.972458	607.609	614.267
ARMCX3	588.504	543.885	639.68	683.277	436.852	403.248	723.54	-0.284482	0.000957562	0.00471755	613.837	521.213
ARMCX4	146.924	213.308	107.82	88.6136	109.622	104.044	53.4042	-0.62652	0.00019762	0.00118441	139.167	89.0234
ARMCX5	222.808	172.871	255.872	233.618	147.799	163.146	276.496	-0.233978	0.0442376	0.1153	221.292	195.814
ARMCX5-GPRASP2	10.4946	17.186	13.6787	11.7175	5.45383	8.00339	8.61358	-0.860381	0.014517	0.0474487	13.2692	7.35693
ARMCX6	92.8367	79.8642	81.2675	82.7549	63.2645	67.721	93.888	-0.191293	0.225322	0.390587	84.1808	74.9578
ARMS2	0.807276	2.02188	0	0	1.63615	3.07823	0	1.24448	0.263885	NA	0.707289	1.57146
ARMT1	1127.76	780.445	531.055	516.302	585.742	673.516	796.756	-0.0549639	0.61522	0.760738	738.892	685.338
ARNT	535.224	528.721	752.328	709.641	507.752	454.346	832.933	-0.111099	0.0623926	0.1505	631.479	598.344
ARNT2	7.26548	14.1531	9.65555	8.78813	16.3615	17.2381	12.059	0.633143	0.0490689	0.125081	9.96558	15.2195
ARNTL	376.191	478.174	778.076	781.411	422.672	410.02	942.325	-0.0832746	0.25199	0.421882	603.463	591.672
ARNTL2	2301.54	2541.5	1903.75	1826.47	3055.78	3296.78	3409.25	0.606372	6.36037e-16	1.75206e-14	2143.32	3253.94
ARNTL2-AS1	63.7748	57.6235	12.0694	15.3792	49.6299	40.017	18.0885	0.16536	0.492274	0.659257	37.2117	35.9118
ARPC1A	538.453	633.859	1309.13	1439.79	761.355	775.713	1399.71	0.0656023	0.389064	0.566891	980.308	978.925
ARPC1B	169.528	194.1	165.754	215.309	305.96	293.047	131.788	0.316067	0.00121223	0.00581875	186.173	243.598
ARPC2	2605.89	3369.46	4052.92	4090.14	3929.49	3929.67	4294.73	0.216377	0.00305624	0.0128665	3529.6	4051.29
ARPC3	1514.45	1255.59	1420.17	1431	1400	1492.32	2203.35	0.239217	0.00270497	0.0115834	1405.3	1698.56
ARPC4	536.839	310.358	362.083	439.406	346.318	378.622	457.381	-0.0647901	0.699693	0.821406	412.172	394.107
ARPC5	1126.96	948.261	1754.09	1680.73	1114.76	1263.3	3172.38	0.294905	0.00126107	0.0060178	1377.51	1850.15
ARPC5L	358.431	429.649	494.847	523.626	507.752	475.894	710.62	0.31071	0.00118621	0.00571623	451.638	564.755
ARPIN	217.157	257.789	418.407	389.607	238.878	237.639	490.974	-0.0243918	0.754212	0.857701	320.74	322.497
ARPP19	3168.56	3613.1	3253.92	3314.59	3392.83	3816.39	4843.41	0.24325	0.00024804	0.0014443	3337.54	4017.54
ARR3	11.3019	21.2297	12.0694	10.9852	11.4531	12.9286	14.6431	-0.0830852	0.785576	0.878661	13.8965	13.0082
ARRB1	2.42183	5.0547	12.8741	10.9852	2.72692	2.46258	2.58407	-1.365	0.00928602	0.0327152	7.83394	2.59119
ARRB2	47.6293	47.5141	20.1157	24.1673	60.5376	47.4047	16.3658	0.216159	0.284106	0.458572	34.8566	41.436
ARRDC1	67.0039	83.908	99.774	131.822	128.165	105.275	65.4632	0.0660183	0.58301	0.735279	95.6269	99.6346
ARRDC1-AS1	61.353	61.6673	46.6685	44.673	65.9914	56.6394	23.2567	-0.197448	0.239346	0.40742	53.5904	48.6291
ARRDC2	41.1711	55.6017	42.6453	58.5875	62.1737	75.1088	66.3245	0.463024	0.00340609	0.0141214	49.5014	67.869
ARRDC3	971.96	1407.23	2005.94	1893.11	4062.56	4623.5	8110.54	1.80037	1.29759e-54	1.31978e-52	1569.56	5598.87
ARRDC3-AS1	41.9783	42.4594	34.599	26.3644	41.9945	49.2516	20.6726	0.0159249	0.93718	0.967402	36.3503	37.3062
ARRDC4	433.507	321.479	236.561	174.298	188.703	478.972	307.505	0.2096	0.418884	0.595254	291.461	325.06
ARSA	146.924	174.892	216.445	240.209	272.146	244.411	209.31	0.347956	0.000195024	0.00117089	194.618	241.956
ARSB	548.14	448.857	227.71	224.83	424.854	481.435	242.042	0.130753	0.16714	0.315434	362.384	382.777
ARSD	715.246	548.94	725.775	688.403	521.386	507.908	795.033	-0.170258	0.164008	0.311198	669.591	608.109
ARSE	1.61455	3.03282	1.60926	0.732344	2.72692	6.7721	0.861358	1.00939	0.19524	0.353113	1.74724	3.45346
ARSG	13.7237	22.2407	15.2879	24.1673	24.5423	25.8571	9.47493	0.0740115	0.790931	0.881953	18.8549	19.9581
ARSI	24.2183	25.2735	19.3111	27.0967	22.3607	26.4728	2.58407	-0.627487	0.0118153	0.0400342	23.9749	17.1392
ARSJ	3196.01	2302.92	1876.39	1989.78	1585.97	1774.91	2527.22	-0.257913	0.0274354	0.078953	2341.27	1962.7
ARSK	661.159	544.896	366.911	336.878	523.023	559.006	664.968	0.322494	0.000707338	0.00362722	477.461	582.332
ART1	2.42183	0	0	0	3.81768	0	0.861358	1.82731	0.114087	NA	0.605457	1.55968
ART3	10.4946	10.1094	3.21852	2.92938	28.3599	36.9387	17.2272	2.22322	9.05535e-12	1.75482e-10	6.68797	27.5086
ART4	0.807276	1.01094	0.804629	0	1.09077	0.615646	0.861358	0.496553	0.682755	NA	0.655711	0.855923
ARTN	77.4985	95.0283	90.9231	104.725	151.071	86.1904	63.7405	0.0788006	0.570653	0.725376	92.0437	100.334
ARV1	606.264	404.376	236.561	184.551	230.697	291.2	290.278	-0.269223	0.0983182	0.214167	357.938	270.725
ARVCF	33.9056	34.3719	26.5527	41.0113	35.4499	36.9387	6.89086	-0.640561	0.0052757	0.0204023	33.9604	26.4265
ASAH1	3720.73	2772	3816.35	3178.37	2203.35	2464.43	4352.44	-0.236246	0.00979528	0.0342204	3371.86	3006.74
ASAH2	4.03638	5.0547	3.21852	2.92938	0.545383	4.30952	7.75222	-0.0630636	0.917179	0.956463	3.80974	4.20237
ASAH2B	12.1091	10.1094	10.4602	8.78813	16.3615	10.466	33.5929	0.865872	0.00435025	0.0173576	10.3667	20.1401
ASAP1	1005.87	1228.29	956.704	839.266	1554.34	1558.2	1556.47	0.6315	9.46613e-09	1.26625e-07	1007.53	1556.34
ASAP1-IT1	51.6657	54.5907	25.7481	7.32344	50.7207	65.8741	29.2862	0.642975	0.00577444	0.0220522	34.832	48.627
ASAP1-IT2	19.3746	28.3063	14.4833	6.59109	35.4499	32.6292	11.1976	0.660159	0.0323892	0.0899416	17.1888	26.4256
ASAP2	1719.5	1928.87	2568.38	2615.93	2267.16	2072.88	3283.5	0.190146	0.0125515	0.0421712	2208.17	2541.18
ASAP3	19.3746	50.547	181.846	185.283	57.2653	41.2483	127.481	-0.264818	0.0816043	0.18537	109.263	75.3315
ASB1	501.318	522.656	323.461	368.369	413.401	365.693	204.142	-0.410678	5.74657e-07	5.84484e-06	428.951	327.745
ASB13	59.7384	69.7548	49.887	84.9519	75.8083	94.1938	80.9676	0.339827	0.0249335	0.0731119	66.083	83.6566
ASB14	71.0403	62.6782	81.2675	81.2902	73.0814	68.3367	71.4927	-0.0573119	0.682095	0.809817	74.069	70.9702
ASB15	0	2.02188	3.21852	2.19703	0.545383	1.23129	3.44543	-0.268925	0.72494	0.837939	1.85936	1.7407
ASB16	46.822	27.2954	16.0926	21.238	41.4491	34.4762	19.8112	0.181287	0.451425	0.62505	27.862	31.9122
ASB16-AS1	79.9203	71.7767	64.3703	63.7139	76.3537	82.4965	73.2154	0.140634	0.361226	0.539783	69.9453	77.3552
ASB2	10.4946	14.1531	4.82777	3.66172	15.8161	28.9353	3.44543	0.821424	0.0369621	0.0999752	8.28431	16.0656
ASB3	27.4474	32.3501	12.8741	16.1116	20.7246	17.8537	18.0885	-0.175641	0.52499	0.686866	22.1958	18.8889
ASB5	4.84366	1.01094	2.41389	0	0	0.615646	3.44543	-0.993766	0.409056	NA	2.06712	1.35369
ASB6	138.851	146.586	158.512	202.127	169.614	145.292	152.46	-0.0351627	0.735651	0.844979	161.519	155.789
ASB7	222.001	330.577	432.086	410.845	318.504	341.683	740.768	0.348268	8.69509e-06	7.12053e-05	348.877	466.985
ASB8	163.07	171.86	198.743	202.859	139.618	156.99	251.516	-0.0570188	0.565641	0.721276	184.133	182.708
ASB9	15.3382	11.1203	4.02314	6.59109	15.2707	22.7789	3.44543	0.465367	0.199403	0.358122	9.2682	13.8317
ASB9P1	9.68731	4.04376	1.60926	2.92938	3.81768	3.07823	1.72272	-0.486669	0.464129	0.635994	4.56743	2.87288
ASCC1	426.242	289.129	261.504	280.488	266.147	301.666	366.938	-0.0191863	0.847316	0.916353	314.341	311.584
ASCC2	297.078	282.052	315.414	377.157	307.596	276.425	274.773	-0.141447	0.20647	0.367099	317.925	286.265
ASCC3	8980.14	8234.1	11679.2	10880.4	6985.27	7702.96	12433.7	-0.182279	6.15704e-05	0.000411963	9943.46	9040.64
ASCL2	1.61455	4.04376	0	0.732344	5.99922	6.7721	12.9204	2.48783	0.000182289	0.00110408	1.59766	8.56389
ASCL3	3.2291	2.02188	0	0	3.2723	2.46258	0.861358	1.21153	0.223965	NA	1.31275	2.19875
ASF1A	486.787	417.518	314.61	307.584	313.595	383.547	472.024	0.0264884	0.765048	0.864413	381.625	389.722
ASF1B	127.55	125.356	28.162	16.8439	142.89	161.299	6.0295	0.396256	0.0516474	0.130286	74.478	103.406
ASGR1	1.61455	1.01094	0	0	2.72692	2.46258	0.861358	1.63634	0.140077	NA	0.656373	2.01695
ASH1L	2223.24	2715.38	3367.37	3098.55	2008.1	2048.25	3028.53	-0.29431	8.41662e-05	0.00054759	2851.13	2361.63
ASH1L-AS1	29.8692	26.2844	20.1157	21.238	38.1768	39.4013	35.3157	0.627672	0.0050556	0.0196741	24.3768	37.6313
ASH2L	442.387	332.599	406.338	370.566	351.772	345.993	503.894	0.0167501	0.815268	0.897333	387.972	400.553
ASIC1	71.0403	105.138	71.612	98.8664	70.8998	68.9523	39.6225	-0.555918	0.000201576	0.0012056	86.6641	59.8249
ASIC2	0.807276	0	3.21852	1.46469	1.09077	1.84694	1.72272	0.382262	0.676686	0.805454	1.37262	1.55347
ASIC3	1.61455	3.03282	0.804629	2.92938	2.72692	2.46258	0.861358	-0.278297	0.705158	0.825323	2.09534	2.01695
ASIC4	0.807276	1.01094	0.804629	0	1.09077	0.615646	0.861358	0.438286	0.731439	NA	0.655711	0.855923
ASIP	3.2291	3.03282	1.60926	0	1.63615	1.23129	0	-1.14558	0.245046	NA	1.96779	0.955814
ASL	136.43	144.564	148.856	150.13	180.522	150.833	68.0473	-0.221173	0.0565244	0.139637	144.995	133.134
ASNA1	116.248	126.367	136.787	160.383	171.796	146.524	86.1358	-0.0330666	0.76065	0.861375	134.946	134.818
ASNS	465.798	376.069	823.94	794.593	506.661	270.884	889.782	-0.196712	0.108263	0.230371	615.1	555.776
ASNSD1	541.682	451.89	334.726	329.555	398.675	535.612	464.272	0.188132	0.0156609	0.0504679	414.463	466.186
ASPDH	0	0	7.24166	5.85875	2.18153	0	1.72272	-0.591446	0.465674	0.637654	3.2751	1.30142
ASPG	0.807276	0	1.60926	5.12641	1.63615	1.84694	3.44543	0.894027	0.254761	0.424865	1.88574	2.30951
ASPH	23503.8	15864.7	5676.66	5031.93	14114	14914	9391.38	0.308429	0.0154972	0.050006	12519.3	12806.5
ASPHD1	2.42183	7.07657	4.02314	1.46469	7.63537	3.69387	0	-0.160703	0.785507	0.878661	3.74656	3.77641
ASPHD2	174.372	195.111	183.455	215.309	213.79	227.173	217.062	0.19525	0.089348	0.199274	192.062	219.342
ASPM	6919.97	8943.78	604.276	391.804	6107.75	6593.56	120.59	-0.156819	0.571205	0.725638	4214.96	4273.97
ASPN	63.7748	53.5798	10.4602	4.39406	31.6322	36.9387	5.16815	-0.0913284	0.75993	0.860843	33.0522	24.5797
ASPRV1	0	2.02188	5.6324	2.19703	2.72692	0.615646	19.8112	1.88775	0.0128041	0.0428773	2.46283	7.71793
ASPSCR1	12.9164	17.186	17.7018	18.3086	29.9961	19.085	10.3363	0.16872	0.525824	0.687591	16.5282	19.8058
ASRGL1	1.61455	0	0	0.732344	3.2723	3.07823	0.861358	1.9655	0.0626043	0.150821	0.586724	2.40396
ASS1	5.65093	7.07657	45.8638	34.4202	23.9969	12.9286	34.4543	0.371569	0.136884	0.272957	23.2529	23.7932
ASTE1	170.335	169.838	89.3138	91.543	102.532	118.204	86.9971	-0.302962	0.0220351	0.0662286	130.257	102.578
ASTL	0	0	1.60926	2.19703	0	0	0.861358	-1.40851	0.28227	0.456764	0.951572	0.287119
ASTN2	1.61455	2.02188	4.82777	14.6469	4.36307	1.84694	6.89086	-0.128562	0.80065	0.887436	5.77777	4.36695
ASUN	1116.46	894.681	711.292	705.979	731.359	845.897	887.198	-0.0515414	0.335453	0.51533	857.104	821.485
ASXL1	1191.54	1521.46	1557.76	1603.1	1650.33	1483.09	1354.92	0.0360358	0.585563	0.737111	1468.47	1496.11
ASXL2	950.971	1013.97	1461.21	1497.64	840.981	921.006	1478.09	-0.212762	8.87357e-05	0.000573197	1230.95	1080.03
ASXL3	6.45821	18.1969	11.2648	8.05578	5.99922	6.7721	7.75222	-0.666747	0.104841	0.225236	10.9939	6.84118
ATAD1	4838	3573.67	2856.43	2620.33	2768.37	3239.53	4028.57	-0.0350701	0.740045	0.848099	3472.11	3345.49
ATAD2	3966.15	3063.15	1227.86	1057.5	2407.87	2737.78	689.086	-0.2469	0.0168742	0.0535644	2328.67	1944.91
ATAD2B	1030.89	951.294	1313.15	1226.68	802.804	802.186	1394.54	-0.228788	0.000565374	0.00297907	1130.5	999.843
ATAD3A	72.6548	63.6892	40.2314	46.1377	93.2606	116.357	18.9499	0.168475	0.487144	0.655462	55.6783	76.1891
ATAD3B	94.4513	79.8642	70.0027	91.543	140.164	105.275	30.1475	-0.11531	0.501321	0.66659	83.9653	91.8621
ATAD3C	4.03638	2.02188	4.82777	1.46469	4.36307	1.84694	1.72272	-0.240667	0.700994	0.822538	3.08768	2.64424
ATAD5	1307.79	1282.88	457.029	381.551	1047.68	1203.59	251.516	-0.0749795	0.574586	0.728628	857.312	834.262
ATAT1	77.4985	79.8642	61.9564	68.8403	68.1729	60.9489	40.4838	-0.361887	0.0284527	0.0813091	72.0399	56.5352
ATE1	623.217	630.826	630.829	609.31	544.293	606.411	926.821	0.106856	0.138352	0.274738	623.546	692.508
ATE1-AS1	1.61455	6.06564	0	2.19703	2.72692	4.92516	1.72272	0.446014	0.577315	0.73044	2.4693	3.12493
ATF1	388.3	299.238	362.083	403.521	293.962	309.67	550.408	0.0135126	0.876185	0.933711	363.286	384.68
ATF2	765.298	848.178	740.258	703.05	884.066	893.302	834.656	0.188576	0.0213555	0.0645584	764.196	870.675
ATF3	19.3746	19.2078	371.738	415.971	122.166	89.8843	834.656	1.11085	1.85045e-06	1.7296e-05	206.573	348.902
ATF4	1843.01	2158.36	3745.55	3743.74	4003.66	3258.61	3804.62	0.436891	0.000165791	0.00101308	2872.66	3688.96
ATF5	78.3058	63.6892	50.6916	58.5875	84.5344	92.3468	99.0561	0.541502	0.000237138	0.00139071	62.8185	91.9791
ATF6	4398.85	3109.65	2756.66	2610.07	2435.68	2631.27	3676.27	-0.144283	0.223519	0.388363	3218.81	2914.41
ATF6B	469.835	595.443	577.723	686.939	653.369	533.765	447.045	-0.0881107	0.278095	0.451941	582.485	544.726
ATF7	245.412	283.063	287.252	285.614	333.229	320.136	347.988	0.278182	0.0159472	0.0511867	275.335	333.784
ATF7IP	1129.38	1461.82	2672.98	2513.4	1252.2	1291.01	3309.34	-0.0793864	0.32346	0.50239	1944.39	1950.85
ATF7IP2	73.4621	85.9298	52.3009	51.9964	87.2613	86.1904	43.0679	0.140805	0.453421	0.626566	65.9223	72.1732
ATG10	52.4729	96.0392	86.0953	90.0783	72.536	75.1088	93.0266	-0.0143115	0.922238	0.958947	81.1714	80.2238
ATG101	86.3785	97.0502	87.7045	119.372	107.986	121.282	82.6903	0.0858988	0.551334	0.709132	97.6263	103.986
ATG12	556.213	529.732	474.731	470.897	467.939	492.516	633.959	0.0499288	0.490577	0.657661	507.893	531.472
ATG13	340.67	382.135	591.402	588.804	433.034	429.105	684.779	0.122634	0.0536438	0.134039	475.753	515.64
ATG14	297.078	270.932	502.088	478.221	272.692	286.891	648.602	-0.0228379	0.761021	0.861436	387.08	402.728
ATG16L1	704.752	630.826	832.791	775.552	585.742	703.067	818.29	-0.0747324	0.388932	0.566747	735.98	702.366
ATG16L2	62.1602	91.9955	121.499	113.513	104.168	94.8094	36.177	-0.329001	0.0443437	0.115506	97.292	78.3849
ATG2A	56.5093	74.8095	128.741	166.242	130.892	108.969	78.3835	0.110991	0.350102	0.529093	106.575	106.082
ATG2B	900.113	1055.42	1366.26	1250.11	788.079	817.577	1040.52	-0.375788	4.67092e-07	4.8437e-06	1142.98	882.059
ATG3	687.799	607.574	553.585	532.414	595.559	691.37	807.092	0.217909	0.000773462	0.00391817	595.343	698.007
ATG4A	228.459	197.133	259.09	273.164	144.527	175.459	400.531	-0.132264	0.167234	0.315507	239.462	240.172
ATG4B	222.808	228.472	258.286	317.837	275.419	246.258	247.21	0.0120822	0.891525	0.942519	256.851	256.295
ATG4C	221.194	179.947	136.787	114.246	141.8	166.224	141.263	-0.0844657	0.409121	0.586618	163.043	149.762
ATG4D	16.1455	21.2297	36.2083	19.0409	23.9969	22.1632	18.0885	-0.0828764	0.747906	0.853749	23.1561	21.4162
ATG5	582.046	680.362	609.104	587.34	593.922	695.679	880.308	0.209453	0.00700748	0.0259482	614.713	723.303
ATG7	499.704	383.146	374.152	322.964	377.405	382.316	366.077	-0.0691227	0.363465	0.542091	394.991	375.266
ATG9A	828.265	753.15	1051.65	1104.37	668.095	636.577	683.918	-0.471929	2.97454e-05	0.00021665	934.36	662.863
ATG9B	1.61455	2.02188	1.60926	2.92938	3.2723	1.84694	6.0295	0.899976	0.185498	0.340618	2.04377	3.71625
ATHL1	33.0983	49.536	33.7944	40.2789	151.617	112.663	93.0266	1.61997	7.09741e-18	2.20212e-16	39.1769	119.102
ATIC	1189.92	690.471	452.201	413.774	678.457	645.197	354.018	-0.23156	0.100056	0.217182	686.593	559.224
ATL1	126.742	115.247	193.916	166.974	99.8052	102.813	279.08	-0.0516541	0.62167	0.765027	150.72	160.566
ATL2	2011.73	1796.44	3842.1	3545.28	1224.39	1332.87	3785.67	-0.545799	1.73305e-19	5.86406e-18	2798.89	2114.31
ATL3	3958.07	3482.69	5831.14	5701.3	1960.65	2141.22	6127.7	-0.657875	1.03808e-11	1.99817e-10	4743.3	3409.86
ATM	3319.52	3148.06	2271.47	1945.84	2586.75	2529.07	1612.46	-0.246655	0.00760068	0.0277502	2671.22	2242.76
ATMIN	624.832	975.556	1355.8	1420.01	746.084	840.356	1857.09	-0.00459359	0.957591	0.977902	1094.05	1147.84
ATN1	129.164	190.057	102.188	111.316	277.6	225.326	80.1063	0.423446	0.0280838	0.0804018	133.181	194.344
ATOX1	50.8584	70.7657	56.324	72.502	103.623	93.5781	53.4042	0.393638	0.0161516	0.0516808	62.6125	83.535
ATP10A	13.7237	12.1313	28.162	35.1525	493.572	600.254	406.561	4.58476	1.57877e-36	1.04778e-34	22.2924	500.129
ATP10B	3.2291	5.0547	391.05	383.748	13.6346	16.6224	1727.88	0.829207	1.82065e-07	2.01514e-06	195.77	586.047
ATP10D	4226.9	3276.45	7102.46	6370.66	2647.29	2838.74	6360.26	-0.481766	2.21403e-05	0.000166043	5244.12	3948.77
ATP11A	1153.6	1015.99	683.934	707.444	741.721	847.128	515.092	-0.334612	0.000396737	0.00218155	890.242	701.314
ATP11A-AS1	16.9528	18.1969	5.6324	2.92938	15.8161	13.5442	1.72272	-0.155348	0.675798	0.804731	10.9279	10.361
ATP11B	5026.1	3712.17	9215.41	8161.24	2461.32	2618.34	8328.47	-0.721614	8.74986e-19	2.83242e-17	6528.73	4469.37
ATP11C	2745.55	1984.47	1433.04	1365.82	1464.35	1768.13	1703.77	-0.148877	0.0651135	0.155616	1882.22	1645.42
ATP12A	0	1.01094	1104.76	883.939	3.2723	1.84694	972.473	-1.16721	0.00261313	0.0112462	497.426	325.864
ATP13A1	358.431	387.19	493.237	586.607	557.382	523.914	336.791	0.05858	0.534565	0.695109	456.366	472.696
ATP13A2	372.154	324.511	368.52	475.291	370.861	389.704	241.18	-0.213589	0.159785	0.305404	385.119	333.915
ATP13A3	10284.7	7168.57	9072.99	8250.59	5039.89	5393.67	7273.3	-0.580343	5.2767e-14	1.25799e-12	8694.21	5902.29
ATP13A4	1.61455	6.06564	284.034	268.77	32.1776	21.5476	389.334	0.617844	0.0589352	0.144184	140.121	147.686
ATP13A4-AS1	0	0	10.4602	11.7175	0.545383	0	11.1976	-1.58274	0.0116993	0.0396958	5.54442	3.91434
ATP13A5	1.61455	2.02188	16.0926	12.4498	0	0.615646	8.61358	-2.12803	0.000968626	0.00476523	8.04471	3.07641
ATP1A1	11387.4	10576.4	18158.9	16570	10176.9	9477.25	11823	-0.404621	6.96949e-07	7.00577e-06	14173.2	10492.4
ATP1A1-AS1	28.2547	33.361	20.9203	22.7027	29.4507	18.4694	10.3363	-0.466796	0.0763811	0.17623	26.3097	19.4188
ATP1A2	0	0	1.60926	0.732344	0	0	0.861358	-1.05142	0.449897	NA	0.5854	0.287119
ATP1A3	1.61455	4.04376	0	2.19703	1.63615	3.07823	0.861358	-0.427694	0.631425	NA	1.96384	1.85858
ATP1B1	5272.32	3644.44	7858	7838.28	2395.87	2570.94	8114.85	-0.694759	1.04698e-07	1.21435e-06	6153.26	4360.55
ATP1B2	0.807276	0	0	0.732344	1.09077	1.23129	0	0.795041	0.625258	NA	0.384905	0.774019
ATP1B3	8517.57	5894.79	9410.94	8751.51	4030.93	4649.97	9169.15	-0.545629	2.36666e-06	2.16963e-05	8143.7	5950.02
ATP2A1	4.03638	9.09845	8.04629	5.85875	16.3615	16.0068	4.30679	0.794177	0.0343399	0.0941567	6.75997	12.225
ATP2A1-AS1	0.807276	1.01094	1.60926	0.732344	1.09077	0.615646	1.72272	0.0577138	0.958384	NA	1.03995	1.14304
ATP2A2	23754.9	21781.7	16791	16446.2	19754.3	19341.1	13921.3	-0.153953	0.0275591	0.0792164	19693.5	17672.2
ATP2B1	4930.03	3190.52	4129.35	3962.71	1994.47	2360.39	3055.24	-0.73821	2.23264e-14	5.49025e-13	4053.16	2470.03
ATP2B2	1.61455	0	0.804629	1.46469	0	0	0	-3.03763	0.0357644	0.0973638	0.970967	0
ATP2B4	3831.33	4127.66	12229.6	11434.1	3634.98	3493.79	9803.97	-0.469244	1.73399e-11	3.25745e-10	7905.66	5644.25
ATP2C1	6411.39	4647.29	4221.08	3738.62	3845.5	4209.78	4597.07	-0.15676	0.0493637	0.12566	4754.59	4217.45
ATP2C2	377.805	374.048	389.44	403.521	356.135	320.751	250.655	-0.3299	0.00183344	0.00829779	386.204	309.181
ATP4A	3.2291	2.02188	0.804629	1.46469	2.18153	2.46258	0	-0.42462	0.619048	0.76333	1.88007	1.54804
ATP4B	2.42183	0	0	0.732344	1.09077	1.23129	0	-0.152798	0.898456	NA	0.788543	0.774019
ATP5A1	5798.66	4134.74	3986.94	3972.23	3990.02	3893.96	3776.19	-0.192838	0.00330055	0.0137435	4473.14	3886.72
ATP5B	5940.74	4354.12	4795.59	4759.5	4131.28	4091.58	4787.43	-0.19765	0.011571	0.0393225	4962.49	4336.76
ATP5C1	1703.35	1146.41	1169.93	1091.92	1060.23	1212.82	1493.59	-0.0309572	0.710613	0.828662	1277.9	1255.55
ATP5D	5.65093	5.0547	4.82777	6.59109	11.4531	9.23468	2.58407	0.114119	0.810396	0.893858	5.53112	7.75727
ATP5F1	1558.85	1127.2	977.624	1071.42	960.965	1097.08	1176.61	-0.128223	0.150633	0.292206	1183.77	1078.22
ATP5G1	179.215	196.122	127.936	150.13	225.789	184.694	66.3245	-0.136245	0.299657	0.474772	163.351	158.936
ATP5G2	164.684	236.56	313.001	331.019	285.235	277.04	279.941	0.164901	0.159992	0.3055	261.316	280.739
ATP5G3	875.894	879.517	716.924	725.02	771.717	854.516	852.744	0.0514148	0.513776	0.677506	799.339	826.326
ATP5H	499.704	474.13	671.865	702.318	532.294	506.676	795.894	0.0423115	0.58358	0.73553	587.004	611.622
ATP5I	88.8004	124.346	114.257	158.919	219.789	192.697	136.095	0.598136	1.54497e-05	0.000119624	121.58	182.86
ATP5J	208.277	289.129	180.237	154.525	234.515	254.262	229.121	0.224054	0.0600056	0.146054	208.042	239.299
ATP5J2	85.5712	84.9189	98.9693	103.993	137.982	116.973	68.0473	0.181141	0.278557	0.452307	93.3631	107.667
ATP5L	307.572	354.84	333.116	352.99	407.947	408.173	423.788	0.296588	0.000262532	0.0015184	337.129	413.303
ATP5L2	12.9164	12.1313	12.0694	12.4498	10.9077	8.61904	10.3363	-0.314521	0.357395	0.535983	12.3917	9.95433
ATP5O	825.843	693.504	550.366	580.749	763.537	703.683	647.741	0.102465	0.26559	0.438079	662.616	704.987
ATP5S	61.353	72.7876	47.4731	41.0113	65.446	70.1836	65.4632	0.296617	0.0711548	0.167087	55.6562	67.0309
ATP5SL	125.128	120.302	75.6351	95.2047	122.711	111.432	75.7995	-0.0494041	0.694	0.817982	104.067	103.314
ATP6AP1	804.047	927.031	1296.26	1347.51	1048.23	924.7	1075.84	-0.063044	0.472633	0.643227	1093.71	1016.25
ATP6AP1L	61.353	67.7329	81.2675	57.1228	60.5376	60.9489	59.4337	-0.141817	0.404694	0.582505	66.8691	60.3067
ATP6AP2	4699.15	3725.31	4284.65	3796.47	3150.13	3243.84	5035.5	-0.153785	0.0670469	0.159306	4126.4	3809.82
ATP6V0A1	1032.51	991.731	2401.01	2312.74	756.992	784.332	1428.13	-0.720654	1.83641e-22	7.22335e-21	1684.5	989.819
ATP6V0A2	1483.77	1005.88	1099.12	1008.44	858.979	967.179	1507.38	-0.0835961	0.488728	0.656256	1149.3	1111.18
ATP6V0A4	4.03638	3.03282	3.21852	4.39406	5.45383	3.69387	6.0295	0.452207	0.450218	0.623845	3.67044	5.05907
ATP6V0B	804.047	493.338	316.219	361.046	488.663	485.129	304.921	-0.158407	0.383132	0.56169	493.662	426.238
ATP6V0C	122.706	114.236	52.3009	68.8403	118.348	113.279	68.9086	0.189928	0.404434	0.582339	89.5208	100.179
ATP6V0D1	263.979	214.319	341.967	392.536	280.327	256.724	277.357	-0.122387	0.366085	0.544675	303.2	271.469
ATP6V0D2	0	0	34.599	25.632	1.09077	0	12.9204	-2.10591	1.52665e-05	0.000118435	15.0578	4.67038
ATP6V0E1	1026.85	690.471	681.521	701.585	597.74	681.52	1312.71	0.0855532	0.582573	0.73504	775.108	863.99
ATP6V0E2	15.3382	16.175	8.04629	10.9852	11.9984	13.5442	6.0295	-0.387017	0.233164	0.400305	12.6362	10.524
ATP6V0E2-AS1	12.1091	16.175	4.82777	5.12641	10.9077	8.00339	6.0295	-0.12678	0.745445	0.851901	9.55959	8.31352
ATP6V1A	3058.77	1614.47	3501.74	3317.52	1310.56	1375.35	4199.12	-0.525197	5.05082e-05	0.00034864	2873.13	2295.01
ATP6V1B1	0	1.01094	0	0.732344	1.09077	1.23129	1.72272	1.70273	0.169415	NA	0.435821	1.34826
ATP6V1B1-AS1	2.42183	5.0547	0	0	3.2723	2.46258	0	0.298185	0.765246	NA	1.86913	1.91163
ATP6V1B2	1448.25	969.491	1779.84	1701.97	957.148	898.843	1751.14	-0.348442	4.12169e-06	3.62392e-05	1474.89	1202.38
ATP6V1C1	738.657	690.471	773.248	745.526	629.372	674.748	808.815	-0.0798764	0.218154	0.38178	736.976	704.312
ATP6V1C2	70.233	76.8314	37.0129	41.0113	79.0806	57.255	37.0384	0.0776974	0.701617	0.822991	56.2721	57.7913
ATP6V1D	964.695	710.69	1417.76	1422.94	752.084	797.261	2020.75	-0.0461378	0.50528	0.6699	1129.02	1190.03
ATP6V1E1	871.051	509.513	928.542	999.649	560.654	581.169	1515.13	-0.0477783	0.675073	0.804314	827.189	885.651
ATP6V1E2	7.26548	33.361	15.2879	21.9703	20.7246	19.085	11.1976	-0.174032	0.584204	0.736047	19.4712	17.0024
ATP6V1F	60.5457	95.0283	111.039	147.201	105.259	102.197	112.838	0.118804	0.335115	0.514956	103.453	106.765
ATP6V1G1	419.783	470.087	1106.36	1153.44	579.743	613.183	2036.25	0.339811	8.26247e-06	6.81168e-05	787.419	1076.39
ATP6V1G2	4.03638	9.09845	3.21852	2.92938	3.2723	3.07823	1.72272	-0.832696	0.207296	0.368252	4.82068	2.69108
ATP6V1H	938.055	650.034	1051.65	960.103	563.381	618.724	957.83	-0.374337	6.33809e-07	6.40102e-06	899.96	713.311
ATP7A	1184.27	1013.97	1267.29	1102.91	681.729	789.258	1220.54	-0.39944	9.24457e-08	1.07952e-06	1142.11	897.177
ATP7B	257.521	307.326	411.165	421.098	211.609	202.547	316.118	-0.514581	1.78958e-10	3.00108e-09	349.277	243.425
ATP8A1	41.1711	27.2954	41.0361	47.6024	50.1753	49.2516	111.115	0.73756	5.46314e-06	4.66961e-05	39.2762	70.1807
ATP8A2	9.68731	7.07657	3.21852	3.66172	9.27152	9.85033	3.44543	0.440229	0.415539	0.592712	5.91103	7.52243
ATP8B1	2276.52	1463.84	2794.48	2646.69	1128.4	1230.06	2978.57	-0.497212	3.26066e-06	2.91762e-05	2295.38	1779.01
ATP8B2	430.278	543.885	589.793	606.381	791.351	650.737	590.891	0.33366	1.45637e-05	0.000113531	542.584	677.66
ATP8B3	21.7965	23.2516	33.7944	32.9555	18.543	17.8537	24.118	-0.437968	0.0796003	0.181948	27.9495	20.1716
ATP8B4	0.807276	1.01094	4.02314	1.46469	0	0.615646	2.58407	-1.27694	0.208858	0.370023	1.82651	1.06657
ATP8B5P	4.03638	5.0547	4.82777	6.59109	4.36307	2.46258	5.16815	-0.377111	0.484818	0.653588	5.12749	3.99793
ATP9A	402.023	367.982	1147.4	1130.01	346.864	291.816	889.782	-0.577573	1.6695e-13	3.82628e-12	761.853	509.487
ATP9B	483.558	437.737	481.168	458.447	394.858	379.853	290.278	-0.391902	1.27943e-06	1.2245e-05	465.228	354.996
ATPAF1	249.448	217.352	164.949	185.283	193.611	227.173	272.189	0.167784	0.0949519	0.208872	204.258	230.991
ATPAF2	73.4621	97.0502	73.2212	73.2344	75.8083	83.1121	62.8791	-0.108092	0.409719	0.587133	79.242	73.9332
ATPIF1	312.416	289.129	279.206	253.391	255.785	243.18	243.764	-0.194216	0.0188626	0.0584196	283.535	247.576
ATR	3618.21	3018.66	2660.1	2353.02	2483.68	2706.38	2397.16	-0.192089	0.000414821	0.00226792	2912.5	2529.07
ATRAID	1324.74	872.441	551.171	512.641	783.171	789.258	731.293	0.0147927	0.914297	0.955429	815.248	767.907
ATRIP	330.176	261.833	201.157	178.692	265.056	277.04	158.49	-0.0540231	0.630317	0.771394	242.965	233.529
ATRN	4746.78	4446.11	6473.24	5940.77	3841.68	3695.1	3757.24	-0.503861	1.25425e-09	1.89283e-08	5401.73	3764.68
ATRNL1	1.61455	0	2.41389	0.732344	0.545383	0	4.30679	-0.202574	0.831481	0.907219	1.1902	1.61739
ATRX	2952.21	3090.44	4547.76	4100.39	2546.94	2416.41	4395.51	-0.278532	9.30118e-05	0.000599018	3672.7	3119.62
ATXN1	209.892	269.921	1881.22	1753.96	386.677	491.285	1448.8	-0.0277412	0.860237	0.92451	1028.75	775.589
ATXN10	824.229	905.802	691.176	678.15	753.72	772.02	751.965	-0.0226855	0.771741	0.869012	774.839	759.235
ATXN1L	527.958	718.778	998.544	1141.72	956.602	912.387	1579.73	0.449531	2.14287e-13	4.87005e-12	846.751	1149.57
ATXN2	654.701	647.001	615.541	679.615	542.656	482.05	576.248	-0.288648	0.00189279	0.0085327	649.214	533.652
ATXN2L	756.418	841.101	655.772	729.414	1001.87	831.121	550.408	0.066701	0.53048	0.691352	745.676	794.466
ATXN3	472.256	345.741	553.585	541.202	310.869	319.52	689.086	-0.217269	0.00502925	0.0195894	478.196	439.825
ATXN7	784.672	910.856	928.542	880.277	1102.22	1193.74	1532.36	0.525077	5.17559e-17	1.50785e-15	876.087	1276.1
ATXN7L1	124.32	150.63	204.376	175.763	163.615	158.837	243.764	0.196112	0.0426635	0.111875	163.772	188.739
ATXN7L2	35.5201	47.5141	30.5759	30.0261	49.0845	38.7857	15.5044	-0.141968	0.468885	0.640215	35.9091	34.4582
ATXN7L3	487.595	569.159	679.107	753.582	702.454	661.819	689.086	0.166297	0.0133729	0.0444701	622.36	684.453
ATXN7L3B	730.585	806.729	1255.22	1302.84	818.075	773.251	1456.56	-0.0296432	0.558072	0.715058	1023.84	1015.96
AUH	92.8367	104.127	140.81	115.71	101.987	96.0407	124.036	-0.0771544	0.52481	0.686684	113.371	107.354
AUNIP	183.252	196.122	41.8407	42.4759	166.887	193.313	27.5634	0.234513	0.130504	0.263786	115.923	129.254
AUP1	2002.85	1386	1027.51	1156.37	1379.82	1323.02	847.576	-0.224347	0.0966016	0.211321	1393.18	1183.47
AURKA	1219.79	810.773	76.4397	76.8961	622.282	662.435	78.3835	0.159932	0.0766694	0.176704	545.976	454.367
AURKAIP1	40.3638	60.6564	32.9898	33.6878	88.8975	64.0271	25.8407	0.335365	0.0825163	0.186972	41.9244	59.5885
AURKAPS1	92.8367	75.8204	58.7379	50.5317	78.5352	92.9625	60.295	0.175948	0.34475	0.524417	69.4817	77.2642
AURKB	344.707	333.61	26.5527	13.9145	367.043	352.765	1.72272	0.178509	0.530738	0.691545	179.696	240.51
AURKC	2.42183	8.08751	17.7018	15.3792	14.18	8.00339	14.6431	0.347256	0.346439	0.525993	10.8976	12.2755
AUTS2	179.215	314.402	447.374	431.351	395.948	411.251	534.042	0.434094	0.00450571	0.0178907	343.085	447.08
AVEN	167.106	149.619	107.016	98.1341	182.158	181.615	129.204	0.35637	0.000266948	0.00154186	130.469	164.326
AVIL	54.0875	50.547	56.324	37.3495	40.3584	34.4762	36.177	-0.418352	0.0276283	0.0793489	49.577	37.0038
AVL9	922.716	937.141	1412.12	1255.24	810.985	845.897	1508.24	-0.147141	0.00161653	0.00745946	1131.8	1055.04
AVPI1	48.4366	65.711	327.484	343.469	130.892	128.054	486.667	0.473082	0.000174782	0.0010635	196.275	248.538
AWAT1	0	0	0.804629	0.732344	0.545383	0	0.861358	0.209464	0.881613	NA	0.384243	0.468914
AXDND1	4.03638	5.0547	5.6324	5.12641	6.5446	4.30952	6.0295	0.192456	0.70442	0.82487	4.96247	5.62787
AXIN1	106.56	165.794	229.319	260.714	194.702	183.462	179.162	0.0551533	0.611302	0.758003	190.597	185.776
AXIN2	5.65093	5.0547	4.02314	3.66172	3.2723	1.23129	1.72272	-1.1358	0.0738639	0.17176	4.59762	2.07544
AXL	5372.42	3702.06	979.233	889.798	4065.29	3739.43	1286.87	0.413236	0.00126794	0.00604399	2735.88	3030.53
AZGP1	0	1.01094	0	0	0.545383	0	2.58407	1.60307	0.263761	NA	0.252735	1.04315
AZI2	532.802	627.793	659.796	599.79	1086.4	1115.55	1733.91	1.07603	4.48414e-52	4.40445e-50	605.045	1311.96
AZIN1	2109.41	2146.22	2476.65	2446.03	1899.02	2005.77	3417.87	0.0312249	0.578081	0.731004	2294.58	2440.89
AZIN1-AS1	0.807276	0	0	2.19703	1.09077	0.615646	0.861358	0.113793	0.915386	0.955695	0.751077	0.855923
AZIN2	9.68731	10.1094	9.65555	15.3792	31.0869	22.7789	33.5929	1.4225	3.21383e-07	3.42059e-06	11.2079	29.1529
B2M	15237.3	7938.91	3092.99	3015.06	23223	27228.2	56206.2	2.5412	3.3651e-18	1.06134e-16	7321.07	35552.4
B3GALNT1	1307.79	784.489	123.108	104.725	848.071	1045.98	359.186	0.988529	1.08568e-08	1.43221e-07	580.027	751.08
B3GALNT2	2231.31	1599.31	969.578	955.709	1294.19	1240.53	1153.36	-0.138377	0.3064	0.483051	1438.98	1229.36
B3GALT2	75.0767	85.9298	43.45	37.3495	84.5344	88.653	37.0384	0.266488	0.149077	0.290136	60.4515	70.0753
B3GALT4	10.4946	13.1422	23.3342	34.4202	8.72613	10.466	30.1475	-0.19861	0.501047	0.666401	20.3478	16.4465
B3GALT5	5.65093	3.03282	4.02314	1.46469	2.72692	4.92516	2.58407	-0.0798424	0.900593	0.947097	3.5429	3.41205
B3GALT6	174.372	146.586	156.098	168.439	121.075	129.901	63.7405	-0.660743	2.68397e-05	0.000197664	161.374	104.906
B3GAT3	86.3785	81.8861	64.3703	72.502	77.4444	67.1054	40.4838	-0.406707	0.00767973	0.0279675	76.2842	61.6779
B3GLCT	1752.6	1056.43	499.674	429.886	729.178	856.979	379.859	-0.36991	0.00185277	0.00837864	934.647	655.338
B3GNT2	2358.86	1390.04	1848.23	1669.74	1422.91	1694.26	4572.09	0.308632	0.0579399	0.142337	1816.72	2563.08
B3GNT3	585.275	469.076	165.754	162.58	442.851	519.605	190.36	0.264838	0.136342	0.27213	345.671	384.272
B3GNT4	27.4474	24.2625	35.4037	30.0261	23.4515	17.8537	21.5339	-0.478002	0.0323372	0.0898696	29.2849	20.9464
B3GNT5	4786.34	3386.65	5433.66	4864.96	3003.97	3860.1	10875.5	0.130279	0.255857	0.426275	4617.9	5913.19
B3GNT7	19.3746	19.2078	7.24166	2.19703	122.166	118.204	86.9971	3.34744	1.00653e-23	4.29312e-22	12.0053	109.122
B3GNT8	8.07276	3.03282	9.65555	16.1116	6.5446	4.92516	12.059	-0.0465518	0.921332	0.958377	9.21817	7.84292
B3GNT9	33.9056	38.4157	66.7842	59.3199	33.8138	32.6292	31.8702	-0.539382	0.00491307	0.0192239	49.6063	32.7711
B3GNTL1	11.3019	8.08751	5.6324	1.46469	12.5438	14.1598	0.861358	0.360332	0.376483	0.554863	6.62162	9.18834
B4GALNT1	24.2183	15.1641	2.41389	2.19703	13.0892	10.466	0	-0.60347	0.205687	0.366196	10.9983	7.85172
B4GALNT2	12.9164	17.186	12.0694	16.1116	7.08998	4.92516	12.9204	-0.8577	0.00665102	0.0247777	14.5708	8.31184
B4GALNT3	22.6037	32.3501	307.368	317.837	29.9961	28.9353	224.814	-0.605496	5.52773e-05	0.000376899	170.04	94.5819
B4GALNT4	41.9783	62.6782	107.016	130.357	138.527	104.044	120.59	0.647341	5.22345e-07	5.36997e-06	85.5074	121.054
B4GALT1	8512.72	5698.66	7647.19	8068.23	6000.31	5880.03	11850.6	0.00307753	0.983395	0.991296	7481.7	7910.3
B4GALT1-AS1	6.45821	3.03282	3.21852	5.12641	11.4531	8.00339	14.6431	1.30801	0.00256297	0.0110607	4.45899	11.3665
B4GALT2	147.731	178.936	147.247	167.707	248.695	241.333	98.1948	0.202016	0.0535164	0.133865	160.405	196.074
B4GALT3	368.118	294.183	251.044	276.094	306.505	291.2	208.449	-0.163049	0.125582	0.256491	297.36	268.718
B4GALT4	800.01	615.662	1342.93	1283.07	548.11	567.01	1623.66	-0.287022	0.00352619	0.0145352	1010.42	912.926
B4GALT4-AS1	4.84366	11.1203	21.725	22.7027	8.18075	6.7721	18.9499	-0.492098	0.191784	0.34866	15.0979	11.3009
B4GALT5	1206.88	943.206	765.202	768.961	1090.22	1250.38	1609.88	0.521134	4.05323e-05	0.000286712	921.062	1316.82
B4GALT6	894.462	775.39	253.458	212.38	363.225	404.479	185.192	-0.567287	1.33354e-08	1.74049e-07	533.922	317.632
B4GALT7	54.0875	57.6235	60.3472	77.6284	89.4429	89.2686	27.5634	-0.000167846	0.999147	1	62.4217	68.7583
B4GAT1	221.194	226.45	148.856	127.428	147.799	160.068	70.6313	-0.538361	0.000237757	0.00139291	180.982	126.166
B9D1	21.7965	23.2516	11.2648	22.7027	23.4515	24.0102	5.16815	-0.319961	0.284222	0.458646	19.7539	17.5433
B9D2	11.3019	6.06564	5.6324	7.32344	9.8169	8.00339	1.72272	-0.393086	0.359925	0.538548	7.58083	6.51434
BAALC	1.61455	1.01094	8.04629	8.05578	1.09077	0	16.3658	-0.236192	0.665518	0.79735	4.68189	5.81885
BAALC-AS1	0	4.04376	1.60926	4.39406	0.545383	0.615646	0.861358	-1.87427	0.0647807	0.15487	2.51177	0.674129
BAAT	8.88004	5.0547	4.02314	3.66172	7.63537	6.7721	3.44543	0.0796034	0.860495	0.924608	5.4049	5.95097
BABAM1	300.307	310.358	261.504	299.529	390.494	367.54	211.894	0.106723	0.191137	0.347772	292.924	323.31
BACE1	447.231	435.715	495.651	503.853	356.135	389.088	522.844	-0.176067	0.00584344	0.022281	470.612	422.689
BACE1-AS	9.68731	10.1094	12.0694	16.1116	8.18075	9.85033	12.9204	-0.237813	0.502513	0.667519	11.9944	10.3171
BACE2	2395.99	1935.95	1951.22	1893.84	1727.77	1894.96	2280.01	-0.0595962	0.623368	0.766419	2044.25	1967.58
BACH1	1502.34	1967.29	3735.09	3650	2022.28	2007	6801.28	0.24743	0.000236851	0.00138997	2713.68	3610.19
BACH1-IT2	40.3638	35.3829	22.5296	24.1673	34.9045	25.2415	27.5634	-0.0299841	0.910866	0.953255	30.6109	29.2365
BACH2	9.68731	17.186	37.0129	31.4908	9.8169	10.466	27.5634	-0.598372	0.0315849	0.0883359	23.8442	15.9488
BAD	12.1091	11.1203	8.04629	15.3792	11.4531	14.7755	8.61358	-0.079875	0.808599	0.892525	11.6637	11.614
BAG1	318.067	374.048	706.464	791.664	825.71	978.876	2373.9	1.28525	1.99639e-92	3.29961e-90	547.561	1392.83
BAG2	205.855	161.75	37.8176	37.3495	132.528	161.299	39.6225	0.21555	0.137632	0.27391	110.693	111.15
BAG3	1045.42	768.314	1026.71	1173.21	885.157	951.788	1157.66	-0.0100866	0.922998	0.959355	1003.41	998.203
BAG4	695.065	623.749	660.6	699.388	598.831	656.894	928.544	0.0864501	0.173252	0.323839	669.701	728.089
BAG5	1180.24	1130.23	1441.89	1430.27	1039.5	1081.69	1916.52	-0.000708619	0.988223	0.994016	1295.66	1345.9
BAG6	874.28	802.686	1075.79	1235.46	967.51	839.125	894.951	-0.125611	0.0690712	0.163153	997.055	900.529
BAHCC1	53.2802	59.6454	67.5888	78.3608	118.348	92.9625	71.4927	0.540823	0.000472395	0.00254945	64.7188	94.2678
BAHD1	126.742	175.903	317.024	311.978	177.25	178.537	246.348	-0.119385	0.178017	0.330769	232.912	200.712
BAIAP2	123.513	151.641	336.335	350.06	186.521	163.146	194.667	-0.245663	0.00482456	0.0189466	240.387	181.445
BAIAP2-AS1	30.6765	48.5251	97.3601	122.301	52.9022	39.4013	51.6815	-0.465491	0.00167058	0.00767183	74.7158	47.995
BAIAP2L1	963.887	909.845	1935.94	1930.46	940.241	763.4	1854.5	-0.295188	6.96817e-06	5.81718e-05	1435.03	1186.05
BAIAP2L2	0	1.01094	5.6324	0.732344	4.36307	1.23129	0	0.177001	0.876149	0.933711	1.84392	1.86479
BAIAP3	2.42183	2.02188	4.82777	3.66172	3.81768	3.69387	2.58407	0.118247	0.852793	0.920019	3.2333	3.36521
BAK1	108.982	144.564	135.178	150.13	199.61	238.255	127.481	0.4681	4.69718e-05	0.000326882	134.714	188.449
BAMBI	89.6076	42.4594	92.5323	71.0374	20.7246	41.8639	90.4426	-0.723689	0.000968611	0.00476523	73.9092	51.0103
BANCR	3.2291	1.01094	0	0	3.2723	5.54081	1.72272	2.1984	0.0070825	0.0261865	1.06001	3.51194
BANF1	166.299	140.521	84.486	106.19	187.612	158.221	80.1063	0.148607	0.242636	0.411228	124.374	141.98
BANK1	27.4474	15.1641	4.82777	10.2528	27.2692	20.3163	24.118	0.856191	0.00250859	0.0108642	14.423	23.9012
BANP	63.7748	60.6564	78.8536	85.6842	71.9906	64.6428	58.5723	-0.138745	0.302623	0.478325	72.2423	65.0686
BAP1	590.926	814.817	640.485	769.693	919.516	871.138	424.649	0.0186479	0.763776	0.863266	703.98	738.435
BARD1	910.607	805.719	407.947	371.298	694.273	823.118	586.585	0.256983	0.00115939	0.00560427	623.893	701.325
BARX2	11.3019	16.175	109.43	106.19	20.1792	23.3945	173.133	0.196835	0.311689	0.489409	60.7741	72.2355
BASP1	499.704	536.809	634.047	705.979	422.127	439.571	646.018	-0.265372	0.00241896	0.0105398	594.135	502.572
BATF	0	0	0	0	1.09077	0.615646	0.861358	2.45027	0.0763194	NA	0	0.855923
BATF2	0.807276	1.01094	0.804629	0	196.338	229.636	169.687	8.33953	2.4679e-22	9.61922e-21	0.655711	198.554
BAX	109.79	144.564	102.188	129.625	158.161	138.52	62.8791	-0.0864624	0.45904	0.631387	121.542	119.854
BAZ1A	5803.51	3274.43	4987.09	4799.05	4023.84	4278.12	7608.37	0.106388	0.299258	0.474508	4716.02	5303.44
BAZ1B	2918.3	3038.88	2523.32	2568.33	2933.62	3152.11	3256.79	0.170902	0.00073879	0.00376603	2762.21	3114.17
BAZ2A	1247.24	1667.04	2375.26	2508.28	2135.72	2067.34	2848.51	0.308008	4.29868e-11	7.72101e-10	1949.46	2350.52
BAZ2B	2364.51	2326.17	4497.87	4363.3	2178.81	2221.86	5329.22	-0.141198	0.00735688	0.0269977	3387.97	3243.3
BBC3	0.807276	1.01094	0.804629	5.12641	8.72613	8.61904	1.72272	1.60022	0.00527866	0.0204082	1.93731	6.35596
BBIP1	113.019	105.138	102.992	93.74	112.894	126.823	94.7493	0.110235	0.414048	0.591266	103.722	111.489
BBOX1	2.42183	4.04376	156.098	161.116	4.36307	1.84694	167.965	-1.08497	5.44682e-07	5.57925e-06	80.9198	58.0582
BBOX1-AS1	7.26548	4.04376	3.21852	5.12641	3.2723	1.84694	7.75222	-0.323307	0.528677	0.68972	4.91354	4.29049
BBS1	120.284	91.9955	102.992	106.922	76.8991	78.187	28.4248	-0.83691	1.02529e-08	1.35986e-07	105.549	61.1703
BBS10	652.279	390.223	442.546	457.715	252.512	279.503	585.723	-0.483885	0.000135908	0.000847342	485.691	372.58
BBS12	41.1711	50.547	91.7277	100.331	40.9038	34.4762	105.947	-0.329993	0.0344154	0.0943265	70.9442	60.4423
BBS2	498.897	571.181	937.393	900.783	497.935	427.258	788.142	-0.354062	1.34992e-06	1.28553e-05	727.063	571.112
BBS4	243.797	220.385	222.078	166.242	169.069	175.459	171.41	-0.302226	0.00698745	0.0258796	213.125	171.979
BBS5	72.6548	80.8751	70.0027	68.108	49.6299	70.7992	49.9587	-0.352702	0.0233379	0.0692604	72.9102	56.796
BBS7	732.199	557.027	416.798	370.566	447.214	450.037	483.222	-0.139302	0.0632714	0.152172	519.148	460.158
BBS9	146.924	175.903	161.73	142.807	119.984	128.054	122.313	-0.339206	0.00503682	0.0196099	156.841	123.45
BBX	2486.41	2636.53	3441.4	3453.73	3134.86	3224.75	6965.8	0.466911	1.43476e-18	4.60114e-17	3004.52	4441.8
BCAM	64.5821	107.16	225.296	234.35	94.8967	89.8843	161.935	-0.239289	0.12004	0.2483	157.847	115.572
BCAN	4.03638	7.07657	0.804629	2.19703	2.72692	1.84694	0	-1.2348	0.149533	0.290727	3.52865	1.52462
BCAP29	5289.27	2808.39	1264.07	1192.99	2220.26	2736.54	2465.21	0.177586	0.331339	0.510751	2638.68	2474
BCAP31	3066.03	2820.52	2033.3	2184.58	2804.91	2798.11	2072.43	0.0397398	0.795495	0.884647	2526.11	2558.48
BCAR1	101.717	153.663	83.6814	111.316	189.248	188.388	54.2655	0.1774	0.197321	0.355604	112.594	143.967
BCAR3	988.106	1026.1	1642.25	1809.62	1232.02	1290.39	1693.43	0.077248	0.250524	0.420082	1366.52	1405.28
BCAS1	0	1.01094	52.3009	57.8552	0.545383	1.23129	48.236	-1.37026	5.942e-05	0.000399503	27.7917	16.6709
BCAS2	555.406	359.894	258.286	259.25	323.958	362.615	410.006	0.0744904	0.499505	0.665168	358.209	365.526
BCAS3	140.466	157.707	180.237	202.127	118.894	100.35	152.46	-0.464741	5.58098e-05	0.000380077	170.134	123.901
BCAS4	15.3382	13.1422	16.8972	18.3086	11.9984	20.3163	7.75222	-0.270381	0.369823	0.548259	15.9216	13.3557
BCAT1	850.062	707.657	711.292	608.578	584.106	666.744	1068.94	0.0560008	0.615525	0.760904	719.397	773.265
BCAT2	76.6912	67.7329	28.162	45.4053	82.8983	67.1054	15.5044	-0.24169	0.185356	0.340538	54.4979	55.1694
BCCIP	1072.87	735.964	341.967	407.916	623.919	678.441	447.906	-0.0249682	0.786805	0.879459	639.679	583.422
BCDIN3D	55.702	37.4048	30.5759	43.2083	21.27	27.0884	38.7611	-0.566091	0.0139495	0.0459417	41.7227	29.0398
BCDIN3D-AS1	23.411	18.1969	8.04629	13.1822	6.5446	5.54081	5.16815	-1.44324	0.000423484	0.00231088	15.7091	5.75119
BCHE	6.45821	14.1531	4.02314	2.92938	6.5446	6.7721	2.58407	-0.220513	0.658712	0.791679	6.89097	5.30026
BCKDHA	30.6765	36.3938	59.5425	73.9667	51.266	28.9353	43.0679	-0.164962	0.355246	0.534002	50.1449	41.0898
BCKDHB	205.855	208.253	120.694	107.655	137.437	115.741	111.115	-0.353652	0.000785556	0.00396911	160.614	121.431
BCKDK	87.1858	138.499	114.257	109.119	141.254	148.371	86.1358	0.141657	0.256171	0.426472	112.265	125.254
BCL10	997.793	896.703	1079.01	1149.78	750.993	847.744	1625.38	-0.0303159	0.640239	0.778142	1030.82	1074.71
BCL11A	234.917	317.435	469.099	465.771	224.698	245.027	436.708	-0.324493	0.0010921	0.00530586	371.805	302.144
BCL11B	305.15	410.441	984.061	933.738	356.135	422.948	1315.29	-0.0127405	0.880095	0.935692	658.348	698.126
BCL2	46.822	108.17	52.3009	62.9816	63.8099	74.4931	41.3452	-0.178894	0.44545	0.619034	67.5687	59.8827
BCL2A1	33.0983	14.1531	8.85092	5.85875	31.0869	41.2483	11.1976	1.04914	0.000697873	0.00358939	15.4903	27.8443
BCL2L1	142.081	154.674	288.862	267.306	192.52	168.687	291.139	0.0753201	0.443253	0.617267	213.23	217.449
BCL2L10	1.61455	3.03282	1.60926	2.92938	2.18153	1.23129	1.72272	-0.411653	0.57394	0.728142	2.2965	1.71185
BCL2L11	102.524	136.477	119.085	142.807	147.254	185.925	181.746	0.452313	0.000580864	0.00305336	125.223	171.642
BCL2L12	64.5821	60.6564	49.0824	32.2231	85.6252	81.8809	24.118	0.230173	0.193584	0.351049	51.636	63.8747
BCL2L13	503.74	447.846	469.099	552.92	866.614	1001.04	1387.65	1.1107	2.00995e-36	1.32881e-34	493.401	1085.1
BCL2L14	8.07276	7.07657	5.6324	8.05578	58.356	51.7142	44.7906	2.83795	3.4199e-19	1.13703e-17	7.20938	51.6203
BCL2L15	14.531	8.08751	4.82777	7.32344	9.8169	16.6224	16.3658	0.718339	0.067073	0.159331	8.69242	14.2684
BCL2L2	493.246	494.349	577.723	631.28	451.032	440.802	630.514	-0.127705	0.0896499	0.199792	549.15	507.449
BCL3	8.88004	16.175	18.5065	12.4498	17.9977	16.0068	15.5044	0.287209	0.369097	0.547451	14.0028	16.503
BCL6	72.6548	145.575	405.533	433.548	137.437	108.354	525.428	-0.0308642	0.777077	0.872847	264.328	257.073
BCL7A	201.012	242.625	370.934	459.18	223.607	214.86	391.056	-0.175047	0.0218083	0.0656846	318.438	276.508
BCL7B	104.946	116.258	91.7277	136.216	155.434	168.687	153.322	0.508048	7.47725e-05	0.00049225	112.287	159.148
BCL7C	7.26548	12.1313	24.1389	23.435	16.9069	10.466	7.75222	-0.379295	0.212798	0.37508	16.7427	11.7084
BCL9	94.4513	182.98	142.419	160.383	141.8	133.595	130.065	-0.0828119	0.580878	0.733684	145.058	135.153
BCL9L	184.059	346.752	397.487	432.083	405.22	396.476	285.971	0.162998	0.211136	0.372993	340.095	362.555
BCLAF1	7169.42	5009.2	5786.89	5589.98	5000.07	5128.33	8234.58	0.0131738	0.837725	0.910851	5888.87	6120.99
BCO2	16.1455	20.2188	43.45	28.5614	16.3615	12.9286	20.6726	-0.670391	0.00738483	0.027083	27.0939	16.6542
BCOR	399.602	669.242	572.091	586.607	609.193	672.285	599.505	0.185398	0.0427463	0.111993	556.885	626.994
BCORL1	32.291	97.0502	53.1055	57.8552	79.0806	76.9557	34.4543	0.046317	0.836383	0.910032	60.0755	63.4969
BCORP1	0	0	0	0	0	0	0	0	1	1	0	0
BCR	453.689	721.811	1124.07	1302.11	816.439	740.622	893.228	-0.0215722	0.740719	0.848302	900.418	816.763
BCS1L	351.972	321.479	221.273	246.068	319.049	320.136	133.51	-0.205054	0.0495193	0.125971	285.198	257.565
BCYRN1	0.807276	1.01094	0.804629	0.732344	1.63615	0	1.72272	0.391958	0.749107	NA	0.838797	1.11962
BDH1	92.0295	98.0611	189.088	199.198	112.894	111.432	192.944	-0.0111597	0.920105	0.95783	144.594	139.09
BDH2	185.673	213.308	231.733	229.956	224.698	190.234	284.248	0.103113	0.239815	0.407935	215.168	233.06
BDKRB1	16.9528	13.1422	12.8741	15.3792	19.6338	12.3129	6.89086	-0.221915	0.466372	0.638258	14.5871	12.9459
BDKRB2	326.139	325.522	184.26	194.071	302.688	313.979	189.499	0.0693859	0.470542	0.641662	257.498	268.722
BDNF	34.7129	30.3282	31.3805	41.7436	22.9061	28.9353	30.1475	-0.356092	0.0793003	0.181407	34.5413	27.3297
BDNF-AS	12.1091	6.06564	17.7018	16.8439	11.9984	11.0816	19.8112	0.0638335	0.823769	0.903048	13.1801	14.2971
BDP1	3120.12	3321.95	3951.53	3568.71	3075.96	3253.69	4916.63	0.0629589	0.323757	0.502748	3490.58	3748.76
BEAN1	0	3.03282	7.24166	11.7175	3.2723	1.84694	9.47493	-0.0365199	0.944218	0.970878	5.49799	4.86472
BEAN1-AS1	0	1.01094	0.804629	1.46469	0	0	0.861358	-1.50339	0.297643	NA	0.820064	0.287119
BECN1	343.9	368.993	426.453	456.25	417.764	411.867	515.092	0.168629	0.00564471	0.0216144	398.899	448.241
BEGAIN	2.42183	1.01094	1.60926	1.46469	1.63615	6.15646	0	0.323615	0.706076	0.825966	1.62668	2.59754
BEND3	163.877	170.849	78.049	87.1489	147.254	156.374	49.0974	-0.137092	0.360254	0.538844	124.981	117.575
BEND3P3	43.5929	109.181	200.353	224.097	86.1706	83.1121	109.392	-0.452403	0.00374309	0.0152754	144.306	92.8917
BEND4	0	2.02188	0	0.732344	0	1.23129	0	-0.582224	0.689618	NA	0.688556	0.41043
BEND5	0.807276	4.04376	0	0.732344	1.63615	3.07823	0	0.318576	0.728952	0.840912	1.39584	1.57146
BEND6	4.84366	8.08751	5.6324	5.12641	3.81768	3.07823	1.72272	-1.00819	0.0942224	0.207509	5.92249	2.87288
BEND7	51.6657	68.7439	89.3138	71.7697	44.7214	49.8673	94.7493	-0.206727	0.158314	0.303438	70.3733	63.1127
BEST1	12.1091	20.2188	22.5296	11.7175	24.5423	16.6224	25.8407	0.449241	0.0968357	0.211662	16.6438	22.3351
BEST2	5.65093	1.01094	3.21852	6.59109	4.90845	5.54081	3.44543	0.117661	0.826471	0.904336	4.11787	4.63156
BEST3	0.807276	1.01094	0	0	5.99922	1.84694	4.30679	3.3571	0.00876515	NA	0.454554	4.05098
BEST4	4.03638	5.0547	0.804629	2.92938	3.2723	2.46258	0	-1.05829	0.17379	0.324527	3.20627	1.91163
BET1	188.095	149.619	158.512	144.272	198.52	198.854	239.457	0.395696	2.578e-05	0.000190676	160.124	212.277
BET1L	90.4149	143.553	135.178	172.101	178.34	162.53	144.708	0.29634	0.00625493	0.0235368	135.312	161.86
BEX2	10.4946	11.1203	14.4833	12.4498	11.9984	8.00339	6.89086	-0.391795	0.232559	0.399706	12.137	8.96423
BEX4	130.779	129.4	126.327	98.8664	113.985	102.813	70.6313	-0.331184	0.0137046	0.045319	121.343	95.8098
BEX5	6.45821	3.03282	1.60926	0.732344	8.72613	6.7721	1.72272	0.926607	0.165853	0.313866	2.95816	5.74032
BFAR	2160.27	1406.22	983.256	958.638	1080.4	1284.85	917.346	-0.269673	0.0363763	0.0986856	1377.1	1094.2
BFSP1	32.291	27.2954	61.1518	68.108	28.3599	16.6224	55.9882	-0.535487	0.00405527	0.0163706	47.2115	33.6569
BHLHB9	71.0403	60.6564	57.9333	69.5727	71.4452	73.2618	86.9971	0.237874	0.0848102	0.191363	64.8006	77.2347
BHLHE40	1785.69	1753.98	4564.66	4907.44	2722.55	2521.68	6258.62	0.269688	2.931e-07	3.14488e-06	3252.94	3834.29
BHLHE40-AS1	4.84366	6.06564	3.21852	5.12641	2.18153	4.30952	6.89086	-0.180345	0.728803	0.840821	4.81355	4.46064
BHLHE41	0	8.08751	0	0.732344	5.45383	4.30952	2.58407	1.20238	0.065149	0.155664	2.20496	4.11581
BHMT	0.807276	0	3.21852	1.46469	0.545383	0	1.72272	-1.01729	0.367951	0.546175	1.37262	0.756033
BHMT2	0	0	0	0	0.545383	0	0.861358	1.48548	0.349137	NA	0	0.468914
BICC1	180.023	132.433	123.108	108.387	124.347	151.449	152.46	0.0727605	0.530556	0.691359	135.988	142.752
BICD1	96.8731	123.335	92.5323	87.1489	136.891	132.364	77.5222	0.191815	0.263337	0.435366	99.9722	115.592
BICD2	1077.71	1393.07	5305.72	5532.13	1199.3	1215.28	4677.17	-0.450901	2.74822e-21	1.02029e-19	3327.16	2363.92
BID	168.721	127.378	107.82	117.175	138.527	124.36	123.174	-0.0131021	0.915504	0.955723	130.274	128.687
BIK	30.6765	33.361	17.7018	11.7175	31.6322	30.7823	6.89086	-0.149782	0.536602	0.696343	23.3642	23.1018
BIN1	49.2438	61.6673	43.45	68.108	95.9875	95.4251	32.7316	0.31039	0.0548637	0.136476	55.6173	74.7147
BIN2	0.807276	1.01094	3.21852	0.732344	0.545383	0.615646	1.72272	-0.629057	0.567209	NA	1.44227	0.961248
BIN3	144.502	117.269	171.386	213.844	172.887	148.371	153.322	-0.00923593	0.931497	0.964083	161.75	158.193
BIN3-IT1	28.2547	26.2844	20.9203	24.1673	32.1776	31.3979	22.3953	0.196589	0.390148	0.567942	24.9067	28.6569
BIRC2	1591.95	1530.56	1692.13	1575.27	1695.6	1883.26	3522.95	0.48138	1.5543e-14	3.88326e-13	1597.48	2367.27
BIRC3	62.1602	64.7001	72.4166	77.6284	111.804	89.2686	129.204	0.658885	1.24019e-06	1.18893e-05	69.2263	110.092
BIRC5	493.246	418.529	12.8741	16.8439	403.584	480.819	4.30679	0.565895	0.0136356	0.0451776	235.373	296.237
BIRC6	9307.89	9174.27	10629.1	9591.51	6940	7222.14	9461.15	-0.316963	4.30373e-11	7.722e-10	9675.7	7874.43
BIRC6-AS2	13.7237	9.09845	12.8741	8.05578	16.3615	13.5442	8.61358	0.256424	0.446178	0.619796	10.938	12.8398
BISPR	0.807276	0	1.60926	0	61.6283	60.3333	68.9086	6.67484	1.13049e-14	2.85764e-13	0.604133	63.6234
BIVM	249.448	241.614	186.674	192.606	174.523	161.299	178.301	-0.336094	0.000174646	0.00106341	217.586	171.374
BLACAT1	20.9892	25.2735	63.5657	54.9258	42.5399	35.0918	70.6313	0.316513	0.0713516	0.167409	41.1885	49.421
BLCAP	1713.04	1618.51	969.578	1009.9	1195.48	1356.27	874.278	-0.188785	0.037963	0.102072	1327.76	1142.01
BLID	104.139	98.0611	5.6324	7.32344	41.9945	49.2516	6.89086	-0.227831	0.486061	0.654577	53.7889	32.7123
BLM	1122.11	926.02	286.448	245.335	710.635	788.642	125.758	-0.262322	0.0541416	0.134973	644.979	541.678
BLMH	703.945	637.903	236.561	255.588	614.102	583.016	333.345	0.262534	0.00202738	0.00907042	458.499	510.154
BLNK	7.26548	21.2297	202.766	181.621	48.5391	33.2449	314.396	0.438614	0.0229706	0.0683708	103.221	132.06
BLOC1S1	15.3382	36.3938	28.9666	41.7436	48.5391	44.3265	24.118	0.374534	0.105947	0.226819	30.6106	38.9945
BLOC1S2	378.612	444.813	602.667	542.667	470.12	515.911	951.8	0.330155	0.00199087	0.00892803	492.19	645.944
BLOC1S3	29.8692	30.3282	78.8536	80.5578	38.7222	40.017	111.976	0.225993	0.167386	0.315724	54.9022	63.5719
BLOC1S4	46.0147	57.6235	45.8638	48.3347	51.266	58.4863	55.9882	0.162403	0.303693	0.479683	49.4592	55.2469
BLOC1S5	2.42183	6.06564	0.804629	2.19703	2.18153	3.69387	0.861358	-0.405416	0.731227	NA	2.87228	2.24559
BLOC1S6	669.232	704.625	656.577	655.448	503.389	531.302	819.151	-0.160191	0.0117204	0.0397595	671.47	617.947
BLVRA	329.369	238.582	263.918	273.897	248.695	220.401	280.803	-0.155284	0.140475	0.277594	276.441	249.966
BLVRB	25.0256	39.4266	65.1749	74.6991	56.1745	41.2483	44.7906	0.0442174	0.806996	0.891703	51.0815	47.4044
BLZF1	828.265	534.787	1106.36	1037	1520.53	1580.98	3508.31	1.23788	5.22378e-47	4.46724e-45	876.604	2203.27
BMF	1.61455	8.08751	56.324	44.673	7.63537	3.69387	21.5339	-1.04925	0.000580433	0.00305202	27.6748	10.9544
BMI1	0	0	0	2.92938	2.18153	0.615646	0	0.637628	0.660947	NA	0.732344	0.932393
BMP1	729.777	777.412	1071.77	1177.61	1116.4	993.652	727.847	0.0310157	0.668199	0.799171	939.141	945.966
BMP2	103.331	76.8314	422.43	408.648	69.2637	108.969	564.189	-0.242787	0.112411	0.236648	252.81	247.474
BMP2K	706.366	660.143	1262.46	1195.92	620.101	622.418	1584.9	-0.119759	0.0352705	0.0962477	956.222	942.472
BMP3	1.61455	4.04376	2.41389	3.66172	0.545383	0.615646	4.30679	-1.23754	0.144504	0.283705	2.93348	1.82261
BMP4	72.6548	64.7001	14.4833	8.78813	70.8998	89.8843	28.4248	0.89599	2.74004e-05	0.000200932	40.1566	63.0696
BMP6	14.531	18.1969	258.286	235.815	14.18	12.3129	261.853	-0.809834	0.000713719	0.00365558	131.707	96.1152
BMP7	0.807276	0	0.804629	0	0.545383	1.23129	0	0.579466	0.659665	NA	0.402976	0.592225
BMP8A	53.2802	62.6782	66.7842	54.9258	71.4452	60.3333	43.0679	-0.034201	0.862548	0.92572	59.4171	58.2821
BMP8B	11.3019	9.09845	7.24166	3.66172	5.45383	9.23468	0.861358	-0.681015	0.132608	0.266658	7.82592	5.18329
BMPER	133.201	111.203	126.327	126.695	73.0814	86.1904	31.8702	-1.0119	8.05823e-08	9.48069e-07	124.357	63.714
BMPR1A	1161.67	608.585	661.405	597.593	536.112	609.489	984.532	-0.11421	0.37121	0.549494	757.313	710.044
BMPR1B	727.356	527.71	810.261	735.273	329.412	435.261	951.8	-0.432029	1.00922e-05	8.14438e-05	700.15	572.158
BMPR1B-AS1	2.42183	1.01094	3.21852	1.46469	0	0	1.72272	-2.58978	0.0233119	0.0692068	2.02899	0.574238
BMPR2	3937.08	3633.32	6645.43	6237.37	3865.13	4320.6	9416.36	0.117023	0.124774	0.255247	5113.3	5867.36
BMS1	3567.35	2495	2132.27	2051.3	2110.63	2364.08	2124.97	-0.194727	0.00950491	0.0333632	2561.48	2199.89
BMS1P20	562.671	488.284	413.579	385.213	462.485	470.969	466.856	0.0207691	0.744624	0.85136	462.437	466.77
BMS1P21	14.531	10.1094	0	10.2528	39.813	28.9353	51.6815	2.20807	9.46897e-12	1.82674e-10	8.72329	40.1433
BMS1P4	303.536	305.304	168.972	197	310.323	280.734	241.18	0.222464	0.053571	0.13392	243.703	277.413
BMS1P5	15.3382	11.1203	10.4602	10.9852	14.18	11.6973	16.3658	0.224219	0.473708	0.644079	11.976	14.081
BMX	3.2291	1.01094	2.41389	1.46469	8.18075	4.30952	26.7021	2.425	9.04951e-06	7.37913e-05	2.02965	13.0641
BNC1	2466.23	3454.38	5624.36	5907.09	3585.35	3722.81	9021	0.253055	0.000341904	0.0019187	4363.01	5443.05
BNC2	9.68731	5.0547	3.21852	2.19703	2.18153	2.46258	0	-1.53681	0.029296	0.0832482	5.03939	1.54804
BNIP1	78.3058	52.5688	57.9333	49.7994	70.8998	67.721	66.3245	0.191688	0.255927	0.426276	59.6518	68.3151
BNIP2	2125.56	1572.01	2013.99	1930.46	1329.1	1393.82	2808.89	-0.145841	0.0487048	0.124433	1910.5	1843.94
BNIP3	795.974	1025.09	717.729	719.894	1191.12	1379.05	1427.27	0.710385	5.58508e-12	1.09968e-10	814.672	1332.48
BNIP3L	764.49	724.843	1488.56	1436.13	585.742	637.193	2157.7	-0.171504	0.0118542	0.04015	1103.51	1126.88
BNIPL	8.07276	24.2625	711.292	714.768	17.9977	17.8537	708.036	-0.930416	1.15834e-15	3.1208e-14	364.599	247.962
BOC	20.1819	24.2625	21.725	24.8997	19.0884	16.6224	13.7817	-0.475693	0.0543402	0.135351	22.7673	16.4975
BOD1	230.881	255.768	193.916	219.703	249.786	247.49	152.46	-0.064424	0.546066	0.70452	225.067	216.578
BOD1L1	3117.7	3142	4550.98	4206.58	2732.92	2709.46	4873.56	-0.174041	0.00543729	0.0209273	3754.32	3438.64
BOK	65.3894	113.225	159.316	161.116	108.531	107.122	81.829	-0.240848	0.0479098	0.122694	124.762	99.1609
BOLA1	22.6037	31.3391	33.7944	24.1673	25.0876	25.8571	30.1475	-0.0423028	0.856491	0.922099	27.9761	27.0308
BOLA3	75.0767	116.258	51.4962	68.108	128.71	183.462	80.1063	0.74301	1.8072e-05	0.000138001	77.7347	130.76
BOLA3-AS1	71.8476	78.8533	41.0361	36.6172	68.7183	54.1768	38.7611	-0.0507803	0.805053	0.890664	57.0885	53.8854
BOLL	2.42183	9.09845	1.60926	0	3.2723	4.30952	0.861358	-0.124156	0.882806	NA	3.28238	2.81439
BOP1	40.3638	38.4157	30.5759	40.2789	54.5383	56.6394	12.9204	-0.106678	0.621731	0.765047	37.4086	41.366
BORA	409.289	305.304	93.3369	76.8961	304.869	310.901	119.729	0.351342	0.000176734	0.00107383	221.206	245.166
BPGM	582.046	424.594	1247.98	1219.35	705.726	863.751	3046.62	0.629845	5.82039e-08	6.95734e-07	868.493	1538.7
BPHL	96.8731	75.8204	70.0027	76.1638	64.9006	62.1802	68.0473	-0.304818	0.0460397	0.11889	79.715	65.0427
BPIFC	0.807276	0	12.8741	10.2528	0	0	11.1976	-1.15422	0.112193	0.236362	5.98354	3.73255
BPNT1	413.325	245.658	288.862	289.276	207.791	219.785	378.136	-0.254728	0.0396281	0.105411	309.28	268.571
BPTF	2147.35	2489.94	3673.94	3567.25	2137.9	2143.68	3820.98	-0.167928	0.00610846	0.0230816	2969.62	2700.85
BRAF	222.808	243.636	338.749	314.908	190.884	204.394	348.85	-0.217524	0.00882842	0.0314346	280.025	248.043
BRAP	439.158	382.135	493.237	470.165	369.225	429.105	679.611	0.0922135	0.215707	0.378809	446.174	492.647
BRAT1	37.1347	52.5688	38.6222	46.87	71.9906	64.0271	19.8112	0.0930328	0.597595	0.746785	43.7989	51.943
BRCA1	2242.61	1979.42	667.842	582.213	1538.53	1788.45	314.396	-0.233175	0.13789	0.2742	1368.02	1213.79
BRCA2	2332.22	2739.65	575.31	403.521	3259.21	3740.66	1402.29	1.1926	5.54145e-18	1.72871e-16	1512.67	2800.72
BRCAT54	0	1.01094	23.3342	27.8291	2.18153	3.69387	34.4543	-0.144138	0.709702	0.828279	13.0436	13.4432
BRCC3	449.653	334.621	270.355	254.856	332.138	368.772	357.463	0.129606	0.137386	0.273578	327.371	352.791
BRD1	353.587	416.507	567.263	591.001	432.489	424.795	589.169	0.0214364	0.797741	0.886079	482.09	482.151
BRD2	2819.81	2833.66	2569.18	2656.94	4258.9	4161.76	3550.52	0.551825	3.84717e-23	1.57826e-21	2719.9	3990.39
BRD3	131.586	187.024	315.414	316.373	182.158	174.843	302.337	-0.0704403	0.483334	0.652429	237.599	219.779
BRD4	262.365	355.851	307.368	286.346	374.133	362.615	291.139	0.181321	0.140909	0.278211	302.982	342.629
BRD7	669.232	735.964	1095.9	1162.23	831.164	836.047	1811.44	0.27071	6.35437e-07	6.41369e-06	915.832	1159.55
BRD7P3	33.0983	40.4376	8.04629	10.2528	19.0884	21.5476	3.44543	-0.513105	0.0927528	0.205032	22.9587	14.6938
BRD8	1167.32	937.141	605.081	616.634	772.808	696.911	565.051	-0.252946	0.00033749	0.00189951	831.544	678.257
BRD9	670.039	655.089	550.366	585.875	674.639	685.213	464.272	-0.0259603	0.696859	0.819758	615.342	608.041
BRE	230.881	204.21	158.512	140.61	167.433	153.911	221.369	-0.0196992	0.869421	0.930193	183.553	180.904
BRE-AS1	4.84366	3.03282	1.60926	2.92938	1.63615	3.07823	2.58407	-0.416331	0.534946	0.695341	3.10378	2.43282
BREA2	1.61455	3.03282	4.02314	5.85875	6.5446	4.30952	5.16815	0.655855	0.22384	0.388727	3.63232	5.34076
BRF1	104.946	126.367	110.234	150.13	126.529	153.296	88.7198	-0.0151666	0.89911	0.946334	122.919	122.848
BRF2	121.899	94.0173	81.2675	90.0783	85.6252	70.1836	86.1358	-0.265576	0.12448	0.254877	96.8155	80.6482
BRI3	35.5201	52.5688	88.5092	101.796	100.351	92.9625	55.9882	0.344107	0.0549316	0.136549	69.5985	83.1004
BRI3BP	27.4474	30.3282	20.1157	13.1822	27.8146	24.6258	6.89086	-0.454041	0.107973	0.229925	22.7684	19.7771
BRICD5	1.61455	1.01094	1.60926	0	3.2723	3.69387	0.861358	0.915699	0.313699	0.491672	1.05869	2.60918
BRINP1	0	1.01094	2.41389	0.732344	0	0.615646	1.72272	-0.402029	0.731182	0.842096	1.03929	0.779454
BRINP2	4.03638	1.01094	14.4833	13.9145	0	1.84694	12.9204	-1.09638	0.0375077	0.101101	8.36129	4.92243
BRIP1	1684.78	1328.37	763.593	563.172	1408.73	1483.71	1317.88	0.488552	1.59191e-06	1.50679e-05	1084.98	1403.44
BRIX1	1202.03	801.675	371.738	350.06	765.173	891.455	498.726	0.214843	0.0106916	0.0368367	681.377	718.451
BRK1	380.227	485.251	539.906	642.266	520.296	530.686	731.293	0.210673	0.0341235	0.0936532	511.912	594.092
BRMS1	139.659	173.882	132.764	157.454	212.7	195.775	97.3334	0.0955574	0.426276	0.602595	150.939	168.603
BRMS1L	222.808	198.144	131.154	131.822	182.703	185.925	186.915	0.143958	0.144518	0.283705	170.982	185.181
BROX	1295.68	1053.4	1570.64	1455.9	999.142	1103.24	2492.77	0.0651518	0.318031	0.496425	1343.9	1531.72
BRPF1	259.943	282.052	292.08	344.934	266.692	262.265	225.676	-0.224312	0.00633778	0.0237913	294.752	251.544
BRPF3	170.335	225.439	180.237	181.621	233.424	218.554	189.499	0.178001	0.0743683	0.172582	189.408	213.826
BRSK1	4.84366	1.01094	6.43703	6.59109	10.9077	3.07823	3.44543	0.321438	0.550238	0.708273	4.72068	5.81044
BRSK2	0	1.01094	1.60926	4.39406	2.18153	3.69387	4.30679	1.26416	0.069639	0.164201	1.75356	3.39407
BRWD1	2364.51	2702.24	5120.66	4535.41	1987.38	1944.21	4555.72	-0.440113	3.46563e-11	6.33997e-10	3680.7	2829.1
BRWD1-AS1	6.45821	1.01094	2.41389	5.12641	1.63615	1.84694	1.72272	-1.13686	0.173689	NA	3.75236	1.73527
BRWD1-IT2	3.2291	0	0.804629	2.92938	3.81768	3.69387	2.58407	0.863289	0.254132	0.424227	1.74078	3.36521
BRWD3	875.894	1155.5	1562.59	1442.72	1254.93	1284.24	2292.93	0.313119	7.0338e-05	0.000465732	1259.18	1610.7
BSCL2	16.1455	12.1313	11.2648	8.78813	14.18	11.0816	5.16815	-0.248304	0.500809	0.666313	12.0824	10.1432
BSDC1	392.336	430.66	741.868	764.567	463.576	421.717	689.086	-0.109217	0.0572613	0.141012	582.358	524.793
BSG	1541.09	1599.31	1074.18	1246.45	2170.63	2112.28	858.774	0.259652	0.0721764	0.168932	1365.26	1713.89
BSN	12.9164	10.1094	10.4602	5.12641	11.4531	4.92516	0.861358	-1.00475	0.0461725	0.11915	9.6531	5.74652
BSPRY	5.65093	6.06564	125.522	127.428	3.2723	4.92516	127.481	-0.851624	0.000114729	0.000725028	66.1666	45.2261
BST1	40.3638	33.361	5.6324	10.2528	27.8146	25.8571	8.61358	0.0850009	0.759342	0.860574	22.4025	20.7617
BST2	3.2291	2.02188	4.82777	2.92938	908.609	799.724	1165.42	8.2405	2.71654e-93	4.57791e-91	3.25203	957.916
BTAF1	3078.95	2763.91	6270.47	6213.94	2359.87	2386.86	5996.77	-0.418349	2.31569e-10	3.84108e-09	4581.82	3581.17
BTBD1	1005.87	1059.46	1275.34	1316.75	947.331	1039.21	1782.15	0.0511666	0.436626	0.61086	1164.36	1256.23
BTBD10	1149.56	994.764	1552.13	1515.22	885.157	955.482	1926	-0.132807	0.0469113	0.120694	1302.92	1255.54
BTBD11	263.172	242.625	814.284	758.708	389.949	478.357	1475.51	0.531495	3.8613e-08	4.73409e-07	519.697	781.27
BTBD16	0.807276	3.03282	9.65555	3.66172	2.72692	6.7721	6.0295	0.409181	0.432656	0.60799	4.28934	5.17617
BTBD18	25.0256	23.2516	34.599	17.5763	25.0876	22.1632	23.2567	-0.0917073	0.710525	0.828662	25.1131	23.5025
BTBD19	29.8692	37.4048	31.3805	46.87	52.9022	41.8639	25.8407	0.108471	0.568503	0.723638	36.3811	40.2023
BTBD2	23.411	53.5798	30.5759	42.4759	45.2668	46.7891	23.2567	-0.0343958	0.874342	0.932729	37.5107	38.4375
BTBD3	345.514	478.174	514.158	494.332	421.581	427.874	599.505	0.0640728	0.397083	0.57526	458.045	482.987
BTBD6	104.139	159.728	153.684	196.268	187.066	195.16	145.569	0.226091	0.0336859	0.0927037	153.455	175.932
BTBD7	804.854	1137.31	1762.94	1822.07	785.897	777.56	1343.72	-0.499949	5.18925e-08	6.26391e-07	1381.79	969.059
BTBD8	33.9056	37.4048	48.2777	38.8142	28.9053	30.7823	68.0473	0.0186199	0.920169	0.957838	39.6006	42.5783
BTBD9	175.986	178.936	445.764	433.548	213.245	230.867	443.599	-0.0230374	0.789113	0.881113	308.559	295.904
BTC	16.9528	6.06564	8.85092	6.59109	123.257	145.908	226.537	4.04534	6.46208e-53	6.42062e-51	9.61511	165.234
BTD	175.179	168.827	233.342	219.703	164.16	144.061	209.31	-0.211174	0.0357453	0.0973272	199.263	172.51
BTF3	3753.83	2747.73	2427.57	2468.73	2787.45	2989.57	3206.83	0.0821677	0.226303	0.391852	2849.47	2994.62
BTF3L4	463.376	398.31	445.764	406.451	371.406	426.642	760.579	0.199854	0.00885251	0.031485	428.475	519.542
BTG1	649.05	836.047	4802.83	4728.74	1735.96	1802.61	10778.2	0.759007	9.1072e-14	2.12985e-12	2754.17	4772.24
BTG2	259.136	320.468	1891.68	1897.5	321.231	277.656	2264.51	-0.347402	8.11016e-06	6.69575e-05	1092.2	954.465
BTG3	494.86	410.441	358.864	328.09	509.388	554.081	592.614	0.475863	5.70815e-12	1.12262e-10	398.064	552.028
BTG4	1.61455	3.03282	2.41389	0.732344	0.545383	1.23129	0	-1.72253	0.121264	NA	1.9484	0.592225
BTK	1.61455	3.03282	0.804629	2.19703	1.09077	3.07823	2.58407	0.21147	0.81508	NA	1.91226	2.25102
BTLA	0.807276	0	0.804629	0.732344	0	0	2.58407	-0.354684	0.810923	NA	0.586062	0.861358
BTN2A1	582.046	467.054	337.944	385.945	720.451	730.771	577.11	0.622089	1.12606e-13	2.62274e-12	443.247	676.111
BTN2A2	251.063	256.779	127.936	110.584	267.238	225.326	252.378	0.506181	0.00208173	0.00927258	186.59	248.314
BTN2A3P	100.102	116.258	47.4731	32.2231	113.44	82.4965	54.2655	0.266785	0.127235	0.258952	74.0141	83.4006
BTN3A1	209.892	206.232	63.5657	78.3608	649.552	652.584	861.358	2.53353	2.72344e-44	2.2292e-42	139.512	721.165
BTN3A2	188.903	135.466	57.9333	60.0522	462.485	400.785	497.865	2.18962	2.10613e-37	1.41415e-35	110.588	453.712
BTN3A3	146.924	134.455	82.8768	65.1786	523.023	531.918	673.582	2.47241	2.60564e-68	3.22219e-66	107.359	576.174
BTNL2	4.03638	1.01094	0	2.19703	1.09077	2.46258	3.44543	0.312405	0.707376	NA	1.81109	2.33293
BTNL9	1.61455	0	2.41389	0	0	1.23129	0	-1.38194	0.269316	NA	1.00711	0.41043
BTRC	527.958	464.021	1034.75	1113.16	425.399	397.707	1228.3	-0.31192	4.3937e-06	3.84342e-05	784.974	683.801
BUB1	2166.73	2173.52	164.144	135.484	1870.66	1968.83	186.053	0.62336	2.301e-05	0.000171666	1159.97	1341.85
BUB1B	1725.15	1646.82	169.777	137.681	1106.04	1169.11	47.3747	-0.240697	0.197229	0.355476	919.856	774.174
BUB3	2538.08	2055.24	1773.4	1729.8	1810.13	2050.1	2003.52	-0.0410644	0.457025	0.629622	2024.13	1954.58
BUD13	361.66	279.019	230.928	206.521	289.599	318.904	228.26	0.0683799	0.434085	0.609072	269.532	278.921
BUD31	195.361	210.275	192.306	208.718	247.604	241.949	283.387	0.347321	0.000167765	0.00102441	201.665	257.646
BVES	348.743	200.166	229.319	241.673	212.7	248.105	360.048	0.0708758	0.65055	0.785661	254.975	273.617
BVES-AS1	4.03638	4.04376	2.41389	0.732344	2.72692	7.38775	6.0295	1.07285	0.142772	0.281177	2.80659	5.38139
BYSL	260.75	204.21	142.419	102.528	221.426	227.789	114.561	0.0824039	0.612094	0.758618	177.477	187.925
BZRAP1	2.42183	8.08751	1.60926	4.39406	5.99922	2.46258	0.861358	-0.580731	0.305361	0.481855	4.12817	3.10772
BZRAP1-AS1	3.2291	7.07657	7.24166	5.12641	10.3623	5.54081	2.58407	0.0642987	0.915244	0.955625	5.66844	6.16239
BZW1	4934.88	3007.54	4434.31	4509.04	3177.4	3424.22	7992.54	0.0712195	0.482476	0.651764	4221.44	4864.72
BZW2	1442.6	963.425	633.243	586.607	853.525	869.907	521.121	-0.224827	0.0127894	0.0428468	906.469	748.184
C10orf10	0.807276	11.1203	4.82777	3.66172	4.90845	6.15646	5.16815	0.137256	0.763465	0.863028	5.10427	5.41102
C10orf105	0.807276	1.01094	0	1.46469	1.63615	1.23129	2.58407	1.12557	0.254431	0.424521	0.820726	1.81717
C10orf11	6.45821	11.1203	8.85092	7.32344	15.2707	9.85033	9.47493	0.483351	0.147608	0.288061	8.43822	11.532
C10orf111	6.45821	1.01094	4.02314	4.39406	4.36307	3.69387	1.72272	-0.315634	0.569338	0.724353	3.97159	3.25989
C10orf113	1.61455	3.03282	8.04629	2.19703	1.63615	1.84694	3.44543	-0.649454	0.288565	0.463391	3.72267	2.30951
C10orf12	354.394	552.984	596.23	596.86	421.581	439.571	605.534	-0.111953	0.259582	0.430742	525.117	488.896
C10orf131	1.61455	2.02188	3.21852	0.732344	2.18153	2.46258	0.861358	-0.00037969	0.999607	1	1.89682	1.83516
C10orf2	278.51	249.702	130.35	128.893	257.966	297.972	104.224	0.121783	0.229754	0.39647	196.864	220.054
C10orf25	9.68731	8.08751	6.43703	2.19703	7.63537	5.54081	0	-0.558113	0.288732	0.463552	6.60222	4.39206
C10orf32	74.2694	87.9517	139.201	128.893	74.7175	80.0339	163.658	-0.0702306	0.614918	0.760597	107.579	106.136
C10orf35	23.411	18.1969	11.2648	8.78813	14.7254	21.5476	6.89086	-0.0885948	0.79197	0.882557	15.4152	14.3879
C10orf54	22.6037	23.2516	28.162	31.4908	29.4507	19.085	24.9794	-0.0871418	0.733377	0.843494	26.377	24.505
C10orf55	52.4729	32.3501	41.8407	43.2083	33.8138	33.2449	48.236	-0.180774	0.338663	0.518368	42.468	38.4316
C10orf67	3.2291	1.01094	1.60926	1.46469	1.09077	1.23129	0.861358	-0.804544	0.378521	NA	1.8285	1.06114
C10orf76	619.988	500.415	623.587	588.804	439.034	506.061	846.715	-0.027549	0.753405	0.857237	583.199	597.27
C10orf82	1.61455	2.02188	0	1.46469	2.72692	0.615646	0	-0.490229	0.666104	NA	1.27528	1.11419
C10orf88	278.51	226.45	255.872	214.577	172.341	197.007	298.03	-0.177205	0.0816756	0.185457	243.852	222.459
C10orf91	1.61455	2.02188	7.24166	8.78813	5.45383	3.69387	4.30679	0.0986478	0.843078	0.913552	4.91655	4.48483
C10orf95	0.807276	1.01094	0.804629	0	0.545383	1.23129	0.861358	0.278632	0.821486	NA	0.655711	0.879344
C10orf99	0	0	127.131	147.933	0.545383	0	106.808	-1.39365	6.88839e-05	0.000456455	68.7662	35.7846
C11orf1	76.6912	64.7001	57.9333	57.8552	62.7191	49.2516	67.1859	-0.108377	0.464897	0.636844	64.2949	59.7189
C11orf16	9.68731	11.1203	2.41389	2.19703	6.5446	5.54081	1.72272	-0.378154	0.50095	0.666401	6.35464	4.60271
C11orf24	236.532	174.892	99.774	112.781	165.797	174.228	74.0768	-0.206131	0.206417	0.367099	155.995	138.034
C11orf30	519.886	565.115	502.088	482.615	448.851	438.34	528.874	-0.139142	0.0598777	0.145867	517.426	472.021
C11orf31	128.357	170.849	140.005	144.272	199.61	191.466	153.322	0.317872	0.00373185	0.015244	145.871	181.466
C11orf42	2.42183	4.04376	2.41389	2.19703	2.18153	1.23129	0.861358	-0.928715	0.276269	0.449866	2.76913	1.42473
C11orf44	37.1347	60.6564	66.7842	65.1786	38.7222	54.1768	65.4632	-0.120243	0.492442	0.659338	57.4385	52.7874
C11orf45	96.8731	112.214	47.4731	48.3347	88.3521	75.1088	34.4543	-0.221635	0.209241	0.370406	76.2238	65.9717
C11orf49	80.7276	84.9189	94.1416	99.5988	107.986	85.5747	49.9587	-0.151006	0.254181	0.424227	89.8467	81.1731
C11orf54	77.4985	73.7986	111.039	126.695	60.5376	56.0237	167.965	-0.183066	0.171156	0.32116	97.2578	94.842
C11orf57	549.755	414.485	395.073	393.269	300.506	341.683	457.381	-0.280174	0.00155253	0.00721062	438.145	366.523
C11orf58	1310.21	1180.78	1206.94	1259.63	1176.39	1281.16	1991.46	0.213424	0.00137641	0.00650152	1239.39	1483
C11orf63	41.1711	53.5798	93.3369	105.458	51.266	52.3299	126.62	0.00456454	0.975321	0.986901	73.3863	76.7385
C11orf65	9.68731	11.1203	6.43703	5.85875	6.5446	4.30952	10.3363	-0.254651	0.518472	0.681035	8.27586	7.06347
C11orf68	54.0875	61.6673	47.4731	57.1228	60.5376	74.4931	36.177	-0.0151631	0.927493	0.961677	55.0877	57.0692
C11orf70	24.2183	17.186	9.65555	8.05578	10.9077	11.6973	4.30679	-0.617975	0.054133	0.134971	14.7789	8.97057
C11orf71	37.1347	30.3282	24.1389	26.3644	28.9053	27.704	19.8112	-0.200295	0.3328	0.512498	29.4915	25.4735
C11orf73	168.721	185.002	139.201	137.681	178.34	171.149	105.086	-0.0559267	0.628654	0.770147	157.651	151.525
C11orf74	37.942	67.7329	52.3009	41.7436	40.9038	49.2516	49.9587	-0.0883823	0.631053	0.771821	49.9298	46.7047
C11orf80	329.369	286.096	547.148	523.626	276.509	229.636	459.965	-0.408799	1.1351e-07	1.3051e-06	421.559	322.037
C11orf84	34.7129	47.5141	36.2083	38.8142	69.8091	72.0305	25.8407	0.394685	0.0243632	0.0716598	39.3124	55.8934
C11orf85	1.61455	2.02188	2.41389	2.19703	3.81768	1.23129	3.44543	0.507297	0.476535	0.646349	2.06184	2.83147
C11orf87	1.61455	0	2.41389	7.32344	2.18153	0	5.16815	-0.342278	0.624795	0.767279	2.83797	2.44989
C11orf88	0	0	1.60926	0.732344	1.09077	0.615646	0.861358	0.70525	0.552879	NA	0.5854	0.855923
C11orf91	92.8367	77.8423	104.602	93.74	76.8991	89.2686	110.254	-0.019311	0.893237	0.94347	92.2552	92.1405
C11orf94	2.42183	2.02188	2.41389	2.19703	3.2723	2.46258	0.861358	-0.149242	0.844398	0.914521	2.26366	2.19875
C11orf95	270.437	278.008	322.656	292.938	231.243	266.575	217.062	-0.282985	0.000767878	0.00389697	291.01	238.293
C12orf10	88.8004	65.711	52.3009	55.6581	77.9898	75.7244	31.8702	-0.188599	0.245647	0.414654	65.6176	61.8615
C12orf29	491.631	374.048	496.456	426.224	237.787	317.673	615.871	-0.31028	0.00106142	0.00516993	447.09	390.444
C12orf4	692.643	497.382	370.129	336.878	375.769	474.047	465.133	-0.0766584	0.392258	0.570096	474.258	438.316
C12orf43	201.819	144.564	91.7277	92.2753	149.435	157.605	91.3039	0.0154105	0.896441	0.944861	132.597	132.781
C12orf45	128.357	77.8423	33.7944	30.0261	87.2613	78.8026	34.4543	0.120355	0.47275	0.643295	67.5049	66.8394
C12orf49	345.514	469.076	586.574	560.243	309.232	339.221	478.915	-0.384664	7.10504e-07	7.12951e-06	490.352	375.789
C12orf54	56.5093	75.8204	83.6814	60.0522	74.1721	61.5646	70.6313	0.00798647	0.96107	0.980173	69.0158	68.7893
C12orf56	25.8328	29.3172	96.5555	83.4872	20.1792	20.9319	126.62	-0.350952	0.0457209	0.11818	58.7982	55.9102
C12orf57	38.7492	54.5907	20.9203	34.4202	125.438	95.4251	24.9794	0.962015	1.00662e-05	8.12719e-05	37.1701	81.9475
C12orf60	12.1091	12.1313	5.6324	5.12641	13.0892	12.9286	9.47493	0.499597	0.18612	0.341432	8.7498	11.8309
C12orf65	148.539	133.444	120.694	120.837	161.433	137.289	118.867	0.0917262	0.43962	0.61391	130.878	139.197
C12orf66	112.211	131.422	97.3601	95.937	121.62	110.201	124.897	0.130523	0.317709	0.496193	109.233	118.906
C12orf71	3.2291	6.06564	9.65555	7.32344	8.72613	9.23468	7.75222	0.443982	0.31542	0.493874	6.56843	8.57101
C12orf73	102.524	135.466	50.6916	55.6581	105.804	98.5033	43.0679	-0.0404211	0.791733	0.882447	86.0849	82.4585
C12orf74	0	0	1.60926	1.46469	24.5423	20.9319	17.2272	4.70744	1.7611e-09	2.60737e-08	0.768486	20.9005
C12orf75	167.913	255.768	118.28	100.331	272.146	286.891	131.788	0.52738	0.00149373	0.00697329	160.573	230.275
C12orf76	48.4366	47.5141	28.9666	21.9703	44.7214	35.7074	25.8407	-0.0280644	0.893722	0.943493	36.7219	35.4232
C12orf79	4.03638	5.0547	32.1852	25.632	2.18153	5.54081	33.5929	-0.518887	0.117761	0.244941	16.7271	13.7718
C12orf80	0.807276	1.01094	2.41389	2.92938	1.63615	1.23129	3.44543	0.501059	0.569105	NA	1.79037	2.10429
C14orf1	801.625	513.557	182.651	202.859	411.219	442.649	279.941	0.0699371	0.722358	0.836023	425.173	377.936
C14orf105	0.807276	2.02188	7.24166	5.85875	4.90845	1.23129	4.30679	-0.0159811	0.977511	0.988361	3.98239	3.48218
C14orf119	407.674	330.577	335.53	365.44	296.689	323.214	524.567	0.0327081	0.751493	0.856025	359.805	381.49
C14orf132	4.03638	3.03282	4.82777	4.39406	3.81768	5.54081	3.44543	0.0669416	0.897115	0.945348	4.07276	4.26797
C14orf142	49.2438	60.6564	25.7481	31.4908	33.8138	50.4829	23.2567	-0.170347	0.413781	0.591033	41.7848	35.8511
C14orf159	343.092	401.343	222.882	205.789	625.009	568.856	241.18	0.664979	6.51358e-16	1.79139e-14	293.276	478.349
C14orf166	929.175	822.905	763.593	757.244	714.998	781.87	888.06	-0.0490131	0.535568	0.69578	818.229	794.976
C14orf169	94.4513	121.313	100.579	129.625	100.896	128.67	92.1653	-0.0520978	0.700971	0.822538	111.492	107.244
C14orf2	291.427	382.135	288.862	296.599	337.592	362	366.938	0.176258	0.0682391	0.161543	314.756	355.51
C14orf28	78.3058	84.9189	97.3601	79.8255	47.4484	39.4013	81.829	-0.660966	2.67678e-05	0.000197304	85.1026	56.2262
C14orf37	32.291	19.2078	18.5065	16.1116	13.6346	3.69387	6.89086	-1.32222	0.000483801	0.00260528	21.5292	8.07311
C14orf39	212.314	197.133	111.843	93.0077	125.984	128.67	91.3039	-0.334061	0.00370425	0.0151493	153.574	115.319
C14orf79	67.0039	56.6126	94.9462	98.8664	56.1745	38.17	40.4838	-0.786256	1.56729e-07	1.75734e-06	79.3573	44.9428
C14orf80	12.9164	10.1094	5.6324	9.52047	16.3615	14.7755	1.72272	-0.313617	0.408197	0.585831	9.54467	10.9532
C14orf93	65.3894	87.9517	52.3009	51.2641	85.6252	70.1836	67.1859	0.233304	0.126887	0.258419	64.2265	74.3316
C15orf27	3.2291	6.06564	5.6324	2.92938	9.8169	7.38775	6.0295	0.816284	0.0800133	0.182674	4.46413	7.74472
C15orf39	40.3638	66.722	61.1518	66.6433	108.531	102.197	64.6018	0.652655	0.000927953	0.00459671	58.7202	91.7768
C15orf40	114.633	93.0064	83.6814	86.4166	64.9006	61.5646	79.2449	-0.477744	0.00065174	0.00337738	94.4344	68.57
C15orf41	182.444	176.914	160.926	166.974	113.44	112.047	133.51	-0.528341	5.4498e-07	5.57925e-06	171.815	119.666
C15orf48	10.4946	9.09845	6.43703	6.59109	163.07	145.292	187.776	4.35533	1.4569e-42	1.1383e-40	8.15529	165.379
C15orf52	129.971	155.685	210.813	240.941	168.523	164.993	127.481	-0.217511	0.165476	0.31329	184.352	153.666
C15orf54	50.8584	65.711	18.5065	8.78813	41.9945	46.1734	13.7817	0.0867486	0.724045	0.837074	35.966	33.9832
C15orf56	15.3382	25.2735	11.2648	10.9852	13.6346	12.3129	6.0295	-0.57756	0.101266	0.21931	15.7154	10.659
C15orf57	146.924	88.9626	86.0953	95.937	101.441	101.582	81.829	-0.133709	0.335692	0.515474	104.48	94.9506
C15orf59	0	0	2.41389	6.59109	0.545383	0.615646	0.861358	-1.09229	0.344797	0.524442	2.25125	0.674129
C15orf61	17.7601	19.2078	9.65555	5.12641	6.5446	6.7721	0.861358	-1.453	0.00235438	0.0102976	12.9375	4.72602
C15orf62	48.4366	41.4485	89.3138	104.725	62.1737	39.4013	71.4927	-0.201906	0.193219	0.350601	70.981	57.6892
C15orf65	7.26548	6.06564	15.2879	16.8439	2.72692	3.69387	9.47493	-1.23215	0.00342673	0.0141864	11.3657	5.29857
C16orf13	20.1819	34.3719	16.0926	20.5056	47.9937	38.17	12.059	0.341112	0.1434	0.282063	22.788	32.7409
C16orf45	63.7748	86.9408	90.1184	94.4724	69.8091	62.1802	70.6313	-0.291728	0.03005	0.0848856	83.8266	67.5402
C16orf46	6.45821	9.09845	4.82777	10.9852	9.8169	7.38775	6.0295	-0.0296602	0.939352	0.968307	7.8424	7.74472
C16orf52	376.998	303.282	253.458	250.462	209.427	233.945	273.05	-0.311909	0.000142079	0.000880389	296.05	238.808
C16orf58	190.517	196.122	115.062	110.584	225.243	195.16	77.5222	0.0118046	0.938173	0.967905	153.071	165.975
C16orf59	22.6037	28.3063	11.2648	6.59109	47.4484	36.9387	2.58407	0.395007	0.151197	0.293001	17.1915	28.9904
C16orf62	726.548	618.695	605.081	591.001	610.829	599.023	616.732	-0.0623649	0.35403	0.532874	635.331	608.862
C16orf70	223.615	236.56	255.872	261.447	287.417	293.663	315.257	0.293027	0.000165494	0.00101163	244.373	298.779
C16orf71	11.3019	6.06564	4.82777	2.92938	7.63537	4.92516	0.861358	-0.695252	0.182565	0.337105	6.28116	4.47396
C16orf72	821.807	910.856	1368.67	1335.8	706.817	748.009	1468.61	-0.241952	0.000509985	0.00272579	1109.28	974.48
C16orf74	46.822	76.8314	50.6916	54.1934	74.7175	83.1121	35.3157	0.102017	0.545132	0.703686	57.1346	64.3818
C16orf86	1.61455	0	2.41389	0.732344	3.2723	2.46258	0.861358	0.742224	0.405749	0.583584	1.1902	2.19875
C16orf87	108.982	118.28	126.327	124.498	121.075	126.823	228.26	0.349414	0.00136252	0.0064501	119.522	158.719
C16orf89	0.807276	1.01094	0	0.732344	0.545383	0	0.861358	-0.553238	0.691265	NA	0.63764	0.468914
C16orf91	43.5929	37.4048	41.0361	34.4202	33.8138	42.4795	37.0384	-0.0576938	0.768592	0.866885	39.1135	37.7772
C16orf95	4.84366	5.0547	2.41389	2.19703	8.72613	8.00339	2.58407	0.744963	0.161738	0.307774	3.62732	6.43787
C17orf100	48.4366	47.5141	98.9693	87.8813	40.3584	41.2483	110.254	-0.274785	0.0762563	0.176037	70.7003	63.9535
C17orf104	61.353	74.8095	37.0129	39.5466	38.7222	40.6326	42.2065	-0.359135	0.0598197	0.145767	53.1805	40.5204
C17orf107	2.42183	6.06564	2.41389	5.85875	9.27152	5.54081	7.75222	0.898452	0.0975121	0.212816	4.19003	7.52152
C17orf50	0	0	1.60926	0	2.18153	0.615646	1.72272	2.05268	0.0586247	0.143577	0.402314	1.50663
C17orf51	189.71	190.057	76.4397	87.8813	135.255	166.84	64.6018	-0.146057	0.260609	0.432019	136.022	122.232
C17orf53	125.935	104.127	37.0129	26.3644	121.62	131.748	18.0885	0.234858	0.193242	0.350606	73.3598	90.4857
C17orf58	58.9311	73.7986	31.3805	35.1525	49.6299	48.636	33.5929	-0.149775	0.37534	0.553655	49.8157	43.9529
C17orf59	10.4946	5.0547	9.65555	13.9145	10.9077	12.3129	10.3363	0.200245	0.569145	0.724293	9.77984	11.1856
C17orf62	139.659	155.685	137.592	177.227	204.519	193.928	126.62	0.176997	0.163305	0.310068	152.541	175.022
C17orf67	24.2183	26.2844	13.6787	10.2528	59.4468	62.7958	105.086	2.03545	2.22718e-15	5.84474e-14	18.6086	75.7761
C17orf75	313.223	233.527	209.203	229.224	212.154	208.088	310.95	-0.0409215	0.66291	0.79539	246.294	243.731
C17orf78	12.1091	14.1531	6.43703	5.12641	6.5446	8.61904	3.44543	-0.526003	0.193588	0.351049	9.45643	6.20302
C17orf80	472.256	406.398	292.08	314.176	326.685	380.469	359.186	-0.0496457	0.528781	0.689779	371.227	355.447
C17orf85	1272.27	1133.26	1074.18	1039.93	1013.32	954.866	1122.35	-0.136681	0.0109279	0.0375156	1129.91	1030.18
C17orf89	80.7276	112.214	91.7277	95.2047	123.802	120.667	47.3747	-0.0296299	0.850133	0.918129	94.9686	97.2811
C17orf96	31.4838	61.6673	26.5527	28.5614	61.0829	81.2652	18.9499	0.45168	0.0711045	0.167015	37.0663	53.766
C17orf97	16.9528	16.175	16.8972	19.7733	13.6346	15.3911	7.75222	-0.506814	0.117036	0.243906	17.4496	12.2593
C17orf98	0	0	1.60926	12.4498	2.18153	1.23129	3.44543	0.476387	0.669054	0.799858	3.51478	2.28609
C17orf99	0	2.02188	0.804629	1.46469	2.18153	0.615646	1.72272	0.660211	0.512017	NA	1.0728	1.50663
C18orf21	184.866	168.827	140.005	124.498	137.982	167.456	142.124	-0.0355186	0.720255	0.835108	154.549	149.187
C18orf25	916.258	799.653	1116.02	1135.87	975.145	1056.45	2124.11	0.395539	1.64746e-11	3.10166e-10	991.949	1385.23
C18orf54	582.853	909.845	256.677	209.45	613.556	693.833	341.959	0.310131	0.042193	0.110794	489.706	549.783
C18orf65	8.07276	5.0547	3.21852	3.66172	1.09077	2.46258	1.72272	-1.58476	0.0272421	0.0785418	5.00192	1.75869
C18orf8	540.068	495.36	562.436	538.273	525.204	485.129	657.216	0.0430992	0.48091	0.650394	534.034	555.85
C19orf12	92.8367	115.247	95.7508	109.119	108.531	100.35	105.086	0.0250035	0.843806	0.914053	103.238	104.656
C19orf18	11.3019	13.1422	17.7018	16.1116	10.3623	11.0816	8.61358	-0.505485	0.115046	0.24081	14.5644	10.0192
C19orf24	4.03638	6.06564	6.43703	0.732344	5.99922	9.23468	2.58407	0.205075	0.752252	0.856662	4.31785	5.93932
C19orf25	16.9528	16.175	8.04629	16.1116	16.3615	20.9319	5.16815	-0.311623	0.322564	0.501633	14.3214	14.1539
C19orf26	0.807276	5.0547	1.60926	2.19703	1.63615	3.69387	0	-0.910851	0.2514	0.421263	2.41707	1.77667
C19orf35	7.26548	8.08751	3.21852	2.19703	16.9069	10.466	3.44543	0.93827	0.0338493	0.0930193	5.19214	10.2728
C19orf43	280.125	264.866	328.289	386.678	360.498	371.85	296.307	0.133448	0.226718	0.392452	314.989	342.885
C19orf44	54.8948	65.711	31.3805	37.3495	36.5407	42.4795	7.75222	-0.800531	0.000174786	0.0010635	47.334	28.9241
C19orf47	12.9164	37.4048	24.9435	41.0113	41.9945	57.255	29.2862	0.606297	0.013391	0.0445103	29.069	42.8452
C19orf48	171.95	189.046	60.3472	58.5875	229.061	226.558	38.7611	0.297466	0.0253792	0.0741658	119.983	164.793
C19orf52	59.7384	55.6017	72.4166	78.3608	53.4476	55.4081	62.8791	-0.213113	0.139061	0.275795	66.5294	57.2449
C19orf53	50.0511	88.9626	53.1055	70.305	106.895	98.5033	37.0384	0.192611	0.190524	0.346883	65.6061	80.8123
C19orf54	15.3382	25.2735	18.5065	27.0967	50.7207	25.2415	24.9794	0.65235	0.00720295	0.0265348	21.5537	33.6472
C19orf57	4.03638	5.0547	6.43703	7.32344	4.90845	5.54081	6.89086	0.0714701	0.873173	0.932176	5.71289	5.78004
C19orf60	16.1455	21.2297	12.0694	19.7733	28.9053	28.9353	7.75222	0.0924445	0.731125	0.842096	17.3045	21.8643
C19orf66	68.6185	79.8642	67.5888	68.8403	975.691	967.795	1032.77	3.81312	9.64846e-199	4.48236e-196	71.2279	992.084
C19orf67	1.61455	2.02188	0.804629	0.732344	2.18153	2.46258	0.861358	0.587976	0.578581	NA	1.29335	1.83516
C19orf68	4.03638	13.1422	19.3111	24.8997	20.7246	10.466	9.47493	-0.0248617	0.940534	0.968705	15.3473	13.5552
C19orf70	16.9528	24.2625	8.85092	19.7733	27.2692	27.704	10.3363	0.148304	0.592052	0.742235	17.4599	21.7698
C19orf71	4.03638	5.0547	7.24166	8.78813	12.5438	10.466	8.61358	0.838278	0.0349141	0.095457	6.28022	10.5411
C19orf80	1.61455	1.01094	2.41389	4.39406	7.08998	3.69387	2.58407	0.977308	0.17526	0.326775	2.35836	4.45598
C1D	152.575	120.302	131.959	128.16	107.441	127.439	187.776	0.0307966	0.793418	0.883203	133.249	140.885
C1GALT1	3160.49	2097.7	2323.77	2027.86	2246.98	2537.08	4735.74	0.329457	0.00224567	0.00989005	2402.45	3173.27
C1GALT1C1	1817.18	1376.9	716.12	597.593	1383.09	1616.69	1760.62	0.63128	8.05101e-06	6.65331e-05	1126.95	1586.8
C1GALT1C1L	22.6037	17.186	4.02314	3.66172	9.8169	14.1598	2.58407	-0.286767	0.53707	0.69668	11.8686	8.85361
C1orf100	1.61455	1.01094	4.02314	1.46469	3.2723	1.84694	0	-0.180556	0.844123	0.914338	2.02833	1.70641
C1orf101	16.1455	14.1531	21.725	21.9703	11.9984	14.7755	27.5634	-0.139584	0.588705	0.73955	18.4985	18.1125
C1orf105	1.61455	0	0	0.732344	0.545383	0.615646	0	-0.50062	0.73321	NA	0.586724	0.38701
C1orf106	188.903	180.958	535.883	596.128	277.055	259.187	465.133	-0.00148944	0.985502	0.992547	375.468	333.792
C1orf109	287.39	241.614	160.926	147.201	198.52	207.473	125.758	-0.213809	0.0251671	0.0736837	209.283	177.25
C1orf112	1055.11	770.336	284.839	249.729	538.839	608.873	228.26	-0.215696	0.0118655	0.0401804	590.003	458.657
C1orf115	18.5673	22.2407	26.5527	40.2789	23.9969	31.3979	27.5634	0.0849511	0.757681	0.859376	26.9099	27.6527
C1orf116	1216.56	1020.04	2625.5	2875.91	1245.66	1122.94	3566.02	-0.0429468	0.585352	0.736952	1934.51	1978.2
C1orf122	78.3058	103.116	87.7045	112.781	135.255	126.823	88.7198	0.293663	0.0267112	0.0771802	95.4768	116.933
C1orf123	206.663	170.849	155.293	158.919	169.614	164.993	141.263	-0.121005	0.199145	0.357915	172.931	158.623
C1orf131	183.252	139.51	89.3138	121.569	99.8052	151.449	152.46	0.0154882	0.908953	0.952334	133.411	134.571
C1orf137	0	0	0	0.732344	0	0	2.58407	0.748621	0.58935	NA	0.183086	0.861358
C1orf141	0	1.01094	3.21852	4.39406	0	0	0.861358	-2.46071	0.0813271	NA	2.15588	0.287119
C1orf145	20.9892	21.2297	46.6685	41.0113	18.543	16.6224	30.1475	-0.562835	0.0152881	0.0493867	32.4747	21.771
C1orf146	8.88004	12.1313	4.02314	4.39406	1.63615	5.54081	0	-1.56849	0.0122222	0.0412502	7.35713	2.39232
C1orf159	8.88004	8.08751	16.0926	15.3792	17.4523	14.7755	9.47493	0.227076	0.486891	0.655319	12.1098	13.9009
C1orf162	4.84366	3.03282	8.85092	14.6469	3.81768	3.07823	7.75222	-0.696966	0.110034	0.233158	7.84357	4.88271
C1orf168	8.07276	3.03282	1.60926	2.19703	0.545383	3.07823	0	-1.4813	0.0416726	0.109704	3.72797	1.20787
C1orf174	244.605	251.724	183.455	210.183	265.602	275.809	226.537	0.204394	0.0438583	0.114502	222.492	255.983
C1orf177	7.26548	7.07657	6.43703	5.85875	7.08998	6.15646	5.16815	-0.111635	0.794673	0.884005	6.65946	6.1382
C1orf189	4.03638	2.02188	1.60926	2.19703	3.2723	1.23129	0	-1.01116	0.342445	NA	2.46614	1.5012
C1orf194	13.7237	10.1094	0	2.19703	6.5446	6.7721	3.44543	0.181974	0.756461	0.858755	6.50753	5.58738
C1orf195	25.0256	20.2188	19.3111	22.7027	25.633	33.2449	29.2862	0.424325	0.0702156	0.165266	21.8145	29.388
C1orf198	104.946	111.203	150.466	130.357	92.7152	102.813	144.708	-0.138025	0.286447	0.460895	124.243	113.412
C1orf204	2.42183	2.02188	2.41389	5.85875	7.08998	6.7721	8.61358	1.21505	0.0142793	0.046823	3.17909	7.49189
C1orf21	226.845	316.424	514.158	508.979	298.87	304.745	716.65	0.10519	0.204236	0.364379	391.601	440.088
C1orf210	14.531	18.1969	40.2314	43.2083	10.3623	11.0816	40.4838	-0.541197	0.0232106	0.0689538	29.0419	20.6426
C1orf216	188.095	176.914	88.5092	84.9519	161.433	176.69	63.7405	0.0145411	0.89385	0.943493	134.618	133.955
C1orf220	9.68731	11.1203	1.60926	10.2528	5.99922	6.15646	1.72272	-0.805283	0.14289	0.281344	8.16743	4.62613
C1orf226	1.61455	6.06564	10.4602	6.59109	8.18075	5.54081	3.44543	0.0283717	0.947823	0.973071	6.18286	5.72233
C1orf228	1.61455	0	1.60926	0.732344	0.545383	0.615646	2.58407	0.178888	0.853539	0.920383	0.989038	1.24837
C1orf233	0	2.02188	0.804629	1.46469	1.09077	0.615646	0	-1.00157	0.366392	0.544913	1.0728	0.568804
C1orf234	0.807276	0	0.804629	0	0.545383	0	0.861358	0.0714427	0.962747	NA	0.402976	0.468914
C1orf27	1851.89	1305.12	1158.67	1080.94	1084.22	1161.72	1686.54	-0.0488831	0.601799	0.750132	1349.15	1310.83
C1orf35	50.0511	47.5141	64.3703	50.5317	60.5376	64.0271	24.9794	-0.165795	0.361092	0.539629	53.1168	49.848
C1orf43	1754.21	1043.29	904.403	894.924	952.239	1000.42	929.405	-0.218358	0.0630291	0.151695	1149.21	960.689
C1orf50	46.0147	42.4594	26.5527	43.2083	36.5407	44.9421	37.8997	0.00908017	0.963635	0.981195	39.5588	39.7942
C1orf52	350.358	327.544	313.001	333.216	287.417	278.887	365.216	-0.108059	0.195174	0.353031	331.03	310.507
C1orf53	2.42183	12.1313	4.02314	4.39406	3.81768	4.30952	5.16815	-0.335039	0.522862	0.684917	5.74258	4.43178
C1orf54	11.3019	7.07657	39.4268	48.3347	14.7254	11.6973	43.9292	-0.206729	0.436136	0.610434	26.535	23.4506
C1orf56	61.353	38.4157	54.7148	54.9258	39.813	26.4728	58.5723	-0.386182	0.0324161	0.0899726	52.3523	41.6194
C1orf68	0	0	0	0.732344	0.545383	3.69387	0.861358	2.73542	0.0426684	NA	0.183086	1.7002
C1orf74	354.394	480.196	2628.72	2454.82	1112.04	916.696	7296.56	0.911164	1.02596e-40	7.40977e-39	1479.53	3108.43
C1orf95	3.2291	4.04376	28.162	22.7027	26.7238	19.7007	34.4543	1.26006	4.59292e-05	0.000320405	14.5344	26.9596
C1QBP	1253.7	843.123	352.427	404.986	1049.86	1083.54	494.419	0.397049	3.85227e-05	0.000273397	713.559	875.939
C1QL3	7.26548	6.06564	2.41389	1.46469	3.2723	5.54081	4.30679	0.0845834	0.862344	0.92563	4.30242	4.3733
C1QTNF1	2.42183	5.0547	1.60926	0.732344	3.2723	6.15646	3.44543	0.86893	0.181673	0.335916	2.45453	4.2914
C1QTNF2	2.42183	3.03282	0.804629	0.732344	2.18153	3.07823	0	0.072153	0.937911	NA	1.7479	1.75325
C1QTNF3	4.84366	7.07657	21.725	20.5056	5.99922	3.07823	9.47493	-1.09032	0.00249292	0.01081	13.5377	6.18413
C1QTNF3-AMACR	0.807276	0	1.60926	1.46469	2.18153	0.615646	0.861358	0.411747	0.66496	0.79683	0.970305	1.21951
C1QTNF6	278.51	218.363	74.8305	55.6581	219.789	213.013	104.224	0.381768	0.05403	0.134773	156.84	179.009
C1QTNF7	4.84366	10.1094	23.3342	19.7733	17.4523	5.54081	10.3363	-0.204273	0.615873	0.761107	14.5151	11.1098
C1QTNF9B-AS1	0	1.01094	0	0.732344	1.09077	3.07823	0.861358	1.91409	0.136434	NA	0.435821	1.67678
C1R	27.4474	44.4813	113.453	98.1341	2093.18	1518.8	473.747	4.28683	5.70799e-50	5.33232e-48	70.8789	1361.91
C1RL	348.743	259.811	151.27	184.551	425.944	402.632	237.735	0.594643	3.23836e-08	4.0075e-07	236.094	355.437
C1RL-AS1	684.57	797.631	683.13	658.377	1160.58	1008.43	647.741	0.387319	0.000286994	0.00164329	705.927	938.915
C1S	34.7129	44.4813	226.905	190.409	1909.39	1563.74	805.369	4.0177	4.2301e-31	2.4237e-29	124.127	1426.17
C2	3.2291	0	4.02314	2.92938	5.99922	5.54081	4.30679	1.03842	0.0640855	0.153651	2.54541	5.28227
C20orf173	1.61455	4.04376	2.41389	3.66172	2.72692	0.615646	0	-1.37169	0.0950482	0.209031	2.93348	1.11419
C20orf194	759.647	900.747	1346.14	1239.86	879.703	738.159	961.275	-0.274038	0.00932224	0.0328092	1061.6	859.713
C20orf195	0.807276	0	0	0.732344	15.8161	15.3911	12.9204	5.17798	2.54357e-07	2.75671e-06	0.384905	14.7092
C20orf196	17.7601	20.2188	12.8741	15.3792	15.8161	14.1598	18.9499	-0.0298497	0.917731	0.956807	16.558	16.3086
C20orf197	124.32	144.564	47.4731	46.1377	89.9883	103.428	26.7021	-0.252628	0.168773	0.317714	90.6239	73.3729
C20orf24	4.03638	7.07657	8.85092	9.52047	8.18075	9.85033	10.3363	0.41174	0.274664	0.448272	7.37109	9.45579
C20orf27	20.1819	26.2844	17.7018	15.3792	40.9038	44.3265	8.61358	0.43485	0.0764537	0.176347	19.8868	31.2813
C20orf96	8.07276	11.1203	8.04629	8.05578	18.543	14.1598	6.89086	0.554561	0.127268	0.258952	8.82379	13.1979
C21orf140	5.65093	6.06564	8.85092	10.9852	4.36307	4.30952	1.72272	-1.09763	0.0299738	0.08474	7.88816	3.4651
C21orf2	47.6293	43.4704	86.0953	79.0931	63.8099	57.255	53.4042	-0.0839188	0.567255	0.722637	64.072	58.1564
C21orf33	135.622	118.28	127.131	146.469	111.804	115.126	129.204	-0.15691	0.235519	0.40298	131.876	118.711
C21orf58	86.3785	86.9408	34.599	33.6878	75.8083	65.8741	5.16815	-0.441008	0.0138359	0.0456391	60.4015	48.9502
C21orf59	466.605	348.774	341.163	362.51	335.956	366.925	309.227	-0.171436	0.0524696	0.131876	379.763	337.369
C21orf62	3.2291	4.04376	13.6787	8.05578	1.63615	2.46258	2.58407	-1.66381	0.00357952	0.0147007	7.25183	2.2276
C21orf62-AS1	0.807276	3.03282	14.4833	8.78813	2.18153	1.84694	12.059	-0.443739	0.347006	0.526683	6.77788	5.36249
C21orf91	340.67	377.08	318.633	300.261	510.479	559.622	861.358	0.905208	9.71807e-23	3.8938e-21	334.161	643.819
C21orf91-OT1	14.531	10.1094	3.21852	6.59109	6.5446	6.15646	5.16815	-0.485383	0.266813	0.43938	8.61249	5.9564
C22orf23	154.997	247.68	1099.93	1214.96	378.496	344.762	1188.67	0.129386	0.138005	0.274335	679.391	637.31
C22orf24	6.45821	8.08751	1.60926	3.66172	5.99922	4.92516	0	-0.574611	0.296834	0.471898	4.95417	3.64146
C22orf29	481.136	458.966	592.207	662.771	327.775	295.51	260.13	-0.88131	4.53581e-34	2.8664e-32	548.77	294.472
C22orf31	0	0	1.60926	1.46469	2.72692	3.07823	0.861358	1.65833	0.105799	NA	0.768486	2.22217
C22orf39	85.5712	96.0392	76.4397	97.4017	81.2621	77.5713	80.9676	-0.154122	0.235621	0.403115	88.863	79.9337
C22orf46	129.971	130.411	156.098	155.257	141.254	131.748	157.628	0.00530978	0.968816	0.983985	142.934	143.544
C2CD2	421.398	408.419	195.525	207.253	295.598	298.588	227.398	-0.111338	0.284426	0.458846	308.149	273.861
C2CD2L	115.44	98.0611	74.0258	73.9667	69.8091	76.9557	34.4543	-0.68114	3.40599e-05	0.000245268	90.3735	60.4064
C2CD3	572.359	612.629	621.173	632.013	501.207	505.445	579.694	-0.210124	0.00710386	0.0262598	609.543	528.782
C2CD4A	2.42183	1.01094	42.6453	53.4611	2.72692	1.84694	36.177	-0.975067	0.00548702	0.021081	24.8848	13.5836
C2CD4C	0	2.02188	10.4602	1.46469	0	0	3.44543	-1.78697	0.107303	0.228838	3.48669	1.14848
C2CD4D	3.2291	4.04376	3.21852	0	2.18153	4.30952	0	-0.287108	0.727098	NA	2.62284	2.16368
C2CD5	503.74	524.677	387.831	396.198	518.114	542.999	564.189	0.26396	0.00135098	0.00640432	453.112	541.768
C2orf15	18.5673	8.08751	9.65555	5.85875	7.08998	6.7721	6.89086	-0.573447	0.133858	0.268436	10.5423	6.91765
C2orf16	46.0147	46.5032	32.9898	32.9555	45.2668	69.5679	43.9292	0.427824	0.0464552	0.119736	39.6158	52.9213
C2orf27A	57.3166	55.6017	94.9462	76.8961	52.9022	67.1054	186.053	0.348642	0.00891688	0.0316678	71.1901	102.02
C2orf42	110.597	116.258	94.1416	103.993	106.895	91.1155	124.036	0.0077895	0.952522	0.975281	106.247	107.349
C2orf44	378.612	258.8	140.81	147.933	168.523	227.173	105.086	-0.420329	0.000326	0.00184057	231.539	166.927
C2orf47	207.47	166.805	117.476	89.346	149.98	157.605	142.124	0.0922433	0.469581	0.640758	145.274	149.903
C2orf48	6.45821	9.09845	1.60926	0.732344	19.0884	10.466	0.861358	0.937279	0.104034	0.223977	4.47457	10.1386
C2orf49	424.627	389.212	493.237	511.176	339.228	360.768	623.623	-0.0981014	0.194531	0.352237	454.563	441.207
C2orf54	0.807276	0	32.1852	24.8997	0	0.615646	28.4248	-0.936347	0.0263001	0.0761834	14.473	9.68015
C2orf61	16.1455	11.1203	3.21852	5.85875	7.08998	6.15646	2.58407	-0.691867	0.132371	0.266307	9.08578	5.27684
C2orf66	16.9528	24.2625	24.9435	16.8439	118.348	115.741	257.546	2.90512	4.97647e-42	3.71915e-40	20.7507	163.878
C2orf68	230.881	210.275	211.617	204.324	192.52	191.466	195.528	-0.149683	0.0836924	0.189164	214.274	193.171
C2orf69	588.504	553.995	388.636	381.551	407.401	521.452	499.587	0.00840262	0.923336	0.959392	478.171	476.147
C2orf71	0	0	4.02314	2.19703	0.545383	0.615646	0.861358	-0.750809	0.50578	NA	1.55504	0.674129
C2orf72	4.84366	2.02188	4.82777	2.92938	2.18153	0.615646	2.58407	-1.06705	0.123178	0.252949	3.65567	1.79375
C2orf74	117.862	135.466	93.3369	102.528	145.072	138.52	112.838	0.250607	0.0563423	0.139268	112.298	132.143
C2orf76	37.942	34.3719	37.0129	49.067	23.9969	25.8571	58.5723	-0.229029	0.246299	0.41553	39.5985	36.1421
C2orf81	0.807276	2.02188	2.41389	0	3.81768	0.615646	0	-0.0969973	0.913474	0.954976	1.31076	1.47778
C2orf88	69.4257	89.9736	45.8638	33.6878	55.0837	54.1768	21.5339	-0.393349	0.0259017	0.0753341	59.7377	43.5982
C3	48.4366	75.8204	29.7713	43.9406	370.861	198.238	25.8407	1.59158	4.57302e-11	8.16259e-10	49.4922	198.313
C3AR1	8.88004	5.0547	3.21852	3.66172	94.8967	123.129	232.567	4.75873	3.60335e-42	2.72855e-40	5.20374	150.197
C3orf14	122.706	154.674	102.188	93.0077	176.704	158.837	149.876	0.4801	0.000115873	0.000731452	118.144	161.806
C3orf17	985.684	877.495	655.772	566.834	668.64	707.992	726.986	-0.113246	0.0473226	0.121601	771.446	701.206
C3orf18	26.6401	40.4376	8.85092	10.9852	25.0876	20.3163	5.16815	-0.456861	0.0956943	0.210102	21.7284	16.8574
C3orf20	5.65093	7.07657	4.02314	7.32344	10.9077	4.92516	6.0295	0.286912	0.502089	0.667263	6.01852	7.28745
C3orf30	0.807276	0	6.43703	7.32344	1.63615	0	3.44543	-1.2953	0.0894392	0.199432	3.64194	1.69386
C3orf33	104.946	66.722	22.5296	27.0967	29.4507	43.0952	23.2567	-0.609654	0.0109788	0.0376677	55.3235	31.9342
C3orf35	18.5673	33.361	45.8638	30.7584	29.9961	29.551	23.2567	-0.17113	0.468063	0.639601	32.1377	27.6012
C3orf38	335.02	287.107	386.222	350.06	387.222	472.2	871.694	0.678276	4.13457e-20	1.43865e-18	339.602	577.039
C3orf49	29.0619	47.5141	22.5296	9.52047	16.9069	25.8571	8.61358	-0.589477	0.048839	0.124684	27.1565	17.1259
C3orf52	996.986	654.078	1185.22	1291.12	578.106	584.248	1445.36	-0.367999	0.00459224	0.0181669	1031.85	869.237
C3orf58	2777.03	1835.87	1409.71	1235.46	1024.78	1411.06	1756.31	-0.345262	0.0155869	0.0502671	1814.52	1397.38
C3orf62	95.2586	97.0502	94.9462	104.725	104.168	124.36	129.204	0.274973	0.0292146	0.083058	97.995	119.244
C3orf67	171.95	192.078	267.941	227.759	199.065	214.245	320.425	0.164148	0.160981	0.306739	214.932	244.578
C3orf67-AS1	18.5673	27.2954	10.4602	5.12641	20.1792	16.0068	7.75222	0.0551848	0.867826	0.929168	15.3623	14.6461
C3orf70	0.807276	1.01094	1.60926	2.19703	0	0	0	-3.44386	0.0177772	NA	1.40613	0
C4orf17	2.42183	2.02188	4.02314	0	2.18153	0.615646	0	-1.01012	0.366356	NA	2.11671	0.932393
C4orf19	26.6401	34.3719	82.8768	75.4314	45.8122	44.9421	145.569	0.459552	0.00433279	0.0173029	54.8301	78.7746
C4orf22	3.2291	2.02188	3.21852	2.19703	5.99922	4.30952	4.30679	0.873556	0.135908	0.271547	2.66663	4.87184
C4orf26	10.4946	3.03282	4.02314	3.66172	1.63615	0.615646	1.72272	-1.96796	0.0119481	0.0404283	5.30307	1.32484
C4orf27	251.063	215.33	144.029	155.257	131.983	164.993	211.894	-0.176477	0.162539	0.308853	191.42	169.623
C4orf29	305.958	232.516	209.203	154.525	280.872	317.057	316.98	0.455261	9.22642e-07	9.07801e-06	225.55	304.97
C4orf3	326.139	465.032	864.171	902.248	566.653	605.795	1463.45	0.418933	9.92017e-05	0.00063558	639.398	878.632
C4orf32	169.528	183.991	98.1647	81.2902	187.066	169.303	129.204	0.348524	0.00308724	0.0129705	133.243	161.858
C4orf33	125.128	99.072	91.7277	88.6136	255.785	277.04	639.127	1.82151	7.61944e-49	6.89318e-47	101.135	390.651
C4orf36	14.531	15.1641	49.0824	37.3495	16.9069	27.0884	52.5428	0.120457	0.646646	0.783073	29.0317	32.1794
C4orf45	4.84366	2.02188	8.85092	8.78813	4.36307	2.46258	2.58407	-0.865997	0.117623	0.244713	6.12614	3.13657
C4orf46	285.776	320.468	101.383	93.0077	286.872	342.299	141.263	0.482082	9.81472e-05	0.000629263	200.159	256.811
C4orf47	15.3382	6.06564	8.04629	10.2528	6.5446	6.15646	9.47493	-0.480332	0.183281	0.338141	9.92574	7.392
C4orf51	0.807276	0	0	0	0.545383	0.615646	0	0.620126	0.675054	NA	0.201819	0.38701
C5	41.1711	46.5032	58.7379	35.8848	39.813	35.7074	34.4543	-0.292001	0.115094	0.240852	45.5743	36.6582
C5AR1	2.42183	3.03282	7.24166	10.9852	2.18153	3.69387	5.16815	-0.614861	0.193868	0.351405	5.92037	3.68118
C5AR2	0	1.01094	10.4602	8.05578	0	0	6.0295	-1.82605	0.0167423	0.0532241	4.88172	2.00983
C5orf15	4223.67	2677.98	1679.26	1517.42	2241.53	2534	3044.9	0.154718	0.270969	0.444224	2524.58	2606.81
C5orf17	4.84366	1.01094	4.02314	2.19703	3.81768	3.69387	0.861358	-0.0203864	0.972375	0.985772	3.01869	2.79097
C5orf22	372.961	357.872	420.016	393.269	350.136	382.316	789.865	0.295465	0.000353551	0.0019744	386.03	507.439
C5orf24	975.997	1149.44	882.678	881.01	780.989	861.904	989.7	-0.156195	0.0324743	0.090076	972.28	877.531
C5orf28	527.958	352.818	254.263	231.421	262.875	268.421	304.059	-0.241471	0.0171665	0.0543415	341.615	278.452
C5orf30	160.648	173.882	153.684	162.58	117.803	145.292	175.717	-0.174152	0.138395	0.27476	162.698	146.271
C5orf34	216.35	186.013	84.486	79.8255	166.887	153.296	63.7405	-0.0842297	0.520904	0.683132	141.669	127.975
C5orf38	2.42183	2.02188	8.85092	10.9852	2.18153	3.07823	5.16815	-0.67927	0.183793	0.338766	6.06995	3.47597
C5orf42	1847.05	1921.8	1697.77	1390.72	1222.75	1231.91	1136.99	-0.512704	1.65811e-13	3.80524e-12	1714.33	1197.22
C5orf45	67.0039	59.6454	51.4962	57.1228	61.0829	48.636	19.8112	-0.475054	0.00468804	0.018493	58.8171	43.1767
C5orf46	0.807276	0	10.4602	8.05578	0	1.23129	2.58407	-1.85243	0.0306759	0.0863415	4.83081	1.27179
C5orf47	0	1.01094	3.21852	1.46469	0	0	1.72272	-1.62388	0.170605	NA	1.42354	0.574238
C5orf51	574.78	545.907	642.898	601.987	447.214	478.357	779.529	-0.108141	0.125197	0.255857	591.393	568.367
C5orf56	2.42183	5.0547	0	0.732344	36.5407	31.3979	32.7316	4.17285	1.40911e-15	3.78457e-14	2.05222	33.5567
C5orf58	0	3.03282	0.804629	0.732344	0.545383	0	0	-2.12146	0.122857	0.252455	1.14245	0.181794
C5orf63	170.335	159.728	93.3369	96.6694	103.077	103.428	62.0178	-0.499282	7.12086e-05	0.000470952	130.017	89.5079
C5orf66	249.448	307.326	278.402	265.108	279.782	287.506	208.449	-0.0872724	0.423796	0.600097	275.071	258.579
C5orf66-AS2	0	3.03282	0	0	2.72692	1.23129	1.72272	1.57438	0.130461	0.263767	0.758204	1.89364
C6orf1	23.411	18.1969	28.162	21.238	33.8138	33.2449	21.5339	0.330987	0.160199	0.305861	22.752	29.5309
C6orf10	3.2291	2.02188	0	0	2.18153	3.69387	0.861358	1.1181	0.297602	NA	1.31275	2.24559
C6orf106	437.544	677.329	1107.97	1345.32	915.699	863.751	1608.15	0.398364	7.62126e-09	1.0307e-07	892.041	1129.2
C6orf120	987.298	623.749	418.407	448.194	419.945	510.986	538.349	-0.280169	0.00491575	0.01923	619.412	489.76
C6orf132	75.8839	145.575	691.176	662.039	180.522	160.683	725.263	0.0195935	0.832777	0.908114	393.669	355.49
C6orf136	88.8004	101.094	41.0361	65.1786	103.623	83.1121	34.4543	-0.0668256	0.690212	0.81533	74.0272	73.7298
C6orf141	195.361	154.674	359.669	359.581	170.16	140.983	249.794	-0.484085	9.39397e-06	7.63104e-05	267.321	186.979
C6orf15	0.807276	0	1.60926	1.46469	0	0	8.61358	0.433657	0.686143	NA	0.970305	2.87119
C6orf163	39.5565	44.4813	31.3805	31.4908	27.8146	43.7108	18.9499	-0.272992	0.195749	0.353773	36.7273	30.1584
C6orf165	8.07276	4.04376	2.41389	2.92938	3.81768	3.69387	4.30679	-0.137005	0.79347	0.883203	4.36494	3.93945
C6orf201	16.9528	19.2078	7.24166	1.46469	22.9061	16.6224	1.72272	0.371913	0.358974	0.537633	11.2167	13.7504
C6orf203	190.517	143.553	104.602	124.498	109.077	139.136	132.649	-0.138141	0.259681	0.430826	140.793	126.954
C6orf223	25.0256	38.4157	10.4602	13.1822	60.5376	22.1632	18.9499	0.646331	0.0306745	0.0863415	21.7709	33.8836
C6orf226	6.45821	5.0547	3.21852	5.12641	11.4531	3.07823	7.75222	0.580805	0.300784	0.476123	4.96446	7.42783
C6orf25	24.2183	17.186	12.8741	13.1822	5.99922	9.23468	24.118	-0.522148	0.1078	0.229704	16.8651	13.1173
C6orf47	113.019	164.783	260.7	290.741	183.249	175.459	271.328	0.0928132	0.456562	0.629288	207.31	210.012
C6orf48	539.26	454.923	317.024	348.596	475.574	434.646	377.275	0.0680691	0.416885	0.593788	414.951	429.165
C6orf52	11.3019	11.1203	8.04629	15.3792	15.2707	13.5442	9.47493	0.151518	0.641572	0.779032	11.4619	12.7633
C6orf62	1392.55	1727.7	1750.07	1771.54	2849.08	3201.36	5084.59	1.10768	6.23308e-44	5.03006e-42	1660.46	3711.68
C6orf89	2058.55	1467.88	1743.63	1626.54	1267.47	1415.98	2115.49	-0.140819	0.239249	0.407298	1724.15	1599.65
C6orf99	3.2291	1.01094	10.4602	1.46469	4.90845	2.46258	2.58407	-0.168509	0.799898	0.887175	4.04123	3.31837
C7	0.807276	1.01094	7.24166	2.92938	1.63615	2.46258	12.059	0.542309	0.41637	0.593448	2.99731	5.38591
C7orf13	39.5565	39.4266	37.0129	39.5466	25.0876	32.0136	42.2065	-0.263845	0.183545	0.338442	38.8857	33.1026
C7orf25	247.834	209.264	203.571	207.986	170.705	181	254.962	-0.132641	0.214783	0.377771	217.164	202.222
C7orf26	91.2222	103.116	68.3934	62.2492	105.259	96.0407	56.8496	0.065121	0.679846	0.808125	81.2452	86.0498
C7orf31	12.1091	10.1094	8.85092	8.78813	21.27	26.4728	27.5634	1.32553	5.59086e-05	0.000380449	9.96439	25.1021
C7orf43	103.331	88.9626	95.7508	116.443	126.529	104.044	75.7995	-0.0140447	0.928227	0.962147	101.122	102.124
C7orf49	113.826	153.663	164.144	169.904	165.251	144.061	168.826	0.10794	0.325509	0.50457	150.384	159.379
C7orf50	13.7237	27.2954	17.7018	26.3644	31.6322	32.0136	14.6431	0.224588	0.341285	0.521128	21.2713	26.0963
C7orf55	1.61455	5.0547	1.60926	0.732344	1.09077	1.84694	1.72272	-0.434492	0.675619	NA	2.25271	1.55347
C7orf57	1.61455	11.1203	13.6787	8.78813	3.81768	3.69387	6.89086	-0.806635	0.0924814	0.204537	8.80042	4.80081
C7orf60	142.081	128.389	254.263	241.673	133.074	160.068	423.788	0.189562	0.0339675	0.0932696	191.602	238.976
C7orf61	0.807276	0	0	3.66172	1.09077	1.23129	0	-0.4132	0.731975	NA	1.11725	0.774019
C7orf71	0	0	1.60926	2.19703	0	0.615646	0.861358	-0.908959	0.490506	NA	0.951572	0.492334
C7orf73	181.637	261.833	234.952	255.588	214.881	259.187	289.416	0.115831	0.368202	0.546383	233.502	254.495
C8orf33	286.583	259.811	245.412	230.688	260.693	268.421	266.16	0.0531134	0.624345	0.76689	255.624	265.091
C8orf34	4.03638	1.01094	4.02314	5.85875	8.72613	8.61904	8.61358	1.20098	0.018012	0.056347	3.7323	8.65292
C8orf34-AS1	0.807276	0	0	0.732344	0	0	0	-1.75538	0.289523	NA	0.384905	0
C8orf37	41.1711	39.4266	37.8176	34.4202	33.8138	33.2449	28.4248	-0.247065	0.190921	0.347422	38.2089	31.8278
C8orf37-AS1	0.807276	0	1.60926	0.732344	0.545383	0.615646	0.861358	-0.354226	0.778391	NA	0.787219	0.674129
C8orf4	0.807276	2.02188	9.65555	13.9145	3.2723	3.69387	24.9794	0.746919	0.0973026	0.212477	6.59981	10.6485
C8orf44	25.0256	19.2078	12.0694	17.5763	20.1792	14.7755	6.89086	-0.373143	0.207908	0.368824	18.4698	13.9485
C8orf46	1.61455	1.01094	2.41389	6.59109	3.81768	3.07823	3.44543	0.31167	0.606209	0.753826	2.90762	3.44711
C8orf48	17.7601	11.1203	41.8407	43.9406	10.9077	11.0816	18.0885	-1.05577	0.000104384	0.000665772	28.6654	13.3593
C8orf58	123.513	139.51	192.306	229.224	139.618	142.214	211.033	-0.034204	0.753691	0.85734	171.138	164.288
C8orf59	399.602	401.343	336.335	311.246	418.309	422.333	426.372	0.227272	0.0199534	0.0611045	362.131	422.338
C8orf76	37.1347	27.2954	17.7018	27.0967	26.1784	27.0884	31.0089	0.0324472	0.884531	0.938415	27.3072	28.0919
C8orf82	21.7965	22.2407	41.8407	55.6581	35.9953	27.0884	25.8407	-0.140298	0.489394	0.656588	35.384	29.6415
C8orf88	6.45821	8.08751	1.60926	0	4.90845	3.69387	0	-0.226585	0.774739	0.87096	4.03874	2.86744
C9	8.88004	14.1531	12.8741	5.85875	60.5376	42.4795	52.5428	2.35896	2.52477e-17	7.52138e-16	10.4415	51.8533
C9orf114	156.612	161.75	116.671	135.484	191.43	180.384	56.8496	-0.137963	0.237521	0.405404	142.629	142.888
C9orf116	3.2291	4.04376	0.804629	0.732344	1.63615	3.69387	0	-0.271607	0.717645	0.83343	2.20246	1.77667
C9orf117	8.07276	10.1094	6.43703	4.39406	8.72613	6.7721	1.72272	-0.50135	0.26625	0.438831	7.25331	5.74032
C9orf131	60.5457	75.8204	68.3934	48.3347	93.2606	80.0339	37.8997	0.128871	0.431954	0.60745	63.2736	70.3981
C9orf142	20.1819	20.2188	20.1157	14.6469	25.0876	30.1666	4.30679	-0.336977	0.288091	0.462867	18.7908	19.8537
C9orf152	3.2291	6.06564	7.24166	5.85875	5.45383	2.46258	8.61358	-0.0183358	0.968464	0.983808	5.59879	5.51
C9orf153	0.807276	4.04376	7.24166	10.9852	2.18153	1.84694	3.44543	-1.02751	0.0965819	0.211321	5.76946	2.4913
C9orf156	129.971	98.0611	135.178	126.695	105.804	108.354	151.599	-0.0357075	0.749682	0.854868	122.476	121.919
C9orf16	4.84366	6.06564	8.04629	14.6469	6.5446	8.61904	10.3363	0.168371	0.669205	0.799858	8.40061	8.49998
C9orf163	0	2.02188	0	0	0.545383	2.46258	0	0.997497	0.40977	NA	0.50547	1.00266
C9orf173-AS1	0	0	1.60926	1.46469	2.18153	1.23129	0	0.811218	0.479463	NA	0.768486	1.13761
C9orf24	8.07276	4.04376	4.02314	2.92938	4.36307	4.30952	3.44543	-0.258389	0.615759	0.761021	4.76726	4.03934
C9orf3	281.739	331.588	434.5	445.265	429.762	400.17	463.41	0.233485	0.0109894	0.0376963	373.273	431.114
C9orf40	85.5712	102.105	33.7944	37.3495	73.0814	71.4149	34.4543	-0.0547265	0.747311	0.85341	64.705	59.6502
C9orf41	350.358	367.982	240.584	244.603	315.777	347.224	306.643	0.123686	0.165952	0.313952	300.882	323.215
C9orf41-AS1	20.9892	15.1641	9.65555	4.39406	17.9977	20.9319	7.75222	0.430087	0.171388	0.321421	12.5507	15.5606
C9orf43	22.6037	12.1313	3.21852	5.85875	14.7254	11.0816	6.0295	0.13392	0.721324	0.835389	10.9531	10.6122
C9orf47	53.2802	37.4048	18.5065	15.3792	29.9961	35.7074	15.5044	-0.117439	0.674771	0.804121	31.1427	27.0693
C9orf57	0.807276	1.01094	0	0	0.545383	0.615646	2.58407	1.38625	0.301348	NA	0.454554	1.24837
C9orf64	155.804	130.411	80.4629	71.7697	134.164	136.673	118.867	0.29007	0.00694565	0.0257525	109.612	129.902
C9orf66	4.84366	2.02188	0.804629	0.732344	2.72692	3.07823	0	0.270357	0.778175	NA	2.10063	1.93505
C9orf69	40.3638	56.6126	95.7508	142.075	84.5344	84.9591	62.0178	0.0258224	0.855524	0.921519	83.7005	77.1704
C9orf72	361.66	418.529	494.042	432.083	345.228	312.748	444.461	-0.229671	0.0238068	0.0704207	426.578	367.479
C9orf78	327.754	319.457	333.116	379.354	381.768	410.636	390.195	0.213492	0.0177296	0.0556933	339.92	394.2
C9orf84	48.4366	61.6673	65.1749	46.87	59.4468	43.7108	59.4337	-0.0263412	0.881982	0.936693	55.5372	54.1971
C9orf85	95.2586	75.8204	123.913	114.246	80.1714	88.0373	170.549	0.0700749	0.543908	0.702791	102.309	112.919
C9orf89	12.9164	17.186	21.725	19.7733	31.0869	24.0102	12.059	0.248464	0.336601	0.516192	17.9002	22.3853
C9orf9	3.2291	6.06564	7.24166	15.3792	6.5446	5.54081	7.75222	-0.148159	0.712606	0.829877	7.9789	6.61254
C9orf91	129.164	149.619	99.774	129.625	197.974	195.775	340.236	0.903438	2.12774e-12	4.41179e-11	127.045	244.662
CA1	12.1091	20.2188	8.85092	4.39406	13.6346	11.6973	7.75222	0.0493534	0.885489	0.938826	11.3932	11.028
CA10	5.65093	0	4.02314	2.92938	4.90845	7.38775	0.861358	0.125463	0.878324	0.935004	3.15086	4.38585
CA11	10.4946	10.1094	10.4602	12.4498	11.9984	8.00339	18.0885	0.203418	0.539044	0.698239	10.8785	12.6968
CA12	5121.36	4843.41	9106.79	9248.04	3936.03	4062.64	9617.06	-0.342501	0.00890065	0.0316232	7079.9	5871.91
CA13	213.928	163.772	98.1647	79.0931	197.429	214.86	114.561	0.396887	0.00519495	0.0201344	138.74	175.617
CA14	42.7856	52.5688	63.5657	45.4053	62.1737	56.0237	65.4632	0.270177	0.173474	0.324142	51.0814	61.2202
CA2	88.8004	137.488	329.093	287.811	104.714	91.1155	409.145	-0.186685	0.0603474	0.146621	210.798	201.658
CA3	9.68731	18.1969	8.04629	6.59109	13.0892	9.85033	10.3363	0.135493	0.6922	0.816864	10.6304	11.0919
CA3-AS1	8.88004	3.03282	7.24166	4.39406	6.5446	3.07823	7.75222	-0.0664613	0.880344	0.935822	5.88714	5.79168
CA5B	104.946	106.149	120.694	104.725	147.799	131.133	182.608	0.486202	2.17508e-05	0.000163478	109.128	153.846
CA5BP1	30.6765	34.3719	32.1852	29.2938	63.2645	54.7925	61.1564	0.926715	2.4075e-07	2.6175e-06	31.6318	59.7378
CA9	29.0619	98.0611	251.044	229.956	115.621	148.371	159.351	0.220722	0.23425	0.401648	152.031	141.114
CAAP1	299.499	292.161	308.173	276.094	284.69	321.367	394.502	0.163109	0.0325543	0.090225	293.982	333.52
CAB39	2053.71	2124.99	3204.03	3234.76	2991.43	3347.26	8836.67	0.775284	7.26154e-33	4.42619e-31	2654.37	5058.45
CAB39L	56.5093	88.9626	205.18	183.818	78.5352	89.2686	278.219	0.0788757	0.462481	0.634506	133.618	148.674
CABIN1	476.293	614.651	601.862	612.972	628.282	600.254	342.82	-0.160721	0.0476026	0.122126	576.444	523.785
CABLES1	12.1091	21.2297	8.04629	7.32344	10.3623	17.2381	0.861358	-0.415091	0.271078	0.444318	12.1771	9.48724
[truncated: 16,253 more rows]

## Sheet: upregulated genes
647 genes are up-regulated by IFNb (adjusted p-value < 0.05, log2FoldChange > 1 and normalized number > 5)
Gene
RSAD2
IFIT1
IFI44L
CMPK2
ZBP1
CXCL11
CXCL10
IFIT2
XAF1
IFIT3
ISG15
GBP4
OASL
IFI6
BATF2
BST2
IFI27
SMTNL1
HERC5
ETV7
LGALS9
GMPR
LRP2
IFITM1
IDO1
OAS1
IFIT1B
UBE2L6
BISPR
PCDH17
IFI35
SECTM1
RTP4
HSH2D
USP18
APOL3
SLC15A3
GBP5
HERC6
LAMP3
OAS3
DDX58
ODF3B
NLRC5
PSMB9
SOX5
CXCL9
IRF7
AIM2
C20orf195
RAB19
FBXO39
TRIM22
SAMHD1
CXCL13
TLDC2
MMP13
C3AR1
C12orf74
PARP9
THEMIS2
ATP10A
HLA-F
CLEC7A
APOL1
TMEM27
APOL6
CETP
HNF4G
CLIC5
RBM11
C15orf48
SELL
RET
TLR3
C1R
OR52N4
FGD2
APOBEC3G
FYB
UBA7
C5orf56
CYP2J2
NMI
IFITM2
STAT1
IFIT5
SP110
CARD17
TYMP
TRIM69
BTC
PATL2
PLSCR1
C1S
DHX58
PLEKHA4
CACNG8
CX3CL1
LOC100419583
LMO2
IRF1
ACE2
RARRES3
GBP1
RASGRP3
GIMAP2
HLA-B
DTX3L
RNF213
PARP12
C19orf66
SYNPO2
CTNNA3
PARP10
PSMB8-AS1
LOC100294362
SERPING1
LY6E
TDRD7
ANO5
DUOX2
EIF2AK2
SEMA3D
TRIM14
LOC100131257
TNFSF13B
CCL22
SLCO5A1
IFITM3
TAP1
ANGPTL6
B3GNT7
HCP5
ANKRD45
LRCH2
ISG20
FAM46A
KCNT2
ANXA10
CFB
WARS
L3MBTL4
NCOA7
APOBEC3F
SEPT4
NUPR1
IGSF10
IL15RA
SLC16A12
PSMB8
IL15
PML
TNFSF15
LAP3
TNFSF10
HES4
CTSS
C2orf66
HRASLS2
ZMYND15
UNC93B1
APOL4
STARD5
GBP2
CARD16
MAPK8IP2
HMGN2P46
BCL2L14
PRR15
PNPT1
HEPH
MTVR2
LOC101929294
TSPAN33
MIA2
ARL14
HCG26
FAM122C
LUCAT1
ANGPT1
ARHGAP20
ERG
SLC9C2
ABCD2
TRIM21
FBXO6
SIDT1
TXNIP
TRIM25
UGT2B7
LOC151475
DUOXA2
PHF11
CCNA1
SOCS1
LYSMD2
B2M
BTN3A1
IL16
HCAR3
HLA-C
GJA4
FAM46C
HLA-H
ASCL2
ITIH4
APOL2
BTN3A3
ACSL5
PDZD2
ZFPM2
SYT15
GALM
LOC101926942
DGKG
ADAM28
BMX
SAA2
PPM1K
MILR1
PLSCR4
MLKL
FLT3LG
TRIM5
C9
RPLP0P2
CEACAM1
APOBEC3D
CSF1
LOC101060498
LIF
PRRT2
CASP1
GBP1P1
RNF133
LOC102723766
PGR
SP140L
MUC15
SLC2A12
MBL1P
MUC4
NT5C3A
RBM43
TAGAP
MYD88
ART3
SLC25A28
BMS1P21
ZNFX1
SIRPB2
BTN3A2
HDX
LOC101928696
LINC01127
PLSCR2
IFI16
CLCA3P
POU3F1
GCH1
MAP2
IL12A
PSMB10
CHRNA1
PCGF5
EPHA7
MIR5095
REC8
HCAR2
NRK
VLDLR-AS1
ADAR
NFASC
LGALS3BP
PMAIP1
NUB1
SKIDA1
PDGFRL
C17orf67
RBCK1
SCAMP1-AS1
TRIM38
CBR3
CIB2
THSD1
CXCL8
CHSY3
TLR2
RNF114
SLFN5
PTN
GSDMD
IFI30
IL7
IL1R2
CHL1
CD68
CASP10
TAP2
TMEM62
ACKR4
ASPRV1
CFI
LINC01209
UBQLNL
NKX3-1
LINC00869
TNFSF13
FAM26E
TMEM229B
CLDN23
CXCL17
PLAC8
EDARADD
HS3ST1
C4orf33
FLJ31104
OGFR
ARRDC3
PLEKHA7
SNORA16B
MASTL
NR4A2
PSME2
RIMS2
TREX1
GP6
KLKB1
TMEM171
ZCCHC2
RNF144A
CNP
TMEM140
PTPRR
TMEM106A
CHRNA2
ZNF467
MOV10
SOBP
TAPBPL
PCDH18
FBXO32
LOC101927027
HLA-E
NAPA-AS1
LINC01208
LINC00854
IL22RA1
CMTR1
SMG7-AS1
ADAMTS14
GNAT1
NAPA
MIR320E
SLC8A1-AS1
RNF19B
GBP3
ST8SIA4
ATHL1
CASP7
GNB4
PLEKHG7
XRN1
NCAPH2
SLC16A4
CFTR
BBC3
GRIP2
SH3KBP1
ERAP2
C3
IL6
CHRNB2
APOA1-AS
HDAC9
LOC115110
AKAP7
DEFB1
PRKD2
GTPBP1
PRKCE
LOC389602
UGT8
EPHX4
JADE2
FAM71F2
PPM1J
EFTUD1P1
PARP8
ABCD1
CHODL
CSF3
CADM1
HEXDC
MYCBP2-AS1
SH3GL1P2
RNVU1-20
LIX1
IL23A
SDPR
CSRNP1
CBX3P2
RNF148
KBTBD8
UNC45B
GDPGP1
PSME1
PLEKHF1
KCNS3
HIST3H2BB
SLFN12
PARP3
ACSS1
KIAA0040
DACT3-AS1
CADPS2
PDZK1IP1
NME8
TRIM56
PDCD1LG2
TTC38
PLEKHH1
HIST1H2BB
SCN2A
CCDC109B
FAM26F
HLA-DPA1
PGAP1
AZIN2
PYGM
MIR936
LINC00240
ETS2
TLR4
SPATS2L
HIST1H2AH
SYNE1
SCIN
NR1D1
CCND3
JAK2
TTLL11
STAC
POMGNT2
GSAP
PRICKLE4
PTK2B
SLC6A9
HIST1H2BO
FAP
IL32
CFLAR
SOCS3
GJD3
HLA-J
ANKFY1
ZNF107
DBF4B
RAB20
C7orf31
CPEB3
TRIM34
FOXN2
ZNF618
HLA-G
HCG4B
B4GALT1-AS1
GAB3
ZNF385D
RXFP4
AGBL2
LGMN
MIR155HG
RNASE1
PLCH1
ZBTB42
LAMA1
HSD11B1
ZNF385B
EGR1
SNORD11B
BAG1
SLC1A3
LOC100287944
MEF2C
SAA1
OPTN
PATL1
RBMS2
CTRL
PDCD4-AS1
RNF175
MUSTN1
ZPLD1
C1orf95
DAPP1
HIST1H2BE
IRF2
DDIT4
FOSB
KIAA0226
PDE4A
OTOGL
SCLT1
CTSO
SHISA5
CFLAR-AS1
PHACTR4
DNER
AKR7A2P1
BLZF1
HIRA
CCDC24
ADAMTSL3
SLC6A13
C1orf204
MT2A
CFH
ERAP1
RNVU1-8
LOC100507431
LOC728743
DNAJA1
ZC3H12C
NKD1
FAM81B
SMIM14
TNFRSF14
CXCL16
BRCA2
CD274
GPR143
TTC25
RNF152
NUDCD1
TREM1
SLC25A30
FAM72B
ADCY4
SLC1A1
GCA
DKK2
PKIB
DUSP2
FSIP1
SMCHD1
EHD4
EHD4-AS1
CDSN
SNORA11
SLC8A1
CASC8
PI4K2B
ZC3HAV1
L2HGDH
SPTBN5
HLA-F-AS1
FHL3
CAPN3
ANKIB1
TEX9
EID3
RTKN2
FMR1
JDP2
LOC101927322
TRIM26
RNF122
KRT75
KCNS1
N4BP1
MUC1
TEK
MYCBP2
ADPRHL2
XDH
ATF3
BCL2L13
SEMA7A
LOC100499489
C6orf62
HELB
CASP4
SPATA13
HAPLN3
LYN
HLA-A
VSIG10L
GPT2
THRA
IRAK3
SLC13A5
TICAM1
NT5E
DNPEP
NOD2
TSLP
MDGA1
AZI2
NBN
LOC100506801
OVOL1
RABGAP1L
NFE2L3
PLAUR
CMAHP
KCND1
GTPBP2
USP28
ZFYVE26
HIST2H2BE
CLEC2B
PARP4
BCL2A1
SNORD37
HSPA1A
RIPK2
CLDN14
ARID5A
IL1RN
CHGA
CCL20
COL8A1
CCAT1
MAN1A1
TRADD
CKAP2
STARD4
SAT1
STC2
NR4A1
SMARCA5-AS1
HSD3B7
MPP2
TRIB1
TGIF2
HIST1H2BJ
HIST2H2BF
CDKL5
SNORD70
TMEM110
VEGFC
MDK
CCDC181
CBX4
SERPINB9

## Sheet: GSEA-Hallmark
Upregulation
Gene Set Name	# Genes in Gene Set (K)	Description	# Genes in Overlap (k)	k/K	p-value	FDR q-value
INTERFERON GAMMA RESPONSE	200	Genes up-regulated in response to IFNG [GeneID=3458].	95	0.475	1.35e-116	6.73e-115
INTERFERON ALPHA RESPONSE	97	Genes up-regulated in response to alpha interferon proteins.	74	0.7629	7.37e-114	1.84e-112
COMPLEMENT	200	Genes encoding components of the complement system, which is part of the innate immune system.	35	0.175	5.11e-26	8.51e-25
INFLAMMATORY RESPONSE	200	Genes defining inflammatory response.	33	0.165	9.37e-24	1.17e-22
ALLOGRAFT REJECTION	200	Genes up-regulated during transplant rejection.	32	0.16	1.2e-22	1.2e-21
TNFA SIGNALING VIA NFKB	200	Genes regulated by NF-kB in response to TNF [GeneID=7124].	29	0.145	2e-19	1.67e-18
IL6 JAK STAT3 SIGNALING	87	Genes up-regulated by IL6 [GeneID=3569] via STAT3 [GeneID=6774], e.g., during acute phase response.	15	0.1724	7.97e-12	5.69e-11
APOPTOSIS	161	Genes mediating programmed cell death (apoptosis) by activation of caspases.	17	0.1056	9.67e-10	6.05e-09
KRAS SIGNALING UP	200	Genes up-regulated by KRAS activation.	18	0.09	4.13e-09	2.29e-08
IL2 STAT5 SIGNALING	199	Genes up-regulated by STAT5 in response to IL2 stimulation.	17	0.0854	2.42e-08	1.21e-07
UV RESPONSE UP	158	Genes up-regulated in response to ultraviolet (UV) radiation.	14	0.0886	2.63e-07	1.2e-06
COAGULATION	138	Genes encoding components of blood coagulation system; also up-regulated in platelets.	11	0.0797	1.38e-05	5.75e-05
P53 PATHWAY	200	Genes involved in p53 pathways and networks.	12	0.06	9.43e-05	0.000337
XENOBIOTIC METABOLISM	200	Genes encoding proteins involved in processing of drugs and other xenobiotics.	12	0.06	9.43e-05	0.000337
CHOLESTEROL HOMEOSTASIS	74	Genes involved in cholesterol homeostasis.	7	0.0946	0.000176	0.000587
EPITHELIAL MESENCHYMAL TRANSITION	200	Genes defining epithelial-mesenchymal transition, as in wound healing, fibrosis and metastasis.	11	0.055	0.000386	0.00121
APICAL SURFACE	44	Genes encoding proteins over-represented on the apical surface of epithelial cells, e.g., important for cell polarity (apical area).	5	0.1136	0.000646	0.0019
HYPOXIA	200	Genes up-regulated in response to low oxygen levels (hypoxia).	10	0.05	0.00144	0.00401

## Sheet: GSEA-GO
Upregulation
Gene Set Name	# Genes in Gene Set (K)	Description	# Genes in Overlap (k)	k/K	p-value	FDR q-value
DEFENSE RESPONSE	1814	Reactions, triggered in response to the presence of a foreign body or the occurrence of an injury, which result in restriction of damage to the organism attacked or prevention/recovery from the infection caused by the attack. [GOC:curators]	183	0.1009	1.43e-94	1.46e-90
RESPONSE TO BIOTIC STIMULUS	1615	Any process that results in a change in state or activity of a cell or an organism (in terms of movement, secretion, enzyme production, gene expression, etc.) as a result of a biotic stimulus, a stimulus caused or produced by a living organism. [GOC:hb]	172	0.1065	3.39e-92	1.74e-88
DEFENSE RESPONSE TO OTHER ORGANISM	1203	Reactions triggered in response to the presence of another organism that act to protect the cell or organism from damage caused by that organism. [GOC:dos]	147	0.1222	2.99e-86	1.02e-82
INNATE IMMUNE RESPONSE	986	Innate immune responses are defense responses mediated by germline encoded components that directly recognize components of potential pathogens. [REF:0000022, GOC:add, GOC:ebc, GOC:mtg sensu]	131	0.1329	5.24e-81	1.35e-77
RESPONSE TO CYTOKINE	1225	Any process that results in a change in state or activity of a cell or an organism (in terms of movement, secretion, enzyme production, gene expression, etc.) as a result of a cytokine stimulus. [GOC:sl]	131	0.1069	3.32e-69	6.82e-66
CYTOKINE MEDIATED SIGNALING PATHWAY	807	A series of molecular signals initiated by the binding of a cytokine to a receptor on the surface of a cell, and ending with regulation of a downstream cellular process, e.g. transcription. [GOC:mah, GOC:signaling, PMID:19295629]	107	0.1326	1.33e-65	2.28e-62
DEFENSE RESPONSE TO VIRUS	258	Reactions triggered in response to the presence of a virus that act to protect the cell or organism. [GOC:ai]	63	0.2442	1.32e-55	1.94e-52
RESPONSE TO VIRUS	348	Any process that results in a change in state or activity of a cell or an organism (in terms of movement, secretion, enzyme production, gene expression, etc.) as a result of a stimulus from a virus. [GOC:hb]	69	0.1983	3.09e-54	3.97e-51
REGULATION OF IMMUNE SYSTEM PROCESS	1637	Any process that modulates the frequency, rate, or extent of an immune system process. [GOC:add]	126	0.077	3.33e-50	3.43e-47
RESPONSE TO INTERFERON GAMMA	201	Any process that results in a change in state or activity of a cell or an organism (in terms of movement, secretion, enzyme production, gene expression, etc.) as a result of an interferon-gamma stimulus. Interferon-gamma is also known as type II interferon. [GOC:add, ISBN:0126896631, PMID:15546383]	54	0.2687	3.34e-50	3.43e-47
IMMUNE EFFECTOR PROCESS	1292	Any process of the immune system that can potentially contribute to an immune response. [REF:0000022, GOC:add, ISBN:0781735149]	112	0.0867	1.71e-49	1.6e-46
REGULATION OF RESPONSE TO EXTERNAL STIMULUS	1094	Any process that modulates the frequency, rate or extent of a response to an external stimulus. [GOC:mah]	101	0.0923	5.59e-47	4.78e-44
RESPONSE TO TYPE I INTERFERON	99	Any process that results in a change in state or activity of a cell or an organism (in terms of movement, secretion, enzyme production, gene expression, etc.) as a result of a type I interferon stimulus. Type I interferons include the interferon-alpha, beta, delta, episilon, zeta, kappa, tau, and omega gene families. [GOC:add, ISBN:0126896631, PMID:15546383, PMID:16681834]	40	0.404	1.07e-45	8.48e-43
REGULATION OF DEFENSE RESPONSE	747	Any process that modulates the frequency, rate or extent of a defense response. [GOC:mah]	84	0.1124	1.4e-45	1.02e-42
POSITIVE REGULATION OF IMMUNE SYSTEM PROCESS	1101	Any process that activates or increases the frequency, rate, or extent of an immune system process. [GOC:add]	96	0.0872	1.76e-42	1.2e-39
REGULATION OF RESPONSE TO STRESS	1538	Any process that modulates the frequency, rate or extent of a response to stress. Response to stress is a change in state or activity of a cell or an organism (in terms of movement, secretion, enzyme production, gene expression, etc.) as a result of a disturbance in organismal or cellular homeostasis, usually, but not necessarily, exogenous (e.g. temperature, humidity, ionizing radiation). [GOC:d…	112	0.0728	4.19e-42	2.69e-39
CYTOKINE PRODUCTION	880	The appearance of a cytokine due to biosynthesis or secretion following a cellular stimulus, resulting in an increase in its intracellular or extracellular levels. [GOC:add, ISBN:0781735149]	83	0.0943	3.26e-39	1.97e-36
REGULATION OF IMMUNE RESPONSE	1018	Any process that modulates the frequency, rate or extent of the immune response, the immunological reaction of an organism to an immunogenic stimulus. [GOC:ai]	88	0.0864	1.3e-38	7.43e-36
INTERFERON GAMMA MEDIATED SIGNALING PATHWAY	91	A series of molecular signals initiated by the binding of interferon-gamma to a receptor on the surface of a cell, and ending with regulation of a downstream cellular process, e.g. transcription. Interferon gamma is the only member of the type II interferon found so far. [GOC:add, GOC:dph, GOC:signaling]	34	0.3736	1.34e-37	7.23e-35
REGULATION OF RESPONSE TO BIOTIC STIMULUS	407	Any process that modulates the frequency, rate, or extent of a response to biotic stimulus. [GOC:add]	58	0.1425	2.8e-37	1.44e-34
REGULATION OF VIRAL LIFE CYCLE	157	Any process that modulates the frequency, rate or extent of viral life cycle. [REF:0000058, GOC:TermGenie, PMID:18005716]	36	0.2293	4.06e-31	1.99e-28
POSITIVE REGULATION OF RESPONSE TO EXTERNAL STIMULUS	527	Any process that activates, maintains or increases the rate of a response to an external stimulus. [GOC:mah]	58	0.1101	4.39e-31	2.05e-28
POSITIVE REGULATION OF SIGNALING	1896	Any process that activates, maintains or increases the frequency, rate or extent of a signaling process. [GOC:mtg signal]	106	0.0559	7.7e-30	3.44e-27
RESPONSE TO BACTERIUM	743	Any process that results in a change in state or activity of a cell or an organism (in terms of movement, secretion, enzyme production, gene expression, etc.) as a result of a stimulus from a bacterium. [GOC:hb]	66	0.0888	1.04e-29	4.46e-27
APOPTOTIC PROCESS	1994	A programmed cell death process which begins when a cell receives an internal (e.g. DNA damage) or external signal (e.g. an extracellular death ligand), and proceeds through a series of biochemical events (signaling pathway phase) which trigger an execution phase. The execution phase is the last step of an apoptotic process, and is typically characterized by rounding-up of the cell, retraction of…	108	0.0542	2.93e-29	1.21e-26
POSITIVE REGULATION OF IMMUNE RESPONSE	763	Any process that activates or increases the frequency, rate or extent of the immune response, the immunological reaction of an organism to an immunogenic stimulus. [GOC:ai]	66	0.0865	4.89e-29	1.93e-26
INFLAMMATORY RESPONSE	801	The immediate defensive reaction (by vertebrate tissue) to infection or injury caused by chemical or physical agents. The process is characterized by local vasodilation, extravasation of plasma into intercellular spaces and accumulation of white blood cells and macrophages. [REF:0000022, ISBN:0198506732]	67	0.0836	1.3e-28	4.95e-26
REGULATION OF INNATE IMMUNE RESPONSE	305	Any process that modulates the frequency, rate or extent of the innate immune response, the organism's first line of defense against infection. [GOC:ebc]	43	0.141	1.09e-27	3.99e-25
POSITIVE REGULATION OF MOLECULAR FUNCTION	1823	Any process that activates or increases the rate or extent of a molecular function, an elemental biological activity occurring at the molecular level, such as catalysis or binding. [GO:jl]	100	0.0549	1.76e-27	6.22e-25
POSITIVE REGULATION OF DEFENSE RESPONSE	383	Any process that activates or increases the frequency, rate or extent of a defense response. [GOC:mah]	47	0.1227	1.9e-27	6.51e-25
SYMBIOTIC PROCESS	980	A process carried out by gene products in an organism that enable the organism to engage in a symbiotic relationship, a more or less intimate association, with another organism. The various forms of symbiosis include parasitism, in which the association is disadvantageous or destructive to one of the organisms; mutualism, in which the association is advantageous, or often necessary to one or both…	72	0.0735	3.16e-27	1.05e-24
NEGATIVE REGULATION OF VIRAL PROCESS	104	Any process that stops, prevents, or reduces the frequency, rate or extent of a multi-organism process in which a virus is a participant. [GOC:bf, GOC:jl]	28	0.2692	1.33e-26	4.28e-24
POSITIVE REGULATION OF CYTOKINE PRODUCTION	462	Any process that activates or increases the frequency, rate or extent of production of a cytokine. [GOC:add, ISBN:0781735149]	50	0.1082	1.39e-26	4.32e-24
SIGNALING RECEPTOR BINDING	1654	Interacting selectively and non-covalently with one or more specific sites on a receptor molecule, a macromolecule that undergoes combination with a hormone, neurotransmitter, drug or intracellular messenger to initiate a change in cell function. [GOC:bf, GOC:ceb, ISBN:0198506732]	93	0.0562	2.54e-26	7.69e-24
NEGATIVE REGULATION OF VIRAL LIFE CYCLE	86	Any process that stops, prevents or reduces the frequency, rate or extent of viral life cycle. [REF:0000058, GOC:TermGenie, PMID:18005716]	26	0.3023	2.94e-26	8.63e-24
REGULATION OF SYMBIOTIC PROCESS	232	Any process that modulates the frequency, rate or extent of symbiosis, an interaction between two organisms living together in more or less intimate association. [GOC:jl]	37	0.1595	6.15e-26	1.75e-23
REGULATION OF IMMUNE EFFECTOR PROCESS	469	Any process that modulates the frequency, rate, or extent of an immune effector process. [GOC:add]	49	0.1045	2.2e-25	6.12e-23
PROTEOLYSIS	1809	The hydrolysis of proteins into smaller polypeptides and/or amino acids by cleavage of their peptide bonds. [GOC:bf, GOC:mah]	96	0.0531	2.59e-25	7.01e-23
POSITIVE REGULATION OF MULTICELLULAR ORGANISMAL PROCESS	1853	Any process that activates or increases the frequency, rate or extent of an organismal process, any of the processes pertinent to the function of an organism above the cellular level; includes the integrated processes of tissues and organs. [GOC:ai]	97	0.0523	3.86e-25	1.02e-22
REGULATION OF CELL DEATH	1746	Any process that modulates the rate or frequency of cell death. Cell death is the specific activation or halting of processes within a cell so that its vital functions markedly cease, rather than simply deteriorating gradually over time, which culminates in cell death. [GOC:dph, GOC:tb]	93	0.0533	1.24e-24	3.18e-22
NEGATIVE REGULATION OF RESPONSE TO STIMULUS	1753	Any process that stops, prevents, or reduces the frequency, rate or extent of a response to a stimulus. Response to stimulus is a change in state or activity of a cell or an organism (in terms of movement, secretion, enzyme production, gene expression, etc.) as a result of a stimulus. [GOC:jid]	93	0.0531	1.64e-24	4.12e-22
REGULATION OF VIRAL GENOME REPLICATION	100	Any process that modulates the frequency, rate or extent of viral genome replication. [GOC:ai]	26	0.26	2.32e-24	5.66e-22
REGULATION OF INTRACELLULAR SIGNAL TRANSDUCTION	1864	Any process that modulates the frequency, rate or extent of intracellular signal transduction. [GOC:dph, GOC:signaling, GOC:tb, GOC:TermGenie]	94	0.0504	3.26e-23	7.8e-21
POSITIVE REGULATION OF PROTEIN METABOLIC PROCESS	1732	Any process that activates or increases the frequency, rate or extent of the chemical reactions and pathways involving a protein. [GOC:ai]	90	0.052	4.16e-23	9.7e-21
NEGATIVE REGULATION OF VIRAL GENOME REPLICATION	61	Any process that stops, prevents, or reduces the frequency, rate or extent of viral genome replication. [GOC:curators]	21	0.3443	7.93e-23	1.81e-20
IMMUNE SYSTEM DEVELOPMENT	1024	The process whose specific outcome is the progression of an organismal system whose objective is to provide calibrated responses by an organism to a potential internal or invasive threat, over time, from its formation to the mature structure. A system is a regularly interacting or interdependent group of organs or tissues that work together to carry out a given biological process. [GOC:add, GOC:d…	67	0.0654	1.39e-22	3.11e-20
PROTEIN MODIFICATION BY SMALL PROTEIN CONJUGATION	958	A protein modification process in which one or more groups of a small protein, such as ubiquitin or a ubiquitin-like protein, are covalently attached to a target protein. [GOC:mah]	64	0.0668	4.47e-22	9.76e-20
POSITIVE REGULATION OF INTRACELLULAR SIGNAL TRANSDUCTION	1054	Any process that activates or increases the frequency, rate or extent of intracellular signal transduction. [GOC:BHF, GOC:dph, GOC:signaling, GOC:tb, GOC:TermGenie]	67	0.0636	6.68e-22	1.43e-19
VIRAL LIFE CYCLE	341	A set of processes which all viruses follow to ensure survival; includes attachment and entry of the virus particle, decoding of genome information, translation of viral mRNA by host ribosomes, genome replication, and assembly and release of viral particles containing the genome. [ISBN:1555811272]	39	0.1144	7.54e-22	1.58e-19
REGULATION OF RESPONSE TO CYTOKINE STIMULUS	196	Any process that modulates the rate, frequency, or extent of a response to cytokine stimulus. [GOC:BHF, GOC:dph, GOC:tb]	31	0.1582	7.96e-22	1.63e-19
