# Supplementary material for: Activation of Interferon-Stimulated Transcriptomes and ACE2 Isoforms in Human Airway Epithelium Is Curbed by Janus Kinase Inhibitors
Source: Res Sq. 2020 Dec 11:rs.3.rs-119695. Preprint. [Version 1] doi: 10.21203/rs.3.rs-119695/v1 (PMC7743079; doi:10.21203/rs.3.rs-119695/v1)
Supplement: Supplement — ary Table 4. List of all genes with normalized read counts in each replicate at Control and IFNg treated SAEC, log2 (fold change), p-value and adjusted p-value as well as upregulated gene list and GSEA analysis. [file 854de0eb39412f81a723ce91.xlsx]

## Sheet: Con_IFNl3-allGenes-withFC-withM
Supplmentary Table 4. All genes with normalized read counts in each replicate, log2 (fold change), p-value and adjusted p-value
Gene	SAEC_Control_rep1	SAEC_Control_rep2	SAEC_Control_rep3	SAEC_Control_rep4	SAEC_IFNl3_rep1	SAEC_IFNl3_rep2	SAEC_IFNl3_rep3	log2FoldChange	pvalue	padj	Control_mean	IFNl3_mean
A1BG	4.03638	1.01094	4.02314	2.19703	0	0	3.45469	-1.42928	0.191855	0.297624	2.81687	1.15156
A1BG-AS1	6.45821	7.07657	12.0694	9.52047	1.12532	2.19886	6.90938	-1.33663	0.0273417	0.058992	8.78117	3.41119
A1CF	8.88004	16.175	29.7713	13.1822	36.0102	19.7897	27.6375	0.776635	0.00391401	0.0107437	17.0021	27.8125
A2M	0.807276	4.04376	1.60926	1.46469	0	0	3.45469	-0.710307	0.528236	0.645366	1.98124	1.15156
A2M-AS1	1.61455	1.01094	3.21852	3.66172	2.25064	0	6.90938	0.394541	0.640146	0.740856	2.37643	3.05334
A2ML1	18.5673	47.5141	7710.76	6800.55	8869.77	9935.54	10399.8	4.29155	1.10146e-173	4.10259e-171	3644.35	9735.03
A3GALT2	0.807276	0	2.41389	2.92938	1.12532	1.09943	0	-0.758018	0.547477	0.661766	1.53763	0.741583
A4GALT	12.9164	16.175	71.612	73.9667	85.5243	82.4572	97.8829	1.41446	1.34573e-15	1.58457e-14	43.6675	88.6215
AAAS	338.249	338.665	321.852	373.495	318.466	296.846	330.499	-0.125052	0.210011	0.319889	343.065	315.27
AACS	548.14	439.759	341.163	384.481	374.732	367.209	354.682	-0.215778	0.0242225	0.0533274	428.386	365.541
AACSP1	0	1.01094	0.804629	0.732344	6.75192	3.29829	1.15156	2.70979	0.00665613	0.0171899	0.636978	3.73392
AADAC	5.65093	5.0547	30.5759	22.7027	39.3862	42.8777	31.0922	1.49646	3.09261e-08	1.91527e-07	15.996	37.7854
AADACL2	0	0	0	0	3.37596	0	1.15156	3.29296	0.0113987	0.0276131	0	1.50917
AADACL2-AS1	2.42183	1.01094	2.41389	1.46469	2.25064	2.19886	0	-0.303216	0.762073	0.837111	1.82784	1.48317
AADACP1	12.1091	25.2735	2.41389	5.12641	9.00256	2.19886	8.06095	-0.415002	0.40788	0.53249	11.2307	6.42079
AADAT	235.725	255.768	51.4962	41.7436	29.2583	28.5851	23.0313	-1.95174	6.23387e-16	7.51482e-15	146.183	26.9582
AAED1	275.281	171.86	77.2444	73.9667	79.8977	100.048	96.7313	-0.487224	0.00275757	0.00785522	149.588	92.2257
AAGAB	699.908	531.754	628.415	700.121	832.737	879.543	770.396	0.369838	2.60488e-06	1.26913e-05	640.05	827.559
AAK1	612.722	872.441	824.744	813.634	979.028	889.438	840.641	0.209472	0.0796292	0.146047	780.885	903.036
AAMDC	28.2547	41.4485	33.7944	30.0261	28.133	30.784	36.85	-0.0514589	0.815462	0.876604	33.3809	31.9223
AAMP	290.619	311.369	396.682	478.221	401.739	414.485	382.319	0.138039	0.129952	0.217992	369.223	399.514
AANAT	3.2291	3.03282	2.41389	2.92938	2.25064	5.49714	0	-0.140222	0.849086	0.900498	2.9013	2.58259
AAR2	238.954	200.166	201.962	218.971	236.317	311.138	231.464	0.268614	0.0433006	0.0872323	215.013	259.64
AARS	1846.24	1472.94	868.194	853.913	731.458	655.26	690.938	-0.778524	4.96734e-15	5.64497e-14	1260.32	692.552
AARS2	414.94	489.295	366.911	368.369	372.481	366.11	377.713	-0.126919	0.140951	0.232868	409.879	372.101
AASDH	423.82	399.321	560.826	494.332	505.269	505.737	490.566	0.0998597	0.149408	0.243925	469.575	500.524
AASDHPPT	869.436	721.811	451.397	432.083	462.506	428.777	451.413	-0.402077	1.09985e-05	4.86863e-05	618.682	447.566
AASS	1884.99	1874.28	642.094	576.355	635.806	579.399	636.815	-0.782821	4.25753e-11	3.4939e-10	1244.43	617.34
AATBC	45.2075	64.7001	72.4166	77.6284	47.2634	45.0766	49.5172	-0.444126	0.0116825	0.0282483	64.9882	47.2858
AATF	925.138	613.64	560.826	555.849	621.177	655.26	641.421	-0.029781	0.811983	0.874513	663.863	639.286
AATK	0	2.02188	0.804629	0.732344	0	0	2.30313	-0.137081	0.916939	0.946767	0.889713	0.767709
ABALON	38.7492	42.4594	93.3369	73.2344	117.033	56.0709	96.7313	0.617405	0.000416265	0.00140456	61.945	89.9452
ABAT	113.019	103.116	302.54	290.008	425.371	415.584	418.018	1.23245	2.28323e-33	6.65675e-32	202.171	419.658
ABCA1	1705.77	1582.12	4266.95	3745.21	3904.86	4250.39	4374.79	0.687341	1.21583e-14	1.34323e-13	2825.01	4176.68
ABCA10	94.4513	78.8533	97.3601	71.0374	70.8952	63.7669	72.5485	-0.304952	0.0372504	0.0768373	85.4255	69.0702
ABCA11P	74.2694	74.8095	67.5888	51.9964	56.266	59.3692	52.9719	-0.244095	0.18704	0.291941	67.166	56.2024
ABCA12	519.886	505.47	3352.08	2745.56	3357.95	3234.52	2991.76	1.33513	5.51257e-53	2.96785e-51	1780.75	3194.75
ABCA13	419.783	364.949	354.841	290.008	304.962	240.775	266.011	-0.388635	9.32257e-05	0.000354989	357.396	270.583
ABCA2	49.2438	95.0283	133.568	137.681	91.1509	62.6674	105.944	-0.191907	0.217128	0.328563	103.88	86.5874
ABCA3	3.2291	3.03282	5.6324	10.2528	4.50128	4.39772	11.5156	0.583341	0.267173	0.387018	5.53678	6.80488
ABCA4	4.84366	3.03282	4.82777	2.92938	5.6266	2.19886	2.30313	-0.218857	0.731696	0.813832	3.90841	3.37619
ABCA5	996.986	946.239	1311.54	1082.4	1155.7	1118.12	1111.26	0.0651104	0.323197	0.447208	1084.29	1128.36
ABCA6	20.1819	22.2407	21.725	23.435	23.6317	13.1931	31.0922	0.0430914	0.867382	0.912373	21.8956	22.639
ABCA7	63.7748	113.225	112.648	102.528	67.5192	78.0594	79.4579	-0.35759	0.0230153	0.0510143	98.044	75.0122
ABCA8	0	2.02188	3.21852	1.46469	0	2.19886	0	-0.927248	0.464485	0.588253	1.67627	0.732953
ABCA9	14.531	15.1641	25.7481	16.8439	11.2532	9.89486	16.1219	-0.518064	0.104234	0.18222	18.0718	12.4233
ABCB10	1499.92	1155.5	970.382	890.53	841.739	1095.03	916.645	-0.21986	0.0589407	0.113437	1129.08	951.138
ABCB11	13.7237	11.1203	14.4833	15.3792	29.2583	20.8891	33.3953	1.01175	0.000350601	0.0012011	13.6766	27.8476
ABCB4	5.65093	2.02188	19.3111	10.9852	10.1279	6.59657	8.06095	-0.0797226	0.856978	0.905972	9.49226	8.2618
ABCB6	609.493	709.679	1021.88	1020.89	771.969	854.256	821.065	-0.0143855	0.859187	0.907521	840.485	815.764
ABCB7	645.013	434.704	493.237	484.079	586.292	593.692	565.418	0.184154	0.055784	0.108275	514.259	581.8
ABCB8	110.597	114.236	82.8768	98.1341	94.5269	74.7612	90.9735	-0.22157	0.128109	0.215475	101.461	86.7539
ABCB9	62.1602	71.7767	39.4268	30.7584	21.3811	19.7897	27.6375	-1.08609	6.08865e-06	2.80403e-05	51.0305	22.9361
ABCC1	2201.44	2528.36	2915.97	2822.45	2167.37	2181.27	2176.46	-0.261647	5.14349e-06	2.39488e-05	2617.06	2175.03
ABCC10	318.874	370.004	345.99	358.116	267.826	290.249	290.194	-0.298904	0.000189677	0.00068442	348.246	282.756
ABCC11	14.531	15.1641	7.24166	10.2528	9.00256	7.696	3.45469	-0.752142	0.0985818	0.174039	11.7974	6.71775
ABCC2	64.5821	70.7657	131.959	113.513	95.6522	91.2526	116.308	0.128571	0.401324	0.526077	95.2051	101.071
ABCC3	246.219	293.172	246.216	248.265	144.041	164.914	156.613	-0.730107	2.16007e-12	1.98507e-11	258.468	155.189
ABCC4	2765.73	1939.99	778.076	618.098	467.008	522.229	482.505	-1.35666	1.38059e-33	4.06405e-32	1525.47	490.581
ABCC5	1297.29	1421.38	2325.38	2374.99	2086.34	1981.17	2018.69	0.174911	0.0231032	0.0511906	1854.76	2028.73
ABCC5-AS1	17.7601	19.2078	8.04629	5.85875	3.37596	4.39772	3.45469	-1.53613	0.00501642	0.0133911	12.7182	3.74279
ABCC6	7.26548	14.1531	22.5296	19.7733	19.1304	12.0937	13.8188	-0.0623091	0.844572	0.897066	15.9304	15.0143
ABCC9	533.609	453.912	137.592	116.443	114.783	106.645	105.944	-1.17553	8.83682e-16	1.05343e-14	310.389	109.124
ABCD1	8.07276	4.04376	9.65555	8.78813	2.25064	10.9943	4.60625	-0.32501	0.498358	0.618827	7.64005	5.95039
ABCD2	0.807276	1.01094	0	0.732344	2.25064	2.19886	0	1.28625	0.287058	0.407998	0.63764	1.48317
ABCD3	1955.22	1565.94	1892.49	1880.66	1603.58	1820.65	1787.23	-0.0675103	0.352222	0.477534	1823.58	1737.15
ABCD4	287.39	333.61	255.067	284.882	225.064	223.184	218.797	-0.376844	1.84579e-05	7.87644e-05	290.237	222.348
ABCE1	4598.24	3162.22	1974.56	1901.9	2138.11	1838.25	1980.69	-0.448323	2.79751e-13	2.76135e-12	2909.23	1985.68
ABCF1	1468.43	1014.98	936.588	1043.59	1119.69	1106.03	1020.29	-0.035589	0.699248	0.788695	1115.9	1082
ABCF2	1943.92	1247.5	991.303	1004.04	989.156	974.094	1054.83	-0.32308	0.00314396	0.00882503	1296.69	1006.03
ABCF3	394.758	367.982	391.05	433.548	396.113	373.806	393.835	-0.0375603	0.702812	0.791519	396.834	387.918
ABCG1	384.263	445.824	571.286	544.131	453.504	668.453	565.418	0.224311	0.0381758	0.0784979	486.376	562.458
ABCG2	238.954	113.225	14.4833	21.238	18.0051	31.8834	17.2735	-1.28088	9.62382e-06	4.29343e-05	96.975	22.3873
ABCG4	0.807276	2.02188	6.43703	0.732344	2.25064	5.49714	2.30313	0.598914	0.444086	0.567976	2.49963	3.3503
ABCG5	3.2291	5.0547	3.21852	2.92938	0	1.09943	0	-3.11506	0.0148197	0.034819	3.60792	0.366476
ABHD1	24.2183	21.2297	6.43703	4.39406	3.37596	0	1.15156	-2.89212	0.000426468	0.00143501	14.0698	1.50917
ABHD10	515.849	376.069	168.167	134.019	127.161	118.738	137.036	-1.01317	6.58273e-18	9.01963e-17	298.526	127.645
ABHD11	52.4729	63.6892	33.7944	32.9555	58.5166	63.7669	46.0625	0.356621	0.0510967	0.100579	45.728	56.1154
ABHD11-AS1	0	0	2.41389	5.12641	10.1279	3.29829	2.30313	2.45811	0.00514464	0.0137013	1.88507	5.2431
ABHD12	363.274	322.49	255.067	280.488	221.688	291.349	257.95	-0.241166	0.0690334	0.129529	305.33	256.996
ABHD12B	39.5565	43.4704	75.6351	67.3756	83.2737	59.3692	81.761	0.453431	0.0120082	0.0289359	56.5094	74.8013
ABHD13	1724.34	874.462	934.979	853.913	911.509	1024.67	865.976	-0.195597	0.17741	0.279719	1096.92	934.051
ABHD14A	20.9892	9.09845	4.02314	4.39406	3.37596	5.49714	3.45469	-1.01727	0.107568	0.18717	9.62621	4.10926
ABHD14B	47.6293	52.5688	66.7842	84.2195	59.642	61.568	67.9423	0.0379215	0.810341	0.873157	62.8005	63.0507
ABHD15	278.51	241.614	247.021	258.517	217.187	242.974	213.039	-0.193218	0.0836767	0.152282	256.416	224.4
ABHD16A	360.045	283.063	325.875	401.324	298.21	345.221	345.469	-0.0655396	0.613325	0.717874	342.577	329.633
ABHD16B	4.03638	12.1313	5.6324	4.39406	5.6266	17.5909	6.90938	0.69976	0.116759	0.199792	6.54853	10.0423
ABHD17A	4.84366	5.0547	7.24166	9.52047	7.87724	10.9943	6.90938	0.493487	0.254886	0.372959	6.66512	8.59364
ABHD17B	220.386	256.779	586.574	492.135	567.161	670.652	692.09	0.84175	1.58027e-17	2.11758e-16	388.969	643.301
ABHD17C	347.129	520.634	647.726	697.924	731.458	784.992	735.849	0.472845	2.58488e-05	0.000107734	553.353	750.766
ABHD2	4925.19	4338.95	5031.34	4717.03	3903.73	4111.86	4063.87	-0.239415	0.00303052	0.00854077	4753.13	4026.49
ABHD3	852.483	631.837	494.847	418.901	434.373	524.428	404.199	-0.346507	0.000110611	0.000415811	599.517	454.333
ABHD4	62.9675	66.722	80.4629	71.0374	72.0205	73.6617	92.1251	0.176852	0.290375	0.411686	70.2974	79.2691
ABHD5	612.722	507.491	507.721	544.864	604.297	629.973	712.818	0.258601	0.0010297	0.00321468	543.2	649.029
ABHD6	136.43	87.9517	218.054	216.774	231.816	211.09	237.222	0.525045	0.0013657	0.00415632	164.802	226.709
ABHD8	3.2291	8.08751	5.6324	7.32344	3.37596	7.696	4.60625	-0.165735	0.753659	0.830317	6.06811	5.22607
ABI1	1244.01	1197.96	3093.8	3124.91	3545.88	3457.7	3606.7	0.850694	2.78913e-102	3.55974e-100	2165.17	3536.76
ABI2	593.348	684.406	329.898	328.822	293.708	258.366	261.405	-0.750349	2.26176e-12	2.07539e-11	484.118	271.16
ABI3BP	102.524	119.291	89.3138	60.7845	63.0179	58.2697	62.1844	-0.565491	0.00090455	0.00285523	92.9783	61.1574
ABL1	442.387	731.92	940.611	1030.41	903.632	944.409	974.223	0.31471	2.34342e-05	9.84116e-05	786.332	940.755
ABL2	2294.28	1944.04	5446.53	5426.67	5529.82	4893.56	4963.24	0.578991	1.65402e-08	1.05293e-07	3777.88	5128.87
ABLIM1	837.952	1021.05	8880.69	9029.8	10572.4	10232.4	11357.9	1.86354	7.54302e-210	3.93336e-207	4942.37	10720.9
ABLIM2	0.807276	0	4.02314	5.12641	9.00256	9.89486	5.75782	2.13471	0.00112956	0.00348589	2.48921	8.21841
ABLIM3	46.822	62.6782	273.574	281.22	228.44	279.255	277.527	1.06742	1.7091e-18	2.46583e-17	166.074	261.741
ABO	1.61455	6.06564	6.43703	2.92938	1.12532	1.09943	1.15156	-1.87172	0.046012	0.0919082	4.26165	1.12544
ABR	862.171	960.392	1147.4	1259.63	1152.33	1292.93	1289.75	0.247641	0.000305159	0.00105722	1057.4	1245
ABRA	12.9164	18.1969	11.2648	9.52047	3.37596	3.29829	2.30313	-2.05276	0.000600604	0.00196326	12.9746	2.99246
ABRACL	266.401	274.975	170.581	203.592	234.067	255.067	206.13	0.0437685	0.729317	0.812177	228.887	231.755
ABT1	177.601	149.619	126.327	127.428	135.038	147.323	150.855	0.000543026	0.996583	0.999321	145.244	144.406
ABTB1	12.9164	26.2844	21.725	33.6878	20.2558	12.0937	19.5766	-0.383297	0.190625	0.296069	23.6534	17.3087
ABTB2	46.0147	47.5141	90.9231	94.4724	83.2737	87.9543	77.1548	0.305607	0.04513	0.0904235	69.7311	82.7942
ACAA1	239.761	244.647	359.669	411.577	354.476	368.309	374.258	0.256569	0.00579568	0.0152329	313.914	365.681
ACAA2	384.263	246.669	350.014	374.228	462.506	424.38	431.836	0.374097	0.00404701	0.0110423	338.793	439.574
ACACA	4766.16	5978.69	5664.59	5361.49	4886.14	4882.56	4917.18	-0.157126	0.111957	0.193039	5442.73	4895.29
ACACB	31.4838	50.547	20.9203	24.1673	24.757	12.0937	19.5766	-0.682317	0.00842134	0.0211211	31.7796	18.8091
ACAD10	236.532	278.008	392.659	350.793	302.711	347.42	305.164	0.0353502	0.715676	0.802076	314.498	318.432
ACAD11	16.1455	17.186	24.1389	24.8997	21.3811	15.392	17.2735	-0.183746	0.517675	0.636168	20.5925	18.0155
ACAD8	276.896	300.249	251.849	295.867	207.059	206.693	171.583	-0.524958	3.84366e-07	2.08549e-06	281.215	195.111
ACAD9	567.515	519.623	522.204	483.347	543.53	509.036	511.294	-0.00565716	0.935498	0.959686	523.172	521.286
ACADL	17.7601	14.1531	6.43703	6.59109	10.1279	3.29829	4.60625	-0.744219	0.1149	0.197108	11.2353	6.01081
ACADM	628.868	450.879	254.263	229.956	219.437	247.371	241.828	-0.595403	1.67751e-10	1.31062e-09	390.991	236.212
ACADS	3.2291	5.0547	5.6324	5.12641	4.50128	8.79543	3.45469	0.285649	0.594787	0.70171	4.76065	5.5838
ACADSB	240.568	173.882	254.263	247.532	268.951	293.547	298.255	0.33168	0.00516255	0.0137422	229.061	286.918
ACADVL	1721.92	1912.7	4789.96	5164.49	4649.82	4552.73	4827.35	0.620874	2.9685e-17	3.90332e-16	3397.27	4676.64
ACAN	1.61455	1.01094	0	0.732344	2.25064	1.09943	2.30313	1.5883	0.155187	0.251582	0.839459	1.8844
ACAP1	16.1455	22.2407	23.3342	30.0261	16.8798	5.49714	12.6672	-0.954671	0.00601595	0.0157415	22.9366	11.6814
ACAP2	1993.97	1684.22	2647.23	2405.02	2880.82	2944.27	2817.88	0.415638	1.93872e-09	1.37733e-08	2182.61	2880.99
ACAP3	96.8731	139.51	341.967	398.395	246.445	223.184	276.375	0.230478	0.0220024	0.0490192	244.186	248.668
ACAT1	788.709	772.358	389.44	320.034	329.719	365.01	313.225	-0.63478	6.51639e-07	3.44527e-06	567.635	335.985
ACAT2	1640.38	1086.76	616.346	625.422	651.56	708.032	629.905	-0.462096	2.1074e-06	1.03924e-05	992.228	663.166
ACBD3	1892.25	1100.91	1903.75	1839.65	2144.86	2205.45	2148.82	0.372112	0.000460629	0.0015403	1684.14	2166.38
ACBD4	15.3382	17.186	16.8972	32.2231	18.0051	24.1874	17.2735	-0.0137047	0.960891	0.975661	20.4111	19.822
ACBD5	557.828	470.087	502.893	467.968	595.294	637.669	659.846	0.338697	1.08488e-05	4.8082e-05	499.694	630.936
ACBD6	346.321	391.233	234.952	272.432	250.946	253.968	238.374	-0.295143	0.00120336	0.00369614	311.235	247.763
ACBD7	10.4946	5.0547	2.41389	2.92938	0	3.29829	6.90938	-0.278623	0.676221	0.770587	5.22314	3.40256
ACCS	42.7856	65.711	54.7148	32.2231	37.1356	42.8777	25.3344	-0.445327	0.0387969	0.0796046	48.8586	35.1159
ACD	67.0039	59.6454	20.9203	34.4202	27.0077	10.9943	18.425	-1.16471	1.02743e-05	4.5691e-05	45.4975	18.809
ACE	0.807276	3.03282	0.804629	0	1.12532	2.19886	0	0.136723	0.900308	0.935522	1.16118	1.10806
ACE2	4.84366	11.1203	24.9435	27.8291	248.696	229.781	209.585	3.99932	1.2917e-81	1.19669e-79	17.1841	229.354
ACER2	384.263	287.107	172.191	176.495	173.299	170.411	177.341	-0.478678	0.000241689	0.000853864	255.014	173.684
ACER3	5193.21	3409.9	1402.47	1217.16	1080.31	1398.47	1164.23	-0.942708	2.2384e-12	2.05498e-11	2805.68	1214.34
ACHE	2.42183	2.02188	3.21852	0.732344	0	1.09943	0	-2.37692	0.0763512	0.141086	2.09864	0.366476
ACIN1	3054.73	2564.75	2757.46	3013.6	2755.91	2500.1	2683.14	-0.106905	0.0902494	0.161945	2847.64	2646.38
ACKR2	4.03638	1.01094	32.9898	22.7027	36.0102	51.6732	52.9719	2.6491	2.29944e-13	2.29078e-12	15.1849	46.8851
ACKR3	884.774	923.998	1466.03	1705.63	2170.74	2352.78	2394.1	0.935888	2.07543e-23	3.91713e-22	1245.11	2305.87
ACKR4	16.1455	22.2407	5.6324	9.52047	15.7545	23.088	13.8188	0.419647	0.283384	0.404097	13.3848	17.5537
ACLY	6614.01	4652.34	4472.13	4449.72	4589.05	4850.68	4521.04	-0.110061	0.233486	0.347894	5047.05	4653.59
ACMSD	3.2291	7.07657	3.21852	2.92938	4.50128	1.09943	2.30313	-0.567284	0.45301	0.576923	4.11339	2.63461
ACO1	1161.67	810.773	745.086	744.794	927.264	795.986	795.73	-0.0249887	0.752719	0.829632	865.581	839.66
ACO2	393.143	495.36	518.986	604.916	437.749	438.672	473.293	-0.15232	0.0401998	0.0819304	503.101	449.905
ACOT1	0	2.02188	0.804629	1.46469	0	1.09943	0	-1.3406	0.333979	0.458201	1.0728	0.366476
ACOT11	59.7384	54.5907	67.5888	84.9519	77.6471	78.0594	80.6095	0.25721	0.151613	0.246841	66.7175	78.772
ACOT12	0	0	4.02314	1.46469	0	1.09943	2.30313	0.625759	0.619143	0.722689	1.37196	1.13419
ACOT13	318.874	371.015	231.733	221.168	286.957	314.437	299.407	0.107718	0.226372	0.339623	285.697	300.267
ACOT2	20.9892	22.2407	19.3111	12.4498	31.509	23.088	25.3344	0.525712	0.0521047	0.102287	18.7477	26.6438
ACOT4	5.65093	1.01094	0	0.732344	3.37596	1.09943	1.15156	1.00462	0.333158	0.457453	1.84855	1.87565
ACOT7	212.314	144.564	219.664	227.759	162.046	182.505	164.674	-0.260619	0.119288	0.203298	201.075	169.742
ACOT8	15.3382	23.2516	25.7481	28.5614	23.6317	17.5909	31.0922	0.0706026	0.785689	0.85491	23.2248	24.1049
ACOT9	1604.06	988.699	964.75	1000.38	1115.19	1188.48	1043.32	-0.00841322	0.926092	0.953077	1139.47	1115.66
ACOX1	1215.76	919.955	1861.11	1769.34	1808.39	1893.22	1822.93	0.395315	1.12156e-07	6.50862e-07	1441.54	1841.51
ACOX2	8.88004	7.07657	8.85092	4.39406	10.1279	7.696	6.90938	0.178481	0.697443	0.787639	7.3004	8.24442
ACOX3	108.175	91.9955	220.468	235.815	218.312	229.781	233.767	0.585312	2.76017e-07	1.52561e-06	164.113	227.287
ACOXL	26.6401	12.1313	2.41389	0.732344	1.12532	2.19886	0	-2.16139	0.0244196	0.0536902	10.4794	1.10806
ACP1	664.388	534.787	395.877	428.421	469.258	477.152	462.929	-0.0795332	0.303871	0.426087	505.868	469.78
ACP2	573.973	430.66	277.597	270.967	203.683	295.746	259.102	-0.558003	0.000153046	0.000561342	388.299	252.844
ACP5	40.3638	32.3501	58.7379	76.1638	72.0205	75.8606	59.8813	0.483149	0.00423183	0.0114933	51.9039	69.2541
ACP6	232.495	213.308	92.5323	87.1489	70.8952	69.264	67.9423	-1.01369	5.40758e-11	4.39616e-10	156.371	69.3671
ACPP	11.3019	10.1094	167.363	150.13	182.302	212.19	234.919	2.28185	7.75979e-45	3.38005e-43	84.7261	209.804
ACPT	11.3019	15.1641	8.04629	8.78813	4.50128	5.49714	2.30313	-1.34379	0.012177	0.0293119	10.8251	4.10052
ACRBP	0.807276	3.03282	2.41389	4.39406	3.37596	4.39772	2.30313	0.469045	0.546188	0.660832	2.66201	3.35893
ACRC	58.9311	38.4157	50.6916	50.5317	42.7622	26.3863	46.0625	-0.384368	0.0689564	0.129478	49.6425	38.4037
ACRV1	25.8328	33.361	5.6324	5.12641	5.6266	12.0937	2.30313	-0.893588	0.0702217	0.131327	17.4882	6.67448
ACSBG1	5.65093	10.1094	6.43703	3.66172	1.12532	2.19886	0	-2.43844	0.00822316	0.0206865	6.46477	1.10806
ACSBG2	22.6037	23.2516	7.24166	7.32344	7.87724	0	5.75782	-1.48459	0.00672566	0.0173474	15.1051	4.54502
ACSF2	216.35	314.402	268.746	298.064	177.801	220.985	216.494	-0.410192	0.00037007	0.0012594	274.391	205.093
ACSF3	70.233	101.094	62.761	68.108	65.2686	69.264	59.8813	-0.199255	0.236295	0.351105	75.549	64.8046
ACSL1	739.465	625.771	1321.2	1274.28	2168.49	2448.43	2460.89	1.296	4.34793e-17	5.67221e-16	990.179	2359.27
ACSL3	18304.2	11929.1	7521.67	7426.7	8906.91	10454.5	9607.5	-0.12563	0.338368	0.462692	11295.4	9656.29
ACSL4	7051.56	4721.09	3859.8	3923.9	4081.54	4421.9	3731.07	-0.222462	0.0118835	0.0286847	4889.09	4078.17
ACSL5	185.673	117.269	30.5759	19.7733	38.2609	41.7783	39.1532	-0.708287	0.00589251	0.0154673	88.3229	39.7308
ACSL6	9.68731	12.1313	6.43703	5.85875	3.37596	5.49714	2.30313	-1.10586	0.058192	0.112209	8.52859	3.72541
ACSM1	1.61455	0	3.21852	3.66172	4.50128	2.19886	2.30313	0.521906	0.543388	0.658306	2.1237	3.00109
ACSM3	3.2291	11.1203	8.85092	8.78813	6.75192	4.39772	4.60625	-0.536649	0.276077	0.396903	7.99712	5.25196
ACSM4	5.65093	6.06564	1.60926	0	1.12532	0	2.30313	-1.12047	0.306032	0.428426	3.33146	1.14282
ACSM6	14.531	16.175	18.5065	10.2528	18.0051	17.5909	12.6672	0.129231	0.698243	0.788006	14.8663	16.0877
ACSS1	38.7492	58.6345	11.2648	7.32344	18.0051	10.9943	18.425	-0.471331	0.139954	0.231514	28.993	15.8081
ACSS2	464.991	581.29	642.898	651.786	725.831	675.049	696.696	0.265647	0.00969148	0.0239479	585.241	699.192
ACSS3	10.4946	11.1203	0.804629	0.732344	1.12532	1.09943	1.15156	-1.2121	0.248958	0.366194	5.78797	1.12544
ACTA2	20.9892	10.1094	7.24166	5.85875	4.50128	7.696	8.06095	-0.47479	0.299261	0.420884	11.0497	6.75274
ACTA2-AS1	15.3382	8.08751	4.82777	1.46469	0	0	1.15156	-3.75918	0.00367941	0.0101639	7.42955	0.383855
ACTB	38031.6	24471.8	29829.2	31996.1	32479	34301.1	31742.9	0.0704768	0.54291	0.657888	31082.2	32841
ACTBL2	0	1.01094	9.65555	13.9145	11.2532	9.89486	8.06095	1.67516	0.00247451	0.0071144	6.14525	9.73633
ACTG1	26100.8	13501.1	18426.8	19134.7	14937.5	16347.4	14446.4	-0.349502	0.0195714	0.0443228	19290.9	15243.8
ACTG1P17	4.03638	5.0547	1.60926	5.85875	1.12532	2.19886	6.90938	-0.291856	0.644305	0.74416	4.13977	3.41119
ACTG1P20	134.815	129.4	72.4166	80.5578	47.2634	42.8777	63.336	-0.966546	2.79822e-08	1.73886e-07	104.297	51.1591
ACTG1P4	0.807276	4.04376	6.43703	5.12641	3.37596	4.39772	6.90938	0.454799	0.485368	0.607909	4.10362	4.89435
ACTL10	10.4946	12.1313	6.43703	4.39406	6.75192	3.29829	2.30313	-0.907226	0.0991857	0.174936	8.36424	4.11778
ACTL6A	1133.42	732.931	695.199	699.388	776.471	831.168	755.426	-0.0259433	0.785766	0.85491	815.233	787.688
ACTL7A	0.807276	2.02188	0	0	2.25064	0	0	0.607109	0.662912	0.75926	0.707289	0.750213
ACTN1	7371.24	6972.45	7450.86	8088.74	6287.16	7173.77	6394.63	-0.181598	0.0623285	0.118864	7470.82	6618.52
ACTN1-AS1	1.61455	1.01094	3.21852	0.732344	2.25064	5.49714	0	0.642966	0.468947	0.592465	1.64409	2.58259
ACTN2	0.807276	2.02188	1.60926	0	1.12532	0	0	-1.29386	0.401548	0.526181	1.1096	0.375107
ACTN4	2487.22	2363.58	3523.47	4097.46	3503.12	3574.24	3983.26	0.257301	0.0134882	0.0321332	3117.93	3686.87
ACTR10	741.887	610.607	844.056	765.299	769.719	1002.68	814.155	0.224078	0.0141976	0.033639	740.462	862.184
ACTR1A	1255.31	863.342	1222.23	1324.08	1143.33	1378.68	1148.11	0.0628369	0.607825	0.713495	1166.24	1223.37
ACTR1B	222.808	287.107	306.564	356.651	243.069	229.781	282.133	-0.210131	0.0700971	0.131147	293.282	251.661
ACTR2	6114.31	3945.7	5267.9	5020.22	4862.51	6143.61	4853.84	0.0567515	0.647333	0.746007	5087.03	5286.65
ACTR3	7082.23	4430.95	6208.52	6206.61	6829.57	7791.65	6817.26	0.260492	0.00599779	0.0157051	5982.08	7146.16
ACTR3B	58.9311	56.6126	27.3574	36.6172	30.3836	28.5851	23.0313	-0.630589	0.00478326	0.0128438	44.8796	27.3334
ACTR3C	39.5565	36.3938	25.7481	20.5056	18.0051	20.8891	20.7281	-0.559415	0.0308466	0.0655238	30.551	19.8741
ACTR5	172.757	141.531	168.167	197	162.046	192.4	154.31	-0.00364527	0.975104	0.985908	169.864	169.585
ACTR6	491.631	372.026	389.44	394.001	408.491	425.479	396.138	-0.00306671	0.973869	0.984986	411.775	410.036
ACTR8	634.519	474.13	523.009	488.473	487.264	538.72	502.082	-0.0556085	0.457887	0.581575	530.033	509.355
ACTRT3	106.56	86.9408	28.162	26.3644	31.509	30.784	26.486	-0.796942	0.000484058	0.00161273	62.0069	29.593
ACVR1	1478.12	1215.15	1736.39	1786.19	1439.28	1666.73	1521.22	-0.0019728	0.979537	0.988856	1553.96	1542.41
ACVR1B	613.53	545.907	621.978	671.559	612.174	743.214	697.848	0.156857	0.129316	0.217105	613.244	684.412
ACVR1C	13.7237	23.2516	125.522	86.4166	91.1509	70.3634	100.186	0.905093	1.10293e-05	4.87988e-05	62.2285	87.2335
ACVR2A	785.479	555.006	750.719	634.21	645.934	749.81	749.668	0.0748764	0.392698	0.517408	681.353	715.137
ACVR2B	274.474	286.096	185.869	191.874	151.918	139.627	175.038	-0.557956	3.92197e-06	1.85827e-05	234.578	155.528
ACVR2B-AS1	3.2291	4.04376	5.6324	2.92938	0	1.09943	3.45469	-1.39313	0.120941	0.205617	3.95866	1.51804
ACYP1	90.4149	76.8314	45.0592	41.7436	58.5166	40.6789	41.4563	-0.345622	0.0622794	0.118798	63.5123	46.8839
ACYP2	9.68731	17.186	37.8176	27.8291	21.3811	29.6846	25.3344	0.282479	0.272592	0.393069	23.13	25.4667
ADA	76.6912	73.7986	92.5323	109.852	90.0256	87.9543	107.095	0.104376	0.469454	0.592826	88.2184	95.0251
ADAD2	0	2.02188	1.60926	5.85875	0	5.49714	9.21251	1.53545	0.0301939	0.0642722	2.37247	4.90322
ADAL	107.368	111.203	44.2546	51.2641	47.2634	43.9772	40.3047	-0.705699	8.36355e-05	0.000321084	78.5224	43.8484
ADAM10	13559	10871.6	9320.82	8167.1	7992.02	9063.69	8037.91	-0.296812	0.000101438	0.000383459	10479.6	8364.54
ADAM12	431.085	303.282	459.443	394.001	388.235	465.058	405.35	0.0817085	0.452075	0.576215	396.953	419.548
ADAM15	1645.23	1712.53	2343.88	2580.05	1847.78	1976.77	2030.21	-0.0770851	0.464952	0.588705	2070.42	1951.59
ADAM17	4278.56	3477.63	3694.05	3534.29	3813.71	4161.34	3786.34	0.069125	0.447741	0.571849	3746.13	3920.46
ADAM19	1043	580.279	988.889	905.177	741.586	1203.87	962.707	0.137017	0.429128	0.553539	879.336	969.389
ADAM1A	143.695	159.728	107.016	93.74	111.407	78.0594	87.5188	-0.404742	0.00574146	0.0151129	126.045	92.3283
ADAM20	7.26548	20.2188	16.0926	18.3086	11.2532	8.79543	19.5766	-0.210795	0.553849	0.667479	15.4714	13.2084
ADAM20P1	12.1091	4.04376	26.5527	18.3086	23.6317	21.9886	19.5766	0.572147	0.0798718	0.146431	15.2536	21.7323
ADAM21	16.1455	15.1641	5.6324	10.9852	6.75192	6.59657	3.45469	-1.04175	0.0253652	0.0553623	11.9818	5.60106
ADAM22	77.4985	65.711	47.4731	42.4759	39.3862	23.088	29.9407	-0.878136	7.31443e-05	0.00028349	58.2896	30.805
ADAM23	1.61455	1.01094	1.60926	4.39406	1.12532	7.696	6.90938	1.34107	0.0414809	0.0841935	2.1572	5.24357
ADAM28	407.674	338.665	169.777	139.145	220.563	206.693	231.464	-0.106011	0.333874	0.458161	263.815	219.573
ADAM32	25.0256	26.2844	46.6685	35.1525	29.2583	31.8834	27.6375	-0.157635	0.544158	0.658985	33.2827	29.5931
ADAM8	658.737	503.448	231.733	232.885	169.923	197.897	206.13	-0.949826	4.91202e-10	3.70605e-09	406.701	191.317
ADAM9	40491.3	28107.1	20007.9	18512.2	17796.9	21753.3	18275.3	-0.399876	8.41933e-05	0.00032275	26779.6	19275.2
ADAMTS1	13770.5	10454.1	15329	15019.6	20837.5	21312.4	19756.2	0.603391	1.30327e-14	1.43375e-13	13643.3	20635.4
ADAMTS13	8.07276	20.2188	14.4833	14.6469	14.6292	6.59657	8.06095	-0.509926	0.190336	0.295694	14.3554	9.76223
ADAMTS14	1.61455	1.01094	8.04629	9.52047	10.1279	7.696	4.60625	1.02445	0.0639921	0.12162	5.04806	7.47671
ADAMTS15	788.709	750.117	1790.3	1888.71	2034.58	2378.06	2086.63	0.848139	9.65966e-22	1.68384e-20	1304.46	2166.43
ADAMTS17	4.03638	0	6.43703	3.66172	4.50128	9.89486	5.75782	0.946965	0.0920781	0.164724	3.53378	6.71799
ADAMTS19	13.7237	15.1641	4.02314	8.78813	2.25064	9.89486	4.60625	-0.741215	0.180349	0.283559	10.4248	5.58392
ADAMTS3	511.006	422.573	97.3601	60.0522	69.7698	65.9657	82.9126	-1.34515	5.5077e-16	6.67471e-15	272.748	72.8827
ADAMTS5	11.3019	10.1094	17.7018	21.238	15.7545	21.9886	16.1219	0.284632	0.403279	0.527957	15.0878	17.955
ADAMTS6	1285.18	954.327	795.778	607.845	687.57	741.015	688.635	-0.313834	0.00685363	0.01764	910.783	705.74
ADAMTS7	12.1091	14.1531	14.4833	17.5763	6.75192	7.696	9.21251	-0.882017	0.0290861	0.0622844	14.5805	7.88681
ADAMTS8	0.807276	1.01094	0.804629	0	3.37596	1.09943	2.30313	1.92494	0.0995015	0.175374	0.655711	2.25951
ADAMTS9	25.0256	17.186	7.24166	8.78813	7.87724	8.79543	9.21251	-0.579535	0.133193	0.222447	14.5603	8.62839
ADAMTS9-AS2	0	2.02188	0	0	0	0	0	-0.990742	0.539529	0.655109	0.50547	0
ADAMTSL1	25.0256	20.2188	2.41389	2.19703	0	0	3.45469	-2.62251	0.00457899	0.0123626	12.4638	1.15156
ADAMTSL3	50.8584	36.3938	827.963	765.299	1118.57	1218.17	1152.72	2.49462	2.40811e-84	2.33779e-82	420.129	1163.15
ADAMTSL4	34.7129	56.6126	94.1416	105.458	83.2737	63.7669	69.0938	0.0990106	0.538479	0.65414	72.7311	72.0448
ADAMTSL4-AS1	112.211	155.685	254.263	233.618	214.936	207.792	206.13	0.19114	0.299159	0.420774	188.944	209.619
ADAMTSL5	33.0983	25.2735	61.1518	66.6433	50.6394	48.3749	44.911	0.133563	0.478623	0.60136	46.5417	47.9751
ADAP1	7.26548	18.1969	20.9203	32.2231	18.0051	23.088	19.5766	0.23583	0.399294	0.524402	19.6515	20.2232
ADAP2	0	3.03282	47.4731	49.067	38.2609	43.9772	58.7297	2.44625	2.37209e-13	2.358e-12	24.8932	46.9893
ADAR	2776.22	3260.28	3928.2	4009.58	15400	16391.4	15037.1	2.16922	1.10373e-252	7.74778e-250	3493.57	15609.5
ADARB1	156.612	274.975	216.445	191.142	158.67	157.218	161.219	-0.389395	0.0176946	0.0406732	209.793	159.036
ADAT1	314.03	320.468	274.378	257.053	306.087	278.155	259.102	-0.0431655	0.680111	0.773306	291.482	281.115
ADAT2	645.821	528.721	420.016	363.975	424.246	344.121	360.439	-0.343547	6.49665e-06	2.97841e-05	489.633	376.269
ADAT3	2.42183	3.03282	5.6324	3.66172	1.12532	3.29829	1.15156	-0.904567	0.270957	0.391208	3.68719	1.85839
ADCK1	49.2438	44.4813	46.6685	49.067	31.509	52.7726	43.7594	-0.15504	0.427996	0.552274	47.3652	42.6803
ADCK2	96.8731	98.0611	102.992	111.316	113.657	122.037	103.641	0.147338	0.336494	0.460892	102.311	113.112
ADCK3	29.8692	43.4704	11.2648	19.0409	15.7545	15.392	12.6672	-0.695358	0.0191081	0.0434514	25.9113	14.6046
ADCK4	40.3638	64.7001	40.2314	55.6581	57.3913	32.9829	39.1532	-0.197743	0.311624	0.434222	50.2384	43.1758
ADCK5	24.2183	21.2297	22.5296	35.8848	13.5038	26.3863	19.5766	-0.356909	0.222107	0.334599	25.9656	19.8222
ADCY1	16.9528	22.2407	27.3574	25.632	12.3785	18.6903	14.9703	-0.564461	0.0586751	0.11301	23.0457	15.3464
ADCY10	6.45821	7.07657	12.0694	12.4498	3.37596	9.89486	10.3641	-0.231064	0.574537	0.684502	9.51351	7.8783
ADCY10P1	129.164	218.363	192.306	194.803	141.79	129.733	105.944	-0.547017	0.00185154	0.00547513	183.659	125.822
ADCY2	4.03638	5.0547	12.8741	13.1822	7.87724	12.0937	8.06095	0.292228	0.50554	0.625746	8.78683	9.34397
ADCY3	446.424	548.94	337.944	397.663	292.583	297.945	289.042	-0.537907	1.18467e-09	8.61066e-09	432.743	293.19
ADCY4	50.0511	62.6782	53.9101	38.8142	49.5141	51.6732	50.6688	-0.00638035	0.973455	0.984857	51.3634	50.6187
ADCY5	7.26548	8.08751	5.6324	5.85875	4.50128	2.19886	3.45469	-0.953429	0.105893	0.184721	6.71104	3.38494
ADCY6	617.566	754.161	1110.39	1171.75	1114.07	1142.31	1097.44	0.337597	1.63293e-09	1.17379e-08	913.466	1117.94
ADCY7	728.97	726.865	996.935	929.344	985.78	1053.25	953.495	0.249838	0.000232228	0.000823468	845.529	997.509
ADCY9	270.437	313.391	440.132	421.83	333.095	293.547	300.558	-0.207549	0.0359587	0.0745691	361.448	309.067
ADD1	1397.39	1468.89	2075.94	2254.15	2549.97	2654.02	2421.74	0.525756	3.49292e-20	5.59695e-19	1799.1	2541.91
ADD2	4.03638	5.0547	0	0.732344	0	0	0	-2.50996	0.102574	0.179869	2.45585	0
ADD3	886.389	893.67	1365.46	1363.62	1459.54	1413.87	1476.3	0.392374	1.52944e-07	8.7449e-07	1127.28	1449.9
ADD3-AS1	0.807276	1.01094	0	0	2.25064	2.19886	1.15156	2.46554	0.0358474	0.074406	0.454554	1.86702
ADGB	0.807276	1.01094	4.02314	0	1.12532	0	0	-1.67072	0.255003	0.373071	1.46034	0.375107
ADGRA2	29.8692	14.1531	8.04629	8.05578	4.50128	7.696	8.06095	-0.93298	0.0373927	0.0770666	15.0311	6.75274
ADGRA3	3054.73	2241.25	2398.6	2317.87	1036.42	1071.94	1112.41	-1.21651	1.17424e-37	4.0436e-36	2503.11	1073.59
ADGRB2	7.26548	20.2188	12.0694	16.1116	9.00256	13.1931	9.21251	-0.360393	0.314094	0.436882	13.9163	10.4694
ADGRE2	1.61455	3.03282	11.2648	12.4498	15.7545	10.9943	10.3641	1.14852	0.0104287	0.0255676	7.0905	12.3709
ADGRE5	326.947	329.566	119.89	140.61	124.911	134.13	125.52	-0.696798	5.07382e-09	3.45016e-08	229.253	128.187
ADGRF1	858.942	545.907	116.671	120.104	136.164	197.897	152.006	-0.854257	0.000130355	0.000483953	410.406	162.022
ADGRF2	7.26548	7.07657	148.052	171.368	135.038	140.727	138.188	1.99191	3.03777e-23	5.69808e-22	83.4406	137.984
ADGRF3	26.6401	24.2625	12.8741	8.78813	10.1279	7.696	9.21251	-0.861134	0.0180605	0.0413942	18.1412	9.01213
ADGRF4	1079.33	701.592	2072.72	2004.43	2026.7	2221.95	2148.82	0.648942	3.29078e-09	2.28975e-08	1464.52	2132.49
ADGRF5	104.139	73.7986	7.24166	2.92938	7.87724	0	3.45469	-2.47117	2.70162e-06	1.31136e-05	47.027	3.77731
ADGRG1	1051.88	982.633	2794.48	2752.15	1926.55	2159.28	2209.85	0.292186	0.00537286	0.0142384	1895.28	2098.56
ADGRG2	24.2183	30.3282	26.5527	20.5056	23.6317	23.088	20.7281	-0.159482	0.561024	0.67297	25.4012	22.4826
ADGRG3	0	0	0.804629	2.19703	2.25064	1.09943	0	1.00596	0.447279	0.571339	0.750415	1.11669
ADGRG4	4.03638	3.03282	2.41389	2.19703	7.87724	1.09943	1.15156	0.245085	0.783007	0.852673	2.92003	3.37608
ADGRG6	7285.67	4913.16	3258.75	3000.41	2755.91	2886	2858.18	-0.608269	3.25596e-16	4.01788e-15	4614.5	2833.36
ADGRG7	0.807276	2.02188	0	0.732344	1.12532	1.09943	0	-0.104328	0.939184	0.961468	0.890375	0.741583
ADGRL1	17.7601	24.2625	82.8768	90.0783	83.2737	56.0709	74.8516	0.668318	0.000135107	0.000500678	53.7444	71.3987
ADGRL2	1638.77	1394.09	4629.83	4046.2	5749.26	5994.09	6087.17	1.19519	4.62335e-24	9.02467e-23	2927.22	5943.5
ADGRL3	5.65093	3.03282	19.3111	13.9145	23.6317	16.4914	19.5766	1.1447	0.00125593	0.00384468	10.4773	19.8999
ADGRL4	16.1455	15.1641	1.60926	0	0	1.09943	0	-3.13346	0.0242187	0.0533255	8.22972	0.366476
ADGRV1	264.787	196.122	97.3601	71.7697	78.7724	63.7669	72.5485	-0.927341	4.20926e-09	2.887e-08	157.51	71.6959
ADH1A	16.9528	23.2516	17.7018	8.78813	11.2532	12.0937	14.9703	-0.327159	0.318112	0.44141	16.6736	12.7724
ADH1B	0.807276	2.02188	0.804629	0	1.12532	3.29829	2.30313	1.52578	0.14059	0.232356	0.908446	2.24224
ADH1C	0.807276	1.01094	1.60926	1.46469	0	0	0	-2.56847	0.0701608	0.13124	1.22304	0
ADH4	46.822	56.6126	28.162	24.8997	24.757	28.5851	19.5766	-0.575741	0.0162333	0.0377418	39.1241	24.3063
ADH5	2706.8	1676.14	1439.48	1464.69	1443.79	1692.02	1346.18	-0.24789	0.0165354	0.0383369	1821.78	1493.99
ADH6	64.5821	75.8204	93.3369	84.2195	99.0282	75.8606	107.095	0.250614	0.0831262	0.151471	79.4897	93.9947
ADH7	2.42183	15.1641	602.667	612.239	907.008	681.646	1089.38	3.66018	1.88064e-77	1.61904e-75	308.123	892.678
ADHFE1	18.5673	29.3172	49.887	21.238	27.0077	18.6903	29.9407	-0.215788	0.500501	0.620813	29.7524	25.2129
ADI1	354.394	382.135	442.546	432.083	412.992	370.508	431.836	0.00867392	0.90736	0.940726	402.789	405.112
ADIPOR1	846.025	856.266	1317.18	1321.15	1554.07	1616.16	1722.74	0.617925	2.02126e-24	4.00978e-23	1085.15	1630.99
ADIPOR2	1964.1	1679.17	1426.61	1458.1	1585.58	1924	1570.73	0.064605	0.551342	0.665072	1631.99	1693.44
ADIRF	5.65093	10.1094	16.0926	12.4498	21.3811	7.696	26.486	0.802141	0.0167734	0.0388294	11.0757	18.521
ADK	1167.32	878.506	788.536	702.318	714.578	713.529	671.362	-0.312856	1.69346e-05	7.28432e-05	884.17	699.823
ADM	153.382	142.542	531.055	567.566	719.079	642.066	738.152	1.275	1.58874e-15	1.86231e-14	348.637	699.766
ADM2	4.84366	4.04376	6.43703	9.52047	13.5038	9.89486	12.6672	1.00747	0.0527249	0.103327	6.21123	12.022
ADM5	18.5673	28.3063	8.04629	9.52047	5.6266	13.1931	13.8188	-0.384137	0.279182	0.39998	16.1101	10.8795
ADNP	1611.32	2344.37	2816.2	2747.75	2804.3	2827.73	2629.02	0.227421	0.031292	0.0663157	2379.91	2753.68
ADNP-AS1	64.5821	54.5907	58.7379	42.4759	61.8926	40.6789	51.8204	-0.0857676	0.658377	0.75544	55.0967	51.4639
ADNP2	520.693	778.423	1182	1067.03	1250.23	1349	1278.24	0.598119	2.63043e-14	2.83233e-13	887.035	1292.49
ADO	316.452	273.965	279.206	267.306	276.829	270.459	276.375	-0.0474871	0.620524	0.724117	284.232	274.554
ADORA2A-AS1	0	2.02188	4.02314	3.66172	2.25064	2.19886	1.15156	-0.343693	0.687805	0.779601	2.42669	1.86702
ADORA2B	1156.83	754.161	262.309	284.149	239.693	280.354	211.888	-1.04324	4.09881e-14	4.34674e-13	614.361	243.978
ADPGK	2747.97	1645.81	842.446	802.649	921.637	990.585	859.066	-0.518084	4.82507e-07	2.58475e-06	1509.72	923.763
ADPGK-AS1	30.6765	26.2844	8.85092	10.9852	13.5038	13.1931	12.6672	-0.378854	0.24737	0.364298	19.1992	13.1214
ADPRH	61.353	39.4266	12.0694	11.7175	15.7545	16.4914	14.9703	-0.707602	0.0267664	0.057915	31.1416	15.7387
ADPRHL1	3.2291	1.01094	4.02314	3.66172	2.25064	1.09943	3.45469	-0.306648	0.689279	0.780877	2.98123	2.26825
ADPRHL2	101.717	130.411	168.972	207.253	299.335	293.547	285.588	0.990271	6.97245e-23	1.288e-21	152.088	292.823
ADPRM	71.8476	62.6782	42.6453	45.4053	54.0154	61.568	55.2751	0.0682587	0.689684	0.781197	55.6441	56.9528
ADRA1B	27.4474	14.1531	10.4602	7.32344	6.75192	15.392	11.5156	-0.275249	0.533528	0.650028	14.846	11.2199
ADRA2C	0	0	0	2.19703	0	1.09943	3.45469	1.6998	0.188511	0.293603	0.549258	1.51804
ADRB1	7.26548	4.04376	0.804629	1.46469	3.37596	4.39772	3.45469	0.375668	0.561364	0.673158	3.39464	3.74279
ADRB2	1620.2	850.2	2421.13	2412.34	4233.45	3984.33	4165.21	1.24206	9.96899e-19	1.46493e-17	1825.97	4127.66
ADRBK1	108.982	205.221	249.435	291.473	250.946	289.15	289.042	0.457368	5.83266e-06	2.69294e-05	213.778	276.38
ADRBK2	296.27	411.452	300.127	265.108	308.338	264.962	294.8	-0.125052	0.234274	0.348613	318.239	289.367
ADRM1	180.83	205.221	132.764	179.424	121.535	145.125	107.095	-0.471437	0.00013006	0.000483151	174.56	124.585
ADSL	758.032	611.618	297.713	304.655	325.217	283.653	309.771	-0.555221	2.78567e-11	2.32683e-10	493.005	306.214
ADSS	1270.65	909.845	802.215	774.82	866.496	828.969	829.126	-0.133405	0.111322	0.192308	939.383	841.53
ADSSL1	13.7237	17.186	209.203	174.298	183.427	175.909	203.827	1.58832	2.86223e-20	4.60252e-19	103.603	187.721
ADTRP	85.5712	69.7548	66.7842	59.3199	86.6496	81.3577	69.0938	0.179353	0.236677	0.351514	70.3575	79.0337
AEBP1	28.2547	22.2407	11.2648	12.4498	5.6266	6.59657	8.06095	-1.35308	0.00081994	0.00260937	18.5525	6.76137
AEBP2	581.239	668.231	852.102	728.682	777.596	844.361	796.882	0.197229	0.0493566	0.0974291	707.563	806.28
AEN	342.285	306.315	310.587	284.882	338.721	332.028	342.014	0.116289	0.208382	0.318018	311.017	337.588
AES	180.83	297.216	355.646	414.507	325.217	361.712	338.56	0.189903	0.0637081	0.121106	312.05	341.83
AFAP1	402.831	475.141	753.937	812.169	658.312	716.828	669.058	0.217678	0.000566089	0.00185889	611.02	681.399
AFAP1-AS1	59.7384	52.5688	60.3472	55.6581	58.5166	57.1703	62.1844	0.0497075	0.785636	0.85491	57.0781	59.2905
AFAP1L1	159.841	216.341	311.391	329.555	387.11	378.204	324.741	0.567044	4.33762e-06	2.04141e-05	254.282	363.352
AFAP1L2	478.715	420.551	954.29	946.921	717.954	882.841	814.155	0.283032	0.00111025	0.00343734	700.119	804.984
AFF1	1441.79	1799.47	3572.55	3520.38	3877.85	3923.86	3477.72	0.642434	2.55112e-17	3.36906e-16	2583.55	3759.81
AFF2	2.42183	3.03282	5.6324	0.732344	3.37596	2.19886	3.45469	0.0677046	0.936612	0.960397	2.95485	3.00984
AFF4	3497.93	4214.61	8455.04	8137.07	9079.08	9109.87	8869.34	0.665787	6.11711e-40	2.25088e-38	6076.16	9019.43
AFG3L1P	364.081	334.621	243.803	243.871	245.32	237.477	255.647	-0.243496	0.00973402	0.02404	296.594	246.148
AFG3L2	1058.34	936.13	934.979	956.441	828.235	970.796	887.856	-0.116211	0.216712	0.328071	971.472	895.629
AFMID	67.0039	79.8642	70.0027	78.3608	72.0205	58.2697	48.3657	-0.303329	0.101988	0.178962	73.8079	59.552
AFTPH	573.973	693.504	1276.14	1271.35	1569.82	1656.84	1585.7	0.834876	8.03782e-52	4.20339e-50	953.742	1604.12
AGA	611.915	419.54	498.87	546.329	631.304	772.898	652.937	0.396457	0.00829923	0.0208578	519.163	685.713
AGAP1	213.928	324.511	543.929	568.299	399.489	334.226	383.471	-0.0646492	0.478567	0.601347	412.667	372.395
AGAP1-IT1	12.1091	9.09845	8.85092	5.85875	1.12532	4.39772	12.6672	-0.540263	0.335593	0.459966	8.97931	6.06341
AGAP11	8.07276	2.02188	12.8741	8.05578	10.1279	8.79543	9.21251	0.340171	0.42619	0.550488	7.75612	9.37861
AGAP2	2.42183	2.02188	3.21852	5.12641	0	1.09943	1.15156	-2.13797	0.0643878	0.122194	3.19716	0.750331
AGAP3	183.252	261.833	321.047	424.027	317.34	291.349	351.227	0.153175	0.078106	0.143759	297.54	319.972
AGAP4	11.3019	18.1969	16.0926	10.2528	10.1279	5.49714	9.21251	-0.738163	0.0732806	0.136224	13.961	8.27918
AGAP5	30.6765	31.3391	46.6685	32.2231	45.0128	25.2869	35.6985	0.0044708	0.984448	0.991782	35.2268	35.3327
AGAP6	135.622	123.335	123.108	114.246	65.2686	62.6674	87.5188	-0.790289	2.0863e-06	1.03023e-05	124.078	71.8183
AGAP7P	2.42183	1.01094	0.804629	0	1.12532	1.09943	2.30313	0.644901	0.589819	0.697653	1.05935	1.50929
AGAP9	0.807276	2.02188	2.41389	2.19703	3.37596	6.59657	3.45469	1.26167	0.0900871	0.161686	1.86002	4.47574
AGBL1	0.807276	4.04376	6.43703	3.66172	4.50128	12.0937	8.06095	1.2507	0.0252083	0.0550925	3.73745	8.21865
AGBL1-AS1	2.42183	8.08751	19.3111	23.435	23.6317	27.4857	13.8188	0.92881	0.00669858	0.0172897	13.3139	21.6454
AGBL2	28.2547	28.3063	15.2879	15.3792	23.6317	19.7897	19.5766	0.00542321	0.983407	0.991173	21.807	20.9993
AGBL3	29.0619	29.3172	24.9435	11.7175	14.6292	15.392	12.6672	-0.669876	0.0279239	0.0601274	23.76	14.2295
AGBL5	170.335	188.035	125.522	144.272	124.911	108.843	125.52	-0.374038	0.000824238	0.00262122	157.041	119.758
AGER	62.9675	85.9298	49.0824	52.7288	27.0077	47.2754	49.5172	-0.569781	0.00477567	0.0128272	62.6771	41.2668
AGFG1	1513.64	1732.75	2078.36	2060.08	2116.73	2254.93	2098.15	0.23198	0.000246417	0.000869727	1846.21	2156.6
AGFG2	80.7276	57.6235	37.0129	43.2083	38.2609	47.2754	56.4266	-0.174273	0.383568	0.508092	54.6431	47.321
AGGF1	696.679	775.39	983.256	952.047	1001.53	1019.17	997.254	0.255596	7.50378e-07	3.93652e-06	851.843	1005.99
AGK	716.054	563.093	543.929	499.459	531.151	513.433	559.66	-0.109716	0.13779	0.228763	580.634	534.748
AGL	1663.8	1534.61	1571.44	1469.08	1357.14	1374.29	1336.97	-0.199011	5.44737e-05	0.000215521	1559.73	1356.13
AGMAT	50.8584	45.4923	24.1389	20.5056	30.3836	19.7897	9.21251	-0.697641	0.00730123	0.0186527	35.2488	19.7953
AGMO	318.874	256.779	71.612	71.0374	128.286	177.008	122.066	-0.0273058	0.88513	0.925866	179.575	142.453
AGO1	415.747	562.082	490.824	501.656	486.138	452.965	487.111	-0.0478529	0.591831	0.699398	492.577	475.405
AGO2	608.686	672.275	564.045	639.336	542.404	490.345	491.718	-0.287565	0.00299874	0.00846689	621.085	508.156
AGO3	429.471	464.021	412.775	415.239	414.118	390.297	430.685	-0.0618511	0.530947	0.647965	430.376	411.7
AGO4	423.82	451.89	812.675	768.961	812.481	891.637	781.912	0.491089	5.60672e-15	6.33611e-14	614.336	828.676
AGPAT1	175.986	172.871	148.856	148.666	113.657	117.639	141.642	-0.377083	0.0029853	0.00843436	161.595	124.313
AGPAT2	37.1347	41.4485	32.9898	51.9964	39.3862	34.0823	43.7594	-0.0583384	0.789936	0.858226	40.8923	39.076
AGPAT3	453.689	442.791	575.31	623.957	591.918	743.214	688.635	0.375972	8.66845e-06	3.89867e-05	523.937	674.589
AGPAT4	343.092	334.621	454.615	443.8	401.739	444.169	428.382	0.112361	0.238922	0.354201	394.032	424.763
AGPAT4-IT1	42.7856	45.4923	43.45	41.7436	29.2583	32.9829	33.3953	-0.443186	0.047211	0.0938206	43.3679	31.8788
AGPAT5	4583.71	2988.34	960.727	785.073	599.796	628.873	570.024	-1.56808	1.11257e-41	4.27483e-40	2329.46	599.564
AGPAT6	1475.7	1268.73	1433.85	1364.36	1313.25	1431.46	1300.12	-0.0407314	0.49709	0.617884	1385.66	1348.27
AGPAT9	499.704	212.297	74.0258	65.1786	76.5218	108.843	81.761	-0.777151	0.00797266	0.0201229	212.801	89.0421
AGPS	2472.69	1579.09	1371.89	1270.62	1378.52	1310.52	1254.05	-0.304704	0.000143562	0.000529322	1673.57	1314.36
AGR2	2056.94	1286.93	616.346	633.477	884.501	988.387	1023.74	-0.0783846	0.746989	0.825311	1148.42	965.543
AGRN	955.007	1313.21	1129.7	1197.38	1496.68	1435.85	1677.83	0.420206	3.12684e-05	0.000128996	1148.82	1536.79
AGRP	4.03638	7.07657	3.21852	1.46469	0	0	1.15156	-3.17096	0.0143888	0.0339729	3.94904	0.383855
AGTPBP1	534.417	590.388	329.093	344.934	351.1	322.133	359.288	-0.332685	0.00187647	0.00553988	449.708	344.173
AGTRAP	142.888	140.521	62.761	62.9816	37.1356	37.3806	50.6688	-1.19747	5.11755e-07	2.73821e-06	102.288	41.7283
AHCTF1	2964.32	2786.15	2799.3	2642.3	2886.45	2727.68	2687.75	-0.0140643	0.834986	0.890409	2798.02	2767.29
AHCTF1P1	29.0619	28.3063	28.162	28.5614	22.5064	24.1874	11.5156	-0.551819	0.0440007	0.0884814	28.5229	19.4032
AHCY	1950.38	1149.44	675.888	719.894	731.458	746.512	775.002	-0.460984	0.00016665	0.000606487	1123.9	750.991
AHCYL1	1304.56	1249.52	1271.31	1335.8	1277.24	1246.75	1300.12	-0.0184143	0.764532	0.838953	1290.3	1274.7
AHCYL2	307.572	231.505	383.808	377.157	324.092	380.402	324.741	0.0908317	0.310185	0.432846	325.011	343.078
AHDC1	40.3638	101.094	218.859	224.097	168.798	200.096	187.705	0.584764	3.50329e-06	1.67072e-05	146.103	185.533
AHI1	640.977	670.253	318.633	262.179	266.701	223.184	285.588	-0.740645	8.80908e-10	6.48284e-09	473.01	258.491
AHNAK	121313	138263	257146	230778	230947	228686	225711	0.353651	3.7467e-06	1.7789e-05	186875	228448
AHNAK2	7950.86	12885.4	48998.7	48884	37730.9	32677.2	38214.6	0.676546	1.13211e-09	8.25493e-09	29679.7	36207.6
AHR	1432.91	1713.54	4135.79	4347.19	5094.32	4635.19	4525.65	0.870624	7.57061e-43	3.06366e-41	2907.36	4751.72
AHRR	3.2291	8.08751	26.5527	21.9703	14.6292	7.696	14.9703	0.0299778	0.936465	0.960397	14.9599	12.4318
AHSA1	1045.42	806.729	731.408	828.281	952.021	880.642	968.465	0.136468	0.147187	0.24113	852.96	933.709
AHSA2	783.865	852.222	1049.24	1019.42	813.606	776.197	702.454	-0.271035	0.00264707	0.00757235	926.186	764.086
AIDA	244.605	312.38	173.8	178.692	198.056	197.897	156.613	-0.265637	0.0717307	0.133697	227.369	184.189
AIF1L	26.6401	23.2516	16.0926	19.0409	22.5064	14.2926	29.9407	0.0847316	0.777385	0.848314	21.2563	22.2465
AIFM1	619.181	549.951	475.536	558.046	501.893	490.345	452.565	-0.190151	0.0266558	0.0577305	550.678	481.601
AIFM2	58.9311	63.6892	24.9435	21.9703	12.3785	10.9943	19.5766	-1.40572	6.41248e-07	3.39525e-06	42.3835	14.3165
AIFM3	0.807276	1.01094	0.804629	0.732344	0	0	0	-1.96106	0.194716	0.301448	0.838797	0
AIG1	1058.34	900.747	397.487	358.848	503.018	502.439	427.23	-0.350931	0.0138831	0.0329879	678.855	477.562
AIM1	9826.97	10227.7	9910.61	9526.33	10690.5	10330.2	10040.5	0.0684926	0.170432	0.271261	9872.9	10353.8
AIM1L	17.7601	44.4813	532.664	653.983	624.553	592.592	718.576	2.31223	1.32567e-128	2.39553e-126	312.222	645.24
AIM2	2.42183	7.07657	1.60926	0.732344	27.0077	23.088	21.8797	3.13292	1.98081e-09	1.40669e-08	2.96	23.9918
AIMP1	1237.55	884.572	752.328	730.147	892.379	959.801	897.068	0.0498244	0.701639	0.790652	901.15	916.416
AIMP2	66.1966	62.6782	35.4037	32.9555	47.2634	47.2754	40.3047	-0.0558592	0.765134	0.839211	49.3085	44.9479
AIP	24.2183	33.361	32.9898	49.7994	33.7596	36.2812	40.3047	0.109359	0.640832	0.741509	35.0921	36.7818
AIRN	12.1091	17.186	18.5065	8.05578	20.2558	8.79543	14.9703	0.0885729	0.837848	0.892417	13.9643	14.6738
AJAP1	8.07276	10.1094	23.3342	25.632	12.3785	20.8891	17.2735	0.133279	0.725841	0.809541	16.7871	16.847
AJUBA	2520.32	2623.39	2863.67	2800.48	2716.52	2546.28	2450.53	-0.0707755	0.265323	0.385052	2701.96	2571.11
AK1	26.6401	61.6673	45.0592	62.9816	39.3862	37.3806	54.1235	-0.13028	0.491766	0.613648	49.087	43.6301
AK2	1610.52	1243.46	1039.58	992.326	1504.55	1420.46	1380.72	0.257364	0.000203169	0.000728639	1221.47	1435.25
AK3	388.3	517.601	626.001	650.321	746.087	666.254	814.155	0.465094	1.4052e-06	7.08069e-06	545.556	742.165
AK4	570.744	699.57	807.847	787.27	1017.29	1111.52	985.738	0.543084	2.04823e-09	1.45174e-08	716.358	1038.18
AK5	23.411	29.3172	20.1157	18.3086	11.2532	19.7897	12.6672	-0.600455	0.0698586	0.130781	22.7881	14.57
AK6	127.55	172.871	141.615	140.61	118.159	118.738	119.763	-0.28868	0.0374569	0.0771586	145.661	118.887
AK7	4.03638	4.04376	8.04629	8.05578	10.1279	4.39772	3.45469	-0.000149189	0.999771	1	6.04555	5.99343
AK8	0	3.03282	4.82777	2.92938	2.25064	2.19886	4.60625	0.369393	0.639853	0.740599	2.69749	3.01858
AK9	29.0619	15.1641	40.2314	39.5466	51.7647	49.4743	64.4876	0.888057	3.86551e-06	1.83293e-05	31.001	55.2422
AKAP1	1285.99	1071.6	643.703	627.619	639.182	628.873	599.965	-0.468975	2.72381e-06	1.32073e-05	907.227	622.673
AKAP10	674.075	637.903	764.397	749.188	857.494	894.935	902.826	0.32748	4.07417e-08	2.48938e-07	706.391	885.085
AKAP11	1902.75	2429.29	2546.65	2437.97	2225.88	2328.59	2088.94	-0.0727318	0.334211	0.458417	2329.16	2214.47
AKAP12	3448.68	3048.99	3740.72	3994.2	3191.41	3290.59	3205.95	-0.136842	0.160655	0.258541	3558.15	3229.32
AKAP13	1675.1	2044.12	6196.45	6060.88	6369.31	5914.93	6428.03	0.873011	7.68958e-35	2.36267e-33	3994.14	6237.42
AKAP14	0.807276	2.02188	2.41389	0.732344	1.12532	3.29829	1.15156	0.345139	0.739043	0.819444	1.49385	1.85839
AKAP2	0.807276	1.01094	0	1.46469	0	0	0	-1.9956	0.237356	0.35228	0.820726	0
AKAP3	14.531	22.2407	31.3805	28.5614	43.8875	60.4686	59.8813	1.21439	7.34366e-07	3.85731e-06	24.1784	54.7458
AKAP5	41.1711	65.711	21.725	19.0409	29.2583	17.5909	23.0313	-0.522378	0.0672284	0.126663	36.912	23.2935
AKAP6	67.8112	103.116	185.065	175.763	192.43	194.599	186.553	0.612426	1.15123e-06	5.86575e-06	132.939	191.194
AKAP7	62.1602	79.8642	14.4833	16.1116	21.3811	25.2869	21.8797	-0.609918	0.0273537	0.0590109	43.1548	22.8492
AKAP8	672.461	542.874	527.032	497.261	567.161	499.141	510.143	-0.0857922	0.282122	0.402739	559.907	525.482
AKAP8L	529.573	526.699	811.87	932.274	757.34	849.858	938.524	0.312831	4.47917e-05	0.000179708	700.104	848.574
AKAP9	5496.74	4801.96	6280.93	5643.44	5547.83	4929.84	5286.83	-0.075353	0.371542	0.496631	5555.77	5254.83
AKIP1	143.695	129.4	107.82	110.584	94.5269	108.843	88.6704	-0.325646	0.0172764	0.0398422	122.875	97.3469
AKIRIN1	940.476	875.473	1398.44	1507.9	1784.76	1819.55	1726.19	0.624652	2.21458e-27	5.01467e-26	1180.57	1776.84
AKIRIN2	227.652	232.516	289.666	285.614	310.588	283.653	315.528	0.237035	0.0344144	0.0718977	258.862	303.256
AKNA	31.4838	64.7001	39.4268	41.7436	38.2609	47.2754	38.0016	-0.0679706	0.723197	0.80748	44.3386	41.1793
AKNAD1	10.4946	8.08751	2.41389	7.32344	4.50128	3.29829	10.3641	-0.215863	0.683602	0.776042	7.07986	6.05455
AKR1A1	314.03	318.446	199.548	218.238	199.182	183.605	199.221	-0.404313	1.83262e-05	7.82573e-05	262.566	194.002
AKR1B1	337.441	339.676	210.813	235.082	239.693	224.283	208.433	-0.291397	0.0070521	0.0180846	280.753	224.137
AKR1B10	152.575	200.166	2106.52	2371.33	2700.77	2474.81	2647.44	2.04124	1.24652e-71	9.93463e-70	1207.65	2607.68
AKR1B15	3.2291	1.01094	11.2648	16.8439	27.0077	19.7897	20.7281	2.35513	5.33626e-08	3.21002e-07	8.08719	22.5085
AKR1C1	172.757	167.816	282.425	290.008	279.079	257.266	283.285	0.299374	0.00465159	0.0125419	228.251	273.21
AKR1C2	134.815	255.768	3080.92	3031.9	2998.98	2625.44	3003.28	1.8703	2.23522e-46	1.02243e-44	1625.85	2875.9
AKR1C3	160.648	143.553	840.032	818.028	889.003	810.279	815.307	1.19448	2.78564e-21	4.71621e-20	490.565	838.196
AKR1C4	1.61455	0	0	0.732344	1.12532	1.09943	3.45469	1.627	0.174945	0.276827	0.586724	1.89315
AKR1C6P	0.807276	1.01094	0	0	1.12532	0	0	0.135332	0.93306	0.958047	0.454554	0.375107
AKR1E2	8.07276	12.1313	7.24166	0.732344	5.6266	4.39772	0	-0.819002	0.184189	0.288354	7.04451	3.34144
AKR7A2	142.081	145.575	136.787	149.398	103.529	93.4515	86.3673	-0.605187	8.25135e-06	3.72484e-05	143.46	94.4494
AKR7A2P1	24.2183	28.3063	20.1157	11.7175	28.133	20.8891	27.6375	0.336371	0.2319	0.346039	21.0894	25.5532
AKR7A3	1.61455	5.0547	1.60926	2.92938	0	2.19886	1.15156	-1.26457	0.198635	0.306372	2.80197	1.11681
AKR7L	7.26548	7.07657	4.82777	2.92938	4.50128	2.19886	4.60625	-0.484148	0.404003	0.528691	5.5248	3.7688
AKT1	423.013	568.148	473.122	587.34	540.154	501.34	507.84	0.021005	0.773551	0.845445	512.905	516.444
AKT1S1	101.717	126.367	158.512	160.383	111.407	100.048	123.217	-0.28047	0.0288552	0.0618409	136.745	111.557
AKT2	229.266	342.708	401.51	427.689	446.752	380.402	446.807	0.30805	3.20968e-05	0.000132145	350.293	424.654
AKT3	302.728	387.19	320.242	293.67	286.957	302.343	268.314	-0.182808	0.0782065	0.143885	325.958	285.871
AKTIP	269.63	230.494	453.006	435.012	519.898	534.322	496.324	0.626198	1.04945e-18	1.53844e-17	347.036	516.848
ALAD	85.5712	113.225	185.869	166.974	190.179	171.511	191.16	0.489684	1.05039e-05	4.66553e-05	137.91	184.283
ALAS1	498.089	334.621	495.651	448.194	554.783	602.487	576.933	0.37474	0.00240396	0.00693234	444.139	578.068
ALAS2	1.61455	5.0547	5.6324	2.19703	2.25064	1.09943	0	-1.65921	0.0885592	0.159445	3.62467	1.11669
ALB	0	2.02188	0.804629	1.46469	0	2.19886	0	-0.391018	0.759288	0.834755	1.0728	0.732953
ALCAM	30574.8	21287.3	24966	24688.8	22865.4	23197.9	22954.1	-0.134269	0.126623	0.213389	25379.2	23005.8
ALDH16A1	61.353	51.5579	41.8407	41.0113	31.509	32.9829	49.5172	-0.355627	0.0787359	0.144656	48.9407	38.003
ALDH18A1	2722.94	2673.93	1655.12	1573.07	1702.61	1874.53	1721.59	-0.234964	0.0106412	0.0260233	2156.27	1766.24
ALDH1A1	28.2547	29.3172	134.373	104.725	184.552	245.173	261.405	2.0284	3.13253e-22	5.61609e-21	74.1675	230.377
ALDH1A2	3.2291	2.02188	5.6324	5.85875	3.37596	4.39772	5.75782	0.196203	0.756092	0.832294	4.18553	4.5105
ALDH1A3	2894.08	2506.12	1723.51	1628	1737.49	2015.25	1938.08	-0.163852	0.110684	0.19146	2187.93	1896.94
ALDH1B1	481.136	353.829	74.8305	67.3756	66.3939	76.96	49.5172	-1.40182	1.96031e-20	3.18874e-19	244.293	64.2904
ALDH1L1	4.84366	8.08751	12.0694	5.85875	6.75192	8.79543	10.3641	0.296032	0.477968	0.600857	7.71484	8.63714
ALDH1L2	250.256	281.041	232.538	216.774	272.327	258.366	256.799	0.106041	0.451781	0.576001	245.152	262.497
ALDH2	305.958	283.063	501.284	558.046	559.284	515.632	573.479	0.469086	2.77771e-06	1.34508e-05	412.088	549.465
ALDH3A1	23.411	41.4485	65.1749	73.9667	57.3913	49.4743	96.7313	0.550101	0.00389761	0.0107067	51.0003	67.8657
ALDH3A2	1099.51	1277.83	1536.84	1458.1	1413.4	1354.5	1721.59	0.163438	0.0666779	0.125769	1343.07	1496.5
ALDH3B1	4.84366	3.03282	4.02314	3.66172	2.25064	3.29829	5.75782	-0.0279371	0.963907	0.978055	3.89033	3.76891
ALDH3B2	0	1.01094	178.628	180.157	265.575	218.786	313.225	4.67112	6.36101e-47	2.94657e-45	89.9488	265.862
ALDH4A1	79.113	144.564	144.833	123.034	91.1509	86.8549	122.066	-0.279649	0.0401198	0.0817855	122.886	100.024
ALDH5A1	54.8948	48.5251	94.1416	95.2047	92.2762	73.6617	92.1251	0.261636	0.119772	0.203914	73.1915	86.021
ALDH6A1	87.9931	91.9955	82.0721	84.9519	85.5243	81.3577	85.2157	-0.0414041	0.781843	0.851753	86.7531	84.0326
ALDH7A1	1411.12	1252.55	550.366	544.131	435.499	427.678	414.563	-0.985733	9.601e-34	2.85387e-32	939.542	425.913
ALDH8A1	4.84366	8.08751	22.5296	19.7733	18.0051	15.392	33.3953	0.827947	0.0075045	0.0190758	13.8085	22.2642
ALDH9A1	1070.45	708.668	600.253	634.942	681.944	722.325	677.119	-0.0899675	0.282426	0.403042	753.578	693.796
ALDOA	2253.11	2055.24	1683.28	1934.85	1563.07	1672.23	1868.99	-0.233965	0.0641653	0.121924	1981.62	1701.43
ALDOB	1.61455	1.01094	0.804629	0.732344	1.12532	2.19886	2.30313	0.900638	0.360804	0.486088	1.04062	1.87577
ALDOC	128.357	159.728	196.329	217.506	187.928	163.815	181.947	0.0373049	0.726265	0.809815	175.48	177.897
ALG1	412.518	318.446	189.088	226.294	168.798	242.974	191.16	-0.449027	0.00172745	0.0051448	286.586	200.977
ALG10	848.447	699.57	468.294	378.622	372.481	418.882	382.319	-0.5383	2.26096e-09	1.59323e-08	598.733	391.227
ALG10B	903.342	808.751	694.395	547.061	571.663	565.106	508.991	-0.403938	1.65851e-06	8.29982e-06	738.387	548.587
ALG11	443.194	304.293	224.491	206.521	246.445	319.934	270.617	-0.0177263	0.879544	0.921343	294.625	278.999
ALG12	190.517	124.346	90.1184	101.796	79.8977	94.5509	80.6095	-0.548698	0.00331613	0.00926133	126.694	85.0193
ALG13	812.927	876.484	538.297	522.161	494.015	487.047	537.78	-0.398034	0.000232559	0.000824483	687.467	506.281
ALG14	251.87	119.291	61.1518	57.8552	65.2686	72.5623	66.7907	-0.602891	0.00498243	0.0133101	122.542	68.2072
ALG1L	0.807276	0	0	0.732344	2.25064	0	0	0.857352	0.574457	0.684451	0.384905	0.750213
ALG1L9P	4.84366	7.07657	2.41389	2.19703	4.50128	3.29829	1.15156	-0.308059	0.641167	0.741756	4.13279	2.98371
ALG2	1964.1	1216.16	680.716	692.797	720.205	937.813	763.487	-0.360435	0.0193834	0.0439735	1138.44	807.168
ALG3	372.961	366.971	206.79	203.592	142.916	159.417	134.733	-0.910363	4.31795e-08	2.63128e-07	287.578	145.689
ALG5	1706.58	785.5	413.579	353.722	460.256	490.345	414.563	-0.576148	0.000690981	0.00223087	814.846	455.055
ALG6	1404.66	1127.2	560.022	496.529	474.885	554.112	544.69	-0.62683	3.52815e-13	3.43792e-12	897.102	524.562
ALG8	1782.47	1364.77	658.991	610.775	609.923	828.969	687.483	-0.480623	3.80174e-06	1.80409e-05	1104.25	708.792
ALG9	2077.93	1433.51	1104.76	943.259	985.78	1233.56	1013.38	-0.301034	0.00207196	0.00606891	1389.86	1077.57
ALK	22.6037	31.3391	24.9435	23.435	15.7545	17.5909	14.9703	-0.651826	0.021584	0.0482225	25.5803	16.1052
ALKBH1	161.455	109.181	97.3601	94.4724	101.279	95.6503	90.9735	-0.247213	0.0915902	0.16398	115.617	95.9675
ALKBH2	58.9311	61.6673	43.45	35.1525	31.509	30.784	41.4563	-0.479742	0.0164133	0.0381071	49.8002	34.5831
ALKBH3	252.677	226.45	177.823	203.592	165.422	179.207	216.494	-0.194898	0.0478333	0.0948506	215.136	187.041
ALKBH3-AS1	23.411	18.1969	16.0926	13.1822	16.8798	6.59657	19.5766	-0.257298	0.435104	0.559428	17.7207	14.351
ALKBH4	8.07276	14.1531	8.85092	19.7733	16.8798	14.2926	21.8797	0.497376	0.136508	0.226961	12.7125	17.684
ALKBH5	312.416	435.715	444.96	547.061	519.898	603.586	537.78	0.366528	0.000224062	0.000797146	435.038	553.755
ALKBH6	79.113	73.7986	55.5194	64.4463	61.8926	43.9772	64.4876	-0.261229	0.126666	0.213442	68.2193	56.7858
ALKBH7	1.61455	1.01094	2.41389	4.39406	1.12532	1.09943	2.30313	-0.537912	0.563762	0.67519	2.35836	1.50929
ALKBH8	410.096	318.446	240.584	218.971	241.944	207.792	256.799	-0.285482	0.00279884	0.00796781	297.024	235.512
ALMS1	1256.93	1648.84	1160.27	1133.67	1157.95	1053.25	1030.65	-0.257729	0.00625933	0.0162873	1299.93	1080.62
ALMS1-IT1	25.8328	31.3391	9.65555	4.39406	7.87724	8.79543	8.06095	-0.720857	0.0670178	0.126319	17.8054	8.24454
ALMS1P	1.61455	1.01094	2.41389	0	1.12532	3.29829	2.30313	0.927942	0.314097	0.436882	1.25984	2.24224
ALOX12	29.8692	26.2844	44.2546	35.8848	37.1356	38.48	52.9719	0.345557	0.127003	0.213871	34.0733	42.8625
ALOX12-AS1	3.2291	4.04376	10.4602	2.19703	2.25064	7.696	4.60625	0.0440036	0.941618	0.963419	4.98252	4.85097
ALOX12B	0.807276	0	94.1416	82.7549	85.5243	111.042	126.672	3.93537	7.62569e-15	8.56471e-14	44.4259	107.746
ALOX12P2	150.153	200.166	71.612	87.8813	81.023	61.568	59.8813	-0.790232	1.51397e-06	7.61615e-06	127.453	67.4908
ALOX15B	29.0619	35.3829	351.623	340.54	349.974	318.834	286.739	1.47432	4.27428e-25	8.67742e-24	189.152	318.516
ALOX15P1	7.26548	2.02188	2.41389	3.66172	4.50128	5.49714	3.45469	0.198022	0.749485	0.827017	3.84074	4.48437
ALOX5	0.807276	1.01094	5.6324	4.39406	5.6266	1.09943	6.90938	0.667244	0.30641	0.428725	2.96117	4.54514
ALOX5AP	8.88004	10.1094	0.804629	0	0	6.59657	4.60625	0.356266	0.617642	0.721503	4.94851	3.73428
ALOXE3	19.3746	24.2625	38.6222	29.2938	25.8824	31.8834	33.3953	0.183575	0.484153	0.606783	27.8883	30.387
ALPK1	170.335	178.936	312.196	298.796	387.11	362.812	415.714	0.746761	1.53457e-16	1.9249e-15	240.066	388.545
ALPK2	0	0	0.804629	1.46469	0	1.09943	1.15156	0.443893	0.750004	0.827389	0.567329	0.750331
ALPK3	8.88004	11.1203	25.7481	24.8997	20.2558	12.0937	25.3344	0.2429	0.456168	0.579973	17.662	19.228
ALS2	988.913	1000.83	1188.44	1106.57	1198.47	1078.54	1175.75	0.104995	0.0666277	0.125687	1071.19	1150.92
ALS2CL	613.53	981.622	2251.35	2477.52	1796.01	1640.35	1972.63	0.395532	7.22987e-08	4.30093e-07	1581.01	1803
ALS2CR11	7.26548	11.1203	16.8972	9.52047	13.5038	12.0937	17.2735	0.390545	0.245095	0.361473	11.2009	14.2903
ALS2CR12	20.1819	16.175	20.1157	15.3792	18.0051	18.6903	11.5156	-0.158342	0.605072	0.710868	17.963	16.0703
ALX1	0	1.01094	0	0	0	0	1.15156	0.678964	0.690073	0.781492	0.252735	0.383855
ALX3	12.1091	23.2516	43.45	42.4759	23.6317	29.6846	34.5469	0.0470097	0.839576	0.893476	30.3217	29.2877
ALX4	12.1091	19.2078	15.2879	10.9852	16.8798	9.89486	12.6672	-0.110831	0.761172	0.836322	14.3975	13.1473
ALYREF	261.557	228.472	112.648	129.625	111.407	119.838	135.885	-0.50824	0.000627063	0.00204221	183.076	122.376
AMACR	4.84366	4.04376	4.82777	5.12641	4.50128	0	3.45469	-0.862239	0.228826	0.34232	4.7104	2.65199
AMBP	0.807276	3.03282	0	0	0	2.19886	0	0.0464463	0.974662	0.985575	0.960023	0.732953
AMBRA1	299.499	340.687	473.926	524.358	586.292	576.101	591.904	0.549996	3.50555e-17	4.59626e-16	409.618	584.765
AMD1	1756.63	1648.84	1912.6	1811.82	2252.89	2248.33	2173	0.321066	1.8237e-07	1.03046e-06	1782.47	2224.74
AMDHD1	1.61455	0	0	0.732344	1.12532	1.09943	0	0.312126	0.829097	0.886354	0.586724	0.741583
AMDHD2	3.2291	6.06564	6.43703	1.46469	7.87724	1.09943	5.75782	0.22798	0.681485	0.774265	4.29911	4.9115
AMER1	159.841	170.849	68.3934	91.543	127.161	94.5509	108.247	-0.0761981	0.562998	0.67454	122.656	109.986
AMFR	1118.08	1067.55	1952.83	1985.38	1584.45	1896.51	1702.01	0.226561	0.0145169	0.0342398	1530.96	1727.66
AMH	2.42183	4.04376	1.60926	0	1.12532	0	1.15156	-1.14154	0.347828	0.472724	2.01871	0.758961
AMICA1	0	1.01094	2.41389	1.46469	1.12532	1.09943	2.30313	0.580774	0.622942	0.726451	1.22238	1.50929
AMIGO1	13.7237	7.07657	2.41389	2.19703	1.12532	0	0	-3.66561	0.00385402	0.0106061	6.3528	0.375107
AMIGO2	12971.3	9808.13	12794.4	12583.9	11288.1	12721.5	10368.7	-0.0687179	0.354187	0.479497	12039.4	11459.4
AMIGO3	12.9164	18.1969	15.2879	10.2528	3.37596	14.2926	6.90938	-0.754301	0.0583125	0.112359	14.1635	8.19264
AMMECR1	819.385	648.012	1482.93	1368.75	1585.58	1518.31	1624.86	0.616458	1.05185e-20	1.72948e-19	1079.77	1576.25
AMMECR1L	765.298	813.806	1009	1131.47	1172.58	1222.56	1138.9	0.355201	1.01781e-07	5.94245e-07	929.895	1178.01
AMN1	116.248	70.7657	78.8536	54.1934	59.642	65.9657	66.7907	-0.288848	0.0737774	0.137008	80.0151	64.1328
AMOT	17.7601	25.2735	14.4833	19.7733	9.00256	7.696	16.1219	-0.807998	0.0188271	0.0429141	19.3225	10.9402
AMOTL1	4380.28	3914.36	6819.23	7176.97	7197.55	7654.22	7000.36	0.426402	3.70623e-09	2.56124e-08	5572.71	7284.04
AMOTL2	587.697	593.421	1622.94	1586.26	2027.83	2046.04	1955.36	1.03198	1.96596e-22	3.5596e-21	1097.58	2009.74
AMPD1	1.61455	0	0	2.19703	0	2.19886	1.15156	0.18428	0.893629	0.931521	0.952896	1.11681
AMPD2	205.048	241.614	180.237	210.183	148.542	149.522	145.097	-0.494178	9.27109e-06	4.14621e-05	209.271	147.721
AMPD3	278.51	249.702	314.61	357.384	418.619	373.806	321.286	0.314303	0.000366586	0.00124824	300.051	371.237
AMT	62.9675	71.7767	99.774	82.0225	83.2737	67.0652	57.5782	-0.185134	0.32537	0.4496	79.1352	69.3057
AMTN	5.65093	4.04376	12.0694	13.9145	19.1304	17.5909	20.7281	1.35884	0.000169527	0.000616342	8.91966	19.1498
AMY2B	59.7384	65.711	205.985	187.48	219.437	189.102	188.856	0.796319	5.69924e-12	5.06658e-11	129.729	199.132
AMZ1	6.45821	12.1313	9.65555	12.4498	5.6266	12.0937	9.21251	-0.148565	0.71274	0.799375	10.1737	8.97761
AMZ2	478.715	555.006	333.921	353.722	385.985	340.823	411.108	-0.148603	0.153011	0.248673	430.341	379.305
AMZ2P1	17.7601	23.2516	35.4037	20.5056	22.5064	21.9886	11.5156	-0.355821	0.26135	0.380466	24.2302	18.6702
ANAPC1	2360.47	1826.77	1340.51	1286.73	1459.54	1397.37	1415.27	-0.210316	1.51969e-05	6.59122e-05	1703.62	1424.06
ANAPC10	170.335	169.838	116.671	130.357	157.545	141.826	138.188	0.0118051	0.924407	0.952162	146.8	145.853
ANAPC11	29.8692	58.6345	49.0824	41.0113	31.509	24.1874	35.6985	-0.526892	0.0147822	0.0347398	44.6493	30.465
ANAPC13	159.033	165.794	88.5092	90.8106	90.0256	105.545	103.641	-0.279828	0.0343539	0.071804	126.037	99.7372
ANAPC15	29.8692	32.3501	64.3703	51.9964	49.5141	51.6732	36.85	0.0704838	0.766337	0.840026	44.6465	46.0124
ANAPC16	305.15	351.807	287.252	302.458	325.217	300.144	356.985	0.0755085	0.414562	0.539093	311.667	327.449
ANAPC2	46.0147	49.536	53.1055	65.9109	43.8875	34.0823	44.911	-0.383411	0.0833333	0.151803	53.6418	40.9603
ANAPC4	1155.21	937.141	700.027	620.295	649.31	694.839	673.665	-0.295294	1.16649e-06	5.94017e-06	853.169	672.604
ANAPC5	1122.92	1126.19	1297.87	1322.61	1180.46	1218.17	1141.2	-0.0450744	0.424404	0.548686	1217.4	1179.94
ANAPC7	1172.97	812.795	703.246	693.53	738.21	712.43	731.243	-0.19054	0.0145561	0.034319	845.636	727.294
ANG	18.5673	10.1094	12.0694	14.6469	9.00256	12.0937	9.21251	-0.466705	0.234364	0.348718	13.8483	10.1029
ANGEL1	350.358	321.479	301.736	298.796	264.45	263.863	277.527	-0.243453	0.0115174	0.0278674	318.092	268.613
ANGEL2	808.083	788.533	554.389	503.853	487.264	526.626	512.446	-0.347544	2.35006e-06	1.15236e-05	663.714	508.779
ANGPT1	1.61455	0	1.60926	0	0	1.09943	3.45469	0.890397	0.399448	0.524542	0.805952	1.51804
ANGPT2	159.033	201.177	90.9231	73.2344	79.8977	62.6674	73.7001	-0.742679	2.21507e-05	9.33008e-05	131.092	72.0884
ANGPT4	0.807276	0	0.804629	0.732344	0	0	0	-1.57902	0.291656	0.412797	0.586062	0
ANGPTL1	17.7601	29.3172	15.2879	17.5763	19.1304	16.4914	24.1828	0.0304494	0.909438	0.941961	19.9854	19.9349
ANGPTL2	13.7237	19.2078	6.43703	2.92938	1.12532	3.29829	2.30313	-1.96581	0.00339252	0.00945441	10.5745	2.24224
ANGPTL3	69.4257	68.7439	28.162	26.3644	33.7596	26.3863	34.5469	-0.455774	0.0613649	0.117383	48.174	31.5643
ANGPTL4	798.396	701.592	465.075	465.038	545.78	890.537	851.006	0.344245	0.0907014	0.162644	607.525	762.441
ANGPTL5	7.26548	4.04376	1.60926	0	0	1.09943	0	-2.38134	0.0780225	0.143663	3.22962	0.366476
ANGPTL6	0.807276	1.01094	0.804629	0.732344	4.50128	2.19886	4.60625	2.35364	0.0135702	0.0323152	0.838797	3.7688
ANGPTL7	20.9892	27.2954	9.65555	7.32344	7.87724	4.39772	5.75782	-1.23032	0.00791391	0.0200023	16.3159	6.01092
ANK1	5.65093	8.08751	2.41389	3.66172	4.50128	2.19886	2.30313	-0.611141	0.331465	0.455814	4.95351	3.00109
ANK2	9.68731	6.06564	35.4037	39.5466	47.2634	46.176	33.3953	1.12679	9.51569e-06	4.24831e-05	22.6758	42.2783
ANK3	684.57	823.915	1140.16	1040.66	1073.56	958.702	1144.65	0.222623	0.00332264	0.00927806	922.326	1058.97
ANKAR	139.659	137.488	85.2907	54.9258	52.89	62.6674	58.7297	-0.747697	4.48084e-06	2.10077e-05	104.341	58.0957
ANKDD1A	46.0147	59.6454	35.4037	27.8291	23.6317	38.48	38.0016	-0.293432	0.240343	0.355817	42.2232	33.3711
ANKDD1B	17.7601	25.2735	59.5425	49.7994	39.3862	24.1874	40.3047	-0.0599455	0.79871	0.864509	38.0939	34.6261
ANKEF1	396.372	374.048	230.124	234.35	272.327	261.664	241.828	-0.207713	0.0282524	0.0606915	308.723	258.607
ANKFY1	1385.29	1328.37	1424.19	1418.55	3050.74	2929.98	2831.69	1.07878	1.35367e-53	7.3749e-52	1389.1	2937.47
ANKH	305.15	396.288	330.702	303.19	238.568	225.383	240.677	-0.502791	4.28191e-05	0.000172705	333.833	234.876
ANKHD1	73.4621	72.7876	84.486	65.1786	69.7698	72.5623	59.8813	-0.130802	0.519953	0.638133	73.9786	67.4045
ANKHD1-EIF4EBP3	5.65093	5.0547	1.60926	3.66172	1.12532	1.09943	2.30313	-1.33655	0.112137	0.193307	3.99415	1.50929
ANKIB1	1396.59	1635.7	1578.68	1496.91	2486.96	2656.22	2478.16	0.732451	4.06162e-28	9.57735e-27	1526.97	2540.45
ANKK1	7.26548	5.0547	4.02314	2.19703	0	0	2.30313	-2.56613	0.0198776	0.0449438	4.63509	0.767709
ANKLE1	29.8692	29.3172	8.04629	13.9145	10.1279	5.49714	18.425	-0.647793	0.0735583	0.136684	20.2868	11.35
ANKLE2	3877.35	3116.73	4524.43	4582.28	4382	4924.34	4464.61	0.196226	0.0133992	0.0319463	4025.19	4590.32
ANKMY1	14.531	19.2078	20.1157	19.0409	18.0051	14.2926	19.5766	-0.072908	0.808647	0.871831	18.2239	17.2914
ANKMY2	318.067	216.341	148.052	126.695	180.051	156.119	141.642	-0.254637	0.0144451	0.034088	202.289	159.271
ANKRA2	240.568	268.91	396.682	355.919	328.593	286.951	300.558	-0.0245071	0.827445	0.885024	315.52	305.367
ANKRD1	29.0619	21.2297	144.833	236.547	64.1432	34.0823	44.911	-0.654759	0.0467216	0.092988	107.918	47.7122
ANKRD10	928.367	919.955	751.523	715.5	692.072	691.541	681.726	-0.254363	0.000589518	0.00193061	828.836	688.446
ANKRD11	1273.88	2214.97	2038.12	2220.47	1883.79	1782.17	1890.87	-0.0528998	0.677575	0.771405	1936.86	1852.28
ANKRD12	1230.29	1635.7	2966.67	2708.94	2646.75	2528.69	2593.32	0.353578	3.24724e-06	1.55634e-05	2135.4	2589.59
ANKRD13A	621.602	677.329	930.955	906.642	982.404	1062.05	1060.59	0.419844	3.42417e-13	3.34017e-12	784.132	1035.01
ANKRD13B	50.8584	63.6892	28.9666	48.3347	30.3836	27.4857	40.3047	-0.523933	0.0111034	0.0270198	47.9622	32.7247
ANKRD13C	389.107	416.507	610.713	554.384	608.798	606.885	588.449	0.308273	3.238e-05	0.000133251	492.678	601.377
ANKRD13D	57.3166	83.908	111.039	132.554	101.279	98.9486	133.581	0.285055	0.0325118	0.0685187	96.2044	111.27
ANKRD16	40.3638	49.536	30.5759	30.7584	21.3811	17.5909	24.1828	-0.815711	0.00186217	0.00550095	37.8085	21.0516
ANKRD17	3690.87	3476.62	4631.44	4597.65	4980.67	4659.38	4683.41	0.228616	1.61776e-06	8.09813e-06	4099.15	4774.48
ANKRD18A	640.17	655.089	104.602	93.74	103.529	80.2583	94.4282	-1.43213	1.92663e-12	1.7804e-11	373.4	92.7387
ANKRD18B	518.271	738.997	234.147	194.803	203.683	167.113	215.342	-0.913942	7.38596e-09	4.92574e-08	421.555	195.379
ANKRD19P	16.9528	10.1094	26.5527	27.0967	25.8824	19.7897	28.7891	0.328548	0.200422	0.308423	20.1779	24.8204
ANKRD2	1.61455	1.01094	1.60926	0.732344	2.25064	1.09943	4.60625	1.07829	0.207583	0.317059	1.24177	2.65211
ANKRD20A11P	0	0	0.804629	0	0	0	0	-0.288528	0.855067	0.904383	0.201157	0
ANKRD20A12P	4.03638	2.02188	3.21852	2.92938	3.37596	1.09943	2.30313	-0.436148	0.559285	0.671768	3.05154	2.25951
ANKRD20A4	3.2291	3.03282	2.41389	0.732344	0	1.09943	1.15156	-1.52267	0.20067	0.308701	2.35204	0.750331
ANKRD20A5P	54.8948	44.4813	10.4602	11.7175	11.2532	6.59657	12.6672	-1.18436	0.000424472	0.00142908	30.3884	10.1723
ANKRD20A8P	0.807276	4.04376	0.804629	0	1.12532	0	1.15156	-0.558153	0.649337	0.747606	1.41392	0.758961
ANKRD20A9P	1.61455	1.01094	0.804629	0.732344	2.25064	1.09943	0	0.138084	0.90779	0.940726	1.04062	1.11669
ANKRD22	279.317	200.166	850.493	703.05	986.906	1109.32	1031.8	1.22779	5.62279e-06	2.60461e-05	508.257	1042.68
ANKRD23	22.6037	28.3063	25.7481	32.2231	20.2558	20.8891	19.5766	-0.43143	0.107777	0.187426	27.2203	20.2405
ANKRD24	0	0	0	1.46469	1.12532	0	0	0.170741	0.915111	0.945628	0.366172	0.375107
ANKRD26	1269.85	1142.36	761.983	682.544	681.944	601.388	620.693	-0.546767	1.58118e-09	1.13884e-08	964.184	634.675
ANKRD26P1	0	1.01094	0	0	1.12532	0	1.15156	1.58485	0.325833	0.450104	0.252735	0.758961
ANKRD27	607.072	650.034	981.647	960.103	958.773	931.216	902.826	0.246722	3.44556e-06	1.64577e-05	799.714	930.938
ANKRD28	1040.58	1249.52	957.508	949.85	985.78	942.211	902.826	-0.146509	0.0615062	0.117606	1049.36	943.606
ANKRD29	31.4838	50.547	183.455	164.777	204.808	161.616	143.945	0.994156	4.40121e-14	4.64852e-13	107.566	170.123
ANKRD30BL	240.568	741.018	167.363	137.681	145.166	126.434	149.703	-0.915541	0.0176533	0.0405936	321.658	140.435
ANKRD30BP3	0.807276	1.01094	2.41389	2.19703	4.50128	2.19886	1.15156	0.871096	0.26649	0.386346	1.60728	2.61723
ANKRD31	12.1091	9.09845	3.21852	3.66172	15.7545	9.89486	12.6672	1.02592	0.0111731	0.0271669	7.02196	12.7722
ANKRD32	754.803	687.439	345.99	290.741	334.22	299.045	336.257	-0.554047	6.53239e-11	5.27301e-10	519.743	323.174
ANKRD33B	31.4838	49.536	26.5527	27.8291	15.7545	15.392	16.1219	-1.05732	0.000229565	0.000814819	33.8504	15.7561
ANKRD34A	10.4946	8.08751	3.21852	6.59109	18.0051	15.392	11.5156	1.09269	0.0278312	0.0599419	7.09793	14.9709
ANKRD35	4.84366	3.03282	358.06	333.216	255.448	229.781	328.196	2.46916	2.60803e-34	7.91998e-33	174.788	271.141
ANKRD36	1898.71	1872.26	1045.21	896.389	1035.29	932.316	902.826	-0.492643	1.85342e-05	7.90716e-05	1428.14	956.812
ANKRD36B	758.839	760.226	502.893	439.406	455.755	435.374	460.625	-0.401043	0.000270452	0.000947232	615.341	450.585
ANKRD36BP1	1473.28	1172.69	1029.12	889.065	894.629	926.819	854.46	-0.33319	0.00230195	0.00666661	1141.04	891.969
ANKRD36BP2	2.42183	1.01094	2.41389	2.19703	4.50128	1.09943	1.15156	0.190599	0.842105	0.895331	2.01092	2.25076
ANKRD36C	829.072	844.134	546.343	399.127	441.125	470.556	415.714	-0.497622	3.24589e-05	0.000133515	654.669	442.465
ANKRD37	8.07276	16.175	21.725	18.3086	16.8798	18.6903	21.8797	0.375388	0.208545	0.318163	16.0703	19.1499
ANKRD39	9.68731	13.1422	8.85092	5.85875	6.75192	12.0937	2.30313	-0.35413	0.416345	0.540795	9.3848	7.04959
ANKRD40	593.348	716.756	530.25	558.046	634.68	648.663	631.057	0.0993919	0.168903	0.269462	599.6	638.133
ANKRD42	213.928	228.472	260.7	232.885	217.187	189.102	211.888	-0.181004	0.0544015	0.106043	233.996	206.059
ANKRD44	177.601	154.674	148.052	131.09	140.665	125.335	119.763	-0.239704	0.0353158	0.0735073	152.854	128.587
ANKRD44-IT1	6.45821	8.08751	2.41389	4.39406	1.12532	4.39772	1.15156	-1.14823	0.10789	0.187588	5.33842	2.22487
ANKRD45	2.42183	4.04376	1.60926	1.46469	2.25064	0	1.15156	-0.9095	0.358936	0.484323	2.38488	1.13407
ANKRD46	188.903	186.013	291.276	243.138	291.458	278.155	287.891	0.353585	0.000208244	0.000745082	227.332	285.835
ANKRD49	256.714	218.363	315.414	309.781	372.481	325.431	342.014	0.340255	0.000191687	0.000691398	275.068	346.642
ANKRD50	2081.16	2743.69	3636.12	3475.7	2951.71	3034.42	2721.14	-0.0180983	0.837273	0.892051	2984.17	2902.43
ANKRD52	736.236	954.327	808.652	845.125	707.826	724.524	695.544	-0.231635	0.0198393	0.0448628	836.085	709.298
ANKRD53	6.45821	5.0547	0.804629	0	0	1.09943	0	-1.97993	0.169977	0.270726	3.07938	0.366476
ANKRD54	102.524	109.181	109.43	117.907	110.281	100.048	132.43	0.0527325	0.691873	0.782996	109.761	114.253
ANKRD6	206.663	226.45	197.939	210.183	180.051	156.119	190.008	-0.260011	0.00786316	0.0198933	210.309	175.393
ANKRD61	58.9311	66.722	45.8638	33.6878	29.2583	34.0823	54.1235	-0.343102	0.14906	0.243467	51.3012	39.1547
ANKRD62P1-PARP4P3	1.61455	3.03282	3.21852	2.92938	1.12532	5.49714	8.06095	0.86489	0.164381	0.263569	2.69882	4.89447
ANKRD65	38.7492	84.9189	81.2675	77.6284	57.3913	74.7612	94.4282	0.13294	0.490682	0.612799	70.641	75.5269
ANKRD7	11.3019	11.1203	2.41389	3.66172	3.37596	1.09943	3.45469	-1.01816	0.151879	0.24723	7.12445	2.64336
ANKRD9	12.9164	21.2297	90.9231	105.458	84.399	64.8663	89.822	0.841691	1.13077e-05	4.99581e-05	57.6317	79.6958
ANKS1A	342.285	417.518	588.988	695.727	715.703	737.717	677.119	0.529475	5.50957e-12	4.90513e-11	511.129	710.18
ANKS1B	0.807276	3.03282	4.02314	2.92938	1.12532	2.19886	1.15156	-0.752777	0.407472	0.532148	2.69815	1.49191
ANKS3	43.5929	68.7439	43.45	54.9258	25.8824	28.5851	44.911	-0.657003	0.00131913	0.00402533	52.6781	33.1262
ANKS4B	0.807276	0	4.02314	6.59109	4.50128	4.39772	0	0.733177	0.424178	0.548511	2.85538	2.96633
ANKS6	234.11	320.468	247.021	277.558	264.45	257.266	231.464	-0.0947364	0.292701	0.41389	269.789	251.06
ANKUB1	101.717	78.8533	106.211	99.5988	74.2711	72.5623	51.8204	-0.543316	0.00148533	0.00449191	96.5949	66.2179
ANKZF1	740.272	867.386	974.405	1079.47	967.775	960.901	923.554	0.0625684	0.388412	0.512834	915.385	950.743
ANLN	16058.3	12607.4	1419.37	1225.94	1349.26	1342.4	1160.78	-1.73009	2.97186e-34	8.99492e-33	7827.77	1284.15
ANO1	1821.21	1637.72	1356.6	1374.61	1281.74	1563.39	1530.43	-0.0753585	0.547885	0.662108	1547.54	1458.52
ANO10	1770.36	1591.22	1447.53	1332.13	1094.94	1423.76	1214.9	-0.292741	6.01452e-05	0.000236219	1535.31	1244.53
ANO2	2.42183	3.03282	0.804629	0	0	0	0	-2.511	0.0700323	0.131053	1.56482	0
ANO3	0.807276	0	0	1.46469	1.12532	1.09943	2.30313	1.37863	0.27733	0.398117	0.567991	1.50929
ANO4	102.524	71.7767	95.7508	90.8106	75.3964	98.9486	82.9126	-0.078383	0.616534	0.720751	90.2155	85.7525
ANO5	11.3019	3.03282	2.41389	0.732344	1.12532	9.89486	1.15156	0.330235	0.597317	0.703831	4.37023	4.05725
ANO6	7974.27	4627.07	6487.72	6082.12	5924.81	7787.25	6030.74	0.070357	0.633171	0.735208	6292.79	6580.93
ANO7	16.1455	29.3172	20.1157	19.0409	20.2558	19.7897	16.1219	-0.148892	0.59915	0.705353	21.1549	18.7225
ANO8	46.822	60.6564	129.545	148.666	118.159	98.9486	126.672	0.383958	0.00382565	0.0105392	96.4223	114.593
ANO9	108.982	127.378	263.114	328.09	268.951	229.781	248.738	0.400622	7.4954e-05	0.000290073	206.891	249.157
ANOS1	781.443	523.667	915.668	822.422	531.151	684.944	535.477	-0.370459	0.00416274	0.0113259	760.8	583.857
ANP32A	1018.78	685.417	583.356	615.901	775.345	697.038	685.18	0.0129331	0.911935	0.9436	725.864	719.188
ANP32A-IT1	56.5093	61.6673	28.9666	21.9703	19.1304	15.392	16.1219	-1.16494	0.000408768	0.00138105	42.2784	16.8814
ANP32AP1	1.61455	1.01094	1.60926	0	1.12532	0	4.60625	1.00245	0.329643	0.45389	1.05869	1.91052
ANP32B	473.871	583.312	255.067	284.882	243.069	237.477	218.797	-0.68985	9.8138e-07	5.05252e-06	399.283	233.114
ANP32E	1478.93	1206.05	400.705	386.678	427.622	433.175	439.897	-0.731364	1.94117e-17	2.58224e-16	868.091	433.565
ANPEP	41.1711	27.2954	7.24166	5.12641	6.75192	9.89486	9.21251	-0.727918	0.0791505	0.145344	20.2086	8.61976
ANTXR1	2312.85	1609.42	689.567	627.619	473.76	594.791	545.841	-1.05588	1.69316e-17	2.26387e-16	1309.86	538.131
ANTXR2	10173.3	5491.42	3677.96	3674.9	3616.78	5072.76	4047.75	-0.316748	0.0330066	0.0694094	5754.39	4245.76
ANXA1	11147.7	5726.97	38999.6	35685.7	55911.5	63768	58248.4	1.70923	2.27989e-30	5.88548e-29	22890	59309.3
ANXA10	4.84366	10.1094	4.02314	3.66172	32.6343	29.6846	20.7281	2.36294	2.15596e-10	1.67227e-09	5.65948	27.6823
ANXA11	645.013	579.268	600.253	598.325	591.918	620.078	704.757	0.0737147	0.356531	0.481861	605.715	638.918
ANXA13	0	0	0.804629	0	0	0	0	-0.281794	0.858671	0.907189	0.201157	0
ANXA2	52896.8	32110.5	48315.5	48951.3	53390.8	56816.3	50443.1	0.233717	0.0432525	0.0871593	45568.5	53550.1
ANXA2P1	4.03638	4.04376	1.60926	4.39406	1.12532	2.19886	0	-1.63367	0.0798865	0.146431	3.52086	1.10806
ANXA2P2	606.264	392.244	682.325	585.875	503.018	639.868	489.415	-0.0506288	0.706323	0.794343	566.677	544.1
ANXA2R	7.26548	8.08751	6.43703	6.59109	3.37596	3.29829	2.30313	-1.22671	0.0504277	0.0994227	7.09528	2.99246
ANXA3	3934.66	1984.47	2330.2	2181.65	2513.96	2522.09	2246.7	-0.0743244	0.5318	0.648659	2607.75	2427.59
ANXA4	821.807	560.06	1204.53	1119.75	1180.46	1146.7	1271.33	0.412238	3.97285e-05	0.000160915	926.538	1199.5
ANXA5	8318.17	4417.8	5101.35	5272.14	5520.82	5453.17	5358.23	-0.0663522	0.559251	0.671768	5777.37	5444.07
ANXA6	998.6	611.618	162.535	177.96	102.404	138.528	126.672	-1.55884	1.57881e-21	2.72352e-20	487.678	122.535
ANXA7	1823.64	1118.1	1909.38	1825	2139.23	2095.51	2026.75	0.330724	0.00116244	0.00357768	1669.03	2087.17
ANXA8	129.164	126.367	215.641	252.659	275.703	233.079	287.891	0.60537	9.60401e-10	7.04513e-09	180.958	265.558
ANXA8L1	211.506	224.429	440.937	482.615	504.143	459.561	477.899	0.582909	5.44465e-15	6.16059e-14	339.871	480.534
ANXA9	28.2547	7.07657	80.4629	67.3756	101.279	107.744	112.853	1.52791	8.63111e-21	1.423e-19	45.7924	107.292
AOC2	27.4474	28.3063	25.7481	25.632	22.5064	15.392	13.8188	-0.633001	0.0252361	0.0551353	26.7835	17.2391
AOC3	4.03638	4.04376	7.24166	11.7175	5.6266	8.79543	4.60625	-0.0469935	0.923445	0.951708	6.75982	6.34276
AOX1	912.222	585.334	156.903	127.428	151.918	157.218	142.794	-1.06813	3.99487e-23	7.46268e-22	445.472	150.643
AOX2P	4.03638	4.04376	2.41389	3.66172	7.87724	3.29829	13.8188	1.25231	0.0240848	0.0530755	3.53894	8.33143
AP1AR	348.743	427.627	316.219	283.417	271.202	237.477	318.983	-0.302546	0.00988796	0.0243543	344.002	275.887
AP1B1	511.813	495.36	625.197	718.429	620.051	626.674	652.937	0.112387	0.241058	0.356527	587.7	633.221
AP1G1	2673.7	2319.09	3463.12	3344.61	3745.06	3771.04	3495	0.329246	1.5115e-10	1.18447e-09	2950.13	3670.37
AP1G2	418.976	441.78	568.873	588.804	479.386	408.988	479.05	-0.138269	0.102807	0.180225	504.608	455.808
AP1M1	134.008	128.389	103.797	147.201	87.775	108.843	101.338	-0.372531	0.00750805	0.0190822	128.349	99.3187
AP1M2	349.55	272.954	332.312	397.663	275.703	303.442	299.407	-0.215171	0.0587636	0.113144	338.12	292.851
AP1S1	298.692	331.588	387.831	409.38	409.616	419.982	401.896	0.211517	0.00343933	0.00957171	356.873	410.498
AP1S2	105.753	82.897	81.2675	72.502	88.9003	65.9657	73.7001	-0.155329	0.324875	0.449019	85.6049	76.1887
AP1S3	655.508	870.419	1709.84	1681.46	1941.18	1937.19	1867.84	0.74792	6.74114e-27	1.49493e-25	1229.31	1915.4
AP2A1	268.823	244.647	402.314	428.421	381.483	355.116	374.258	0.16975	0.12303	0.208391	336.051	370.286
AP2A2	433.507	397.299	465.075	537.54	463.632	392.496	443.352	-0.0805729	0.391888	0.516602	458.356	433.16
AP2B1	8917.17	5832.11	3293.35	3505	3258.93	3543.46	3062.01	-0.594008	1.00288e-11	8.73266e-11	5386.91	3288.13
AP2M1	1145.52	1231.32	1665.58	1814.02	1576.57	1690.92	1632.92	0.179813	0.00491459	0.013149	1464.11	1633.47
AP2S1	190.517	309.347	238.17	275.361	271.202	284.752	274.072	0.139937	0.169726	0.270465	253.349	276.675
AP3B1	3217.8	2103.76	2804.13	2823.19	2717.65	2920.08	2808.66	0.0427881	0.61454	0.718973	2737.22	2815.46
AP3B2	3.2291	2.02188	2.41389	6.59109	5.6266	1.09943	2.30313	-0.276328	0.676868	0.771131	3.56399	3.00972
AP3D1	776.599	998.808	1191.66	1370.95	1263.73	1245.65	1310.48	0.257697	4.77409e-05	0.000190661	1084.5	1273.29
AP3M1	1521.72	976.567	1259.24	1312.36	1458.41	1579.88	1365.75	0.212749	0.031836	0.0672887	1267.47	1468.02
AP3M2	564.286	478.174	249.435	207.253	226.189	248.471	252.192	-0.502831	2.222e-08	1.39696e-07	374.787	242.284
AP3S1	363.274	528.721	515.767	484.079	522.148	595.89	598.813	0.276588	0.00482216	0.0129292	472.96	572.284
AP3S2	8.07276	5.0547	4.82777	0.732344	0	3.29829	2.30313	-1.15006	0.147189	0.24113	4.67189	1.86714
AP4B1	395.565	265.877	162.535	155.989	162.046	149.522	127.824	-0.637849	4.09962e-06	1.93689e-05	244.992	146.464
AP4B1-AS1	37.1347	24.2625	14.4833	6.59109	7.87724	8.79543	8.06095	-1.05135	0.00893399	0.0222935	20.6179	8.24454
AP4E1	848.447	854.244	1078.2	999.649	1139.95	1252.25	1089.38	0.303926	8.55189e-07	4.44168e-06	945.136	1160.53
AP4M1	69.4257	76.8314	122.304	134.751	68.6445	71.4629	100.186	-0.290922	0.0433121	0.0872323	100.828	80.0978
AP4S1	125.935	151.641	84.486	109.852	124.911	117.639	127.824	0.0875702	0.510119	0.629406	117.978	123.458
AP5B1	176.793	271.943	463.466	477.488	828.235	752.009	813.004	1.31455	3.90373e-54	2.19221e-52	347.423	797.75
AP5M1	523.922	525.688	634.047	588.072	659.437	660.757	634.512	0.202073	0.00333801	0.00931813	567.933	651.569
AP5S1	34.7129	52.5688	34.599	27.8291	23.6317	41.7783	36.85	-0.103323	0.680603	0.773792	37.4275	34.0867
AP5Z1	57.3166	53.5798	84.486	112.781	92.2762	91.2526	67.9423	0.175089	0.300578	0.422431	77.0408	83.8237
APAF1	1248.05	1423.4	1376.72	1361.43	1289.62	1488.63	1360	0.028671	0.653913	0.751311	1352.4	1379.41
APBA1	14.531	25.2735	74.8305	73.2344	59.642	73.6617	58.7297	0.656423	0.00192339	0.00566922	46.9673	64.0111
APBA2	36.3274	62.6782	68.3934	70.305	45.0128	48.3749	57.5782	-0.214773	0.245842	0.362399	59.426	50.3219
APBA3	8.07276	14.1531	10.4602	11.7175	5.6266	7.696	10.3641	-0.458312	0.256624	0.374872	11.1009	7.89556
APBB1	16.1455	26.2844	12.0694	16.1116	4.50128	15.392	10.3641	-0.752193	0.0377333	0.0776842	17.6527	10.0858
APBB2	1009.9	1237.39	1478.91	1596.51	1758.88	1815.16	1766.5	0.436497	1.06289e-11	9.23311e-11	1330.68	1780.18
APBB3	51.6657	80.8751	76.4397	93.0077	77.6471	67.0652	77.1548	-0.0132378	0.937026	0.960552	75.4971	73.9557
APC	2078.74	2409.07	3324.73	3041.42	3235.29	3197.14	3148.37	0.252489	9.16291e-05	0.000349347	2713.49	3193.6
APC2	3.2291	5.0547	4.82777	8.05578	2.25064	0	5.75782	-0.982243	0.12848	0.21602	5.29184	2.66949
APCDD1	0	2.02188	9.65555	9.52047	3.37596	1.09943	5.75782	-0.176642	0.790034	0.858269	5.29947	3.41107
APCDD1L	37.1347	32.3501	105.406	75.4314	72.0205	90.1532	80.6095	0.50174	0.00494831	0.0132286	62.5806	80.9277
APCDD1L-AS1	0.807276	4.04376	7.24166	12.4498	7.87724	8.79543	10.3641	1.15951	0.039242	0.0803192	6.13563	9.01225
APEH	624.832	622.739	490.019	575.622	387.11	425.479	461.777	-0.444291	6.10595e-06	2.81129e-05	578.303	424.789
APEX1	1141.49	750.117	676.693	674.489	580.665	565.106	567.721	-0.481954	4.64904e-06	2.17563e-05	810.697	571.164
APEX2	162.262	169.838	189.892	201.395	146.292	153.92	194.614	-0.133189	0.280645	0.401258	180.847	164.942
APH1A	1017.17	834.025	819.112	881.01	756.215	958.702	863.673	-0.0502808	0.704812	0.792968	887.829	859.53
APH1B	352.78	273.965	150.466	146.469	111.407	174.809	142.794	-0.587066	7.83922e-05	0.000302609	230.92	143.003
API5	2412.14	1875.29	2024.45	2008.09	2218.01	2203.26	2283.55	0.107086	0.0775535	0.142958	2079.99	2234.94
APIP	149.346	174.892	121.499	111.316	136.164	116.539	156.613	-0.0042451	0.973756	0.984927	139.263	136.439
APITD1	6.45821	11.1203	8.04629	5.85875	0	3.29829	3.45469	-1.76532	0.0108474	0.0264498	7.87089	2.25099
APLF	90.4149	80.8751	97.3601	80.5578	100.153	102.247	102.489	0.226077	0.147138	0.241104	87.302	101.63
APLN	90.4149	120.302	16.8972	15.3792	15.7545	12.0937	10.3641	-1.69297	8.24946e-07	4.29683e-06	60.7483	12.7374
APLNR	0	0	2.41389	0	2.25064	0	2.30313	1.5694	0.281175	0.4017	0.603472	1.51792
APLP1	10.4946	19.2078	5.6324	9.52047	6.75192	5.49714	9.21251	-0.534305	0.214649	0.325486	11.2138	7.15386
APLP2	37570.6	30417.1	37573.8	36067.2	35871.8	39718	37112.6	0.0862086	0.325671	0.449923	35407.2	37567.5
APMAP	4321.35	3283.53	2231.24	2311.28	1853.4	2414.35	2090.09	-0.46239	8.68933e-06	3.90709e-05	3036.85	2119.28
APOA1-AS	1.61455	3.03282	3.21852	3.66172	3.37596	3.29829	2.30313	0.0742816	0.91442	0.945235	2.8819	2.99246
APOA1BP	414.94	282.052	161.73	184.551	193.555	204.494	203.827	-0.297398	0.0762072	0.140918	260.818	200.625
APOB	1.61455	0	1.60926	1.46469	1.12532	2.19886	2.30313	0.650385	0.502378	0.622706	1.17212	1.87577
APOBEC2	24.2183	37.4048	16.8972	18.3086	13.5038	8.79543	12.6672	-0.989351	0.00327787	0.00916288	24.2072	11.6555
APOBEC3A	0	0	0	0.732344	6.75192	2.19886	5.75782	4.47657	5.2274e-05	0.000207403	0.183086	4.90287
APOBEC3B	0	0	0	1.46469	3.37596	0	2.30313	2.28403	0.0624284	0.119008	0.366172	1.89303
APOBEC3C	166.299	128.389	58.7379	58.5875	61.8926	82.4572	61.0329	-0.470831	0.0254305	0.0554916	103.003	68.4609
APOBEC3D	1.61455	9.09845	7.24166	4.39406	12.3785	8.79543	5.75782	0.770515	0.0942453	0.167877	5.58718	8.97726
APOBEC3F	29.0619	37.4048	8.04629	13.9145	64.1432	59.3692	46.0625	1.44416	2.75443e-09	1.92831e-08	22.1069	56.525
APOBEC3G	37.1347	31.3391	2.41389	5.12641	32.6343	42.8777	29.9407	1.32479	0.000429558	0.00144434	19.0035	35.1509
APOBEC3H	0	2.02188	0	0.732344	0	0	0	-1.53934	0.357502	0.48278	0.688556	0
APOBEC4	8.07276	6.06564	0	1.46469	1.12532	0	1.15156	-1.80398	0.118922	0.202799	3.90077	0.758961
APOC1	29.0619	10.1094	4.82777	0.732344	1.12532	3.29829	0	-2.10887	0.0133489	0.0318305	11.1829	1.47454
APOD	62.9675	87.9517	262.309	209.45	291.458	385.9	305.164	1.30743	2.57315e-15	2.98364e-14	155.67	327.507
APOE	2.42183	12.1313	71.612	53.4611	45.0128	50.5737	69.0938	1.38942	1.6438e-07	9.35191e-07	34.9065	54.8934
APOF	0	0	0.804629	0	1.12532	2.19886	3.45469	3.1617	0.0112625	0.0273339	0.201157	2.25962
APOL1	158.226	219.374	156.903	147.201	1594.58	1904.21	1490.12	3.28006	1.23265e-94	1.38019e-92	170.426	1662.97
APOL2	220.386	204.21	212.422	183.818	761.842	883.941	764.638	1.96705	4.86222e-68	3.54962e-66	205.209	803.474
APOL3	4.84366	1.01094	1.60926	1.46469	40.5115	23.088	18.425	3.59239	4.90616e-13	4.73769e-12	2.23214	27.3415
APOL4	1.61455	1.01094	37.0129	33.6878	85.5243	92.352	103.641	2.71435	5.49129e-37	1.83893e-35	18.3316	93.839
APOL5	0	0	3.21852	0.732344	1.12532	0	1.15156	0.0845687	0.95103	0.9693	0.987715	0.758961
APOL6	733.814	790.554	360.474	389.607	6183.63	6713.11	5686.42	3.50316	5.89961e-103	7.74632e-101	568.612	6194.39
APOLD1	30.6765	30.3282	28.162	17.5763	24.757	19.7897	26.486	-0.142047	0.574764	0.684602	26.6857	23.6776
APOM	25.8328	14.1531	20.1157	21.238	16.8798	13.1931	16.1219	-0.42018	0.189185	0.294311	20.3349	15.3983
APOO	101.717	79.8642	44.2546	58.5875	55.1407	50.5737	52.9719	-0.363798	0.0349645	0.0728884	71.1058	52.8954
APOOL	289.005	236.56	345.99	285.614	280.205	293.547	275.224	-0.0261995	0.772671	0.844634	289.292	282.992
APOPT1	153.382	177.925	140.005	136.948	132.788	135.23	143.945	-0.13616	0.285674	0.406631	152.065	137.321
APP	30270.4	28655.1	45293.4	42206.4	39802.6	45392.1	40692.8	0.219222	0.00272186	0.0077632	36606.3	41962.5
APPBP2	783.058	723.832	1058.89	1049.45	1227.72	1224.76	1141.2	0.426049	5.17264e-11	4.21079e-10	903.808	1197.9
APPL1	1146.33	1188.86	1439.48	1349.71	1338.01	1365.49	1364.6	0.087409	0.104324	0.18236	1281.1	1356.03
APPL2	476.293	519.623	813.48	752.849	679.693	723.424	677.119	0.146877	0.0417285	0.0846677	640.561	693.412
APRT	53.2802	58.6345	58.7379	82.7549	51.7647	49.4743	64.4876	-0.185317	0.278701	0.39948	63.3519	55.2422
APTR	41.1711	70.7657	28.162	27.8291	33.7596	24.1874	27.6375	-0.46548	0.0537888	0.105051	41.982	28.5282
APTX	574.78	505.47	345.186	357.384	381.483	351.817	377.713	-0.229436	0.00172353	0.00513486	445.705	370.338
AQP1	0	0	3.21852	0.732344	1.12532	0	0	-0.708589	0.639621	0.74053	0.987715	0.375107
AQP10	0.807276	6.06564	6.43703	8.78813	5.6266	10.9943	10.3641	0.912228	0.054143	0.105638	5.52452	8.99499
AQP11	62.9675	73.7986	37.0129	27.0967	32.6343	16.4914	17.2735	-1.05717	3.92888e-05	0.000159276	50.2189	22.1331
AQP3	611.108	1029.14	15493.9	16236.8	21145.9	24811.9	22192.9	2.63697	7.10582e-30	1.81129e-28	8342.74	22716.9
AQP4	1.61455	7.07657	2.41389	4.39406	1.12532	0	0	-3.20698	0.010109	0.024845	3.87477	0.375107
AQP4-AS1	1.61455	14.1531	0	1.46469	0	0	3.45469	-1.39097	0.154325	0.250408	4.3081	1.15156
AQP5	0	0	8.04629	7.32344	4.50128	18.6903	9.21251	3.71313	1.53965e-07	8.79502e-07	3.84243	10.8014
AQP6	4.84366	3.03282	2.41389	0.732344	4.50128	2.19886	2.30313	0.271011	0.711782	0.798644	2.75568	3.00109
AQP7P1	3.2291	5.0547	3.21852	0.732344	5.6266	1.09943	0	-0.345172	0.662875	0.75926	3.05866	2.24201
AQR	3003.07	2102.75	2325.38	2270.27	2583.73	2573.76	2465.5	0.0745539	0.313758	0.436497	2425.37	2541
AR	12.1091	23.2516	8.85092	7.32344	4.50128	10.9943	4.60625	-0.788228	0.0895676	0.160975	12.8838	6.70061
ARAF	243.797	203.199	201.157	232.153	249.821	256.167	223.403	0.138428	0.184675	0.288967	220.077	243.13
ARAP1	393.951	615.662	721.752	833.407	615.55	599.189	646.027	-0.00260844	0.970926	0.983209	641.193	620.255
ARAP2	1168.94	1698.38	5395.04	5129.34	6965.73	6739.5	6821.86	1.30754	1.94855e-97	2.30928e-95	3347.92	6842.36
ARAP3	399.602	455.934	377.371	421.098	367.98	325.431	292.497	-0.326665	1.72257e-05	7.3956e-05	413.501	328.636
ARCN1	3857.16	2301.91	2347.1	2347.89	2787.42	2840.92	2600.23	0.0362961	0.728303	0.811393	2713.52	2742.86
AREG	114.633	109.181	399.096	406.451	396.113	345.221	396.138	0.7888	1.09128e-08	7.12082e-08	257.34	379.157
AREL1	2155.43	1616.49	1697.77	1694.64	1743.12	1889.92	1687.04	-0.0119683	0.878523	0.920611	1791.08	1773.36
ARF1	981.648	905.802	949.462	1119.75	1048.8	1208.27	1150.41	0.195091	0.0466187	0.0928761	989.166	1135.83
ARF3	996.986	1044.3	1599.6	1812.55	2013.2	2035.04	2050.93	0.617907	5.15877e-21	8.57492e-20	1363.36	2033.06
ARF4	2497.71	1814.64	1789.49	1777.4	2059.34	2103.21	1982.99	0.0658362	0.37229	0.497377	1969.81	2048.51
ARF5	184.059	251.724	323.461	380.086	317.34	349.618	377.713	0.329413	0.000359634	0.00122831	284.833	348.224
ARF6	1293.26	1888.43	3433.35	3544.54	4181.69	4774.82	4296.48	0.900843	4.82564e-24	9.37943e-23	2539.9	4417.66
ARFGAP1	239.761	266.888	267.137	325.161	200.307	216.587	226.858	-0.354056	0.000320671	0.00110635	274.737	214.584
ARFGAP2	766.105	643.968	841.642	910.303	851.867	903.73	887.856	0.155875	0.0440291	0.0885288	790.505	881.151
ARFGAP3	932.404	580.279	763.593	696.459	643.683	679.447	684.029	-0.148965	0.0994534	0.175322	743.184	669.053
ARFGEF1	3186.32	3143.01	4618.57	4240.27	4392.12	4324.05	4158.3	0.193104	1.82896e-05	7.81193e-05	3797.04	4291.49
ARFGEF2	1879.34	1900.57	2559.52	2453.35	2791.92	2724.38	2857.03	0.356847	6.51942e-19	9.6973e-18	2198.2	2791.11
ARFGEF3	315.645	437.737	466.685	490.67	541.279	515.632	533.174	0.32073	0.000337007	0.00115767	427.684	530.028
ARFIP1	846.832	561.071	799.801	785.073	881.125	1059.85	929.312	0.358155	4.30373e-05	0.00017347	748.194	956.762
ARFIP2	418.976	478.174	453.006	478.953	399.489	433.175	426.079	-0.123289	0.127482	0.214579	457.277	419.581
ARFRP1	117.862	120.302	108.625	131.09	90.0256	96.7497	123.217	-0.216106	0.0815596	0.149003	119.47	103.331
ARG1	22.6037	28.3063	19.3111	10.2528	25.8824	10.9943	21.8797	0.0175457	0.955302	0.972242	20.1185	19.5855
ARG2	544.911	384.157	328.289	380.819	490.639	469.456	400.744	0.158863	0.20661	0.316006	409.544	453.613
ARGFXP2	16.9528	21.2297	3.21852	4.39406	3.37596	4.39772	6.90938	-0.778531	0.131493	0.219991	11.4488	4.89435
ARGLU1	2094.07	1817.67	2427.57	2402.82	2186.5	1925.1	1910.44	-0.117452	0.103949	0.181898	2185.53	2007.35
ARHGAP1	477.907	499.404	650.14	699.388	539.028	544.217	591.904	-0.0456117	0.571853	0.682249	581.71	558.383
ARHGAP10	289.812	310.358	349.209	338.343	383.734	345.221	333.953	0.13984	0.0893733	0.160721	321.931	354.303
ARHGAP11A	1922.12	2253.38	339.553	317.837	299.335	270.459	262.557	-1.5691	6.21252e-27	1.38106e-25	1208.22	277.45
ARHGAP11B	282.547	250.713	28.9666	27.8291	24.757	21.9886	31.0922	-1.73798	4.08964e-15	4.6767e-14	147.514	25.9459
ARHGAP12	855.712	946.239	1272.92	1184.93	1245.73	1314.92	1278.24	0.279457	2.65082e-05	0.000110281	1064.95	1279.63
ARHGAP15	1.61455	0	0.804629	0	1.12532	3.29829	4.60625	2.36914	0.038593	0.079257	0.604795	3.00995
ARHGAP17	186.481	230.494	210.813	213.844	222.813	227.582	229.161	0.108674	0.42954	0.553914	210.408	226.519
ARHGAP18	748.345	574.213	233.342	224.83	308.338	314.437	266.011	-0.394397	0.00157535	0.00473046	445.183	296.262
ARHGAP19	444.809	303.282	196.329	196.268	230.691	229.781	257.95	-0.167693	0.0932409	0.166494	285.172	239.474
ARHGAP20	11.3019	8.08751	4.02314	5.85875	6.75192	6.59657	6.90938	-0.0936039	0.840782	0.894341	7.31782	6.75262
ARHGAP21	2796.4	4232.8	8014.1	8243.26	11118.2	10867.9	10737.2	1.02388	2.20521e-43	9.08516e-42	5821.64	10907.7
ARHGAP22	46.0147	70.7657	67.5888	66.6433	60.7673	58.2697	51.8204	-0.123304	0.482198	0.604863	62.7531	56.9525
ARHGAP23	297.078	599.487	738.649	818.028	759.591	731.12	796.882	0.389544	4.1014e-07	2.2166e-06	613.31	762.531
ARHGAP24	35.5201	75.8204	135.982	123.766	163.171	158.318	213.039	1.07341	3.36234e-12	3.05456e-11	92.7722	178.176
ARHGAP25	635.326	411.452	104.602	110.584	148.542	203.394	165.825	-0.463268	0.0339295	0.0710228	315.491	172.587
ARHGAP26	393.143	364.949	391.05	366.172	418.619	406.789	367.349	0.0698463	0.381174	0.505802	378.828	397.585
ARHGAP26-AS1	4.03638	2.02188	0.804629	0.732344	2.25064	2.19886	1.15156	0.471595	0.632676	0.734868	1.89881	1.86702
ARHGAP26-IT1	3.2291	9.09845	2.41389	2.19703	3.37596	1.09943	1.15156	-1.03118	0.199939	0.307884	4.23462	1.87565
ARHGAP27	107.368	145.575	549.561	607.113	631.304	654.16	670.21	1.22177	4.66345e-49	2.27109e-47	352.404	651.892
ARHGAP28	4.84366	9.09845	42.6453	30.0261	46.1381	28.5851	49.5172	1.32326	8.24188e-08	4.86332e-07	21.6534	41.4135
ARHGAP29	2777.03	3330.03	1065.33	1019.42	1027.42	1035.66	1008.77	-0.798645	1.45338e-13	1.46956e-12	2047.95	1023.95
ARHGAP30	13.7237	26.2844	185.065	202.859	194.68	163.815	221.1	1.58694	7.97949e-30	2.02832e-28	106.983	193.198
ARHGAP31	147.731	206.232	140.005	161.116	177.801	181.406	180.795	0.147109	0.236985	0.351872	163.771	180.001
ARHGAP31-AS1	2.42183	7.07657	0.804629	2.19703	0	1.09943	0	-2.71617	0.0487123	0.0963906	3.12502	0.366476
ARHGAP32	965.502	1353.65	5744.24	5491.85	5745.88	5692.84	5767.03	1.15448	1.17383e-48	5.60828e-47	3388.81	5735.25
ARHGAP33	9.68731	13.1422	6.43703	2.19703	0	5.49714	2.30313	-1.40052	0.0328726	0.0691753	7.8659	2.60009
ARHGAP35	1230.29	2468.71	3750.37	3788.41	3447.98	3181.75	3386.75	0.340638	0.00318466	0.00893103	2809.45	3338.83
ARHGAP39	17.7601	31.3391	37.8176	37.3495	30.3836	26.3863	31.0922	-0.0521328	0.820302	0.879851	31.0666	29.2874
ARHGAP4	1.61455	5.0547	0.804629	4.39406	3.37596	1.09943	2.30313	-0.338363	0.661021	0.757724	2.96698	2.25951
ARHGAP40	63.7748	109.181	54.7148	44.673	41.6368	30.784	43.7594	-0.746836	0.000666174	0.00215803	68.086	38.7268
ARHGAP42	154.19	145.575	164.949	189.677	181.177	156.119	186.553	0.0941846	0.397808	0.52282	163.598	174.616
ARHGAP44	41.9783	39.4266	37.0129	38.8142	33.7596	28.5851	24.1828	-0.446321	0.0355066	0.0738245	39.308	28.8425
ARHGAP5	2039.99	2907.46	5333.88	5224.54	5819.03	6433.86	5755.51	0.723957	3.24392e-17	4.25628e-16	3876.47	6002.8
ARHGAP5-AS1	10.4946	17.186	24.9435	31.4908	37.1356	36.2812	29.9407	0.849915	0.000600302	0.00196276	21.0287	34.4525
ARHGAP6	2.42183	7.07657	5.6324	5.85875	2.25064	1.09943	2.30313	-1.40694	0.0552949	0.107532	5.24739	1.8844
ARHGAP8	0.807276	5.0547	0	0	1.12532	3.29829	4.60625	1.62536	0.0946916	0.168459	1.46549	3.00995
ARHGDIA	365.696	287.107	255.067	329.555	239.693	255.067	304.013	-0.231066	0.0804325	0.147238	309.356	266.258
ARHGDIB	445.616	276.997	79.6582	111.316	111.407	114.341	138.188	-0.587952	3.56027e-05	0.00014544	228.397	121.312
ARHGEF1	128.357	196.122	223.687	247.532	193.555	205.593	225.706	0.10526	0.467834	0.591551	198.925	208.285
ARHGEF10	999.408	1084.74	1290.62	1352.64	1157.95	1080.74	1049.07	-0.101189	0.117478	0.200871	1181.85	1095.92
ARHGEF10L	9.68731	31.3391	152.075	178.692	168.798	153.92	166.977	1.57918	3.83209e-27	8.59207e-26	92.9483	163.232
ARHGEF11	536.839	691.482	825.549	871.489	838.363	883.941	880.946	0.267927	1.64904e-05	7.10832e-05	731.34	867.75
ARHGEF12	3412.36	5102.21	11073.3	10907.5	12381.9	12954.6	11963.6	0.85555	1.75726e-38	6.17954e-37	7623.85	12433.4
ARHGEF16	28.2547	57.6235	27.3574	30.0261	15.7545	25.2869	24.1828	-0.656571	0.00798375	0.0201454	35.8154	21.7414
ARHGEF17	104.946	178.936	179.432	205.789	92.2762	101.147	119.763	-0.659006	6.49936e-05	0.000254222	167.276	104.395
ARHGEF18	711.21	708.668	1514.31	1809.62	1520.31	1738.2	1581.1	0.558084	2.31781e-12	2.12574e-11	1185.95	1613.2
ARHGEF19	25.0256	83.908	27.3574	39.5466	22.5064	32.9829	31.0922	-0.526104	0.0264097	0.0572654	43.9594	28.8605
ARHGEF2	643.399	505.47	600.253	651.054	756.215	776.197	789.973	0.361796	0.000304615	0.00105594	600.044	774.128
ARHGEF25	3.2291	5.0547	0	2.92938	0	0	1.15156	-2.56007	0.0530668	0.103854	2.80329	0.383855
ARHGEF26	201.819	221.396	82.8768	73.9667	73.1458	69.264	54.1235	-0.962847	1.3329e-09	9.64961e-09	145.015	65.5111
ARHGEF26-AS1	0.807276	1.01094	3.21852	0.732344	2.25064	0	1.15156	-0.236993	0.833193	0.888922	1.44227	1.13407
ARHGEF28	3770.79	3572.66	4582.36	4502.45	4736.47	4625.3	4960.94	0.223397	0.000497616	0.00165458	4107.06	4774.23
ARHGEF3	217.157	192.078	450.592	443.068	487.264	557.41	584.994	0.842622	5.76195e-23	1.0698e-21	325.724	543.223
ARHGEF3-AS1	4.84366	4.04376	5.6324	2.92938	2.25064	2.19886	4.60625	-0.524756	0.416118	0.540583	4.3623	3.01858
ARHGEF33	12.1091	17.186	13.6787	15.3792	13.5038	4.39772	10.3641	-0.629392	0.0924387	0.165268	14.5883	9.42188
ARHGEF34P	25.8328	29.3172	61.1518	62.9816	54.0154	62.6674	50.6688	0.388883	0.0410061	0.0833967	44.8209	55.7839
ARHGEF35	35.5201	44.4813	81.2675	90.8106	87.775	120.937	89.822	0.778349	2.6169e-06	1.27465e-05	63.0199	99.5114
ARHGEF37	34.7129	67.7329	733.017	778.482	825.985	892.736	999.557	2.16201	1.3661e-114	2.09519e-112	403.486	906.093
ARHGEF38	4.03638	6.06564	1.60926	3.66172	2.25064	2.19886	3.45469	-0.496473	0.496872	0.617739	3.84325	2.63473
ARHGEF39	131.586	132.433	39.4268	45.4053	29.2583	34.0823	27.6375	-1.3076	3.38042e-09	2.34943e-08	87.2128	30.326
ARHGEF4	230.881	339.676	2652.86	2760.2	2057.08	2061.43	2189.12	1.22949	7.72719e-50	3.86381e-48	1495.91	2102.55
ARHGEF40	201.012	308.336	577.723	666.433	461.381	483.749	487.111	0.263741	0.0013983	0.00424701	438.376	477.414
ARHGEF5	131.586	160.739	325.875	317.837	376.982	380.402	306.316	0.697193	9.73965e-12	8.48488e-11	234.009	354.567
ARHGEF6	4.84366	18.1969	28.9666	16.8439	24.757	20.8891	21.8797	0.466249	0.0943712	0.168069	17.2128	22.5086
ARHGEF7	921.102	920.966	1107.17	1097.78	1066.8	1132.41	1076.71	0.113603	0.0927398	0.165728	1011.76	1091.98
ARHGEF9	118.67	130.411	228.515	231.421	235.192	191.301	233.767	0.3609	0.00135175	0.00411867	177.254	220.087
ARHGEF9-IT1	0.807276	1.01094	2.41389	0.732344	2.25064	2.19886	1.15156	0.589479	0.53236	0.649082	1.24111	1.86702
ARID1A	582.853	1015.99	1120.85	1182	998.159	1090.63	1011.07	0.11226	0.401949	0.526593	975.425	1033.29
ARID1B	439.965	738.997	1010.61	1158.57	909.258	944.409	908.584	0.209187	0.0175779	0.0404506	837.036	920.751
ARID2	1407.08	1505.29	2043.76	1997.83	1690.23	1684.32	1804.5	0.00504181	0.944692	0.965482	1738.49	1726.35
ARID3A	48.4366	45.4923	78.8536	90.8106	75.3964	75.8606	65.6391	0.181853	0.278294	0.399068	65.8983	72.2987
ARID3B	94.4513	121.313	92.5323	110.584	128.286	114.341	128.975	0.249079	0.0679963	0.127965	104.72	123.867
ARID3C	1.61455	0	1.60926	1.46469	2.25064	1.09943	4.60625	1.1141	0.231113	0.345204	1.17212	2.65211
ARID4A	430.278	525.688	869.804	810.705	854.118	804.782	849.854	0.396719	4.12044e-08	2.51512e-07	659.119	836.251
ARID4B	1152.79	1257.61	1902.95	1907.76	2292.28	2269.22	2206.4	0.570074	2.2377e-23	4.21903e-22	1555.28	2255.96
ARID5A	8.07276	7.07657	13.6787	21.238	20.2558	16.4914	12.6672	0.448245	0.172636	0.274076	12.5165	16.4715
ARID5B	393.143	565.115	1637.42	1786.19	2094.22	1950.39	2006.02	1.15572	1.48747e-72	1.19069e-70	1095.47	2016.88
ARIH1	1476.51	1473.95	2275.49	2300.29	2567.98	2536.38	2462.04	0.452963	1.47459e-27	3.3599e-26	1881.56	2522.14
ARIH2	846.025	816.839	749.109	801.184	840.614	864.151	823.368	0.0703262	0.24364	0.359764	803.289	842.711
ARIH2OS	3.2291	1.01094	4.82777	2.92938	1.12532	4.39772	2.30313	-0.218998	0.766546	0.840064	2.9993	2.60872
ARL1	925.138	667.22	716.12	725.753	810.23	864.151	795.73	0.123029	0.106838	0.186112	758.558	823.371
ARL10	95.2586	112.214	60.3472	62.2492	40.5115	49.4743	46.0625	-0.801048	1.61101e-05	6.9559e-05	82.5173	45.3495
ARL11	1.61455	2.02188	0.804629	3.66172	0	2.19886	0	-1.48917	0.26216	0.381311	2.02569	0.732953
ARL13A	9.68731	8.08751	7.24166	5.12641	9.00256	7.696	9.21251	0.249827	0.575027	0.684862	7.53572	8.63702
ARL13B	314.838	355.851	333.116	279.755	310.588	286.951	355.833	-0.00886093	0.931997	0.957494	320.89	317.791
ARL14	5.65093	13.1422	41.8407	33.6878	135.038	130.832	120.914	2.81154	5.50723e-46	2.49411e-44	23.5804	128.928
ARL14EP	364.889	235.549	217.25	188.212	208.184	203.394	210.736	-0.24083	0.042253	0.0855323	251.475	207.438
ARL15	142.888	170.849	293.69	248.997	241.944	246.272	293.649	0.335004	0.00656993	0.0170017	214.106	260.622
ARL16	179.215	166.805	181.846	205.056	183.427	191.301	172.735	-0.0104858	0.912834	0.944131	183.231	182.487
ARL17A	84.764	71.7767	57.9333	51.9964	60.7673	61.568	41.4563	-0.246877	0.191116	0.296705	66.6176	54.5972
ARL2	6.45821	12.1313	5.6324	10.9852	6.75192	3.29829	6.90938	-0.622625	0.20686	0.316259	8.80176	5.6532
ARL2BP	466.605	518.612	399.901	463.574	445.627	436.473	429.533	-0.0755214	0.386604	0.51078	462.173	437.211
ARL3	112.211	118.28	82.0721	93.0077	68.6445	62.6674	57.5782	-0.664288	1.00177e-05	4.46043e-05	101.393	62.9634
ARL4A	230.074	204.21	401.51	337.611	541.279	510.135	454.868	0.820566	8.20123e-17	1.05187e-15	293.351	502.094
ARL4C	1658.95	2244.29	1437.87	1332.87	1466.29	1853.64	1456.73	-0.046753	0.671308	0.766423	1668.49	1592.22
ARL4D	59.7384	65.711	226.905	204.324	220.563	256.167	255.647	1.06513	7.86366e-18	1.07104e-16	139.17	244.126
ARL5A	760.454	927.031	1433.04	1230.34	1739.74	1661.24	1885.11	0.731472	2.01825e-21	3.44898e-20	1087.72	1762.03
ARL5B	930.789	909.845	1568.22	1488.12	2876.32	2794.75	3050.49	1.28856	2.28564e-53	1.23784e-51	1224.24	2907.19
ARL6	79.9203	80.8751	57.1286	60.7845	58.5166	63.7669	43.7594	-0.306529	0.109398	0.18963	69.6772	55.3476
ARL6IP1	13521.9	8504.02	3018.97	2634.24	2820.05	3614.92	2842.06	-0.834984	2.19417e-06	1.07969e-05	6919.78	3092.34
ARL6IP4	159.841	214.319	144.029	179.424	151.918	142.926	153.158	-0.211264	0.0870556	0.157345	174.403	149.334
ARL6IP5	4928.42	3381.59	2432.39	2121.6	2212.38	2804.64	2374.52	-0.321358	0.0803963	0.147217	3216	2463.85
ARL6IP6	978.418	757.193	443.35	394.001	472.634	575.001	423.775	-0.290836	0.0470996	0.09364	643.241	490.47
ARL8A	128.357	110.192	146.442	191.142	175.55	206.693	209.585	0.468513	0.0021474	0.00627277	144.033	197.276
ARL8B	2210.32	1354.66	2660.91	2630.58	3126.14	3298.29	3214.01	0.562597	2.93154e-06	1.41619e-05	2214.12	3212.81
ARL9	8.07276	8.08751	2.41389	2.92938	2.25064	2.19886	1.15156	-1.25719	0.130365	0.218485	5.37588	1.86702
ARMC1	719.283	610.607	567.263	586.607	684.195	625.575	593.055	0.0356027	0.680981	0.774029	620.94	634.275
ARMC10	298.692	295.194	199.548	211.647	193.555	178.107	200.372	-0.371728	0.000631611	0.00205519	251.27	190.678
ARMC12	3.2291	4.04376	2.41389	1.46469	0	4.39772	1.15156	-0.469624	0.610313	0.715311	2.78786	1.84976
ARMC2	20.1819	26.2844	29.7713	27.0967	29.2583	20.8891	20.7281	-0.123632	0.644647	0.744428	25.8336	23.6252
ARMC2-AS1	0.807276	0	0.804629	2.19703	0	1.09943	0	-1.07522	0.459964	0.583392	0.952234	0.366476
ARMC4	1.61455	1.01094	0.804629	0.732344	1.12532	4.39772	1.15156	1.11398	0.291881	0.41305	1.04062	2.22487
ARMC5	36.3274	23.2516	38.6222	48.3347	41.6368	24.1874	46.0625	0.0294536	0.891105	0.930037	36.634	37.2956
ARMC6	63.7748	61.6673	42.6453	62.2492	38.2609	42.8777	47.2141	-0.427809	0.0230263	0.0510325	57.5842	42.7842
ARMC7	35.5201	34.3719	32.9898	49.067	32.6343	58.2697	36.85	0.162432	0.411021	0.535634	37.9872	42.5847
ARMC8	991.335	872.441	995.326	904.445	1151.2	1156.6	1204.54	0.316705	3.02397e-06	1.45737e-05	940.886	1170.78
ARMC9	326.947	272.954	299.322	293.67	246.445	271.559	207.281	-0.303751	0.000888171	0.00280644	298.223	241.762
ARMCX1	181.637	189.046	162.535	172.833	222.813	255.067	201.524	0.364271	0.000887359	0.00280502	176.513	226.468
ARMCX2	657.93	605.553	590.598	576.355	724.706	693.74	659.846	0.190073	0.0310843	0.0659597	607.609	692.764
ARMCX3	588.504	543.885	639.68	683.277	600.921	643.166	595.358	0.000743663	0.993273	0.997043	613.837	613.148
ARMCX4	146.924	213.308	107.82	88.6136	84.399	58.2697	77.1548	-0.85266	3.16696e-06	1.52026e-05	139.167	73.2745
ARMCX5	222.808	172.871	255.872	233.618	255.448	208.891	269.466	0.149912	0.209574	0.31941	221.292	244.602
ARMCX5-GPRASP2	10.4946	17.186	13.6787	11.7175	19.1304	13.1931	13.8188	0.232806	0.485968	0.60841	13.2692	15.3808
ARMCX6	92.8367	79.8642	81.2675	82.7549	108.031	113.241	110.55	0.3921	0.0143722	0.0339498	84.1808	110.607
ARMS2	0.807276	2.02188	0	0	0	0	1.15156	-0.0910435	0.952889	0.970598	0.707289	0.383855
ARMT1	1127.76	780.445	531.055	516.302	516.522	617.879	558.508	-0.319994	0.00445951	0.0120704	738.892	564.303
ARNT	535.224	528.721	752.328	709.641	742.711	760.805	703.605	0.237784	0.000119658	0.000447606	631.479	735.707
ARNT2	7.26548	14.1531	9.65555	8.78813	27.0077	17.5909	10.3641	0.909973	0.00725898	0.0185525	9.96558	18.3209
ARNTL	376.191	478.174	778.076	781.411	802.353	782.793	856.763	0.493859	1.79266e-11	1.52067e-10	603.463	813.97
ARNTL2	2301.54	2541.5	1903.75	1826.47	2345.17	2524.29	2293.91	0.168715	0.0269037	0.058187	2143.32	2387.79
ARNTL2-AS1	63.7748	57.6235	12.0694	15.3792	11.2532	20.8891	18.425	-0.78215	0.00962248	0.0238	37.2117	16.8558
ARPC1A	538.453	633.859	1309.13	1439.79	1371.76	1553.49	1484.37	0.703248	3.43034e-20	5.5015e-19	980.308	1469.87
ARPC1B	169.528	194.1	165.754	215.309	163.171	162.715	163.522	-0.189225	0.0851479	0.154492	186.173	163.136
ARPC2	2605.89	3369.46	4052.92	4090.14	3963.38	4287.77	4020.11	0.227359	0.00199918	0.00587553	3529.6	4090.42
ARPC3	1514.45	1255.59	1420.17	1431	1690.23	1774.48	1804.5	0.321424	6.94505e-05	0.000270322	1405.3	1756.4
ARPC4	536.839	310.358	362.083	439.406	409.616	444.169	401.896	0.00670469	0.968529	0.981326	412.172	418.56
ARPC5	1126.96	948.261	1754.09	1680.73	2053.71	2295.61	2125.79	0.686917	7.54543e-14	7.82008e-13	1377.51	2158.37
ARPC5L	358.431	429.649	494.847	523.626	629.054	705.833	578.085	0.50916	1.96388e-07	1.10467e-06	451.638	637.657
ARPIN	217.157	257.789	418.407	389.607	424.246	454.064	464.08	0.534091	1.775e-11	1.50817e-10	320.74	447.463
ARPP19	3168.56	3613.1	3253.92	3314.59	3785.58	3751.25	3683.85	0.162793	0.0152265	0.0356739	3337.54	3740.23
ARR3	11.3019	21.2297	12.0694	10.9852	12.3785	13.1931	17.2735	0.0741218	0.824623	0.883048	13.8965	14.2817
ARRB1	2.42183	5.0547	12.8741	10.9852	7.87724	5.49714	6.90938	-0.0253287	0.95679	0.972942	7.83394	6.76126
ARRB2	47.6293	47.5141	20.1157	24.1673	25.8824	23.088	18.425	-0.510579	0.042969	0.0866454	34.8566	22.4651
ARRDC1	67.0039	83.908	99.774	131.822	75.3964	72.5623	100.186	-0.170826	0.208711	0.318308	95.6269	82.7149
ARRDC1-AS1	61.353	61.6673	46.6685	44.673	43.8875	46.176	31.0922	-0.381248	0.0483555	0.095782	53.5904	40.3852
ARRDC2	41.1711	55.6017	42.6453	58.5875	69.7698	52.7726	72.5485	0.400327	0.0207945	0.0467448	49.5014	65.0303
ARRDC3	971.96	1407.23	2005.94	1893.11	3927.37	3937.05	4124.9	1.3858	7.99696e-33	2.27695e-31	1569.56	3996.44
ARRDC3-AS1	41.9783	42.4594	34.599	26.3644	28.133	27.4857	35.6985	-0.227314	0.32644	0.450738	36.3503	30.4391
ARRDC4	433.507	321.479	236.561	174.298	216.061	346.32	324.741	0.104675	0.68899	0.780605	291.461	295.707
ARSA	146.924	174.892	216.445	240.209	218.312	230.88	266.011	0.324119	0.00111057	0.00343776	194.618	238.401
ARSB	548.14	448.857	227.71	224.83	193.555	216.587	201.524	-0.709551	3.54365e-11	2.92913e-10	362.384	203.889
ARSD	715.246	548.94	725.775	688.403	660.563	784.992	685.18	0.0847932	0.492897	0.614346	669.591	710.245
ARSE	1.61455	3.03282	1.60926	0.732344	2.25064	3.29829	2.30313	0.807557	0.361664	0.486887	1.74724	2.61735
ARSG	13.7237	22.2407	15.2879	24.1673	13.5038	10.9943	8.06095	-0.797007	0.0248383	0.0544401	18.8549	10.853
ARSI	24.2183	25.2735	19.3111	27.0967	15.7545	21.9886	18.425	-0.354615	0.192642	0.298693	23.9749	18.7227
ARSJ	3196.01	2302.92	1876.39	1989.78	2167.37	2337.39	2208.7	-0.0416587	0.722752	0.807229	2341.27	2237.82
ARSK	661.159	544.896	366.911	336.878	403.99	443.07	396.138	-0.148929	0.139515	0.230934	477.461	414.399
ART1	2.42183	0	0	0	1.12532	1.09943	0	0.866224	0.553799	0.667479	0.605457	0.741583
ART3	10.4946	10.1094	3.21852	2.92938	7.87724	9.89486	4.60625	0.43038	0.333317	0.457603	6.68797	7.45945
ART4	0.807276	1.01094	0.804629	0	0	0	3.45469	0.926998	0.471523	0.594608	0.655711	1.15156
ARTN	77.4985	95.0283	90.9231	104.725	72.0205	78.0594	58.7297	-0.390283	0.0138291	0.0328768	92.0437	69.6032
ARV1	606.264	404.376	236.561	184.551	244.194	223.184	209.585	-0.523414	0.00184692	0.00546413	357.938	225.654
ARVCF	33.9056	34.3719	26.5527	41.0113	18.0051	17.5909	16.1219	-0.979422	0.000332896	0.0011442	33.9604	17.2393
ASAH1	3720.73	2772	3816.35	3178.37	3649.41	4340.55	3878.47	0.2354	0.0102219	0.0251055	3371.86	3956.14
ASAH2	4.03638	5.0547	3.21852	2.92938	3.37596	6.59657	6.90938	0.593559	0.334986	0.459326	3.80974	5.6273
ASAH2B	12.1091	10.1094	10.4602	8.78813	19.1304	13.1931	16.1219	0.657099	0.0538546	0.105157	10.3667	16.1485
ASAP1	1005.87	1228.29	956.704	839.266	1093.81	959.801	1019.13	0.0331843	0.767205	0.840343	1007.53	1024.25
ASAP1-IT1	51.6657	54.5907	25.7481	7.32344	14.6292	15.392	17.2735	-0.888742	0.00381703	0.010517	34.832	15.7649
ASAP1-IT2	19.3746	28.3063	14.4833	6.59109	11.2532	9.89486	12.6672	-0.449499	0.240044	0.355511	17.1888	11.2718
ASAP2	1719.5	1928.87	2568.38	2615.93	2668.13	2957.46	2603.69	0.33085	1.65525e-05	7.13171e-05	2208.17	2743.09
ASAP3	19.3746	50.547	181.846	185.283	164.297	139.627	156.613	0.91548	5.82813e-10	4.36297e-09	109.263	153.512
ASB1	501.318	522.656	323.461	368.369	253.197	277.056	270.617	-0.651737	5.09721e-13	4.91698e-12	428.951	266.957
ASB13	59.7384	69.7548	49.887	84.9519	81.023	85.7554	80.6095	0.321528	0.0492306	0.0972306	66.083	82.4626
ASB14	71.0403	62.6782	81.2675	81.2902	67.5192	59.3692	65.6391	-0.214057	0.178472	0.28114	74.069	64.1758
ASB15	0	2.02188	3.21852	2.19703	4.50128	3.29829	1.15156	0.901038	0.233143	0.347525	1.85936	2.98371
ASB16	46.822	27.2954	16.0926	21.238	16.8798	15.392	19.5766	-0.619629	0.0365023	0.0755248	27.862	17.2828
ASB16-AS1	79.9203	71.7767	64.3703	63.7139	68.6445	50.5737	52.9719	-0.282235	0.110259	0.190886	69.9453	57.3967
ASB2	10.4946	14.1531	4.82777	3.66172	3.37596	6.59657	9.21251	-0.147507	0.765699	0.839578	8.28431	6.39501
ASB3	27.4474	32.3501	12.8741	16.1116	10.1279	17.5909	13.8188	-0.596893	0.0698387	0.130758	22.1958	13.8458
ASB5	4.84366	1.01094	2.41389	0	1.12532	3.29829	0	-0.396148	0.747155	0.82536	2.06712	1.47454
ASB6	138.851	146.586	158.512	202.127	171.049	197.897	180.795	0.196958	0.0720191	0.134193	161.519	183.247
ASB7	222.001	330.577	432.086	410.845	505.269	554.112	533.174	0.6474	1.18736e-15	1.40627e-14	348.877	530.852
ASB8	163.07	171.86	198.743	202.859	218.312	213.289	175.038	0.144077	0.17165	0.272829	184.133	202.213
ASB9	15.3382	11.1203	4.02314	6.59109	5.6266	6.59657	8.06095	-0.284068	0.53834	0.6541	9.2682	6.76137
ASB9P1	9.68731	4.04376	1.60926	2.92938	2.25064	2.19886	4.60625	-0.353789	0.632961	0.735058	4.56743	3.01858
ASCC1	426.242	289.129	261.504	280.488	337.596	335.326	289.042	0.0443029	0.670963	0.766098	314.341	320.655
ASCC2	297.078	282.052	315.414	377.157	295.959	373.806	318.983	0.05365	0.640711	0.741416	317.925	329.583
ASCC3	8980.14	8234.1	11679.2	10880.4	12881.5	11937.6	11967	0.313623	6.14202e-12	5.44429e-11	9943.46	12262.1
ASCL2	1.61455	4.04376	0	0.732344	6.75192	1.09943	5.75782	1.62291	0.029797	0.0636127	1.59766	4.53639
ASCL3	3.2291	2.02188	0	0	1.12532	1.09943	0	0.0521655	0.969812	0.982423	1.31275	0.741583
ASF1A	486.787	417.518	314.61	307.584	343.223	365.01	315.528	-0.133801	0.157323	0.254368	381.625	341.254
ASF1B	127.55	125.356	28.162	16.8439	21.3811	20.8891	16.1219	-1.35064	8.08032e-07	4.21568e-06	74.478	19.464
ASGR1	1.61455	1.01094	0	0	1.12532	1.09943	0	0.630669	0.659065	0.756015	0.656373	0.741583
ASH1L	2223.24	2715.38	3367.37	3098.55	3092.38	2868.41	2903.09	0.060964	0.418027	0.542555	2851.13	2954.63
ASH1L-AS1	29.8692	26.2844	20.1157	21.238	25.8824	21.9886	27.6375	0.0588322	0.822485	0.881669	24.3768	25.1695
ASH2L	442.387	332.599	406.338	370.566	412.992	421.081	381.168	0.0613911	0.424143	0.548504	387.972	405.08
ASIC1	71.0403	105.138	71.612	98.8664	64.1432	61.568	66.7907	-0.423582	0.00897932	0.0224004	86.6641	64.1673
ASIC2	0.807276	0	3.21852	1.46469	1.12532	1.09943	3.45469	0.636354	0.516247	0.635013	1.37262	1.89315
ASIC3	1.61455	3.03282	0.804629	2.92938	0	0	1.15156	-2.35255	0.0674478	0.127001	2.09534	0.383855
ASIC4	0.807276	1.01094	0.804629	0	0	0	1.15156	-0.602439	0.702051	0.79092	0.655711	0.383855
ASIP	3.2291	3.03282	1.60926	0	0	0	1.15156	-1.94866	0.164027	0.263155	1.96779	0.383855
ASL	136.43	144.564	148.856	150.13	100.153	97.8492	122.066	-0.44837	0.000505317	0.00167824	144.995	106.689
ASNA1	116.248	126.367	136.787	160.383	128.286	134.13	152.006	0.0345471	0.767226	0.840343	134.946	138.141
ASNS	465.798	376.069	823.94	794.593	831.611	967.497	907.432	0.617883	4.34369e-07	2.33992e-06	615.1	902.18
ASNSD1	541.682	451.89	334.726	329.555	436.624	440.871	408.805	0.0843519	0.309617	0.432212	414.463	428.767
ASPDH	0	0	7.24166	5.85875	4.50128	5.49714	3.45469	1.29007	0.0854852	0.154996	3.2751	4.48437
ASPG	0.807276	0	1.60926	5.12641	3.37596	5.49714	8.06095	2.22127	0.00312568	0.00877777	1.88574	5.64468
ASPH	23503.8	15864.7	5676.66	5031.93	5331.77	6790.07	5658.78	-0.772341	1.49518e-09	1.07817e-08	12519.3	5926.87
ASPHD1	2.42183	7.07657	4.02314	1.46469	1.12532	1.09943	1.15156	-1.59248	0.0945795	0.168365	3.74656	1.12544
ASPHD2	174.372	195.111	183.455	215.309	172.174	238.576	192.311	0.0682211	0.576942	0.686522	192.062	201.02
ASPM	6919.97	8943.78	604.276	391.804	478.261	389.198	380.016	-2.29018	2.12399e-16	2.64426e-15	4214.96	415.825
ASPN	63.7748	53.5798	10.4602	4.39406	4.50128	5.49714	8.06095	-1.73779	0.000108227	0.000407351	33.0522	6.01979
ASPRV1	0	2.02188	5.6324	2.19703	7.87724	12.0937	10.3641	3.08325	5.56055e-05	0.000219523	2.46283	10.1117
ASPSCR1	12.9164	17.186	17.7018	18.3086	14.6292	16.4914	20.7281	0.0857799	0.770509	0.843079	16.5282	17.2829
ASRGL1	1.61455	0	0	0.732344	0	2.19886	2.30313	1.45218	0.230436	0.344334	0.586724	1.50066
ASS1	5.65093	7.07657	45.8638	34.4202	34.8849	35.1817	43.7594	1.09215	1.7423e-05	7.4715e-05	23.2529	37.942
ASTE1	170.335	169.838	89.3138	91.543	121.535	112.142	82.9126	-0.23095	0.105381	0.183908	130.257	105.53
ASTL	0	0	1.60926	2.19703	2.25064	2.19886	3.45469	2.16125	0.0311423	0.0660751	0.951572	2.63473
ASTN2	1.61455	2.02188	4.82777	14.6469	9.00256	4.39772	13.8188	1.00611	0.0421119	0.0853035	5.77777	9.07301
ASUN	1116.46	894.681	711.292	705.979	762.967	772.898	720.879	-0.160948	0.00536167	0.0142108	857.104	752.248
ASXL1	1191.54	1521.46	1557.76	1603.1	1507.93	1403.97	1470.55	-0.00284011	0.966555	0.979979	1468.47	1460.82
ASXL2	950.971	1013.97	1461.21	1497.64	1340.26	1275.34	1281.69	0.102682	0.0654547	0.123846	1230.95	1299.09
ASXL3	6.45821	18.1969	11.2648	8.05578	2.25064	2.19886	8.06095	-1.37261	0.0106396	0.0260233	10.9939	4.17015
ATAD1	4838	3573.67	2856.43	2620.33	3101.38	3403.83	3269.29	-0.0501032	0.636979	0.738361	3472.11	3258.17
ATAD2	3966.15	3063.15	1227.86	1057.5	1121.94	1056.55	931.615	-0.931969	9.00442e-19	1.32746e-17	2328.67	1036.7
ATAD2B	1030.89	951.294	1313.15	1226.68	1312.12	1211.57	1294.36	0.180029	0.00753216	0.0191328	1130.5	1272.68
ATAD3A	72.6548	63.6892	40.2314	46.1377	41.6368	27.4857	52.9719	-0.42755	0.100859	0.177292	55.6783	40.6982
ATAD3B	94.4513	79.8642	70.0027	91.543	52.89	63.7669	69.0938	-0.45286	0.0150016	0.0351965	83.9653	61.9169
ATAD3C	4.03638	2.02188	4.82777	1.46469	5.6266	0	2.30313	-0.246295	0.731351	0.813698	3.08768	2.64324
ATAD5	1307.79	1282.88	457.029	381.551	357.852	339.724	279.83	-1.16575	6.11809e-17	7.91923e-16	857.312	325.802
ATAT1	77.4985	79.8642	61.9564	68.8403	48.3888	32.9829	39.1532	-0.835701	1.94302e-05	8.26045e-05	72.0399	40.1749
ATE1	623.217	630.826	630.829	609.31	722.455	792.688	738.152	0.269837	0.00029467	0.00102497	623.546	751.099
ATE1-AS1	1.61455	6.06564	0	2.19703	1.12532	3.29829	1.15156	-0.191588	0.840882	0.894343	2.4693	1.85839
ATF1	388.3	299.238	362.083	403.521	403.99	412.286	396.138	0.153556	0.0900555	0.161661	363.286	404.138
ATF2	765.298	848.178	740.258	703.05	818.108	678.348	754.274	-0.0232527	0.784413	0.853992	764.196	750.243
ATF3	19.3746	19.2078	371.738	415.971	1013.91	826.77	777.305	3.14028	6.83992e-43	2.77412e-41	206.573	872.663
ATF4	1843.01	2158.36	3745.55	3743.74	4829.87	4101.97	4510.67	0.698212	1.87821e-09	1.33746e-08	2872.66	4480.84
ATF5	78.3058	63.6892	50.6916	58.5875	74.2711	51.6732	63.336	0.00932202	0.956326	0.972803	62.8185	63.0934
ATF6	4398.85	3109.65	2756.66	2610.07	2989.98	3490.69	3155.28	0.0233761	0.844109	0.89672	3218.81	3211.98
ATF6B	469.835	595.443	577.723	686.939	587.417	589.294	680.574	0.0965286	0.246705	0.363495	582.485	619.095
ATF7	245.412	283.063	287.252	285.614	309.463	337.525	329.347	0.242376	0.0429354	0.0866159	275.335	325.445
ATF7IP	1129.38	1461.82	2672.98	2513.4	2728.9	2556.17	2630.17	0.519683	1.10001e-10	8.69858e-10	1944.39	2638.41
ATF7IP2	73.4621	85.9298	52.3009	51.9964	45.0128	48.3749	49.5172	-0.42336	0.046263	0.0923893	65.9223	47.635
ATG10	52.4729	96.0392	86.0953	90.0783	102.404	78.0594	85.2157	0.138635	0.376205	0.501323	81.1714	88.5598
ATG101	86.3785	97.0502	87.7045	119.372	115.908	98.9486	116.308	0.182245	0.229351	0.342965	97.6263	110.388
ATG12	556.213	529.732	474.731	470.897	532.276	447.468	465.232	-0.0719173	0.352842	0.478149	507.893	481.659
ATG13	340.67	382.135	591.402	588.804	625.678	644.265	619.541	0.444586	1.67824e-11	1.42929e-10	475.753	629.828
ATG14	297.078	270.932	502.088	478.221	543.53	515.632	613.783	0.57235	5.68167e-14	5.94247e-13	387.08	557.648
ATG16L1	704.752	630.826	832.791	775.552	893.504	1001.58	895.916	0.341224	0.000100818	0.000381276	735.98	930.333
ATG16L2	62.1602	91.9955	121.499	113.513	59.642	70.3634	70.2454	-0.522565	0.00341652	0.00951546	97.292	66.7503
ATG2A	56.5093	74.8095	128.741	166.242	119.284	136.329	126.672	0.372131	0.00255707	0.00732525	106.575	127.428
ATG2B	900.113	1055.42	1366.26	1250.11	1187.21	1192.88	1171.14	0.0612354	0.417135	0.541628	1142.98	1183.74
ATG3	687.799	607.574	553.585	532.414	579.54	548.615	602.268	-0.0373714	0.593071	0.700423	595.343	576.808
ATG4A	228.459	197.133	259.09	273.164	322.967	335.326	384.622	0.548799	1.28404e-08	8.2897e-08	239.462	347.638
ATG4B	222.808	228.472	258.286	317.837	257.698	245.173	277.527	0.0257121	0.786202	0.855207	256.851	260.133
ATG4C	221.194	179.947	136.787	114.246	131.662	109.943	123.217	-0.371075	0.00162451	0.00486687	163.043	121.608
ATG4D	16.1455	21.2297	36.2083	19.0409	19.1304	20.8891	31.0922	0.0937943	0.729728	0.812387	23.1561	23.7039
ATG5	582.046	680.362	609.104	587.34	653.811	773.998	703.605	0.210809	0.00886935	0.0221412	614.713	710.471
ATG7	499.704	383.146	374.152	322.964	347.724	383.701	353.53	-0.114878	0.160673	0.258548	394.991	361.652
ATG9A	828.265	753.15	1051.65	1104.37	848.491	892.736	832.581	-0.118284	0.298887	0.420578	934.36	857.936
ATG9B	1.61455	2.02188	1.60926	2.92938	3.37596	5.49714	8.06095	1.57599	0.0216638	0.0483534	2.04377	5.64468
ATHL1	33.0983	49.536	33.7944	40.2789	85.5243	80.2583	73.7001	1.05873	1.26825e-07	7.31104e-07	39.1769	79.8276
ATIC	1189.92	690.471	452.201	413.774	258.824	334.226	264.86	-1.13435	1.22713e-14	1.35489e-13	686.593	285.97
ATL1	126.742	115.247	193.916	166.974	200.307	223.184	172.735	0.43305	6.19229e-05	0.000242835	150.72	198.742
ATL2	2011.73	1796.44	3842.1	3545.28	3604.4	3817.22	3467.36	0.445387	1.2169e-13	1.24077e-12	2798.89	3629.66
ATL3	3958.07	3482.69	5831.14	5701.3	5294.63	5829.17	5200.46	0.224627	0.0201037	0.0454213	4743.3	5441.42
ATM	3319.52	3148.06	2271.47	1945.84	1805.01	1488.63	1662.86	-0.65483	2.89759e-12	2.64287e-11	2671.22	1652.17
ATMIN	624.832	975.556	1355.8	1420.01	1659.85	1842.64	1813.71	0.748515	4.40106e-18	6.11292e-17	1094.05	1772.07
ATN1	129.164	190.057	102.188	111.316	111.407	81.3577	84.0641	-0.486573	0.0179727	0.0412189	133.181	92.2762
ATOX1	50.8584	70.7657	56.324	72.502	55.1407	64.8663	57.5782	-0.0731095	0.691285	0.782524	62.6125	59.1951
ATP10A	13.7237	12.1313	28.162	35.1525	120.409	157.218	110.55	2.60563	1.86163e-12	1.72295e-11	22.2924	129.393
ATP10B	3.2291	5.0547	391.05	383.748	1314.37	1314.92	1570.73	5.08465	2.63516e-206	1.29985e-203	195.77	1400.01
ATP10D	4226.9	3276.45	7102.46	6370.66	7204.3	7660.82	6964.66	0.527442	3.33908e-06	1.5991e-05	5244.12	7276.59
ATP11A	1153.6	1015.99	683.934	707.444	533.402	582.697	614.935	-0.585779	2.10444e-09	1.48753e-08	890.242	577.011
ATP11A-AS1	16.9528	18.1969	5.6324	2.92938	2.25064	3.29829	3.45469	-1.50119	0.0118215	0.0285465	10.9279	3.00121
ATP11B	5026.1	3712.17	9215.41	8161.24	8043.79	9150.55	8423.69	0.464021	1.14675e-08	7.45612e-08	6528.73	8539.34
ATP11C	2745.55	1984.47	1433.04	1365.82	1339.13	1605.17	1354.24	-0.333464	5.10354e-05	0.000202797	1882.22	1432.85
ATP12A	0	1.01094	1104.76	883.939	1234.48	1873.43	1964.57	5.52875	9.42711e-47	4.3448e-45	497.426	1690.82
ATP13A1	358.431	387.19	493.237	586.607	358.977	374.905	432.988	-0.214	0.0306722	0.0651989	456.366	388.957
ATP13A2	372.154	324.511	368.52	475.291	303.836	359.513	370.803	-0.178713	0.245779	0.362365	385.119	344.718
ATP13A3	10284.7	7168.57	9072.99	8250.59	7085.01	8314.98	6968.11	-0.216407	0.00510891	0.013616	8694.21	7456.04
ATP13A4	1.61455	6.06564	284.034	268.77	426.496	449.666	548.144	3.45762	6.05685e-28	1.40284e-26	140.121	474.769
ATP13A4-AS1	0	0	10.4602	11.7175	16.8798	8.79543	18.425	3.07326	1.99411e-06	9.87105e-06	5.54442	14.7001
ATP13A5	1.61455	2.02188	16.0926	12.4498	15.7545	25.2869	19.5766	2.12201	1.42818e-05	6.22013e-05	8.04471	20.206
ATP1A1	11387.4	10576.4	18158.9	16570	12385.3	14045.2	13132.4	-0.0743107	0.362631	0.487864	14173.2	13187.6
ATP1A1-AS1	28.2547	33.361	20.9203	22.7027	12.3785	6.59657	11.5156	-1.34574	0.00011171	0.000419595	26.3097	10.1636
ATP1A2	0	0	1.60926	0.732344	1.12532	1.09943	0	0.73879	0.5966	0.703258	0.5854	0.741583
ATP1A3	1.61455	4.04376	0	2.19703	1.12532	1.09943	3.45469	0.0590393	0.949864	0.968598	1.96384	1.89315
ATP1B1	5272.32	3644.44	7858	7838.28	7185.17	9468.28	8383.38	0.488211	0.000182862	0.000661397	6153.26	8345.61
ATP1B2	0.807276	0	0	0.732344	0	0	1.15156	0.0280994	0.987852	0.993678	0.384905	0.383855
ATP1B3	8517.57	5894.79	9410.94	8751.51	8267.73	9814.6	8393.75	0.125605	0.277367	0.398117	8143.7	8825.36
ATP2A1	4.03638	9.09845	8.04629	5.85875	1.12532	3.29829	5.75782	-0.980133	0.0877229	0.158314	6.75997	3.39381
ATP2A1-AS1	0.807276	1.01094	1.60926	0.732344	1.12532	0	0	-1.34161	0.363985	0.489218	1.03995	0.375107
ATP2A2	23754.9	21781.7	16791	16446.2	13568	14292.6	13646	-0.486844	3.70471e-12	3.34726e-11	19693.5	13835.5
ATP2B1	4930.03	3190.52	4129.35	3962.71	3518.88	3800.73	3397.11	-0.17547	0.0699281	0.130898	4053.16	3572.24
ATP2B2	1.61455	0	0.804629	1.46469	0	0	3.45469	0.15948	0.892705	0.931068	0.970967	1.15156
ATP2B4	3831.33	4127.66	12229.6	11434.1	10257.3	10888.7	10417	0.603075	4.44641e-18	6.17122e-17	7905.66	10521
ATP2C1	6411.39	4647.29	4221.08	3738.62	3542.51	4507.66	3772.52	-0.24134	0.00265322	0.00758758	4754.59	3940.9
ATP2C2	377.805	374.048	389.44	403.521	315.09	389.198	380.016	-0.0989659	0.361793	0.487026	386.204	361.434
ATP4A	3.2291	2.02188	0.804629	1.46469	0	2.19886	1.15156	-0.567315	0.593448	0.700674	1.88007	1.11681
ATP4B	2.42183	0	0	0.732344	2.25064	1.09943	0	0.722391	0.578502	0.687878	0.788543	1.11669
ATP5A1	5798.66	4134.74	3986.94	3972.23	3935.24	4197.62	3802.46	-0.155282	0.0189949	0.0432372	4473.14	3978.44
ATP5B	5940.74	4354.12	4795.59	4759.5	5015.55	5128.84	4987.42	0.0264283	0.736618	0.817514	4962.49	5043.94
ATP5C1	1703.35	1146.41	1169.93	1091.92	1246.85	1290.73	1298.96	0.0180274	0.831768	0.888066	1277.9	1278.85
ATP5D	5.65093	5.0547	4.82777	6.59109	4.50128	4.39772	5.75782	-0.172762	0.747014	0.825311	5.53112	4.8856
ATP5F1	1558.85	1127.2	977.624	1071.42	1263.73	1220.37	1169.99	0.0584868	0.517548	0.636121	1183.77	1218.03
ATP5G1	179.215	196.122	127.936	150.13	140.665	115.44	112.853	-0.385602	0.00662927	0.0171327	163.351	122.986
ATP5G2	164.684	236.56	313.001	331.019	311.714	306.741	354.682	0.355749	0.0031163	0.00875277	261.316	324.379
ATP5G3	875.894	879.517	716.924	725.02	711.202	754.208	761.184	-0.099016	0.225939	0.339281	799.339	742.198
ATP5H	499.704	474.13	671.865	702.318	726.957	765.202	748.516	0.362679	4.35649e-06	2.04818e-05	587.004	746.892
ATP5I	88.8004	124.346	114.257	158.919	136.164	140.727	125.52	0.162081	0.276578	0.397436	121.58	134.137
ATP5J	208.277	289.129	180.237	154.525	194.68	174.809	200.372	-0.0999816	0.434324	0.558818	208.042	189.954
ATP5J2	85.5712	84.9189	98.9693	103.993	118.159	107.744	109.399	0.25281	0.147034	0.240956	93.3631	111.767
ATP5L	307.572	354.84	333.116	352.99	357.852	400.192	419.169	0.22109	0.0104876	0.025696	337.129	392.404
ATP5L2	12.9164	12.1313	12.0694	12.4498	12.3785	5.49714	5.75782	-0.655181	0.11172	0.192775	12.3917	7.87783
ATP5O	825.843	693.504	550.366	580.749	611.049	643.166	584.994	-0.0918776	0.335	0.459326	662.616	613.07
ATP5S	61.353	72.7876	47.4731	41.0113	43.8875	48.3749	48.3657	-0.206975	0.28094	0.401459	55.6562	46.876
ATP5SL	125.128	120.302	75.6351	95.2047	76.5218	87.9543	80.6095	-0.331547	0.0204757	0.046179	104.067	81.6952
ATP6AP1	804.047	927.031	1296.26	1347.51	1222.1	1461.14	1298.96	0.308271	0.000492681	0.00163966	1093.71	1327.4
ATP6AP1L	61.353	67.7329	81.2675	57.1228	56.266	52.7726	71.3969	-0.151263	0.414129	0.538764	66.8691	60.1452
ATP6AP2	4699.15	3725.31	4284.65	3796.47	3873.35	4847.38	3992.47	0.0418559	0.619657	0.723197	4126.4	4237.73
ATP6V0A1	1032.51	991.731	2401.01	2312.74	1879.28	2052.63	1904.69	0.31603	1.61646e-05	6.97614e-05	1684.5	1945.53
ATP6V0A2	1483.77	1005.88	1099.12	1008.44	980.154	1126.91	1058.29	-0.115702	0.343095	0.467713	1149.3	1055.12
ATP6V0A4	4.03638	3.03282	3.21852	4.39406	3.37596	8.79543	2.30313	0.403035	0.536532	0.652685	3.67044	4.82484
ATP6V0B	804.047	493.338	316.219	361.046	275.703	312.238	275.224	-0.714702	0.000116983	0.000438319	493.662	287.722
ATP6V0C	122.706	114.236	52.3009	68.8403	69.7698	79.1589	74.8516	-0.20037	0.400674	0.525602	89.5208	74.5934
ATP6V0D1	263.979	214.319	341.967	392.536	348.849	385.9	464.08	0.406544	0.00280369	0.00797913	303.2	399.61
ATP6V0D2	0	0	34.599	25.632	23.6317	25.2869	25.3344	2.63618	1.76015e-06	8.77718e-06	15.0578	24.751
ATP6V0E1	1026.85	690.471	681.521	701.585	1027.42	999.381	1026.04	0.395333	0.0114395	0.0277009	775.108	1017.61
ATP6V0E2	15.3382	16.175	8.04629	10.9852	6.75192	6.59657	13.8188	-0.453241	0.233437	0.347849	12.6362	9.05575
ATP6V0E2-AS1	12.1091	16.175	4.82777	5.12641	3.37596	2.19886	2.30313	-1.7035	0.00670821	0.0173072	9.55959	2.62598
ATP6V1A	3058.77	1614.47	3501.74	3317.52	4011.77	4278.98	3896.89	0.521485	5.56314e-05	0.000219578	2873.13	4062.54
ATP6V1B1	0	1.01094	0	0.732344	1.12532	0	2.30313	1.46555	0.284453	0.40521	0.435821	1.14282
ATP6V1B1-AS1	2.42183	5.0547	0	0	0	0	0	-1.9801	0.18509	0.289565	1.86913	0
ATP6V1B2	1448.25	969.491	1779.84	1701.97	1734.12	1770.08	1639.83	0.236474	0.00186238	0.00550095	1474.89	1714.68
ATP6V1C1	738.657	690.471	773.248	745.526	708.952	670.652	646.027	-0.12649	0.0652455	0.123514	736.976	675.21
ATP6V1C2	70.233	76.8314	37.0129	41.0113	23.6317	46.176	42.6079	-0.503267	0.0298568	0.0637027	56.2721	37.4719
ATP6V1D	964.695	710.69	1417.76	1422.94	1745.37	1967.98	1767.65	0.73684	1.66002e-26	3.63275e-25	1129.02	1827
ATP6V1E1	871.051	509.513	928.542	999.649	1287.37	1296.23	1224.11	0.630358	3.29837e-08	2.0358e-07	827.189	1269.23
ATP6V1E2	7.26548	33.361	15.2879	21.9703	28.133	14.2926	24.1828	0.215715	0.512473	0.631585	19.4712	22.2028
ATP6V1F	60.5457	95.0283	111.039	147.201	141.79	139.627	127.824	0.463098	0.000298416	0.00103682	103.453	136.414
ATP6V1G1	419.783	470.087	1106.36	1153.44	1528.18	1340.2	1604.13	1.06743	1.33139e-44	5.69068e-43	787.419	1490.84
ATP6V1G2	4.03638	9.09845	3.21852	2.92938	1.12532	0	1.15156	-2.57635	0.0236017	0.0521684	4.82068	0.758961
ATP6V1H	938.055	650.034	1051.65	960.103	976.778	1075.24	854.46	0.112986	0.137615	0.228495	899.96	968.826
ATP7A	1184.27	1013.97	1267.29	1102.91	1117.44	1080.74	1082.47	-0.0599249	0.430492	0.554908	1142.11	1093.55
ATP7B	257.521	307.326	411.165	421.098	335.345	376.005	416.866	0.13647	0.0942409	0.167877	349.277	376.072
ATP8A1	41.1711	27.2954	41.0361	47.6024	58.5166	64.8663	70.2454	0.724123	4.47673e-05	0.00017965	39.2762	64.5428
ATP8A2	9.68731	7.07657	3.21852	3.66172	2.25064	3.29829	1.15156	-1.20839	0.112297	0.193516	5.91103	2.2335
ATP8B1	2276.52	1463.84	2794.48	2646.69	2852.69	3095.99	3049.34	0.407554	0.000133488	0.000495081	2295.38	2999.34
ATP8B2	430.278	543.885	589.793	606.381	575.038	561.808	514.749	0.0306662	0.706551	0.794343	542.584	550.532
ATP8B3	21.7965	23.2516	33.7944	32.9555	30.3836	38.48	24.1828	0.196057	0.437025	0.561211	27.9495	31.0155
ATP8B4	0.807276	1.01094	4.02314	1.46469	5.6266	2.19886	1.15156	0.948798	0.266454	0.386324	1.82651	2.99234
ATP8B5P	4.03638	5.0547	4.82777	6.59109	7.87724	3.29829	0	-0.449152	0.468638	0.592238	5.12749	3.72518
ATP9A	402.023	367.982	1147.4	1130.01	911.509	999.381	970.768	0.514699	2.18005e-11	1.83018e-10	761.853	960.553
ATP9B	483.558	437.737	481.168	458.447	401.739	428.777	394.986	-0.190084	0.0244851	0.0538018	465.228	408.501
ATPAF1	249.448	217.352	164.949	185.283	220.563	211.09	201.524	0.0617446	0.569538	0.680278	204.258	211.059
ATPAF2	73.4621	97.0502	73.2212	73.2344	74.2711	57.1703	66.7907	-0.250029	0.0956753	0.169811	79.242	66.0774
ATPIF1	312.416	289.129	279.206	253.391	198.056	217.687	210.736	-0.436722	2.86321e-06	1.38464e-05	283.535	208.826
ATR	3618.21	3018.66	2660.1	2353.02	2740.15	2591.35	2548.41	-0.127607	0.0213615	0.0477781	2912.5	2626.64
ATRAID	1324.74	872.441	551.171	512.641	573.913	639.868	537.78	-0.381623	0.0064206	0.0166641	815.248	583.854
ATRIP	330.176	261.833	201.157	178.692	213.811	207.792	154.31	-0.295741	0.0143021	0.0338298	242.965	191.971
ATRN	4746.78	4446.11	6473.24	5940.77	5115.7	4804.5	4850.39	-0.123689	0.13702	0.227652	5401.73	4923.53
ATRNL1	1.61455	0	2.41389	0.732344	1.12532	0	1.15156	-0.521663	0.675812	0.770312	1.1902	0.758961
ATRX	2952.21	3090.44	4547.76	4100.39	4017.39	3783.13	3625.12	0.0710527	0.321153	0.444818	3672.7	3808.55
ATXN1	209.892	269.921	1881.22	1753.96	1532.69	1552.39	1531.58	1.16814	8.66174e-14	8.92633e-13	1028.75	1538.89
ATXN10	824.229	905.802	691.176	678.15	623.427	731.12	636.815	-0.21078	0.00989818	0.0243713	774.839	663.787
ATXN1L	527.958	718.778	998.544	1141.72	1297.49	1316.02	1292.05	0.672717	7.8734e-27	1.74179e-25	846.751	1301.85
ATXN2	654.701	647.001	615.541	679.615	591.918	529.925	507.84	-0.257993	0.00717432	0.0183595	649.214	543.228
ATXN2L	756.418	841.101	655.772	729.414	569.412	618.978	563.115	-0.34558	0.00160921	0.00482341	745.676	583.835
ATXN3	472.256	345.741	553.585	541.202	616.675	561.808	606.874	0.327415	3.14668e-05	0.000129727	478.196	595.119
ATXN7	784.672	910.856	928.542	880.277	1120.82	1115.92	1075.56	0.335754	2.73609e-07	1.51276e-06	876.087	1104.1
ATXN7L1	124.32	150.63	204.376	175.763	200.307	195.698	198.069	0.294912	0.00457287	0.0123479	163.772	198.025
ATXN7L2	35.5201	47.5141	30.5759	30.0261	23.6317	36.2812	28.7891	-0.247928	0.266747	0.386657	35.9091	29.5673
ATXN7L3	487.595	569.159	679.107	753.582	740.461	783.893	786.518	0.32606	2.73523e-06	1.32592e-05	622.36	770.29
ATXN7L3B	730.585	806.729	1255.22	1302.84	1327.88	1344.6	1278.24	0.405745	4.68518e-15	5.34099e-14	1023.84	1316.9
AUH	92.8367	104.127	140.81	115.71	108.031	108.843	105.944	-0.0664928	0.616961	0.720914	113.371	107.606
AUNIP	183.252	196.122	41.8407	42.4759	43.8875	51.6732	39.1532	-0.943594	9.45318e-07	4.88477e-06	115.923	44.9046
AUP1	2002.85	1386	1027.51	1156.37	971.151	1089.53	1097.44	-0.372632	0.00618365	0.0161156	1393.18	1052.71
AURKA	1219.79	810.773	76.4397	76.8961	75.3964	80.2583	88.6704	-1.75609	1.28078e-42	5.14879e-41	545.976	81.4417
AURKAIP1	40.3638	60.6564	32.9898	33.6878	25.8824	23.088	26.486	-0.698748	0.00365942	0.0101148	41.9244	25.1521
AURKAPS1	92.8367	75.8204	58.7379	50.5317	42.7622	21.9886	43.7594	-0.900299	5.93579e-05	0.000233429	69.4817	36.1701
AURKB	344.707	333.61	26.5527	13.9145	12.3785	14.2926	11.5156	-2.61279	3.69809e-13	3.59967e-12	179.696	12.7289
AURKC	2.42183	8.08751	17.7018	15.3792	6.75192	15.392	21.8797	0.58996	0.13077	0.219122	10.8976	14.6745
AUTS2	179.215	314.402	447.374	431.351	453.504	465.058	434.139	0.452006	0.00355651	0.00986772	343.085	450.901
AVEN	167.106	149.619	107.016	98.1341	110.281	138.528	124.369	-0.0256491	0.822304	0.881618	130.469	124.393
AVIL	54.0875	50.547	56.324	37.3495	28.133	35.1817	38.0016	-0.548642	0.011081	0.0269724	49.577	33.7721
AVL9	922.716	937.141	1412.12	1255.24	1344.76	1346.8	1320.84	0.261632	5.10784e-08	3.08278e-07	1131.8	1337.47
AVPI1	48.4366	65.711	327.484	343.469	442.251	359.513	408.805	1.48041	1.74217e-32	4.90685e-31	196.275	403.523
AWAT1	0	0	0.804629	0.732344	0	0	1.15156	0.144774	0.924917	0.952418	0.384243	0.383855
AXDND1	4.03638	5.0547	5.6324	5.12641	2.25064	2.19886	3.45469	-0.918016	0.182576	0.286246	4.96247	2.63473
AXIN1	106.56	165.794	229.319	260.714	226.189	268.261	228.01	0.41406	0.000199768	0.000717428	190.597	240.82
AXIN2	5.65093	5.0547	4.02314	3.66172	3.37596	1.09943	4.60625	-0.595531	0.3715	0.496612	4.59762	3.02721
AXL	5372.42	3702.06	979.233	889.798	895.755	1013.67	880.946	-1.13649	3.08297e-18	4.35168e-17	2735.88	930.125
AZGP1	0	1.01094	0	0	5.6266	0	1.15156	3.15348	0.0184838	0.0422222	0.252735	2.25939
AZI2	532.802	627.793	659.796	599.79	1084.81	1080.74	1003.01	0.806506	5.08052e-28	1.19337e-26	605.045	1056.19
AZIN1	2109.41	2146.22	2476.65	2446.03	2880.82	2581.46	2854.73	0.27555	1.27862e-06	6.47503e-06	2294.58	2772.33
AZIN1-AS1	0.807276	0	0	2.19703	1.12532	1.09943	1.15156	0.482798	0.675125	0.769914	0.751077	1.12544
AZIN2	9.68731	10.1094	9.65555	15.3792	16.8798	18.6903	24.1828	0.869103	0.00591463	0.0155187	11.2079	19.9176
B2M	15237.3	7938.91	3092.99	3015.06	15276.2	19708.4	16224.4	1.48479	3.73988e-07	2.03205e-06	7321.07	17069.7
B3GALNT1	1307.79	784.489	123.108	104.725	140.665	202.295	149.703	-1.05768	8.78618e-09	5.79532e-08	580.027	164.221
B3GALNT2	2231.31	1599.31	969.578	955.709	979.028	1170.89	962.707	-0.377685	0.00570348	0.0150421	1438.98	1037.54
B3GALT2	75.0767	85.9298	43.45	37.3495	27.0077	36.2812	26.486	-0.89872	0.000102578	0.000387611	60.4515	29.9249
B3GALT4	10.4946	13.1422	23.3342	34.4202	14.6292	24.1874	18.425	0.160227	0.608335	0.713864	20.3478	19.0805
B3GALT5	5.65093	3.03282	4.02314	1.46469	10.1279	3.29829	3.45469	0.703515	0.269638	0.389795	3.5429	5.62695
B3GALT6	174.372	146.586	156.098	168.439	114.783	133.031	160.067	-0.255904	0.111089	0.192033	161.374	135.96
B3GAT3	86.3785	81.8861	64.3703	72.502	40.5115	43.9772	40.3047	-0.872438	1.78246e-06	8.87389e-06	76.2842	41.5978
B3GLCT	1752.6	1056.43	499.674	429.886	381.483	531.024	435.291	-0.82003	2.20069e-11	1.84666e-10	934.647	449.266
B3GNT2	2358.86	1390.04	1848.23	1669.74	2467.83	2956.36	2511.56	0.536525	0.000998856	0.00312802	1816.72	2645.25
B3GNT3	585.275	469.076	165.754	162.58	160.921	236.377	196.917	-0.567893	0.00204497	0.0059966	345.671	198.072
B3GNT4	27.4474	24.2625	35.4037	30.0261	23.6317	27.4857	25.3344	-0.192634	0.422689	0.547167	29.2849	25.4839
B3GNT5	4786.34	3386.65	5433.66	4864.96	7676.93	8869.09	7433.34	0.795759	3.93189e-12	3.54725e-11	4617.9	7993.12
B3GNT7	19.3746	19.2078	7.24166	2.19703	34.8849	45.0766	39.1532	1.88403	1.17259e-07	6.78746e-07	12.0053	39.7049
B3GNT8	8.07276	3.03282	9.65555	16.1116	9.00256	9.89486	16.1219	0.527039	0.26373	0.383045	9.21817	11.6731
B3GNT9	33.9056	38.4157	66.7842	59.3199	60.7673	51.6732	58.7297	0.238003	0.21142	0.321606	49.6063	57.0567
B3GNTL1	11.3019	8.08751	5.6324	1.46469	3.37596	6.59657	8.06095	0.141044	0.779223	0.849818	6.62162	6.01116
B4GALNT1	24.2183	15.1641	2.41389	2.19703	2.25064	0	2.30313	-2.03564	0.0146905	0.03456	10.9983	1.51792
B4GALNT2	12.9164	17.186	12.0694	16.1116	13.5038	16.4914	12.6672	-0.00990572	0.974558	0.985575	14.5708	14.2208
B4GALNT3	22.6037	32.3501	307.368	317.837	272.327	340.823	322.438	1.77305	7.05095e-38	2.44652e-36	170.04	311.863
B4GALNT4	41.9783	62.6782	107.016	130.357	157.545	158.318	148.552	0.982023	1.30333e-13	1.32593e-12	85.5074	154.805
B4GALT1	8512.72	5698.66	7647.19	8068.23	6611.25	8883.38	7404.55	0.0235953	0.873328	0.91662	7481.7	7633.06
B4GALT1-AS1	6.45821	3.03282	3.21852	5.12641	5.6266	5.49714	3.45469	0.109234	0.843512	0.896305	4.45899	4.85948
B4GALT2	147.731	178.936	147.247	167.707	138.414	138.528	141.642	-0.197257	0.0924183	0.165252	160.405	139.528
B4GALT3	368.118	294.183	251.044	276.094	214.936	274.857	246.435	-0.27199	0.0156266	0.03648	297.36	245.409
B4GALT4	800.01	615.662	1342.93	1283.07	1503.43	1798.67	1538.49	0.734687	5.80336e-14	6.05934e-13	1010.42	1613.53
B4GALT4-AS1	4.84366	11.1203	21.725	22.7027	33.7596	16.4914	20.7281	0.772852	0.031443	0.066597	15.0979	23.6597
B4GALT5	1206.88	943.206	765.202	768.961	1127.57	1283.03	1248.29	0.423876	0.000935068	0.0029424	921.062	1219.63
B4GALT6	894.462	775.39	253.458	212.38	166.547	212.19	194.614	-1.19435	8.62001e-27	1.90234e-25	533.922	191.117
B4GALT7	54.0875	57.6235	60.3472	77.6284	34.8849	61.568	46.0625	-0.38811	0.0310613	0.0659262	62.4217	47.5052
B4GAT1	221.194	226.45	148.856	127.428	113.657	114.341	99.0345	-0.679288	1.4921e-05	6.48388e-05	180.982	109.011
B9D1	21.7965	23.2516	11.2648	22.7027	15.7545	3.29829	16.1219	-0.745051	0.0355689	0.0739119	19.7539	11.7249
B9D2	11.3019	6.06564	5.6324	7.32344	3.37596	7.696	4.60625	-0.528855	0.294186	0.415583	7.58083	5.22607
BAALC	1.61455	1.01094	8.04629	8.05578	9.00256	12.0937	9.21251	1.87107	0.000662694	0.00214714	4.68189	10.1029
BAALC-AS1	0	4.04376	1.60926	4.39406	3.37596	3.29829	6.90938	0.924311	0.196623	0.303962	2.51177	4.52788
BAAT	8.88004	5.0547	4.02314	3.66172	9.00256	2.19886	10.3641	0.451212	0.353414	0.478748	5.4049	7.1885
BABAM1	300.307	310.358	261.504	299.529	250.946	225.383	247.586	-0.279569	0.00221543	0.00644522	292.924	241.305
BACE1	447.231	435.715	495.651	503.853	512.021	494.743	481.354	0.0783652	0.245169	0.361524	470.612	496.039
BACE1-AS	9.68731	10.1094	12.0694	16.1116	7.87724	6.59657	9.21251	-0.597988	0.158181	0.255416	11.9944	7.89544
BACE2	2395.99	1935.95	1951.22	1893.84	2004.19	2428.64	2070.51	0.0866917	0.476821	0.599715	2044.25	2167.78
BACH1	1502.34	1967.29	3735.09	3650	4787.11	5234.38	4746.75	0.953597	1.36446e-45	6.10361e-44	2713.68	4922.75
BACH1-IT2	40.3638	35.3829	22.5296	24.1673	32.6343	20.8891	33.3953	-0.0381402	0.894687	0.932123	30.6109	28.9729
BACH2	9.68731	17.186	37.0129	31.4908	33.7596	18.6903	43.7594	0.579755	0.0287797	0.0616936	23.8442	32.0698
BAD	12.1091	11.1203	8.04629	15.3792	11.2532	7.696	9.21251	-0.316849	0.407585	0.53222	11.6637	9.38724
BAG1	318.067	374.048	706.464	791.664	1484.3	1386.38	1364.6	1.4681	6.68768e-115	1.03438e-112	547.561	1411.76
BAG2	205.855	161.75	37.8176	37.3495	29.2583	29.6846	34.5469	-1.38614	1.20603e-11	1.04269e-10	110.693	31.1633
BAG3	1045.42	768.314	1026.71	1173.21	1089.31	1241.26	1168.84	0.214964	0.0412172	0.0837234	1003.41	1166.47
BAG4	695.065	623.749	660.6	699.388	724.706	815.776	730.091	0.176404	0.00795278	0.0200811	669.701	756.858
BAG5	1180.24	1130.23	1441.89	1430.27	1775.75	1718.41	1806.8	0.455272	1.2529e-20	2.04898e-19	1295.66	1766.99
BAG6	874.28	802.686	1075.79	1235.46	1030.79	1047.76	1098.59	0.0965325	0.1714	0.272565	997.055	1059.05
BAHCC1	53.2802	59.6454	67.5888	78.3608	66.3939	56.0709	62.1844	-0.0631919	0.720523	0.805431	64.7188	61.5497
BAHD1	126.742	175.903	317.024	311.978	264.45	307.84	276.375	0.380604	2.81507e-05	0.000116901	232.912	282.889
BAIAP2	123.513	151.641	336.335	350.06	258.824	279.255	276.375	0.315602	0.000359879	0.00122884	240.387	271.485
BAIAP2-AS1	30.6765	48.5251	97.3601	122.301	96.7775	94.5509	108.247	0.561079	7.74358e-05	0.000299234	74.7158	99.8585
BAIAP2L1	963.887	909.845	1935.94	1930.46	1778.01	1888.82	1833.29	0.434831	3.63892e-11	3.0038e-10	1435.03	1833.37
BAIAP2L2	0	1.01094	5.6324	0.732344	1.12532	2.19886	0	-0.454476	0.724529	0.808522	1.84392	1.10806
BAIAP3	2.42183	2.02188	4.82777	3.66172	0	1.09943	0	-2.88229	0.0233219	0.0516376	3.2333	0.366476
BAK1	108.982	144.564	135.178	150.13	151.918	174.809	156.613	0.26743	0.0308221	0.0654795	134.714	161.113
BAMBI	89.6076	42.4594	92.5323	71.0374	114.783	100.048	120.914	0.611027	0.00385506	0.0106074	73.9092	111.915
BANCR	3.2291	1.01094	0	0	0	1.09943	1.15156	0.210901	0.869383	0.913951	1.06001	0.750331
BANF1	166.299	140.521	84.486	106.19	97.9028	100.048	97.8829	-0.293806	0.0400234	0.0816437	124.374	98.6113
BANK1	27.4474	15.1641	4.82777	10.2528	12.3785	14.2926	12.6672	0.0115417	0.973598	0.984876	14.423	13.1128
BANP	63.7748	60.6564	78.8536	85.6842	91.1509	64.8663	64.4876	0.0277683	0.849577	0.900636	72.2423	73.5016
BAP1	590.926	814.817	640.485	769.693	539.028	550.814	567.721	-0.340619	4.2541e-07	2.29505e-06	703.98	552.521
BARD1	910.607	805.719	407.947	371.298	411.867	498.041	427.23	-0.367578	1.77387e-05	7.59438e-05	623.893	445.713
BARX2	11.3019	16.175	109.43	106.19	129.412	146.224	169.28	1.95551	1.37685e-25	2.87187e-24	60.7741	148.305
BASP1	499.704	536.809	634.047	705.979	629.054	698.137	643.724	0.153342	0.0846418	0.153751	594.135	656.972
BATF	0	0	0	0	0	0	0	0	1	1	0	0
BATF2	0.807276	1.01094	0.804629	0	40.5115	45.0766	27.6375	5.94172	7.62984e-12	6.71419e-11	0.655711	37.7419
BAX	109.79	144.564	102.188	129.625	99.0282	82.4572	93.2767	-0.400564	0.0026949	0.00769712	121.542	91.5873
BAZ1A	5803.51	3274.43	4987.09	4799.05	5762.76	5998.48	5513.69	0.296562	0.00388221	0.0106708	4716.02	5758.31
BAZ1B	2918.3	3038.88	2523.32	2568.33	3129.51	2935.47	2896.18	0.118562	0.0219366	0.0489085	2762.21	2987.06
BAZ2A	1247.24	1667.04	2375.26	2508.28	2633.25	2633.13	2716.54	0.495364	2.96233e-25	6.0816e-24	1949.46	2660.97
BAZ2B	2364.51	2326.17	4497.87	4363.3	5004.3	4785.81	4759.41	0.58136	2.58706e-28	6.18827e-27	3387.97	4849.84
BBC3	0.807276	1.01094	0.804629	5.12641	7.87724	7.696	11.5156	2.12985	0.000222728	0.000793019	1.93731	9.02963
BBIP1	113.019	105.138	102.992	93.74	103.529	83.5566	99.0345	-0.11692	0.433586	0.558105	103.722	95.3735
BBOX1	2.42183	4.04376	156.098	161.116	192.43	153.92	213.039	2.92303	8.34012e-39	2.96139e-37	80.9198	186.463
BBOX1-AS1	7.26548	4.04376	3.21852	5.12641	5.6266	2.19886	10.3641	0.286143	0.586701	0.695046	4.91354	6.06318
BBS1	120.284	91.9955	102.992	106.922	73.1458	58.2697	59.8813	-0.738165	4.06293e-06	1.92105e-05	105.549	63.7656
BBS10	652.279	390.223	442.546	457.715	366.854	474.953	450.261	-0.163097	0.205182	0.314371	485.691	430.69
BBS12	41.1711	50.547	91.7277	100.331	114.783	82.4572	110.55	0.6211	5.17303e-05	0.00020538	70.9442	102.597
BBS2	498.897	571.181	937.393	900.783	851.867	870.748	817.61	0.263335	0.00036376	0.00124024	727.063	846.742
BBS4	243.797	220.385	222.078	166.242	156.419	153.92	179.644	-0.371664	0.00214543	0.006268	213.125	163.328
BBS5	72.6548	80.8751	70.0027	68.108	39.3862	56.0709	59.8813	-0.486507	0.00589364	0.0154681	72.9102	51.7795
BBS7	732.199	557.027	416.798	370.566	393.862	437.573	408.805	-0.278484	0.000558831	0.00183803	519.148	413.413
BBS9	146.924	175.903	161.73	142.807	99.0282	133.031	132.43	-0.362606	0.00588435	0.0154481	156.841	121.496
BBX	2486.41	2636.53	3441.4	3453.73	4496.78	4073.38	4151.39	0.5097	2.50605e-21	4.26262e-20	3004.52	4240.52
BCAM	64.5821	107.16	225.296	234.35	219.437	251.769	280.982	0.874011	6.03556e-09	4.06927e-08	157.847	250.729
BCAN	4.03638	7.07657	0.804629	2.19703	1.12532	1.09943	0	-1.90526	0.11545	0.197866	3.52865	0.741583
BCAP29	5289.27	2808.39	1264.07	1192.99	1224.35	1587.58	1338.12	-0.666791	0.000286049	0.000998027	2638.68	1383.35
BCAP31	3066.03	2820.52	2033.3	2184.58	1877.03	2552.87	2093.54	-0.198666	0.196568	0.303962	2526.11	2174.48
BCAR1	101.717	153.663	83.6814	111.316	76.5218	75.8606	116.308	-0.307776	0.042963	0.0866429	112.594	89.5634
BCAR3	988.106	1026.1	1642.25	1809.62	1800.51	2028.45	1895.47	0.525579	8.94753e-15	9.98785e-14	1366.52	1908.14
BCAS1	0	1.01094	52.3009	57.8552	66.3939	72.5623	81.761	3.55508	3.41114e-16	4.20488e-15	27.7917	73.5724
BCAS2	555.406	359.894	258.286	259.25	343.223	346.32	344.318	0.00784344	0.945507	0.965936	358.209	344.62
BCAS3	140.466	157.707	180.237	202.127	181.177	179.207	193.463	0.126922	0.279504	0.400219	170.134	184.615
BCAS4	15.3382	13.1422	16.8972	18.3086	10.1279	12.0937	9.21251	-0.615633	0.0873883	0.157773	15.9216	10.478
BCAT1	850.062	707.657	711.292	608.578	756.215	888.338	769.245	0.167994	0.137448	0.228259	719.397	804.599
BCAT2	76.6912	67.7329	28.162	45.4053	28.133	26.3863	26.486	-0.939535	3.17498e-05	0.000130835	54.4979	27.0018
BCCIP	1072.87	735.964	341.967	407.916	360.102	411.186	406.502	-0.558365	1.36787e-08	8.80912e-08	639.679	392.597
BCDIN3D	55.702	37.4048	30.5759	43.2083	38.2609	56.0709	55.2751	0.257615	0.260393	0.379285	41.7227	49.8689
BCDIN3D-AS1	23.411	18.1969	8.04629	13.1822	4.50128	2.19886	1.15156	-2.51637	4.75599e-05	0.000189979	15.7091	2.61723
BCHE	6.45821	14.1531	4.02314	2.92938	5.6266	10.9943	8.06095	0.49563	0.332256	0.45661	6.89097	8.22728
BCKDHA	30.6765	36.3938	59.5425	73.9667	42.7622	69.264	55.2751	0.268698	0.142687	0.235204	50.1449	55.7671
BCKDHB	205.855	208.253	120.694	107.655	109.156	104.446	100.186	-0.55079	6.00412e-06	2.7686e-05	160.614	104.596
BCKDK	87.1858	138.499	114.257	109.119	95.6522	76.96	74.8516	-0.429238	0.00302677	0.00853226	112.265	82.4879
BCL10	997.793	896.703	1079.01	1149.78	1371.76	1443.55	1318.54	0.421792	1.3745e-10	1.07943e-09	1030.82	1377.95
BCL11A	234.917	317.435	469.099	465.771	438.875	354.016	446.807	0.197789	0.0497478	0.0981246	371.805	413.233
BCL11B	305.15	410.441	984.061	933.738	1017.29	1002.68	1007.62	0.779403	2.10099e-20	3.41149e-19	658.348	1009.2
BCL2	46.822	108.17	52.3009	62.9816	56.266	30.784	58.7297	-0.455573	0.0695193	0.130307	67.5687	48.5932
BCL2A1	33.0983	14.1531	8.85092	5.85875	12.3785	7.696	9.21251	-0.318401	0.427493	0.551858	15.4903	9.76234
BCL2L1	142.081	154.674	288.862	267.306	333.095	325.431	381.168	0.771449	5.04038e-15	5.72089e-14	213.23	346.564
BCL2L10	1.61455	3.03282	1.60926	2.92938	1.12532	3.29829	2.30313	-0.00535561	0.994497	0.997832	2.2965	2.24224
BCL2L11	102.524	136.477	119.085	142.807	160.921	152.821	164.674	0.34987	0.0122158	0.0293936	125.223	159.472
BCL2L12	64.5821	60.6564	49.0824	32.2231	43.8875	45.0766	35.6985	-0.256557	0.210966	0.321157	51.636	41.5542
BCL2L13	503.74	447.846	469.099	552.92	775.345	909.228	770.396	0.727824	1.28195e-15	1.51143e-14	493.401	818.323
BCL2L14	8.07276	7.07657	5.6324	8.05578	4.50128	9.89486	6.90938	-0.0140934	0.974945	0.985802	7.20938	7.10184
BCL2L15	14.531	8.08751	4.82777	7.32344	4.50128	12.0937	3.45469	-0.334812	0.491982	0.613766	8.69242	6.68323
BCL2L2	493.246	494.349	577.723	631.28	730.333	678.348	576.933	0.275708	0.000338228	0.00116143	549.15	661.871
BCL3	8.88004	16.175	18.5065	12.4498	16.8798	23.088	25.3344	0.689671	0.0348597	0.0726865	14.0028	21.7674
BCL6	72.6548	145.575	405.533	433.548	467.008	463.959	498.627	1.1951	2.76311e-29	6.87236e-28	264.328	476.531
BCL7A	201.012	242.625	370.934	459.18	434.373	459.561	476.747	0.595054	5.85185e-15	6.60904e-14	318.438	456.894
BCL7B	104.946	116.258	91.7277	136.216	136.164	167.113	157.764	0.455612	0.000808814	0.00257666	112.287	153.68
BCL7C	7.26548	12.1313	24.1389	23.435	14.6292	15.392	19.5766	0.0719809	0.818594	0.878781	16.7427	16.5326
BCL9	94.4513	182.98	142.419	160.383	118.159	129.733	134.733	-0.172307	0.27725	0.398117	145.058	127.541
BCL9L	184.059	346.752	397.487	432.083	380.358	362.812	354.682	0.166709	0.210315	0.320298	340.095	365.95
BCLAF1	7169.42	5009.2	5786.89	5589.98	7526.14	7263.93	6987.69	0.308837	1.71863e-06	8.59353e-06	5888.87	7259.25
BCO2	16.1455	20.2188	43.45	28.5614	21.3811	20.8891	14.9703	-0.451487	0.101271	0.177926	27.0939	19.0802
BCOR	399.602	669.242	572.091	586.607	534.527	588.194	580.388	0.0368226	0.697851	0.787807	556.885	567.703
BCORL1	32.291	97.0502	53.1055	57.8552	56.266	49.4743	52.9719	-0.148659	0.53228	0.64907	60.0755	52.9041
BCORP1	0	0	0	0	0	0	0	0	1	1	0	0
BCR	453.689	721.811	1124.07	1302.11	1118.57	1134.61	1152.72	0.437586	3.36901e-11	2.78983e-10	900.418	1135.3
BCS1L	351.972	321.479	221.273	246.068	235.192	169.312	195.766	-0.484236	1.81461e-05	7.75425e-05	285.198	200.09
BCYRN1	0.807276	1.01094	0.804629	0.732344	0	4.39772	1.15156	1.1695	0.339371	0.463751	0.838797	1.84976
BDH1	92.0295	98.0611	189.088	199.198	192.43	229.781	215.342	0.641638	1.14241e-08	7.43584e-08	144.594	212.518
BDH2	185.673	213.308	231.733	229.956	234.067	204.494	214.191	0.0211292	0.826476	0.884382	215.168	217.584
BDKRB1	16.9528	13.1422	12.8741	15.3792	6.75192	13.1931	10.3641	-0.538128	0.139209	0.230471	14.5871	10.103
BDKRB2	326.139	325.522	184.26	194.071	190.179	219.886	187.705	-0.314773	0.00310011	0.008714	257.498	199.257
BDNF	34.7129	30.3282	31.3805	41.7436	27.0077	31.8834	36.85	-0.124351	0.573403	0.683599	34.5413	31.9137
BDNF-AS	12.1091	6.06564	17.7018	16.8439	15.7545	21.9886	12.6672	0.362825	0.240948	0.356477	13.1801	16.8034
BDP1	3120.12	3321.95	3951.53	3568.71	4461.89	3802.92	4009.74	0.231756	0.000313514	0.0010837	3490.58	4091.52
BEAN1	0	3.03282	7.24166	11.7175	11.2532	2.19886	3.45469	0.522549	0.354828	0.480164	5.49799	5.63558
BEAN1-AS1	0	1.01094	0.804629	1.46469	1.12532	1.09943	1.15156	0.783951	0.533974	0.650439	0.820064	1.12544
BECN1	343.9	368.993	426.453	456.25	446.752	443.07	432.988	0.151687	0.0228329	0.050653	398.899	440.937
BEGAIN	2.42183	1.01094	1.60926	1.46469	1.12532	0	0	-2.0047	0.146044	0.239612	1.62668	0.375107
BEND3	163.877	170.849	78.049	87.1489	85.5243	65.9657	73.7001	-0.634656	0.000157777	0.000576839	124.981	75.0634
BEND3P3	43.5929	109.181	200.353	224.097	140.665	126.434	154.31	0.132897	0.400212	0.525147	144.306	140.47
BEND4	0	2.02188	0	0.732344	0	0	1.15156	-0.568383	0.725537	0.8093	0.688556	0.383855
BEND5	0.807276	4.04376	0	0.732344	0	0	0	-2.15154	0.136108	0.226535	1.39584	0
BEND6	4.84366	8.08751	5.6324	5.12641	2.25064	3.29829	0	-1.6411	0.0373953	0.0770666	5.92249	1.84964
BEND7	51.6657	68.7439	89.3138	71.7697	96.7775	105.545	101.338	0.556943	0.00014756	0.000542531	70.3733	101.22
BEST1	12.1091	20.2188	22.5296	11.7175	13.5038	17.5909	19.5766	0.0487512	0.876535	0.919299	16.6438	16.8904
BEST2	5.65093	1.01094	3.21852	6.59109	1.12532	2.19886	3.45469	-0.921842	0.205135	0.314351	4.11787	2.25962
BEST3	0.807276	1.01094	0	0	1.12532	0	0	0.0124486	0.994184	0.997636	0.454554	0.375107
BEST4	4.03638	5.0547	0.804629	2.92938	3.37596	0	0	-1.32611	0.191692	0.297472	3.20627	1.12532
BET1	188.095	149.619	158.512	144.272	196.931	166.014	150.855	0.0992648	0.348691	0.473684	160.124	171.267
BET1L	90.4149	143.553	135.178	172.101	151.918	148.423	133.581	0.130102	0.273111	0.393599	135.312	144.641
BEX2	10.4946	11.1203	14.4833	12.4498	9.00256	4.39772	10.3641	-0.628904	0.112736	0.194053	12.137	7.92145
BEX4	130.779	129.4	126.327	98.8664	113.657	120.937	81.761	-0.1908	0.184045	0.288179	121.343	105.452
BEX5	6.45821	3.03282	1.60926	0.732344	3.37596	1.09943	1.15156	-0.331658	0.7066	0.794343	2.95816	1.87565
BFAR	2160.27	1406.22	983.256	958.638	907.008	1144.51	966.162	-0.375575	0.00389834	0.0107071	1377.1	1005.89
BFSP1	32.291	27.2954	61.1518	68.108	65.2686	59.3692	70.2454	0.545574	0.00240941	0.00694585	47.2115	64.961
BHLHB9	71.0403	60.6564	57.9333	69.5727	60.7673	86.8549	76.0032	0.198996	0.194359	0.300945	64.8006	74.5418
BHLHE40	1785.69	1753.98	4564.66	4907.44	6675.4	6924.2	6889.81	1.22369	1.26078e-120	2.09186e-118	3252.94	6829.8
BHLHE40-AS1	4.84366	6.06564	3.21852	5.12641	9.00256	2.19886	1.15156	-0.205717	0.728081	0.811263	4.81355	4.11766
BHLHE41	0	8.08751	0	0.732344	1.12532	0	0	-1.99293	0.130101	0.218183	2.20496	0.375107
BHMT	0.807276	0	3.21852	1.46469	1.12532	0	2.30313	0.0738683	0.948828	0.968083	1.37262	1.14282
BHMT2	0	0	0	0	0	1.09943	0	1.39378	0.408263	0.5328	0	0.366476
BICC1	180.023	132.433	123.108	108.387	142.916	137.429	118.611	-0.0121376	0.923787	0.951953	135.988	132.985
BICD1	96.8731	123.335	92.5323	87.1489	60.7673	76.96	54.1235	-0.627904	0.00115596	0.00356136	99.9722	63.9503
BICD2	1077.71	1393.07	5305.72	5532.13	5415.04	5349.82	5775.09	1.07921	1.09855e-119	1.79014e-117	3327.16	5513.32
BID	168.721	127.378	107.82	117.175	96.7775	91.2526	90.9735	-0.474297	0.000805433	0.00256633	130.274	93.0012
BIK	30.6765	33.361	17.7018	11.7175	11.2532	7.696	14.9703	-0.929949	0.00432838	0.0117381	23.3642	11.3065
BIN1	49.2438	61.6673	43.45	68.108	42.7622	54.9714	40.3047	-0.264688	0.159297	0.256893	55.6173	46.0128
BIN2	0.807276	1.01094	3.21852	0.732344	4.50128	3.29829	0	0.994796	0.315592	0.438392	1.44227	2.59986
BIN3	144.502	117.269	171.386	213.844	194.68	189.102	208.433	0.299265	0.0073684	0.0187927	161.75	197.405
BIN3-IT1	28.2547	26.2844	20.9203	24.1673	22.5064	23.088	25.3344	-0.0708539	0.787339	0.856105	24.9067	23.6429
BIRC2	1591.95	1530.56	1692.13	1575.27	2046.96	2287.91	2037.12	0.41043	1.3662e-10	1.07338e-09	1597.48	2123.99
BIRC3	62.1602	64.7001	72.4166	77.6284	87.775	72.5623	81.761	0.219821	0.155472	0.25191	69.2263	80.6994
BIRC5	493.246	418.529	12.8741	16.8439	34.8849	20.8891	19.5766	-1.61519	8.21107e-09	5.43957e-08	235.373	25.1169
BIRC6	9307.89	9174.27	10629.1	9591.51	10050.2	9290.17	9329.97	-0.016596	0.731185	0.813601	9675.7	9556.79
BIRC6-AS2	13.7237	9.09845	12.8741	8.05578	12.3785	7.696	5.75782	-0.334226	0.416389	0.540814	10.938	8.61078
BISPR	0.807276	0	1.60926	0	28.133	25.2869	27.6375	5.44943	5.14211e-10	3.86845e-09	0.604133	27.0191
BIVM	249.448	241.614	186.674	192.606	174.425	183.605	187.705	-0.242639	0.0134465	0.0320381	217.586	181.911
BLACAT1	20.9892	25.2735	63.5657	54.9258	31.509	52.7726	52.9719	0.264877	0.176349	0.278494	41.1885	45.7512
BLCAP	1713.04	1618.51	969.578	1009.9	850.742	1038.96	885.552	-0.468962	4.81006e-07	2.57746e-06	1327.76	925.085
BLID	104.139	98.0611	5.6324	7.32344	7.87724	6.59657	3.45469	-2.15192	4.02004e-06	1.90176e-05	53.7889	5.97617
BLM	1122.11	926.02	286.448	245.335	272.327	246.272	187.705	-1.12427	4.31022e-15	4.92277e-14	644.979	235.435
BLMH	703.945	637.903	236.561	255.588	246.445	269.36	267.163	-0.63613	3.76408e-11	3.1043e-10	458.499	260.989
BLNK	7.26548	21.2297	202.766	181.621	238.568	247.371	259.102	2.09265	3.76338e-29	9.28182e-28	103.221	248.347
BLOC1S1	15.3382	36.3938	28.9666	41.7436	30.3836	20.8891	40.3047	0.0302978	0.906197	0.940037	30.6106	30.5258
BLOC1S2	378.612	444.813	602.667	542.667	689.821	753.109	657.543	0.526059	1.23282e-06	6.26225e-06	492.19	700.158
BLOC1S3	29.8692	30.3282	78.8536	80.5578	83.2737	102.247	107.095	1.00974	8.02021e-10	5.92859e-09	54.9022	97.5387
BLOC1S4	46.0147	57.6235	45.8638	48.3347	36.0102	48.3749	49.5172	-0.138435	0.452408	0.576478	49.4592	44.6341
BLOC1S5	2.42183	6.06564	0.804629	2.19703	0	0	1.15156	-2.63555	0.0935245	0.166838	2.87228	0.383855
BLOC1S6	669.232	704.625	656.577	655.448	705.576	664.055	692.09	0.0357308	0.5907	0.69856	671.47	687.24
BLVRA	329.369	238.582	263.918	273.897	225.064	244.073	245.283	-0.217978	0.051344	0.100968	276.441	238.14
BLVRB	25.0256	39.4266	65.1749	74.6991	51.7647	51.6732	108.247	0.588797	0.00121637	0.00373109	51.0815	70.5616
BLZF1	828.265	534.787	1106.36	1037	2310.28	2446.23	2080.88	1.4096	1.45978e-59	9.21885e-58	876.604	2279.13
BMF	1.61455	8.08751	56.324	44.673	27.0077	32.9829	34.5469	0.868142	0.00185238	0.00547671	27.6748	31.5125
BMI1	0	0	0	2.92938	1.12532	1.09943	0	0.449635	0.774226	0.845878	0.732344	0.741583
BMP1	729.777	777.412	1071.77	1177.61	913.76	962	1042.17	0.0700066	0.34516	0.469937	939.141	972.642
BMP2	103.331	76.8314	422.43	408.648	477.136	514.533	512.446	1.34887	8.43229e-20	1.32556e-18	252.81	501.371
BMP2K	706.366	660.143	1262.46	1195.92	1361.64	1332.51	1398	0.568272	2.52959e-23	4.75464e-22	956.222	1364.05
BMP3	1.61455	4.04376	2.41389	3.66172	3.37596	6.59657	3.45469	0.64182	0.375775	0.500932	2.93348	4.47574
BMP4	72.6548	64.7001	14.4833	8.78813	23.6317	17.5909	19.5766	-0.528402	0.0562533	0.109059	40.1566	20.2664
BMP6	14.531	18.1969	258.286	235.815	214.936	321.033	305.164	2.12198	1.0073e-22	1.84581e-21	131.707	280.378
BMP7	0.807276	0	0.804629	0	1.12532	2.19886	1.15156	1.9507	0.118679	0.202432	0.402976	1.49191
BMP8A	53.2802	62.6782	66.7842	54.9258	41.6368	36.2812	52.9719	-0.447399	0.0425738	0.0859843	59.4171	43.63
BMP8B	11.3019	9.09845	7.24166	3.66172	2.25064	3.29829	4.60625	-1.10165	0.0604047	0.115888	7.82592	3.38506
BMPER	133.201	111.203	126.327	126.695	105.78	130.832	104.792	-0.135875	0.465549	0.589314	124.357	113.801
BMPR1A	1161.67	608.585	661.405	597.593	644.808	745.413	642.573	-0.126903	0.327529	0.4518	757.313	677.598
BMPR1B	727.356	527.71	810.261	735.273	703.325	850.958	798.034	0.170782	0.082534	0.150512	700.15	784.105
BMPR1B-AS1	2.42183	1.01094	3.21852	1.46469	1.12532	1.09943	0	-1.38506	0.249171	0.366464	2.02899	0.741583
BMPR2	3937.08	3633.32	6645.43	6237.37	6182.51	6878.03	6128.62	0.3673	1.55478e-06	7.8107e-06	5113.3	6396.39
BMS1	3567.35	2495	2132.27	2051.3	2450.95	2163.68	2307.73	-0.11628	0.12559	0.21198	2561.48	2307.45
BMS1P20	562.671	488.284	413.579	385.213	462.506	417.783	454.868	-0.0394736	0.570069	0.680733	462.437	445.052
BMS1P21	14.531	10.1094	0	10.2528	18.0051	14.2926	17.2735	0.952257	0.0111752	0.0271669	8.72329	16.5237
BMS1P4	303.536	305.304	168.972	197	212.685	224.283	188.856	-0.174937	0.157837	0.255018	243.703	208.608
BMS1P5	15.3382	11.1203	10.4602	10.9852	11.2532	7.696	10.3641	-0.290347	0.446308	0.570258	11.976	9.77109
BMX	3.2291	1.01094	2.41389	1.46469	14.6292	13.1931	6.90938	2.56172	7.18745e-06	3.2672e-05	2.02965	11.5772
BNC1	2466.23	3454.38	5624.36	5907.09	7289.82	8234.72	7078.66	0.86234	3.28839e-34	9.93648e-33	4363.01	7534.4
BNC2	9.68731	5.0547	3.21852	2.19703	2.25064	1.09943	0	-1.89949	0.0477602	0.0947675	5.03939	1.11669
BNIP1	78.3058	52.5688	57.9333	49.7994	42.7622	38.48	54.1235	-0.402168	0.0416277	0.084482	59.6518	45.1219
BNIP2	2125.56	1572.01	2013.99	1930.46	2169.62	2118.6	2084.33	0.155872	0.0368368	0.076122	1910.5	2124.18
BNIP3	795.974	1025.09	717.729	719.894	855.243	976.293	868.279	0.152587	0.148422	0.242728	814.672	899.938
BNIP3L	764.49	724.843	1488.56	1436.13	1633.96	1653.54	1616.8	0.64327	2.71854e-21	4.61545e-20	1103.51	1634.77
BNIPL	8.07276	24.2625	711.292	714.768	806.854	890.537	933.918	2.96899	1.17594e-152	3.20329e-150	364.599	877.103
BOC	20.1819	24.2625	21.725	24.8997	14.6292	24.1874	26.486	-0.0595367	0.819069	0.87917	22.7673	21.7675
BOD1	230.881	255.768	193.916	219.703	175.55	204.494	177.341	-0.267683	0.0207181	0.0466074	225.067	185.795
BOD1L1	3117.7	3142	4550.98	4206.58	4380.87	3940.35	4169.81	0.166521	0.0081915	0.0206211	3754.32	4163.68
BOK	65.3894	113.225	159.316	161.116	123.785	139.627	141.642	0.197945	0.111678	0.192746	124.762	135.018
BOLA1	22.6037	31.3391	33.7944	24.1673	27.0077	27.4857	34.5469	0.0971058	0.700774	0.79013	27.9761	29.6801
BOLA3	75.0767	116.258	51.4962	68.108	83.2737	69.264	74.8516	0.0124751	0.947994	0.967556	77.7347	75.7964
BOLA3-AS1	71.8476	78.8533	41.0361	36.6172	24.757	27.4857	20.7281	-1.1512	6.67862e-06	3.05493e-05	57.0885	24.3236
BOLL	2.42183	9.09845	1.60926	0	0	0	0	-3.44219	0.0128544	0.0307598	3.28238	0
BOP1	40.3638	38.4157	30.5759	40.2789	39.3862	31.8834	46.0625	0.0556784	0.805706	0.869806	37.4086	39.1107
BORA	409.289	305.304	93.3369	76.8961	95.6522	76.96	69.0938	-1.10221	1.12674e-17	1.51989e-16	221.206	80.5687
BPGM	582.046	424.594	1247.98	1219.35	1898.41	2370.37	1742.32	1.33171	1.75738e-30	4.57546e-29	868.493	2003.7
BPHL	96.8731	75.8204	70.0027	76.1638	85.5243	72.5623	76.0032	-0.0321146	0.842535	0.895632	79.715	78.0299
BPIFC	0.807276	0	12.8741	10.2528	19.1304	8.79543	18.425	3.05778	4.48102e-06	2.10077e-05	5.98354	15.4503
BPNT1	413.325	245.658	288.862	289.276	383.734	421.081	382.319	0.35873	0.00399628	0.0109267	309.28	395.711
BPTF	2147.35	2489.94	3673.94	3567.25	3524.5	3412.63	3384.45	0.242742	8.20092e-05	0.000315504	2969.62	3440.52
BRAF	222.808	243.636	338.749	314.908	331.969	373.806	335.105	0.328508	0.000111568	0.000419151	280.025	346.96
BRAP	439.158	382.135	493.237	470.165	534.527	584.896	596.51	0.362089	2.65952e-06	1.29376e-05	446.174	571.978
BRAT1	37.1347	52.5688	38.6222	46.87	28.133	18.6903	31.0922	-0.747686	0.000832365	0.00264384	43.7989	25.9718
BRCA1	2242.61	1979.42	667.842	582.213	563.785	614.581	480.202	-1.04699	5.52333e-11	4.48826e-10	1368.02	552.856
BRCA2	2332.22	2739.65	575.31	403.521	892.379	799.285	713.969	-0.478658	0.000670505	0.00217052	1512.67	801.878
BRCAT54	0	1.01094	23.3342	27.8291	19.1304	27.4857	21.8797	1.84092	2.04847e-06	1.01291e-05	13.0436	22.832
BRCC3	449.653	334.621	270.355	254.856	307.212	326.53	262.557	-0.0962704	0.308044	0.430484	327.371	298.766
BRD1	353.587	416.507	567.263	591.001	621.177	562.908	574.63	0.312654	0.000266137	0.000933549	482.09	586.238
BRD2	2819.81	2833.66	2569.18	2656.94	3507.62	3004.74	3216.32	0.255635	6.72205e-06	3.07325e-05	2719.9	3242.89
BRD3	131.586	187.024	315.414	316.373	263.325	288.05	262.557	0.274481	0.00829491	0.0208499	237.599	271.311
BRD4	262.365	355.851	307.368	286.346	254.322	313.337	289.042	-0.079863	0.533842	0.650328	302.982	285.567
BRD7	669.232	735.964	1095.9	1162.23	1582.2	1696.42	1576.49	0.858622	3.21661e-55	1.84611e-53	915.832	1618.37
BRD7P3	33.0983	40.4376	8.04629	10.2528	12.3785	6.59657	16.1219	-0.615108	0.0872533	0.157591	22.9587	11.699
BRD8	1167.32	937.141	605.081	616.634	562.66	536.521	575.782	-0.515331	8.0453e-12	7.05937e-11	831.544	558.321
BRD9	670.039	655.089	550.366	585.875	495.141	484.848	522.81	-0.291533	5.38782e-05	0.000213304	615.342	500.933
BRE	230.881	204.21	158.512	140.61	166.547	206.693	181.947	0.036586	0.77246	0.844555	183.553	185.062
BRE-AS1	4.84366	3.03282	1.60926	2.92938	3.37596	2.19886	0	-0.71394	0.382668	0.507231	3.10378	1.85827
BREA2	1.61455	3.03282	4.02314	5.85875	4.50128	4.39772	1.15156	-0.0406509	0.950812	0.969276	3.63232	3.35019
BRF1	104.946	126.367	110.234	150.13	149.668	109.943	124.369	0.0626055	0.624219	0.727364	122.919	127.993
BRF2	121.899	94.0173	81.2675	90.0783	86.6496	91.2526	82.9126	-0.153259	0.398775	0.523826	96.8155	86.9383
BRI3	35.5201	52.5688	88.5092	101.796	74.2711	84.656	71.3969	0.223335	0.240765	0.356326	69.5985	76.7747
BRI3BP	27.4474	30.3282	20.1157	13.1822	11.2532	8.79543	11.5156	-1.06145	0.0025141	0.00721799	22.7684	10.5214
BRICD5	1.61455	1.01094	1.60926	0	2.25064	1.09943	0	0.114778	0.91782	0.947569	1.05869	1.11669
BRINP1	0	1.01094	2.41389	0.732344	1.12532	2.19886	2.30313	1.28978	0.225851	0.339204	1.03929	1.87577
BRINP2	4.03638	1.01094	14.4833	13.9145	18.0051	23.088	11.5156	1.61779	0.00023421	0.000830014	8.36129	17.5363
BRIP1	1684.78	1328.37	763.593	563.172	697.698	639.868	552.751	-0.652864	7.72931e-10	5.72282e-09	1084.98	630.105
BRIX1	1202.03	801.675	371.738	350.06	449.003	441.97	427.23	-0.436254	1.39045e-06	7.01412e-06	681.377	439.401
BRK1	380.227	485.251	539.906	642.266	714.578	708.032	717.424	0.493747	1.0092e-06	5.19137e-06	511.912	713.345
BRMS1	139.659	173.882	132.764	157.454	102.404	126.434	127.824	-0.337667	0.0113204	0.027449	150.939	118.887
BRMS1L	222.808	198.144	131.154	131.822	150.793	120.937	147.4	-0.248887	0.0281765	0.0605784	170.982	139.71
BROX	1295.68	1053.4	1570.64	1455.9	1590.08	1767.88	1697.4	0.336826	3.69356e-07	2.00868e-06	1343.9	1685.12
BRPF1	259.943	282.052	292.08	344.934	293.708	302.343	314.377	0.0473704	0.581736	0.690823	294.752	303.476
BRPF3	170.335	225.439	180.237	181.621	199.182	202.295	193.463	0.0759192	0.481326	0.604049	189.408	198.313
BRSK1	4.84366	1.01094	6.43703	6.59109	2.25064	5.49714	3.45469	-0.35328	0.584393	0.693122	4.72068	3.73416
BRSK2	0	1.01094	1.60926	4.39406	4.50128	1.09943	6.90938	1.55821	0.0343405	0.0717843	1.75356	4.17003
BRWD1	2364.51	2702.24	5120.66	4535.41	4475.4	4437.29	4580.92	0.356125	8.02262e-08	4.7416e-07	3680.7	4497.87
BRWD1-AS1	6.45821	1.01094	2.41389	5.12641	0	1.09943	0	-3.24062	0.0163762	0.0380306	3.75236	0.366476
BRWD1-IT2	3.2291	0	0.804629	2.92938	2.25064	0	2.30313	-0.292299	0.763981	0.838501	1.74078	1.51792
BRWD3	875.894	1155.5	1562.59	1442.72	1725.12	1621.66	1497.03	0.381973	1.75772e-06	8.76988e-06	1259.18	1614.6
BSCL2	16.1455	12.1313	11.2648	8.78813	9.00256	3.29829	6.90938	-0.8866	0.0544338	0.106083	12.0824	6.40341
BSDC1	392.336	430.66	741.868	764.567	671.816	672.85	725.485	0.307797	2.21782e-07	1.24126e-06	582.358	690.051
BSG	1541.09	1599.31	1074.18	1246.45	926.138	1196.18	1150.41	-0.318312	0.0287245	0.0615969	1365.26	1090.91
BSN	12.9164	10.1094	10.4602	5.12641	2.25064	7.696	2.30313	-1.19268	0.0411176	0.0835676	9.6531	4.08326
BSPRY	5.65093	6.06564	125.522	127.428	123.785	152.821	176.189	2.5522	1.22454e-33	3.61634e-32	66.1666	150.932
BST1	40.3638	33.361	5.6324	10.2528	10.1279	2.19886	3.45469	-1.7002	0.00017155	0.000623075	22.4025	5.26048
BST2	3.2291	2.02188	4.82777	2.92938	330.844	513.433	399.593	7.04048	2.52873e-68	1.87609e-66	3.25203	414.623
BTAF1	3078.95	2763.91	6270.47	6213.94	5820.15	5277.26	5419.26	0.356613	6.37196e-08	3.80919e-07	4581.82	5505.56
BTBD1	1005.87	1059.46	1275.34	1316.75	1411.15	1468.84	1385.33	0.295258	1.05781e-05	4.69736e-05	1164.36	1421.77
BTBD10	1149.56	994.764	1552.13	1515.22	1614.83	1782.17	1653.65	0.388793	7.81888e-09	5.19674e-08	1302.92	1683.55
BTBD11	263.172	242.625	814.284	758.708	1069.05	1294.03	1160.78	1.37789	1.9726e-46	9.04571e-45	519.697	1174.62
BTBD16	0.807276	3.03282	9.65555	3.66172	19.1304	9.89486	8.06095	1.68312	0.000710102	0.00228532	4.28934	12.3621
BTBD18	25.0256	23.2516	34.599	17.5763	19.1304	19.7897	11.5156	-0.571326	0.0532581	0.10417	25.1131	16.8119
BTBD19	29.8692	37.4048	31.3805	46.87	38.2609	36.2812	36.85	0.0388628	0.853226	0.903104	36.3811	37.1307
BTBD2	23.411	53.5798	30.5759	42.4759	28.133	24.1874	43.7594	-0.187917	0.427404	0.551822	37.5107	32.0266
BTBD3	345.514	478.174	514.158	494.332	522.148	583.797	543.538	0.27417	0.000486036	0.00161873	458.045	549.828
BTBD6	104.139	159.728	153.684	196.268	169.923	137.429	143.945	-0.00361257	0.975401	0.986153	153.455	150.432
BTBD7	804.854	1137.31	1762.94	1822.07	1539.44	1569.98	1517.76	0.219655	0.016812	0.038899	1381.79	1542.39
BTBD8	33.9056	37.4048	48.2777	38.8142	65.2686	50.5737	47.2141	0.481124	0.0128115	0.0306773	39.6006	54.3521
BTBD9	175.986	178.936	445.764	433.548	471.509	494.743	418.018	0.700211	5.59121e-16	6.76692e-15	308.559	461.423
BTC	16.9528	6.06564	8.85092	6.59109	31.509	38.48	50.6688	2.07142	1.82953e-12	1.69496e-11	9.61511	40.2193
BTD	175.179	168.827	233.342	219.703	189.054	255.067	270.617	0.26699	0.00980196	0.0241849	199.263	238.246
BTF3	3753.83	2747.73	2427.57	2468.73	2884.19	2694.7	2974.49	0.0227006	0.741356	0.821174	2849.47	2851.13
BTF3L4	463.376	398.31	445.764	406.451	562.66	531.024	551.599	0.359045	6.32262e-06	2.90373e-05	428.475	548.428
BTG1	649.05	836.047	4802.83	4728.74	6244.4	6329.41	5785.46	1.67777	2.70099e-61	1.72968e-59	2754.17	6119.76
BTG2	259.136	320.468	1891.68	1897.5	2413.81	2176.87	2474.71	1.6507	3.32846e-109	4.70912e-107	1092.2	2355.13
BTG3	494.86	410.441	358.864	328.09	370.23	355.116	356.985	-0.124806	0.110139	0.190698	398.064	360.777
BTG4	1.61455	3.03282	2.41389	0.732344	0	0	0	-3.16092	0.022844	0.0506717	1.9484	0
BTK	1.61455	3.03282	0.804629	2.19703	1.12532	0	1.15156	-1.31693	0.304851	0.427134	1.91226	0.758961
BTLA	0.807276	0	0.804629	0.732344	0	1.09943	1.15156	0.499829	0.747006	0.825311	0.586062	0.750331
BTN2A1	582.046	467.054	337.944	385.945	476.01	474.953	457.171	0.107915	0.226894	0.340155	443.247	469.378
BTN2A2	251.063	256.779	127.936	110.584	157.545	162.715	156.613	-0.146765	0.397122	0.522144	186.59	158.958
BTN2A3P	100.102	116.258	47.4731	32.2231	52.89	39.5794	41.4563	-0.563128	0.00615406	0.016052	74.0141	44.6419
BTN3A1	209.892	206.232	63.5657	78.3608	298.21	300.144	271.769	1.19632	1.6082e-10	1.25809e-09	139.512	290.041
BTN3A2	188.903	135.466	57.9333	60.0522	181.177	202.295	172.735	0.885589	9.21159e-07	4.76668e-06	110.588	185.402
BTN3A3	146.924	134.455	82.8768	65.1786	173.299	172.61	176.189	0.754631	9.64081e-07	4.97046e-06	107.359	174.033
BTNL2	4.03638	1.01094	0	2.19703	2.25064	2.19886	0	-0.237558	0.813288	0.875207	1.81109	1.48317
BTNL9	1.61455	0	2.41389	0	0	1.09943	0	-1.38313	0.333141	0.457453	1.00711	0.366476
BTRC	527.958	464.021	1034.75	1113.16	1173.71	1235.76	1045.62	0.64719	5.37182e-22	9.5001e-21	784.974	1151.7
BUB1	2166.73	2173.52	164.144	135.484	185.678	156.119	134.733	-1.83341	2.25977e-30	5.84179e-29	1159.97	158.843
BUB1B	1725.15	1646.82	169.777	137.681	131.662	124.235	103.641	-2.06145	1.94728e-25	4.03404e-24	919.856	119.846
BUB3	2538.08	2055.24	1773.4	1729.8	1792.63	1882.22	1681.28	-0.164383	0.00391716	0.0107507	2024.13	1785.38
BUD13	361.66	279.019	230.928	206.521	237.443	280.354	249.889	-0.0395403	0.677327	0.771348	269.532	255.895
BUD31	195.361	210.275	192.306	208.718	257.698	220.985	210.736	0.189629	0.0594957	0.114313	201.665	229.807
BVES	348.743	200.166	229.319	241.673	204.808	284.752	219.949	-0.101385	0.529999	0.647154	254.975	236.503
BVES-AS1	4.03638	4.04376	2.41389	0.732344	0	5.49714	1.15156	-0.119353	0.893979	0.931652	2.80659	2.21624
BYSL	260.75	204.21	142.419	102.528	103.529	136.329	99.0345	-0.579038	0.000896907	0.00283356	177.477	112.964
BZRAP1	2.42183	8.08751	1.60926	4.39406	1.12532	3.29829	2.30313	-0.787285	0.268283	0.388328	4.12817	2.24224
BZRAP1-AS1	3.2291	7.07657	7.24166	5.12641	2.25064	2.19886	3.45469	-1.10032	0.1477	0.241786	5.66844	2.63473
BZW1	4934.88	3007.54	4434.31	4509.04	5991.2	6489.93	5648.42	0.520523	2.94014e-07	1.62116e-06	4221.44	6043.18
BZW2	1442.6	963.425	633.243	586.607	616.675	764.103	660.998	-0.315048	0.000698498	0.00225235	906.469	680.592
C10orf10	0.807276	11.1203	4.82777	3.66172	4.50128	7.696	4.60625	0.237139	0.638958	0.740139	5.10427	5.60118
C10orf105	0.807276	1.01094	0	1.46469	1.12532	3.29829	1.15156	1.2114	0.252643	0.37048	0.820726	1.85839
C10orf11	6.45821	11.1203	8.85092	7.32344	9.00256	12.0937	13.8188	0.485647	0.191276	0.296878	8.43822	11.6383
C10orf111	6.45821	1.01094	4.02314	4.39406	2.25064	4.39772	2.30313	-0.453659	0.489132	0.611366	3.97159	2.98383
C10orf113	1.61455	3.03282	8.04629	2.19703	7.87724	4.39772	2.30313	0.519924	0.367472	0.492744	3.72267	4.85936
C10orf12	354.394	552.984	596.23	596.86	694.322	698.137	657.543	0.393213	8.75985e-05	0.00033517	525.117	683.334
C10orf131	1.61455	2.02188	3.21852	0.732344	0	0	2.30313	-1.31418	0.264861	0.384488	1.89682	0.767709
C10orf2	278.51	249.702	130.35	128.893	131.662	112.142	127.824	-0.573198	1.47606e-06	7.4316e-06	196.864	123.876
C10orf25	9.68731	8.08751	6.43703	2.19703	1.12532	2.19886	2.30313	-1.62536	0.0344036	0.0718914	6.60222	1.87577
C10orf32	74.2694	87.9517	139.201	128.893	109.156	140.727	119.763	0.242319	0.0961892	0.170508	107.579	123.215
C10orf35	23.411	18.1969	11.2648	8.78813	7.87724	1.09943	2.30313	-1.92452	0.000331174	0.00113892	15.4152	3.75993
C10orf54	22.6037	23.2516	28.162	31.4908	23.6317	31.8834	32.2438	0.173948	0.515417	0.634186	26.377	29.253
C10orf55	52.4729	32.3501	41.8407	43.2083	59.642	50.5737	43.7594	0.266026	0.176623	0.278805	42.468	51.325
C10orf67	3.2291	1.01094	1.60926	1.46469	0	0	1.15156	-2.17993	0.103615	0.181433	1.8285	0.383855
C10orf76	619.988	500.415	623.587	588.804	652.686	701.436	648.33	0.195275	0.0296061	0.0632644	583.199	667.484
C10orf82	1.61455	2.02188	0	1.46469	0	0	1.15156	-1.4984	0.318893	0.442325	1.27528	0.383855
C10orf88	278.51	226.45	255.872	214.577	235.192	217.687	193.463	-0.174288	0.10954	0.189823	243.852	215.447
C10orf91	1.61455	2.02188	7.24166	8.78813	11.2532	9.89486	12.6672	1.36987	0.00328826	0.0091891	4.91655	11.2718
C10orf95	0.807276	1.01094	0.804629	0	0	1.09943	3.45469	1.25292	0.294827	0.416252	0.655711	1.51804
C10orf99	0	0	127.131	147.933	156.419	114.341	175.038	4.59887	4.80174e-20	7.6272e-19	68.7662	148.599
C11orf1	76.6912	64.7001	57.9333	57.8552	64.1432	69.264	82.9126	0.172215	0.277354	0.398117	64.2949	72.1066
C11orf16	9.68731	11.1203	2.41389	2.19703	0	0	1.15156	-3.62292	0.00408862	0.0111475	6.35464	0.383855
C11orf24	236.532	174.892	99.774	112.781	83.2737	101.147	74.8516	-0.772727	1.37038e-05	5.98345e-05	155.995	86.4243
C11orf30	519.886	565.115	502.088	482.615	487.264	452.965	428.382	-0.177212	0.0244171	0.0536902	517.426	456.203
C11orf31	128.357	170.849	140.005	144.272	175.55	144.025	150.855	0.111583	0.351765	0.477051	145.871	156.81
C11orf42	2.42183	4.04376	2.41389	2.19703	1.12532	3.29829	1.15156	-0.524165	0.56375	0.67519	2.76913	1.85839
C11orf44	37.1347	60.6564	66.7842	65.1786	54.0154	53.872	52.9719	-0.0731849	0.701094	0.790311	57.4385	53.6198
C11orf45	96.8731	112.214	47.4731	48.3347	50.6394	37.3806	34.5469	-0.789373	0.000125309	0.000467216	76.2238	40.8556
C11orf49	80.7276	84.9189	94.1416	99.5988	79.8977	83.5566	78.3063	-0.16375	0.262874	0.382109	89.8467	80.5869
C11orf54	77.4985	73.7986	111.039	126.695	147.417	162.715	179.644	0.787705	2.05929e-09	1.45874e-08	97.2578	163.259
C11orf57	549.755	414.485	395.073	393.269	401.739	403.49	407.654	-0.105095	0.254238	0.37231	438.145	404.294
C11orf58	1310.21	1180.78	1206.94	1259.63	1415.65	1414.96	1415.27	0.190812	0.00529515	0.0140468	1239.39	1415.3
C11orf63	41.1711	53.5798	93.3369	105.458	94.5269	129.733	87.5188	0.590394	9.23006e-05	0.00035176	73.3863	103.926
C11orf65	9.68731	11.1203	6.43703	5.85875	6.75192	7.696	3.45469	-0.432439	0.354552	0.479826	8.27586	5.96754
C11orf68	54.0875	61.6673	47.4731	57.1228	43.8875	43.9772	41.4563	-0.347617	0.0690984	0.129624	55.0877	43.107
C11orf70	24.2183	17.186	9.65555	8.05578	12.3785	7.696	6.90938	-0.548264	0.146012	0.239603	14.7789	8.99463
C11orf71	37.1347	30.3282	24.1389	26.3644	21.3811	20.8891	23.0313	-0.420985	0.087933	0.158599	29.4915	21.7672
C11orf73	168.721	185.002	139.201	137.681	117.033	109.943	114.005	-0.454018	0.000523878	0.00173306	157.651	113.66
C11orf74	37.942	67.7329	52.3009	41.7436	52.89	48.3749	52.9719	0.0592338	0.764928	0.839136	49.9298	51.4123
C11orf80	329.369	286.096	547.148	523.626	486.138	494.743	447.958	0.217165	0.00541449	0.0143321	421.559	476.28
C11orf84	34.7129	47.5141	36.2083	38.8142	29.2583	26.3863	42.6079	-0.257709	0.22249	0.335066	39.3124	32.7508
C11orf85	1.61455	2.02188	2.41389	2.19703	1.12532	3.29829	1.15156	-0.0908776	0.916705	0.946668	2.06184	1.85839
C11orf87	1.61455	0	2.41389	7.32344	1.12532	2.19886	2.30313	-0.310241	0.713111	0.799594	2.83797	1.87577
C11orf88	0	0	1.60926	0.732344	1.12532	1.09943	1.15156	1.06139	0.401645	0.526233	0.5854	1.12544
C11orf91	92.8367	77.8423	104.602	93.74	85.5243	95.6503	90.9735	-0.0237347	0.878833	0.920783	92.2552	90.716
C11orf94	2.42183	2.02188	2.41389	2.19703	1.12532	1.09943	0	-1.60584	0.172371	0.27375	2.26366	0.741583
C11orf95	270.437	278.008	322.656	292.938	289.207	281.454	271.769	-0.0520662	0.558205	0.670975	291.01	280.81
C12orf10	88.8004	65.711	52.3009	55.6581	40.5115	35.1817	28.7891	-0.896911	7.71533e-06	3.48978e-05	65.6176	34.8274
C12orf29	491.631	374.048	496.456	426.224	534.527	470.556	517.052	0.186256	0.0527661	0.103379	447.09	507.378
C12orf4	692.643	497.382	370.129	336.878	391.611	424.38	363.894	-0.213961	0.0237822	0.0525166	474.258	393.295
C12orf43	201.819	144.564	91.7277	92.2753	104.655	101.147	74.8516	-0.431214	0.0016251	0.00486767	132.597	93.5513
C12orf45	128.357	77.8423	33.7944	30.0261	28.133	25.2869	26.486	-1.08352	1.3924e-06	7.02204e-06	67.5049	26.6353
C12orf49	345.514	469.076	586.574	560.243	522.148	542.018	529.719	0.140008	0.0762938	0.141035	490.352	531.295
C12orf54	56.5093	75.8204	83.6814	60.0522	54.0154	46.176	57.5782	-0.386691	0.0386724	0.0794026	69.0158	52.5898
C12orf56	25.8328	29.3172	96.5555	83.4872	103.529	96.7497	92.1251	0.989662	2.70318e-09	1.89389e-08	58.7982	97.4681
C12orf57	38.7492	54.5907	20.9203	34.4202	28.133	31.8834	27.6375	-0.276497	0.283128	0.403827	37.1701	29.218
C12orf60	12.1091	12.1313	5.6324	5.12641	4.50128	10.9943	8.06095	-0.0445458	0.921381	0.950225	8.7498	7.85217
C12orf65	148.539	133.444	120.694	120.837	87.775	113.241	100.186	-0.376036	0.00571497	0.0150641	130.878	100.401
C12orf66	112.211	131.422	97.3601	95.937	109.156	89.0537	97.8829	-0.13173	0.364518	0.489718	109.233	98.6976
C12orf71	3.2291	6.06564	9.65555	7.32344	13.5038	10.9943	5.75782	0.656167	0.160704	0.258575	6.56843	10.0853
C12orf73	102.524	135.466	50.6916	55.6581	40.5115	36.2812	35.6985	-1.07615	3.70794e-08	2.27322e-07	86.0849	37.497
C12orf74	0	0	1.60926	1.46469	6.75192	3.29829	4.60625	2.59149	0.00271747	0.00775432	0.768486	4.88549
C12orf75	167.913	255.768	118.28	100.331	104.655	124.235	94.4282	-0.490038	0.00664595	0.0171685	160.573	107.773
C12orf76	48.4366	47.5141	28.9666	21.9703	19.1304	18.6903	17.2735	-0.926322	0.000621885	0.00202715	36.7219	18.3647
C12orf79	4.03638	5.0547	32.1852	25.632	29.2583	27.4857	21.8797	1.209	0.000125037	0.000466389	16.7271	26.2079
C12orf80	0.807276	1.01094	2.41389	2.92938	0	0	2.30313	-0.917166	0.466675	0.590413	1.79037	0.767709
C14orf1	801.625	513.557	182.651	202.859	232.941	179.207	293.649	-0.596773	0.00307761	0.00865878	425.173	235.266
C14orf105	0.807276	2.02188	7.24166	5.85875	6.75192	7.696	5.75782	0.942655	0.0915118	0.163872	3.98239	6.73525
C14orf119	407.674	330.577	335.53	365.44	471.509	481.55	476.747	0.405026	0.00011781	0.000441237	359.805	476.602
C14orf132	4.03638	3.03282	4.82777	4.39406	4.50128	2.19886	1.15156	-0.649498	0.336551	0.460933	4.07276	2.61723
C14orf142	49.2438	60.6564	25.7481	31.4908	30.3836	39.5794	27.6375	-0.268121	0.251372	0.36903	41.7848	32.5335
C14orf159	343.092	401.343	222.882	205.789	201.432	231.979	251.041	-0.297783	0.00178915	0.00531387	293.276	228.151
C14orf166	929.175	822.905	763.593	757.244	819.233	916.924	880.946	0.0987103	0.223341	0.335987	818.229	872.368
C14orf169	94.4513	121.313	100.579	129.625	132.788	109.943	107.095	0.0667274	0.643009	0.743133	111.492	116.609
C14orf2	291.427	382.135	288.862	296.599	402.865	358.414	342.014	0.231234	0.0218263	0.0486924	314.756	367.764
C14orf28	78.3058	84.9189	97.3601	79.8255	86.6496	63.7669	50.6688	-0.336012	0.0442478	0.0889292	85.1026	67.0284
C14orf37	32.291	19.2078	18.5065	16.1116	11.2532	16.4914	10.3641	-0.709483	0.0677626	0.127564	21.5292	12.7029
C14orf39	212.314	197.133	111.843	93.0077	91.1509	85.7554	105.944	-0.602534	5.5407e-06	2.56919e-05	153.574	94.2834
C14orf79	67.0039	56.6126	94.9462	98.8664	58.5166	50.5737	59.8813	-0.482751	0.00270492	0.00772211	79.3573	56.3239
C14orf80	12.9164	10.1094	5.6324	9.52047	0	3.29829	8.06095	-1.32865	0.0134358	0.0320211	9.54467	3.78641
C14orf93	65.3894	87.9517	52.3009	51.2641	54.0154	64.8663	57.5782	-0.0927107	0.594638	0.70167	64.2265	58.8199
C15orf27	3.2291	6.06564	5.6324	2.92938	4.50128	5.49714	2.30313	-0.0841591	0.885959	0.926626	4.46413	4.10052
C15orf39	40.3638	66.722	61.1518	66.6433	67.5192	47.2754	69.0938	0.0857025	0.688395	0.780124	58.7202	61.2962
C15orf40	114.633	93.0064	83.6814	86.4166	65.2686	45.0766	50.6688	-0.813161	8.85901e-07	4.59465e-06	94.4344	53.6713
C15orf41	182.444	176.914	160.926	166.974	151.918	142.926	173.886	-0.134127	0.226202	0.339503	171.815	156.243
C15orf48	10.4946	9.09845	6.43703	6.59109	24.757	30.784	20.7281	1.65342	4.16946e-06	1.96785e-05	8.15529	25.4231
C15orf52	129.971	155.685	210.813	240.941	165.422	204.494	180.795	0.0276143	0.863332	0.910106	184.352	183.57
C15orf54	50.8584	65.711	18.5065	8.78813	15.7545	29.6846	20.7281	-0.337362	0.238283	0.353483	35.966	22.0557
C15orf56	15.3382	25.2735	11.2648	10.9852	5.6266	6.59657	3.45469	-1.50799	0.00151392	0.00457231	15.7154	5.22595
C15orf57	146.924	88.9626	86.0953	95.937	85.5243	100.048	81.761	-0.216388	0.15522	0.251592	104.48	89.1111
C15orf59	0	0	2.41389	6.59109	4.50128	0	1.15156	0.585217	0.586067	0.694502	2.25125	1.88428
C15orf61	17.7601	19.2078	9.65555	5.12641	1.12532	4.39772	2.30313	-2.11676	0.00108099	0.00335816	12.9375	2.60872
C15orf62	48.4366	41.4485	89.3138	104.725	81.023	85.7554	84.0641	0.334997	0.0347463	0.072483	70.981	83.6142
C15orf65	7.26548	6.06564	15.2879	16.8439	7.87724	10.9943	8.06095	-0.239178	0.559637	0.671982	11.3657	8.97749
C16orf13	20.1819	34.3719	16.0926	20.5056	22.5064	16.4914	17.2735	-0.234463	0.400656	0.525602	22.788	18.7571
C16orf45	63.7748	86.9408	90.1184	94.4724	90.0256	75.8606	74.8516	-0.0459104	0.750458	0.82774	83.8266	80.2459
C16orf46	6.45821	9.09845	4.82777	10.9852	5.6266	6.59657	5.75782	-0.381934	0.414497	0.539093	7.8424	5.99366
C16orf52	376.998	303.282	253.458	250.462	190.179	204.494	200.372	-0.556863	2.51005e-09	1.76332e-08	296.05	198.348
C16orf58	190.517	196.122	115.062	110.584	99.0282	106.645	109.399	-0.498315	0.00234482	0.0067757	153.071	105.024
C16orf59	22.6037	28.3063	11.2648	6.59109	10.1279	4.39772	9.21251	-0.882293	0.0245454	0.0538728	17.1915	7.9127
C16orf62	726.548	618.695	605.081	591.001	639.182	565.106	617.238	-0.0634333	0.372034	0.497144	635.331	607.175
C16orf70	223.615	236.56	255.872	261.447	289.207	281.454	272.921	0.205784	0.0157263	0.0366813	244.373	281.194
C16orf71	11.3019	6.06564	4.82777	2.92938	3.37596	0	4.60625	-1.12023	0.0969478	0.171636	6.28116	2.66074
C16orf72	821.807	910.856	1368.67	1335.8	1331.25	1546.9	1338.12	0.373584	9.3951e-08	5.50289e-07	1109.28	1405.42
C16orf74	46.822	76.8314	50.6916	54.1934	36.0102	48.3749	31.0922	-0.541542	0.00687634	0.017691	57.1346	38.4924
C16orf86	1.61455	0	2.41389	0.732344	0	1.09943	2.30313	-0.138684	0.900376	0.93554	1.1902	1.13419
C16orf87	108.982	118.28	126.327	124.498	164.297	168.213	141.642	0.412259	0.000453757	0.00151815	119.522	158.051
C16orf89	0.807276	1.01094	0	0.732344	0	0	0	-1.58203	0.300593	0.422431	0.63764	0
C16orf91	43.5929	37.4048	41.0361	34.4202	23.6317	27.4857	26.486	-0.59632	0.0119222	0.0287567	39.1135	25.8678
C16orf95	4.84366	5.0547	2.41389	2.19703	2.25064	3.29829	0	-0.837147	0.2887	0.409948	3.62732	1.84964
C17orf100	48.4366	47.5141	98.9693	87.8813	99.0282	73.6617	80.6095	0.317109	0.0459243	0.0917732	70.7003	84.4331
C17orf104	61.353	74.8095	37.0129	39.5466	29.2583	28.5851	49.5172	-0.519582	0.0164205	0.0381188	53.1805	35.7869
C17orf107	2.42183	6.06564	2.41389	5.85875	2.25064	4.39772	9.21251	0.379797	0.534724	0.650964	4.19003	5.28695
C17orf50	0	0	1.60926	0	0	0	2.30313	1.00231	0.469454	0.592826	0.402314	0.767709
C17orf51	189.71	190.057	76.4397	87.8813	84.399	86.8549	94.4282	-0.492763	0.00077613	0.0024825	136.022	88.5607
C17orf53	125.935	104.127	37.0129	26.3644	24.757	19.7897	31.0922	-1.22374	2.8395e-07	1.56804e-06	73.3598	25.213
C17orf58	58.9311	73.7986	31.3805	35.1525	23.6317	26.3863	39.1532	-0.666668	0.00154572	0.00465526	49.8157	29.7237
C17orf59	10.4946	5.0547	9.65555	13.9145	5.6266	10.9943	10.3641	-0.102498	0.80026	0.865719	9.77984	8.99499
C17orf62	139.659	155.685	137.592	177.227	148.542	140.727	158.916	-0.0287526	0.832043	0.888152	152.541	149.395
C17orf67	24.2183	26.2844	13.6787	10.2528	36.0102	34.0823	21.8797	0.78243	0.00736831	0.0187927	18.6086	30.6574
C17orf75	313.223	233.527	209.203	229.224	256.573	241.874	252.192	0.0287756	0.773713	0.84552	246.294	250.213
C17orf78	12.1091	14.1531	6.43703	5.12641	3.37596	3.29829	3.45469	-1.34108	0.0183762	0.0420176	9.45643	3.37631
C17orf80	472.256	406.398	292.08	314.176	281.33	308.94	325.893	-0.254808	0.00319247	0.00895019	371.227	305.387
C17orf85	1272.27	1133.26	1074.18	1039.93	1051.05	1060.95	954.646	-0.139459	0.0136791	0.0325498	1129.91	1022.21
C17orf89	80.7276	112.214	91.7277	95.2047	69.7698	68.1646	64.4876	-0.4866	0.00555395	0.01468	94.9686	67.474
C17orf96	31.4838	61.6673	26.5527	28.5614	38.2609	43.9772	31.0922	0.103703	0.701279	0.790394	37.0663	37.7767
C17orf97	16.9528	16.175	16.8972	19.7733	5.6266	18.6903	11.5156	-0.550753	0.129368	0.217151	17.4496	11.9442
C17orf98	0	0	1.60926	12.4498	2.25064	1.09943	1.15156	-0.116335	0.926184	0.953077	3.51478	1.50054
C17orf99	0	2.02188	0.804629	1.46469	2.25064	3.29829	2.30313	1.45576	0.140198	0.231875	1.0728	2.61735
C18orf21	184.866	168.827	140.005	124.498	137.289	157.218	139.339	-0.0713149	0.518065	0.636371	154.549	144.616
C18orf25	916.258	799.653	1116.02	1135.87	1523.68	1564.49	1447.52	0.619132	6.76704e-25	1.36169e-23	991.949	1511.9
C18orf54	582.853	909.845	256.677	209.45	247.57	226.482	222.252	-0.857328	8.89575e-08	5.22214e-07	489.706	232.101
C18orf65	8.07276	5.0547	3.21852	3.66172	1.12532	1.09943	1.15156	-2.10819	0.0287609	0.0616671	5.00192	1.12544
C18orf8	540.068	495.36	562.436	538.273	508.645	528.825	512.446	-0.0476445	0.473336	0.596391	534.034	516.639
C19orf12	92.8367	115.247	95.7508	109.119	88.9003	122.037	89.822	-0.0350436	0.801457	0.866449	103.238	100.253
C19orf18	11.3019	13.1422	17.7018	16.1116	15.7545	14.2926	12.6672	-0.03021	0.928259	0.954483	14.5644	14.2381
C19orf24	4.03638	6.06564	6.43703	0.732344	0	2.19886	4.60625	-0.948364	0.236808	0.351666	4.31785	2.26837
C19orf25	16.9528	16.175	8.04629	16.1116	10.1279	12.0937	10.3641	-0.385306	0.281711	0.40234	14.3214	10.8619
C19orf26	0.807276	5.0547	1.60926	2.19703	4.50128	2.19886	5.75782	0.890216	0.212525	0.322721	2.41707	4.15265
C19orf35	7.26548	8.08751	3.21852	2.19703	3.37596	8.79543	3.45469	0.213199	0.697212	0.787498	5.19214	5.20869
C19orf43	280.125	264.866	328.289	386.678	415.243	386.999	419.169	0.374133	0.000909511	0.00286792	314.989	407.137
C19orf44	54.8948	65.711	31.3805	37.3495	20.2558	23.088	19.5766	-1.09698	1.6552e-05	7.13171e-05	47.334	20.9734
C19orf47	12.9164	37.4048	24.9435	41.0113	37.1356	37.3806	35.6985	0.399316	0.128059	0.215411	29.069	36.7382
C19orf48	171.95	189.046	60.3472	58.5875	66.3939	49.4743	59.8813	-0.813163	7.6665e-07	4.01151e-06	119.983	58.5832
C19orf52	59.7384	55.6017	72.4166	78.3608	60.7673	89.0537	71.3969	0.153814	0.312648	0.435284	66.5294	73.7393
C19orf53	50.0511	88.9626	53.1055	70.305	54.0154	63.7669	71.3969	-0.0342941	0.834673	0.890319	65.6061	63.0597
C19orf54	15.3382	25.2735	18.5065	27.0967	15.7545	16.4914	16.1219	-0.402051	0.186204	0.29096	21.5537	16.1226
C19orf57	4.03638	5.0547	6.43703	7.32344	3.37596	4.39772	6.90938	-0.164358	0.75464	0.831097	5.71289	4.89435
C19orf60	16.1455	21.2297	12.0694	19.7733	11.2532	14.2926	21.8797	-0.121385	0.69079	0.782054	17.3045	15.8085
C19orf66	68.6185	79.8642	67.5888	68.8403	721.33	722.325	617.238	3.27836	6.89304e-142	1.6774e-139	71.2279	686.964
C19orf67	1.61455	2.02188	0.804629	0.732344	0	0	0	-2.47305	0.0999924	0.176036	1.29335	0
C19orf68	4.03638	13.1422	19.3111	24.8997	13.5038	16.4914	17.2735	0.117744	0.741762	0.821539	15.3473	15.7562
C19orf70	16.9528	24.2625	8.85092	19.7733	5.6266	14.2926	11.5156	-0.703574	0.0454223	0.0909093	17.4599	10.4783
C19orf71	4.03638	5.0547	7.24166	8.78813	6.75192	4.39772	6.90938	0.0508122	0.915966	0.946244	6.28022	6.01967
C19orf80	1.61455	1.01094	2.41389	4.39406	5.6266	0	1.15156	0.00627091	0.994193	0.997636	2.35836	2.25939
C1D	152.575	120.302	131.959	128.16	122.66	138.528	115.156	-0.084695	0.512232	0.631373	133.249	125.448
C1GALT1	3160.49	2097.7	2323.77	2027.86	2892.07	3242.22	2858.18	0.332368	0.00215073	0.00627948	2402.45	2997.49
C1GALT1C1	1817.18	1376.9	716.12	597.593	945.269	1114.82	872.885	-0.062973	0.660098	0.756892	1126.95	977.658
C1GALT1C1L	22.6037	17.186	4.02314	3.66172	2.25064	3.29829	9.21251	-0.813141	0.147672	0.241765	11.8686	4.92048
C1orf100	1.61455	1.01094	4.02314	1.46469	2.25064	0	1.15156	-0.889157	0.433489	0.55802	2.02833	1.13407
C1orf101	16.1455	14.1531	21.725	21.9703	27.0077	18.6903	23.0313	0.314534	0.246991	0.363798	18.4985	22.9097
C1orf105	1.61455	0	0	0.732344	0	3.29829	2.30313	1.78471	0.173496	0.275119	0.586724	1.86714
C1orf106	188.903	180.958	535.883	596.128	519.898	612.382	557.357	0.784373	7.87728e-22	1.37577e-20	375.468	563.212
C1orf109	287.39	241.614	160.926	147.201	137.289	157.218	124.369	-0.521044	2.09675e-06	1.03454e-05	209.283	139.625
C1orf112	1055.11	770.336	284.839	249.729	259.949	242.974	254.496	-0.943074	1.35734e-22	2.46987e-21	590.003	252.473
C1orf115	18.5673	22.2407	26.5527	40.2789	21.3811	20.8891	23.0313	-0.276535	0.369303	0.494654	26.9099	21.7672
C1orf116	1216.56	1020.04	2625.5	2875.91	3150.9	3003.64	3201.35	0.814629	3.31473e-25	6.7898e-24	1934.51	3118.63
C1orf122	78.3058	103.116	87.7045	112.781	92.2762	105.545	100.186	0.0610518	0.675746	0.770285	95.4768	99.3358
C1orf123	206.663	170.849	155.293	158.919	153.044	130.832	133.581	-0.30781	0.00424756	0.0115326	172.931	139.152
C1orf131	183.252	139.51	89.3138	121.569	101.279	122.037	135.885	-0.127434	0.383781	0.508296	133.411	119.733
C1orf137	0	0	0	0.732344	2.25064	0	1.15156	2.22036	0.0980029	0.173201	0.183086	1.13407
C1orf141	0	1.01094	3.21852	4.39406	2.25064	1.09943	1.15156	0.278938	0.815982	0.877056	2.15588	1.50054
C1orf145	20.9892	21.2297	46.6685	41.0113	43.8875	35.1817	26.486	0.18504	0.427599	0.551915	32.4747	35.1851
C1orf146	8.88004	12.1313	4.02314	4.39406	1.12532	2.19886	2.30313	-1.76957	0.0240375	0.053003	7.35713	1.87577
C1orf159	8.88004	8.08751	16.0926	15.3792	12.3785	7.696	12.6672	-0.0589286	0.872331	0.915749	12.1098	10.9139
C1orf162	4.84366	3.03282	8.85092	14.6469	12.3785	8.79543	12.6672	0.641244	0.113089	0.194477	7.84357	11.2804
C1orf168	8.07276	3.03282	1.60926	2.19703	4.50128	1.09943	3.45469	-0.0441996	0.948264	0.967669	3.72797	3.01847
C1orf174	244.605	251.724	183.455	210.183	195.806	208.891	218.797	-0.0882535	0.42401	0.548371	222.492	207.831
C1orf177	7.26548	7.07657	6.43703	5.85875	4.50128	3.29829	6.90938	-0.441472	0.394619	0.519451	6.65946	4.90298
C1orf189	4.03638	2.02188	1.60926	2.19703	1.12532	0	2.30313	-1.09124	0.359652	0.484966	2.46614	1.14282
C1orf194	13.7237	10.1094	0	2.19703	0	0	1.15156	-3.39658	0.00819746	0.0206333	6.50753	0.383855
C1orf195	25.0256	20.2188	19.3111	22.7027	30.3836	19.7897	27.6375	0.247549	0.348039	0.472907	21.8145	25.937
C1orf198	104.946	111.203	150.466	130.357	167.673	191.301	152.006	0.472543	0.000311911	0.00107877	124.243	170.327
C1orf204	2.42183	2.02188	2.41389	5.85875	7.87724	7.696	13.8188	1.60079	0.00185569	0.00548474	3.17909	9.79733
C1orf21	226.845	316.424	514.158	508.979	581.79	504.638	540.083	0.53951	1.80166e-10	1.40642e-09	391.601	542.171
C1orf210	14.531	18.1969	40.2314	43.2083	64.1432	48.3749	62.1844	1.20815	1.70534e-08	1.08447e-07	29.0419	58.2342
C1orf216	188.095	176.914	88.5092	84.9519	72.0205	91.2526	62.1844	-0.716607	1.62616e-07	9.25737e-07	134.618	75.1525
C1orf220	9.68731	11.1203	1.60926	10.2528	1.12532	1.09943	3.45469	-2.05893	0.00875145	0.0218648	8.16743	1.89315
C1orf226	1.61455	6.06564	10.4602	6.59109	9.00256	4.39772	6.90938	0.185544	0.695242	0.785931	6.18286	6.76989
C1orf228	1.61455	0	1.60926	0.732344	2.25064	4.39772	2.30313	1.66311	0.063212	0.120288	0.989038	2.98383
C1orf233	0	2.02188	0.804629	1.46469	1.12532	0	2.30313	0.207509	0.850664	0.90149	1.0728	1.14282
C1orf234	0.807276	0	0.804629	0	1.12532	3.29829	3.45469	2.65937	0.0349813	0.072915	0.402976	2.6261
C1orf27	1851.89	1305.12	1158.67	1080.94	1320	1452.35	1338.12	0.0509346	0.591108	0.698816	1349.15	1370.15
C1orf35	50.0511	47.5141	64.3703	50.5317	43.8875	37.3806	33.3953	-0.481769	0.0198197	0.044824	53.1168	38.2211
C1orf43	1754.21	1043.29	904.403	894.924	760.716	988.387	832.581	-0.375004	0.00165528	0.00495091	1149.21	860.561
C1orf50	46.0147	42.4594	26.5527	43.2083	38.2609	38.48	40.3047	-0.0113659	0.958692	0.974334	39.5588	39.0152
C1orf52	350.358	327.544	313.001	333.216	318.466	269.36	301.71	-0.15865	0.0779048	0.143475	331.03	296.512
C1orf53	2.42183	12.1313	4.02314	4.39406	7.87724	5.49714	5.75782	0.217645	0.687389	0.779304	5.74258	6.3774
C1orf54	11.3019	7.07657	39.4268	48.3347	38.2609	39.5794	33.3953	0.742523	0.00470693	0.0126761	26.535	37.0786
C1orf56	61.353	38.4157	54.7148	54.9258	42.7622	45.0766	50.6688	-0.18696	0.338431	0.462744	52.3523	46.1692
C1orf68	0	0	0	0.732344	2.25064	1.09943	2.30313	2.88669	0.0383364	0.0788014	0.183086	1.8844
C1orf74	354.394	480.196	2628.72	2454.82	4801.74	4587.92	4284.97	2.13017	4.73053e-219	2.53932e-216	1479.53	4558.21
C1orf95	3.2291	4.04376	28.162	22.7027	19.1304	23.088	26.486	1.02347	0.0022804	0.00661048	14.5344	22.9015
C1QBP	1253.7	843.123	352.427	404.986	481.637	422.181	487.111	-0.424755	3.04463e-05	0.000125832	713.559	463.643
C1QL3	7.26548	6.06564	2.41389	1.46469	0	2.19886	2.30313	-1.35091	0.0964269	0.170875	4.30242	1.50066
C1QTNF1	2.42183	5.0547	1.60926	0.732344	0	3.29829	0	-0.974557	0.331801	0.456139	2.45453	1.09943
C1QTNF2	2.42183	3.03282	0.804629	0.732344	1.12532	2.19886	0	-0.210218	0.854538	0.904223	1.7479	1.10806
C1QTNF3	4.84366	7.07657	21.725	20.5056	16.8798	13.1931	12.6672	0.26006	0.435226	0.559506	13.5377	14.2467
C1QTNF3-AMACR	0.807276	0	1.60926	1.46469	2.25064	3.29829	0	0.935288	0.337144	0.461492	0.970305	1.84964
C1QTNF6	278.51	218.363	74.8305	55.6581	65.2686	84.656	57.5782	-0.913793	2.58356e-05	0.000107728	156.84	69.1676
C1QTNF7	4.84366	10.1094	23.3342	19.7733	11.2532	8.79543	21.8797	0.0553947	0.896752	0.933422	14.5151	13.9761
C1QTNF9B-AS1	0	1.01094	0	0.732344	0	0	0	-0.997705	0.543252	0.658228	0.435821	0
C1R	27.4474	44.4813	113.453	98.1341	216.061	219.886	202.675	1.68714	9.50453e-09	6.25107e-08	70.8789	212.874
C1RL	348.743	259.811	151.27	184.551	164.297	183.605	158.916	-0.424458	0.000472238	0.00157623	236.094	168.939
C1RL-AS1	684.57	797.631	683.13	658.377	635.806	557.41	579.237	-0.254815	0.0210915	0.0472784	705.927	590.818
C1S	34.7129	44.4813	226.905	190.409	349.974	378.204	278.678	1.73905	6.38491e-07	3.38163e-06	124.127	335.619
C2	3.2291	0	4.02314	2.92938	1.12532	1.09943	5.75782	0.00958714	0.989373	0.994495	2.54541	2.66086
C20orf173	1.61455	4.04376	2.41389	3.66172	0	2.19886	5.75782	-0.144463	0.848156	0.899983	2.93348	2.65223
C20orf194	759.647	900.747	1346.14	1239.86	1179.34	959.801	990.345	0.00298031	0.977654	0.987526	1061.6	1043.16
C20orf195	0.807276	0	0	0.732344	16.8798	10.9943	16.1219	5.16223	3.48534e-07	1.9011e-06	0.384905	14.6653
C20orf196	17.7601	20.2188	12.8741	15.3792	28.133	26.3863	27.6375	0.739329	0.0102766	0.0252265	16.558	27.3856
C20orf197	124.32	144.564	47.4731	46.1377	39.3862	34.0823	47.2141	-0.956138	8.28965e-06	3.74015e-05	90.6239	40.2275
C20orf24	4.03638	7.07657	8.85092	9.52047	5.6266	3.29829	9.21251	-0.248838	0.597576	0.70409	7.37109	6.0458
C20orf27	20.1819	26.2844	17.7018	15.3792	12.3785	10.9943	10.3641	-0.78325	0.0184549	0.0421765	19.8868	11.2456
C20orf96	8.07276	11.1203	8.04629	8.05578	10.1279	3.29829	9.21251	-0.214431	0.630936	0.733593	8.82379	7.54622
C21orf140	5.65093	6.06564	8.85092	10.9852	4.50128	2.19886	12.6672	-0.304089	0.54518	0.659907	7.88816	6.45578
C21orf2	47.6293	43.4704	86.0953	79.0931	73.1458	68.1646	69.0938	0.16496	0.291293	0.412378	64.072	70.1347
C21orf33	135.622	118.28	127.131	146.469	141.79	103.346	125.52	-0.0985707	0.483888	0.606514	131.876	123.552
C21orf58	86.3785	86.9408	34.599	33.6878	19.1304	23.088	17.2735	-1.40239	1.16017e-08	7.53267e-08	60.4015	19.8306
C21orf59	466.605	348.774	341.163	362.51	440	365.01	406.502	0.0924062	0.312494	0.435103	379.763	403.837
C21orf62	3.2291	4.04376	13.6787	8.05578	4.50128	5.49714	5.75782	-0.356691	0.492163	0.613766	7.25183	5.25208
C21orf62-AS1	0.807276	3.03282	14.4833	8.78813	6.75192	6.59657	8.06095	0.571704	0.248426	0.365529	6.77788	7.13648
C21orf91	340.67	377.08	318.633	300.261	410.742	351.817	405.35	0.225659	0.0224921	0.0499822	334.161	389.303
C21orf91-OT1	14.531	10.1094	3.21852	6.59109	2.25064	3.29829	1.15156	-1.82155	0.00733625	0.0187264	8.61249	2.2335
C22orf23	154.997	247.68	1099.93	1214.96	1256.98	1123.62	1179.2	1.26546	4.43826e-49	2.17749e-47	679.391	1186.6
C22orf24	6.45821	8.08751	1.60926	3.66172	1.12532	4.39772	3.45469	-0.47472	0.474025	0.597186	4.95417	2.99258
C22orf29	481.136	458.966	592.207	662.771	410.742	408.988	375.41	-0.45575	1.16968e-09	8.50893e-09	548.77	398.38
C22orf31	0	0	1.60926	1.46469	1.12532	1.09943	0	0.00249143	0.99855	1	0.768486	0.741583
C22orf39	85.5712	96.0392	76.4397	97.4017	81.023	81.3577	86.3673	-0.0982063	0.492324	0.613841	88.863	82.916
C22orf46	129.971	130.411	156.098	155.257	181.177	144.025	156.613	0.169553	0.231627	0.345786	142.934	160.605
C2CD2	421.398	408.419	195.525	207.253	196.931	196.798	173.886	-0.617595	7.41702e-08	4.40364e-07	308.149	189.205
C2CD2L	115.44	98.0611	74.0258	73.9667	66.3939	74.7612	79.4579	-0.282972	0.0950162	0.168921	90.3735	73.5376
C2CD3	572.359	612.629	621.173	632.013	605.422	493.644	519.355	-0.175823	0.0312733	0.0662836	609.543	539.474
C2CD4A	2.42183	1.01094	42.6453	53.4611	41.6368	56.0709	34.5469	2.01406	6.91351e-10	5.14385e-09	24.8848	44.0849
C2CD4C	0	2.02188	10.4602	1.46469	1.12532	3.29829	0	-0.323135	0.767048	0.840343	3.48669	1.47454
C2CD4D	3.2291	4.04376	3.21852	0	3.37596	1.09943	2.30313	0.029195	0.973944	0.985008	2.62284	2.25951
C2CD5	503.74	524.677	387.831	396.198	387.11	376.005	422.624	-0.180524	0.0423711	0.0857048	453.112	395.246
C2orf15	18.5673	8.08751	9.65555	5.85875	16.8798	5.49714	11.5156	0.152945	0.693455	0.784445	10.5423	11.2975
C2orf16	46.0147	46.5032	32.9898	32.9555	30.3836	38.48	20.7281	-0.377128	0.134335	0.224027	39.6158	29.8639
C2orf27A	57.3166	55.6017	94.9462	76.8961	123.785	107.744	94.4282	0.658244	2.95127e-06	1.42466e-05	71.1901	108.652
C2orf42	110.597	116.258	94.1416	103.993	108.031	93.4515	125.52	0.0404031	0.774889	0.8464	106.247	109.001
C2orf44	378.612	258.8	140.81	147.933	123.785	152.821	101.338	-0.752448	7.30474e-09	4.87455e-08	231.539	125.981
C2orf47	207.47	166.805	117.476	89.346	97.9028	97.8492	101.338	-0.48845	0.000761083	0.00243822	145.274	99.0299
C2orf48	6.45821	9.09845	1.60926	0.732344	5.6266	0	2.30313	-0.159607	0.834708	0.890319	4.47457	2.64324
C2orf49	424.627	389.212	493.237	511.176	463.632	422.181	476.747	0.00491748	0.950809	0.969276	454.563	454.187
C2orf54	0.807276	0	32.1852	24.8997	42.7622	42.8777	52.9719	3.89715	8.83407e-14	9.09366e-13	14.473	46.2039
C2orf61	16.1455	11.1203	3.21852	5.85875	9.00256	1.09943	5.75782	-0.570003	0.276618	0.397461	9.08578	5.2866
C2orf66	16.9528	24.2625	24.9435	16.8439	86.6496	96.7497	65.6391	2.0326	5.37002e-19	8.03347e-18	20.7507	83.0128
C2orf68	230.881	210.275	211.617	204.324	192.43	155.019	161.219	-0.337226	0.000623198	0.00203107	214.274	169.556
C2orf69	588.504	553.995	388.636	381.551	419.744	477.152	388.077	-0.125968	0.171313	0.272449	478.171	428.324
C2orf71	0	0	4.02314	2.19703	1.12532	0	0	-1.36304	0.342158	0.466826	1.55504	0.375107
C2orf72	4.84366	2.02188	4.82777	2.92938	3.37596	4.39772	5.75782	0.29226	0.639148	0.740265	3.65567	4.5105
C2orf74	117.862	135.466	93.3369	102.528	91.1509	89.0537	133.581	-0.0852738	0.558528	0.671257	112.298	104.595
C2orf76	37.942	34.3719	37.0129	49.067	48.3888	37.3806	46.0625	0.161105	0.438274	0.562356	39.5985	43.944
C2orf81	0.807276	2.02188	2.41389	0	1.12532	2.19886	0	-0.138433	0.897186	0.933607	1.31076	1.10806
C2orf88	69.4257	89.9736	45.8638	33.6878	32.6343	27.4857	33.3953	-0.822829	0.000121037	0.000452302	59.7377	31.1718
C3	48.4366	75.8204	29.7713	43.9406	32.6343	36.2812	32.2438	-0.476293	0.0864698	0.156501	49.4922	33.7197
C3AR1	8.88004	5.0547	3.21852	3.66172	22.5064	21.9886	20.7281	2.09057	1.1004e-07	6.39393e-07	5.20374	21.741
C3orf14	122.706	154.674	102.188	93.0077	138.414	131.931	132.43	0.216387	0.111649	0.192745	118.144	134.259
C3orf17	985.684	877.495	655.772	566.834	548.031	628.873	616.087	-0.328852	1.45296e-07	8.32067e-07	771.446	597.664
C3orf18	26.6401	40.4376	8.85092	10.9852	7.87724	10.9943	8.06095	-1.02465	0.00498217	0.0133101	21.7284	8.97749
C3orf20	5.65093	7.07657	4.02314	7.32344	5.6266	9.89486	11.5156	0.584154	0.197173	0.304554	6.01852	9.01237
C3orf30	0.807276	0	6.43703	7.32344	9.00256	7.696	8.06095	1.66027	0.00755775	0.0191898	3.64194	8.25317
C3orf33	104.946	66.722	22.5296	27.0967	14.6292	23.088	27.6375	-1.07987	0.000114766	0.000430454	55.3235	21.7849
C3orf35	18.5673	33.361	45.8638	30.7584	31.509	39.5794	44.911	0.282532	0.246312	0.363033	32.1377	38.6665
C3orf38	335.02	287.107	386.222	350.06	477.136	487.047	506.688	0.536848	9.18324e-12	8.0193e-11	339.602	490.29
C3orf49	29.0619	47.5141	22.5296	9.52047	10.1279	13.1931	16.1219	-0.886111	0.0109675	0.0267283	27.1565	13.1476
C3orf52	996.986	654.078	1185.22	1291.12	1256.98	1419.36	1252.9	0.367633	0.00463469	0.0125	1031.85	1309.75
C3orf58	2777.03	1835.87	1409.71	1235.46	1457.29	1425.96	1406.06	-0.274105	0.0561061	0.108808	1814.52	1429.77
C3orf62	95.2586	97.0502	94.9462	104.725	129.412	84.656	96.7313	0.0785893	0.574112	0.684201	97.995	103.6
C3orf67	171.95	192.078	267.941	227.759	268.951	290.249	292.497	0.416752	0.000546347	0.00180086	214.932	283.899
C3orf67-AS1	18.5673	27.2954	10.4602	5.12641	7.87724	9.89486	3.45469	-0.892655	0.0398982	0.0814422	15.3623	7.0756
C3orf70	0.807276	1.01094	1.60926	2.19703	1.12532	4.39772	4.60625	1.33332	0.171978	0.273222	1.40613	3.37643
C4orf17	2.42183	2.02188	4.02314	0	0	2.19886	1.15156	-0.865313	0.481051	0.603745	2.11671	1.11681
C4orf19	26.6401	34.3719	82.8768	75.4314	97.9028	142.926	119.763	1.29819	6.94873e-16	8.33254e-15	54.8301	120.197
C4orf22	3.2291	2.02188	3.21852	2.19703	3.37596	3.29829	6.90938	0.747482	0.250254	0.367715	2.66663	4.52788
C4orf26	10.4946	3.03282	4.02314	3.66172	3.37596	2.19886	0	-1.44106	0.0814766	0.148897	5.30307	1.85827
C4orf27	251.063	215.33	144.029	155.257	167.673	147.323	201.524	-0.120516	0.365739	0.491032	191.42	172.173
C4orf29	305.958	232.516	209.203	154.525	219.437	205.593	201.524	-0.0762394	0.463937	0.587682	225.55	208.851
C4orf3	326.139	465.032	864.171	902.248	1012.79	1123.62	1108.96	0.865535	1.24468e-15	1.47034e-14	639.398	1081.79
C4orf32	169.528	183.991	98.1647	81.2902	93.4016	87.9543	111.702	-0.355677	0.00994422	0.0244697	133.243	97.6858
C4orf33	125.128	99.072	91.7277	88.6136	273.453	277.056	291.346	1.48002	4.47683e-30	1.14757e-28	101.135	280.618
C4orf36	14.531	15.1641	49.0824	37.3495	60.7673	35.1817	56.4266	0.938039	0.000344135	0.00118038	29.0317	50.7919
C4orf45	4.84366	2.02188	8.85092	8.78813	6.75192	6.59657	11.5156	0.456732	0.372474	0.497535	6.12614	8.28804
C4orf46	285.776	320.468	101.383	93.0077	123.785	112.142	109.399	-0.568911	6.12741e-05	0.000240446	200.159	115.108
C4orf47	15.3382	6.06564	8.04629	10.2528	15.7545	9.89486	5.75782	0.0628478	0.867352	0.912373	9.92574	10.4691
C4orf51	0.807276	0	0	0	1.12532	1.09943	1.15156	2.20727	0.120768	0.205438	0.201819	1.12544
C5	41.1711	46.5032	58.7379	35.8848	60.7673	42.8777	56.4266	0.231628	0.226218	0.339503	45.5743	53.3572
C5AR1	2.42183	3.03282	7.24166	10.9852	4.50128	4.39772	5.75782	-0.120608	0.813726	0.87546	5.92037	4.8856
C5AR2	0	1.01094	10.4602	8.05578	6.75192	6.59657	8.06095	2.03985	0.00452296	0.0122276	4.88172	7.13648
C5orf15	4223.67	2677.98	1679.26	1517.42	1720.61	2105.41	1751.53	-0.327496	0.0205487	0.046289	2524.58	1859.18
C5orf17	4.84366	1.01094	4.02314	2.19703	2.25064	4.39772	0	-0.414413	0.575125	0.684934	3.01869	2.21612
C5orf22	372.961	357.872	420.016	393.269	472.634	473.854	514.749	0.339981	8.38173e-05	0.000321487	386.03	487.079
C5orf24	975.997	1149.44	882.678	881.01	829.361	764.103	801.488	-0.277718	0.000260819	0.000916482	972.28	798.317
C5orf28	527.958	352.818	254.263	231.421	223.939	266.062	209.585	-0.47748	1.26929e-05	5.56601e-05	341.615	233.195
C5orf30	160.648	173.882	153.684	162.58	142.916	166.014	154.31	-0.0721877	0.564283	0.675657	162.698	154.413
C5orf34	216.35	186.013	84.486	79.8255	55.1407	78.0594	80.6095	-0.827583	1.12471e-07	6.52277e-07	141.669	71.2699
C5orf38	2.42183	2.02188	8.85092	10.9852	1.12532	8.79543	3.45469	-0.187654	0.734113	0.815627	6.06995	4.45848
C5orf42	1847.05	1921.8	1697.77	1390.72	1302	1213.77	1255.2	-0.436832	8.52593e-10	6.28714e-09	1714.33	1256.99
C5orf45	67.0039	59.6454	51.4962	57.1228	41.6368	31.8834	39.1532	-0.644203	0.000963049	0.00302523	58.8171	37.5578
C5orf46	0.807276	0	10.4602	8.05578	14.6292	12.0937	6.90938	2.01205	0.00119884	0.00368287	4.83081	11.2108
C5orf47	0	1.01094	3.21852	1.46469	3.37596	1.09943	2.30313	1.26728	0.212048	0.322266	1.42354	2.25951
C5orf51	574.78	545.907	642.898	601.987	568.287	538.72	582.691	-0.0677152	0.362275	0.487542	591.393	563.233
C5orf56	2.42183	5.0547	0	0.732344	11.2532	16.4914	10.3641	2.78763	8.72355e-07	4.52697e-06	2.05222	12.7029
C5orf58	0	3.03282	0.804629	0.732344	5.6266	1.09943	2.30313	1.55424	0.0753841	0.139579	1.14245	3.00972
C5orf63	170.335	159.728	93.3369	96.6694	81.023	80.2583	81.761	-0.616458	1.51809e-05	6.58584e-05	130.017	81.0141
C5orf66	249.448	307.326	278.402	265.108	270.077	234.178	241.828	-0.144722	0.208649	0.318266	275.071	248.694
C5orf66-AS2	0	3.03282	0	0	0	1.09943	1.15156	0.36701	0.790779	0.858924	0.758204	0.750331
C6orf1	23.411	18.1969	28.162	21.238	30.3836	21.9886	34.5469	0.341739	0.178108	0.280712	22.752	28.973
C6orf10	3.2291	2.02188	0	0	1.12532	0	0	-0.84967	0.580626	0.689774	1.31275	0.375107
C6orf106	437.544	677.329	1107.97	1345.32	1446.04	1615.06	1509.7	0.882951	6.54905e-37	2.18513e-35	892.041	1523.6
C6orf120	987.298	623.749	418.407	448.194	393.862	476.053	400.744	-0.47178	5.73569e-06	2.65152e-05	619.412	423.553
C6orf132	75.8839	145.575	691.176	662.039	830.486	849.858	842.945	1.61554	2.81889e-73	2.28656e-71	393.669	841.096
C6orf136	88.8004	101.094	41.0361	65.1786	47.2634	58.2697	54.1235	-0.409827	0.0297564	0.0635484	74.0272	53.2189
C6orf141	195.361	154.674	359.669	359.581	317.34	303.442	292.497	0.253547	0.0205162	0.0462443	267.321	304.427
C6orf15	0.807276	0	1.60926	1.46469	1.12532	4.39772	6.90938	2.74382	0.00404641	0.0110423	0.970305	4.14414
C6orf163	39.5565	44.4813	31.3805	31.4908	40.5115	21.9886	28.7891	-0.243735	0.298752	0.420459	36.7273	30.4297
C6orf165	8.07276	4.04376	2.41389	2.92938	2.25064	6.59657	2.30313	-0.156044	0.796803	0.863412	4.36494	3.71678
C6orf201	16.9528	19.2078	7.24166	1.46469	6.75192	6.59657	2.30313	-0.645028	0.22361	0.336337	11.2167	5.21721
C6orf203	190.517	143.553	104.602	124.498	126.036	119.838	115.156	-0.196632	0.141582	0.233679	140.793	120.343
C6orf223	25.0256	38.4157	10.4602	13.1822	7.87724	15.392	16.1219	-0.592477	0.103827	0.181717	21.7709	13.1304
C6orf226	6.45821	5.0547	3.21852	5.12641	4.50128	3.29829	4.60625	-0.264995	0.689525	0.781065	4.96446	4.13527
C6orf25	24.2183	17.186	12.8741	13.1822	19.1304	16.4914	13.8188	-0.0134449	0.968173	0.98102	16.8651	16.4802
C6orf47	113.019	164.783	260.7	290.741	293.708	329.829	289.042	0.643567	3.18029e-07	1.74515e-06	207.31	304.193
C6orf48	539.26	454.923	317.024	348.596	373.606	372.706	373.107	-0.121679	0.174423	0.2763	414.951	373.14
C6orf52	11.3019	11.1203	8.04629	15.3792	11.2532	8.79543	11.5156	-0.138257	0.715304	0.801713	11.4619	10.5214
C6orf62	1392.55	1727.7	1750.07	1771.54	2790.79	3156.46	2827.09	0.815981	4.01928e-24	7.87926e-23	1660.46	2924.78
C6orf89	2058.55	1467.88	1743.63	1626.54	1760	2154.88	1934.63	0.175721	0.143414	0.236126	1724.15	1949.84
C6orf99	3.2291	1.01094	10.4602	1.46469	3.37596	0	6.90938	-0.207722	0.777091	0.848233	4.04123	3.42845
C7	0.807276	1.01094	7.24166	2.92938	6.75192	6.59657	1.15156	1.01239	0.149355	0.243896	2.99731	4.83335
C7orf13	39.5565	39.4266	37.0129	39.5466	41.6368	36.2812	19.5766	-0.251886	0.255485	0.373537	38.8857	32.4982
C7orf25	247.834	209.264	203.571	207.986	221.688	252.869	252.192	0.161322	0.146546	0.240329	217.164	242.25
C7orf26	91.2222	103.116	68.3934	62.2492	63.0179	85.7554	70.2454	-0.119483	0.488742	0.611003	81.2452	73.0062
C7orf31	12.1091	10.1094	8.85092	8.78813	15.7545	5.49714	14.9703	0.277679	0.479978	0.602731	9.96439	12.074
C7orf43	103.331	88.9626	95.7508	116.443	67.5192	82.4572	86.3673	-0.368286	0.031209	0.0661859	101.122	78.7812
C7orf49	113.826	153.663	164.144	169.904	167.673	159.417	140.491	0.0738618	0.533204	0.649894	150.384	155.86
C7orf50	13.7237	27.2954	17.7018	26.3644	14.6292	21.9886	32.2438	0.138021	0.59644	0.703116	21.2713	22.9538
C7orf55	1.61455	5.0547	1.60926	0.732344	0	0	0	-3.29463	0.0252963	0.0552385	2.25271	0
C7orf57	1.61455	11.1203	13.6787	8.78813	18.0051	13.1931	12.6672	0.858539	0.0453713	0.0908173	8.80042	14.6218
C7orf60	142.081	128.389	254.263	241.673	306.087	313.337	268.314	0.693399	5.02413e-14	5.282e-13	191.602	295.913
C7orf61	0.807276	0	0	3.66172	2.25064	1.09943	0	-0.00194544	0.998769	1	1.11725	1.11669
C7orf71	0	0	1.60926	2.19703	3.37596	2.19886	0	1.43954	0.211171	0.32136	0.951572	1.85827
C7orf73	181.637	261.833	234.952	255.588	270.077	240.775	266.011	0.151956	0.254225	0.37231	233.502	258.954
C8orf33	286.583	259.811	245.412	230.688	254.322	296.846	256.799	0.0806503	0.477715	0.60059	255.624	269.322
C8orf34	4.03638	1.01094	4.02314	5.85875	11.2532	1.09943	4.60625	0.565413	0.33421	0.458417	3.7323	5.65296
C8orf34-AS1	0.807276	0	0	0.732344	2.25064	0	0	0.887226	0.567252	0.678257	0.384905	0.750213
C8orf37	41.1711	39.4266	37.8176	34.4202	32.6343	43.9772	35.6985	-0.0207449	0.919641	0.949127	38.2089	37.4366
C8orf37-AS1	0.807276	0	1.60926	0.732344	2.25064	0	0	-0.0756713	0.956333	0.972803	0.787219	0.750213
C8orf4	0.807276	2.02188	9.65555	13.9145	21.3811	20.8891	28.7891	2.57051	6.0388e-09	4.06994e-08	6.59981	23.6864
C8orf44	25.0256	19.2078	12.0694	17.5763	7.87724	5.49714	14.9703	-0.931638	0.0123694	0.0297122	18.4698	9.44824
C8orf46	1.61455	1.01094	2.41389	6.59109	1.12532	1.09943	3.45469	-0.59981	0.45826	0.581741	2.90762	1.89315
C8orf48	17.7601	11.1203	41.8407	43.9406	21.3811	42.8777	34.5469	0.312963	0.211893	0.322083	28.6654	32.9352
C8orf58	123.513	139.51	192.306	229.224	208.184	193.499	193.463	0.256385	0.024162	0.05322	171.138	198.382
C8orf59	399.602	401.343	336.335	311.246	415.243	301.243	382.319	0.0286967	0.780267	0.850544	362.131	366.269
C8orf76	37.1347	27.2954	17.7018	27.0967	21.3811	24.1874	11.5156	-0.504571	0.0641863	0.121951	27.3072	19.028
C8orf82	21.7965	22.2407	41.8407	55.6581	22.5064	19.7897	29.9407	-0.475002	0.0472264	0.093841	35.384	24.0789
C8orf88	6.45821	8.08751	1.60926	0	0	1.09943	1.15156	-1.53336	0.217839	0.329394	4.03874	0.750331
C9	8.88004	14.1531	12.8741	5.85875	19.1304	19.7897	12.6672	0.766932	0.0233291	0.0516471	10.4415	17.1958
C9orf114	156.612	161.75	116.671	135.484	88.9003	79.1589	74.8516	-0.80388	7.24962e-09	4.83953e-08	142.629	80.9703
C9orf116	3.2291	4.04376	0.804629	0.732344	0	3.29829	2.30313	0.293626	0.747297	0.825381	2.20246	1.86714
C9orf117	8.07276	10.1094	6.43703	4.39406	5.6266	1.09943	3.45469	-1.03707	0.0768295	0.141838	7.25331	3.39357
C9orf131	60.5457	75.8204	68.3934	48.3347	48.3888	51.6732	54.1235	-0.284786	0.128915	0.216531	63.2736	51.3951
C9orf142	20.1819	20.2188	20.1157	14.6469	11.2532	4.39772	18.425	-0.752257	0.0387673	0.0795527	18.7908	11.3586
C9orf152	3.2291	6.06564	7.24166	5.85875	7.87724	8.79543	8.06095	0.635441	0.178633	0.281322	5.59879	8.24454
C9orf153	0.807276	4.04376	7.24166	10.9852	6.75192	4.39772	1.15156	-0.220304	0.723683	0.807875	5.76946	4.1004
C9orf156	129.971	98.0611	135.178	126.695	133.913	129.733	146.249	0.153818	0.200137	0.30809	122.476	136.631
C9orf16	4.84366	6.06564	8.04629	14.6469	10.1279	5.49714	10.3641	0.194359	0.652806	0.750417	8.40061	8.66303
C9orf163	0	2.02188	0	0	0	0	0	-0.800069	0.609819	0.715053	0.50547	0
C9orf173-AS1	0	0	1.60926	1.46469	0	0	2.30313	0.0801992	0.954032	0.971329	0.768486	0.767709
C9orf24	8.07276	4.04376	4.02314	2.92938	3.37596	7.696	1.15156	-0.177623	0.760809	0.836024	4.76726	4.07451
C9orf3	281.739	331.588	434.5	445.265	416.368	378.204	350.075	0.0529431	0.584877	0.693471	373.273	381.549
C9orf40	85.5712	102.105	33.7944	37.3495	31.509	35.1817	43.7594	-0.652631	0.00144775	0.00438263	64.705	36.8167
C9orf41	350.358	367.982	240.584	244.603	273.453	240.775	295.952	-0.1246	0.199521	0.307477	300.882	270.06
C9orf41-AS1	20.9892	15.1641	9.65555	4.39406	2.25064	3.29829	2.30313	-2.04295	0.000770833	0.00246599	12.5507	2.61735
C9orf43	22.6037	12.1313	3.21852	5.85875	4.50128	5.49714	2.30313	-1.11805	0.0378463	0.0778817	10.9531	4.10052
C9orf47	53.2802	37.4048	18.5065	15.3792	36.0102	25.2869	14.9703	-0.112537	0.708847	0.796231	31.1427	25.4225
C9orf57	0.807276	1.01094	0	0	0	0	0	-0.962446	0.562054	0.673674	0.454554	0
C9orf64	155.804	130.411	80.4629	71.7697	92.2762	106.645	97.8829	-0.0780775	0.536321	0.652509	109.612	98.9346
C9orf66	4.84366	2.02188	0.804629	0.732344	1.12532	0	1.15156	-0.810457	0.54403	0.658908	2.10063	0.758961
C9orf69	40.3638	56.6126	95.7508	142.075	84.399	109.943	119.763	0.42962	0.00322755	0.00904159	83.7005	104.701
C9orf72	361.66	418.529	494.042	432.083	442.251	366.11	452.565	-0.0171039	0.869992	0.914168	426.578	420.308
C9orf78	327.754	319.457	333.116	379.354	427.622	422.181	400.744	0.292389	0.0018305	0.00542345	339.92	416.849
C9orf84	48.4366	61.6673	65.1749	46.87	58.5166	50.5737	65.6391	0.0756999	0.691859	0.782996	55.5372	58.2432
C9orf85	95.2586	75.8204	123.913	114.246	110.281	123.136	131.278	0.265061	0.0330738	0.0695345	102.309	121.565
C9orf89	12.9164	17.186	21.725	19.7733	19.1304	17.5909	17.2735	0.0554138	0.847145	0.899346	17.9002	17.9983
C9orf9	3.2291	6.06564	7.24166	15.3792	10.1279	13.1931	16.1219	0.832625	0.0326403	0.0687261	7.9789	13.1476
C9orf91	129.164	149.619	99.774	129.625	173.299	186.903	165.825	0.468153	0.000692987	0.00223655	127.045	175.342
CA1	12.1091	20.2188	8.85092	4.39406	6.75192	8.79543	6.90938	-0.447802	0.293469	0.414867	11.3932	7.48558
CA10	5.65093	0	4.02314	2.92938	0	0	5.75782	-0.866729	0.370687	0.495743	3.15086	1.91927
CA11	10.4946	10.1094	10.4602	12.4498	23.6317	12.0937	13.8188	0.622662	0.0710997	0.13271	10.8785	16.5147
CA12	5121.36	4843.41	9106.79	9248.04	9844.3	12598.4	10324.9	0.681666	1.89844e-07	1.07006e-06	7079.9	10922.5
CA13	213.928	163.772	98.1647	79.0931	92.2762	106.645	85.2157	-0.435169	0.00657021	0.0170017	138.74	94.7122
CA14	42.7856	52.5688	63.5657	45.4053	55.1407	34.0823	41.4563	-0.222916	0.317685	0.440885	51.0814	43.5598
CA2	88.8004	137.488	329.093	287.811	340.972	343.022	369.652	0.940488	2.5909e-22	4.65877e-21	210.798	351.215
CA3	9.68731	18.1969	8.04629	6.59109	9.00256	4.39772	12.6672	-0.216006	0.597114	0.703648	10.6304	8.68916
CA3-AS1	8.88004	3.03282	7.24166	4.39406	6.75192	6.59657	12.6672	0.538676	0.234084	0.348377	5.88714	8.6719
CA5B	104.946	106.149	120.694	104.725	154.169	149.522	137.036	0.433434	0.000476408	0.00158928	109.128	146.909
CA5BP1	30.6765	34.3719	32.1852	29.2938	60.7673	47.2754	46.0625	0.706761	0.000391968	0.00132822	31.6318	51.3684
CA9	29.0619	98.0611	251.044	229.956	225.064	222.085	176.189	0.746438	6.49082e-05	0.000254051	152.031	207.779
CAAP1	299.499	292.161	308.173	276.094	329.719	324.332	300.558	0.117313	0.157456	0.254537	293.982	318.203
CAB39	2053.71	2124.99	3204.03	3234.76	4658.82	5024.39	4776.69	0.887774	4.99161e-42	1.93834e-40	2654.37	4819.97
CAB39L	56.5093	88.9626	205.18	183.818	258.824	261.664	246.435	1.11208	5.18824e-26	1.10234e-24	133.618	255.641
CABIN1	476.293	614.651	601.862	612.972	515.397	516.732	505.536	-0.164835	0.0511249	0.100623	576.444	512.555
CABLES1	12.1091	21.2297	8.04629	7.32344	10.1279	4.39772	10.3641	-0.388322	0.366598	0.491896	12.1771	8.29656
[truncated: 16,253 more rows]

## Sheet: upregulated genes
1285 genes are up-regulated by IFNl3 (adjusted p-value < 0.05, log2FoldChange > 1 and normalized number > 5)
Gene
RSAD2
IFI44L
IFIT1
CMPK2
XAF1
IFIT2
IFIT3
ZBP1
OASL
IFI6
ISG15
IFI27
IFIT1B
BST2
SMTNL1
GBP4
SPRR3
HERC5
CRNN
DSG1
IFITM1
OR52N4
BATF2
TGM5
RTP4
ETV7
HERC6
LGALS9
CEACAM7
ATP12A
SPRR1A
UBE2L6
IFI35
TMPRSS11B
BISPR
GPNMB
IVL
KRT4
SERPINB3
TGM3
DDX58
KRT13
C20orf195
USP18
CEACAM5
PARP9
GBP5
ATP10B
HSH2D
NCCRP1
VNN3
CXCL10
OAS3
RPTN
SPRR1B
SBSN
IL36RN
HPGD
FAM3D
SPINK7
ALDH3B2
DEFB1
MUC21
TRIM22
C10orf99
CRISP3
SDR9C7
SPRR2E
ELF5
NLRC5
SERPINB4
KLK12
KRT6B
TMPRSS11BNL
SERPINB11
CLEC7A
CHI3L1
S100P
IDO1
SLURP1
SULT2B1
CXCL11
IRF7
DAPL1
H19
LAMP3
PI3
CLCA4
SPRR2D
THEMIS2
A2ML1
S100A8
KRT6C
SLC6A14
FETUB
CERS3
PLA2G4E
CYP2C18
SLC5A1
TRIM69
ID2
KLK7
KRT78
CYP4B1
SYTL5
CLDN17
TYMP
MUC15
S100A9
CILP
MAL
ACE2
SLPI
IFIT5
SCNN1B
SPINK5
HES5
ALOX12B
SLC15A3
C2orf54
GSTA1
ODF3B
CYP2C9
LOC441178
LRP2
TPRXL
CYP4F12
KRT24
KRT16
TCN1
PGLYRP3
ELF3
TRANK1
CD36
CALML5
MGC27382
SP110
PLSCR2
LOC100419583
AQP5
SERPINA3
DHRS9
ADH7
CWH43
KRTDAP
LY6D
CXCL9
RHOV
SAMHD1
DSG4
DTX3L
SPINK6
APOL3
DUOX2
SPRR2A
BCAS1
GBP1
S100A12
APOL6
CNFN
TLDC2
MSMB
PLSCR1
GCNT3
TMPRSS11F
PLA2G4D
ATP13A4
CD177
TGM1
CRYAB
EPHX3
PGLYRP4
MLIP
DLX5
LINC01559
FBXO39
PARP12
SLC28A3
CYSRT1
DSC1
IGFL2
MAB21L3
SPTSSB
LCE3E
CCNA1
DHX58
ZBTB7C
CHP2
CDH16
FAM25A
TMPRSS2
APOL1
CYP2C19
C19orf66
NOD2
EIF2AK2
GBP2
OVOL1
NWD2
PVRL4
PATL2
SPRR4
S100A7
RHCG
LINC01136
TDRD7
SPINK1
MYH14
NMI
ATF3
TMPRSS13
AIM2
RBBP8NL
HES4
SYNPO2
KLK10
PCDHB6
CRCT1
GPR1
CEACAM6
CALB1
ASPRV1
MTRNR2L1
ATP13A4-AS1
PRDM1
RRAD
BPIFC
RDH12
ZNF750
TRIM14
PNLIPRP3
IL1RN
SP100
LMO2
KRT1
PARP10
GMPR
PRSS1
UPK1B
DUSP1
TSPAN8
LOC102723344
IRF1
TMPRSS11A
CHL1
BNIPL
CRTAM
SLC39A2
ENDOU
METRNL
TREM1
LINC00536
PLA2G4E-AS1
PSCA
HLA-F
KLK13
LOC151475
BBOX1
CLCA1
TRIM21
IFITM3
NOTCH3
DSG1-AS1
SERPINB1
LUCAT1
TMTC1
MIR548H1
CAPN14
HOPX
RHBG
SERPINB12
GUCY1A3
VSIG10L
PLA2G4F
ID4
ARL14
KLK11
LYPD3
UBA7
KRT23
PCDH17
C5orf56
TTC9
DLX2
KLK8
RASAL1
SOWAHB
RNF213
CEBPA
LOC101928992
GPR78
CREG2
OR7E91P
SLC10A6
TMPRSS11GP
GGT6
HLA-DRA
LRAT
APOL4
CTNNA3
PSMB9
FREM1
HSPB8
SERPINB2
CARD17
NR4A1
CT83
MMP13
IL36G
MAPK8IP2
SLC13A5
ACKR2
HRASLS2
AQP3
ATP6V0D2
IL23R
GIMAP2
LOC400685
MIR6087
SCEL
POU3F1
WFDC21P
CLCA3P
NCOA7
RBM46
CXCL17
LINC00957
CYP4F3
ATP10A
CLDN4
LOC101928844
EFNA3
PCDHB11
DSG3
TLR3
RNF144A
FGD3
C8orf4
RNF222
BMX
FLG2
CSTA
BSPRY
CAMK1D
NUPR1
STARD5
DUOXA2
CXCR2
TRIM29
FRMPD4
LGALS7B
LOC729348
FUT6
LOC101060498
PCDHB14
RAET1E
NPR3
TMEM27
PADI1
ZFP36
FAM83C
LIPH
TNFSF10
SECTM1
GAS1
ADAMTSL3
SORCS2
KRT10
NRARP
ID1
LAP3
ANKRD35
FOSB
FAM83E
ABHD11-AS1
TMEM63C
NR4A2
FYB
PIP5K1B
FOXN1
ADAP2
GRHL3
LINC01537
TMPRSS4
EPHA4
LINC00520
PCDHB10
LINC01395
TNFAIP8L3
NEBL
LY6E
FAM46B
LINC01206
KRT2
ISG20
RAET1L
LOC101927189
ANXA10
AKR1B15
PLEKHA4
CDKN2B
HSPB1
CYP2J2
IL1F10
KLF4
GRID1
CRABP2
CDKL4
FAM84A
LGI3
STX11
AIM1L
ILDR1
UPK1A
FTLP10
SLED1
XKRX
SERPINB9
PCDHB4
PLD1
PAPPA
POLR2J3
SOCS1
MAP3K8
ACPP
HCAR2
TMPRSS11E
IKZF2
KRT75
STEAP4
UNC45B
PHF11
SLFN5
RASGRP3
TMEM45B
LOC100294362
OVOL1-AS1
RASA4
EGF
LOC100128770
LINC01208
ASPG
GDPD3
CSTB
GLTP
RGS2
SLC34A2
TAP1
L3MBTL4
LINC01133
MUC20
LINC01600
RPLP0P2
MAFB
PIK3AP1
KRT42P
NFASC
VSNL1
ZNFX1
IFITM10
LRRC4
SEMA5B
PCDHB8
TRIM5
PPM1K
PAQR5
GRHL1
ADAR
F5
ARHGEF37
SPINK9
FOS
LINC01269
DIO2
MAOB
IL20RB
RNF144B
COBL
IGFBP5
FLG
ABLIM2
NGEF
LIPK
C1orf74
BBC3
KLK6
PPP2R2C
RBM20
HFM1
ATP13A5
BMP6
KLRG2
TRIM25
SFTPD
CPE
PCDHB15
CXCL13
BLNK
CADM2
C3AR1
KCND3
DSC2
BTC
UBQLNL
MYD88
MMP7
PSMB8-AS1
GBP6
VLDLR-AS1
CAPNS2
PNPT1
HLA-B
KRT16P1
HR
AKR1B10
C5AR2
C2orf66
PDZD2
ALDH1A1
DTHD1
TMC1
SLC1A2
TLR5
SLC26A9
PPP1R3C
C2CD4A
PML
NPAS3
C5orf46
CD86
ERP27
PIM1
EGLN3
PLEKHA7
COLEC10
ADGRF2
PALMD
KRT9
KRT6A
OR52B6
LY6G6C
APOL2
LCN2
IFI16
TINCR
BARX2
IGSF11
NDRG2
KLF2
LOC340113
KPRP
CLDN16
SLC25A28
FRY
LIPN
CPA6
TMEM79
CCDC64B
SGK1
SEMA3D
ID3
RHOB
IL20
CSRNP1
JUNB
UGT2B7
JHDM1D-AS1
TIMP2
SOX21
RAB27B
PADI2
SIPA1L2
B3GNT7
MUC16
BAALC
KALRN
AKR1C2
DUOXA1
ABLIM1
PSMB8
KRT17
FER1L6
PLAC8
DEPTOR
VTCN1
MRVI1-AS1
MUM1L1
GRIK2
LOC101929268
GSDMA
BRCAT54
ZCCHC2
IER2
PPL
MAP2
EPS8L1
F13A1
IL15
KCP
LURAP1L
CASP1P2
DSP
RNF19B
RET
MXD1
CDK5R1
LOC101927142
CCAT2
NKD1
EGR2
SOCS3
RPPH1
TTC39A
KANK4
B4GALNT3
TRAF3IP3
ZNF812
HES1
FAM46C
LINC01094
EPHB3
IL22RA1
DACT1
ETS2
ROS1
TPRG1
HCAR3
TRIM38
LGALS3BP
GAS7
HDX
SLC1A1
C1S
FGF12
SYT7
PMAIP1
PCDHB16
PITPNM3
NCALD
TNNT2
SNORD116-15
SMAD6
PCDHB5
EGR1
SLC27A2
GPC3
ANXA1
TREX1
FABP5
TRIB1
ZSCAN4
CLGN
CFTR
TMEM132B
LYNX1
NOCT
C1R
FGF13
BTBD16
CPEB2
MYOM3
FUT2
RCAN1
SNX31
BTG1
ACTBL2
LOC101927954
RNF122
NR1D1
N4BP1
MUCL1
TUBB2B
C3orf30
EPGN
SH3BGRL2
FBXO6
C15orf48
PRSS3
PTPRR
GPR83
BTG2
RASEF
DYNLT3
SERPINB5
CYP24A1
SCAMP1-AS1
KRT16P2
LOC255187
PELI1
SCARNA10
RAB44
GADD45B
PDE9A
MPP7
VWF
IFITM2
BRINP2
EVPL
C6orf132
COL14A1
PKP1
COL5A3
LDHC
TNFSF8
COL25A1
FOXO4
POF1B
PPFIBP2
FAM122C
MMP3
UNC93B1
C1orf204
STX19
RASSF5
SCEL-AS1
PRKCE
ADSSL1
IL16
ARHGAP30
CES2
MAPK4
NIPAL4
EDN1
ZNF365
YPEL2
PCDHB7
ARHGEF10L
OLFML2A
MAF
FAM43A
CD52
ATG9B
TNFAIP2
THBD
LYPD5
KLF9
VAV3
SULT1E1
CBX4
RASD1
HYAL1
LOC102723766
PCDHGB1
PIM3
KLF6
GUCY1B3
FGD2
TMEM95
ERG
GAREM
SIK1
SLC25A25
IGFBP3
NEK5
CXCL14
KRT14
FAM81B
TMEM86A
ANXA9
GOLGA7B
PDE7B
DNASE1L3
ITGB7
RARG
CNGA1
PARK2
TMPRSS11D
JUN
PSG4
NAPA-AS1
TGFB3
SMAD9
ZBTB7B
SESN3
FGF11
LINC01135
FAP
KCTD11
FRMD3
DLX3
AADAC
SMIM5
FOXQ1
FOXO1
SIDT1
CIB2
FBXO32
B2M
DNAJB1
PAPPA2
AVPI1
C4orf33
RAB11FIP1
PLEKHG1
ALOX15B
NPNT
FOSL2
SP140L
CASP1
LOC101929380
BAG1
FBLN2
PLEKHA6
COL3A1
S100A4
PPARGC1A
DCLK1
GRIK1-AS1
PPP1R15A
FA2H
HLF
DUSP8
CLIC2
APOBEC3F
RASSF2
PCP4L1
RAPGEFL1
TTC22
REC8
CLDN1
SGPP2
SERTAD1
TNFAIP8
KLF5
ZNF107
DUSP5
STX17-AS1
MAML3
NFIL3
ZCCHC24
GBP3
A4GALT
NAPA
SP6
CARD16
ZNF467
MYZAP
BLZF1
MMP1
EEF1DP3
KRT34
NDRG1
UNC5B-AS1
SHF
CGNL1
NPAS2
CAMK2D
GCNT4
CDKN1A
APOE
CAPN5
ARRDC3
HUS1B
CAST
CFLAR
KLF3
SLC6A13
GJB6
THSD1
NLRP10
MIR5188
RIMS3
BTBD11
LGALSL
JUND
HSD11B2
TLCD2
C10orf91
LIMCH1
HES2
MIR6819
SLC35F4
HLA-C
LOC101927787
CNKSR3
XRN1
MYCL
AMTN
RRAGD
SYT15
PCDHGA3
BMP2
PCDHB13
CEACAM1
RAB3D
TAGLN
PHLDB3
NR4A3
FXYD3
CYB5R2
LYPD6B
SPON2
ABCA12
RBCK1
NRIP1
KCNE1
RAET1G
BPGM
PKIB
PROS1
EPHB6
LINC01588
CREBRF
PPBP
MAL2
ZNF185
LINC01599
S100A14
APOBEC3G
ARHGAP28
RAB25
CHMP5
LMO7
MGAM2
MALL
IRF5
LOC283045
AP5B1
LVRN
EPHA3
KLF11
TP53INP2
RBM43
ARAP2
APOD
MXD3
FAM84B
DPP4
RNF152
C4orf19
ACSL1
PSG7
EGR3
IL1R1
CPEB3
GRB7
FGF1
DENND2C
PLEKHF2
ARL5B
SLC2A12
GBP1P1
KIAA1211L
TSLP
NEURL1B
TICAM1
SOWAHC
ZFPM2
ADM
CMTR1
MYCBP2-AS1
MTSS1
KSR1
TRIM56
DMKN
PCDH1
YPEL5
EZR-AS1
LNX1
C22orf23
MMP10
FGFR3
TCAF2
MMP28
CCDC181
FAM166A
GAA
USP54
PITX1
MYO5B
CHRNA9
OGFR
JARID2-AS1
ZBTB43
FLJ43879
IL15RA
SERPINB7
ADRB2
DBNDD1
MAFF
SH3BGR
UNC5B
ZC3H6
GSDMC
COL21A1
TMC8
ABAT
PNRC1
PERP
ETV3
ARHGEF4
TMEM71
PDCD4
ANKRD22
MXI1
RND1
ZBTB22
BHLHE40
ARHGAP27
IRF2
SULF1
DNAJB5
FAM83H-AS1
SDCBP2
LMOD2
PCDHGA10
AKAP3
CASP4
SNORA53
LOC100192426
VTRNA1-3
RNF114
TFAP2C
CASP7
C12orf79
C1orf210
WNT10A
FAM83B
NT5C2
CNP
SMAD7
POLR2J4
MYB
FUT3
IRX3
RORA
CD68
BTN3A1
ADGRL2
BCL6
AKR1C3
HLA-E
IER5L
LOC389602
TMEM184A
PLA2G3
TSC22D3
PIGA
PLBD1
SNORA57
TRPV3
RAP2B
HSD3B7
RBM11
PPP1R3B
GSN
MRVI1
SCARNA7
PCDHGA4
ATXN1
CTNNBIP1
CASP10
LINC00673
RAB10
LOC101927780
SOCS6
DUSP10
EPAS1
MYC
TGIF1
KLF13
KIAA0226
KBTBD8
MYCBP2
ARID5B
ARHGAP32
PAIP2B
KLHL31
FOXN2
CDKN1C
PRICKLE4
CHMP1B
FSIP2
ERRFI1
ADGRE2
SH3PXD2B
CALML3-AS1
IFFO2
PSG5
TTLL11
EDN2
ENDOD1
ADGRL3
TINF2
RNVU1-20
NCAPH2
RRAGC
CD24
GAB2
LPAR6
CDC42EP4
VILL
RNASEL
CLCA2
MASTL
SELENBP1
MNT
SLC16A9
RGS17
ELF1
ANK2
NFKBIA
GADD45A
KDM7A
IER5
SUSD4
GIPR
FAM83A
POU2F3
HCP5
SERPINE1
SSBP2
CLDN7
KIAA0513
SERTAD3
ENKUR
RAB9A
CYP3A5
CAB39L
HOMER2
TRPS1
GTPBP1
RBM47
KRT16P3
WDR49
SCART1
RND3
DUSP16
OCLN
MN1
IDH2
IBA57-AS1
ZNF844
ZFYVE26
CCDC85B
ASS1
THRA
TIAM1
USP2
HS6ST3
CD164L2
JARID2
SMIM14
DENND1C
CARD6
MOB3C
BICD2
ANKFY1
FYTTD1
SCARNA5
KLF10
NDUFA4L2
CCDC71L
PPM1L
ARHGAP24
TMEM254-AS1
FRMD6
CLIP1
ATP6V1G1
ABLIM3
GABARAPL1
RAB38
ARL4D
NCF2
GUCA1B
PPP1R14C
PLCXD2-AS1
ZC3HAV1
SPOCK3
RCOR1
MAPK6
DLG3
ATHL1
RNF11
TRIM2
PRR5L
JUP
IGSF8
LINC00933
SLK
SLC5A10
TACSTD2
PTGFR
JAK2
DSC3
DAPP1
GTF2IRD2
RICTOR
FAM63A
ERBB3
GTF2IRD1
PLCD1
SMARCA5-AS1
FHDC1
TNNT1
OVGP1
DIP2B
CTSV
PLEKHM1
RTN4RL1
CD55
GALNTL6
GPC6
EFS
ZBTB42
TCEA3
EPB41L4B
KPNA7
OPTN
AMOTL2
RNU12
TLE4
DARS-AS1
TUBB2A
TSC22D1
KIF26B
FAM26E
ANKRD31
ARHGAP21
CPEB4
C1orf95
DENND1B
GNA15
CTD-2201I18.1
MYRFL
RALGPS2
GPR157
RASGEF1B
WNT5B
TMEM140
CIART
PCDHGB3
RIPK1
SNORD116-18
SLC22A23
NID1
NRBF2
ABCB11
CDKL5
LBH
MAST4
PTK2B
BLOC1S3
LOC284344
RRH
TMEM265
ERV3-1
SNORA12
PCDHGA7
PCDHB2
STRA6
PCDHGC5
ZNF784
H3F3B
GSTA4
GJA1
LSAMP
CYLD
PPARG
LGALS3
GTPBP2
CAMSAP3
PARD3B
EPHA1-AS1
RAG1
RASSF10
DDX60
DDX60L
EPSTI1
FAM46A
HELZ2
IFI44
IFIH1
IRF6
IRF9
MX1
MX2
OAS1
OAS2
PARP14
SAMD9
SAMD9L
SERPINB13
STAT1
STAT2

## Sheet: GSEA-Hallmark
Upregulation
Gene Set Name	# Genes in Gene Set (K)	Description	# Genes in Overlap (k)	k/K	p-value	FDR q-value
INTERFERON GAMMA RESPONSE	200	Genes up-regulated in response to IFNG [GeneID=3458].	100	0.5	2.14e-94	1.07e-92
INTERFERON ALPHA RESPONSE	97	Genes up-regulated in response to alpha interferon proteins.	75	0.7732	1.17e-92	2.93e-91
TNFA SIGNALING VIA NFKB	200	Genes regulated by NF-kB in response to TNF [GeneID=7124].	65	0.325	6.22e-47	1.04e-45
ESTROGEN RESPONSE EARLY	200	Genes defining early response to estrogen.	41	0.205	1.42e-21	1.78e-20
HYPOXIA	200	Genes up-regulated in response to low oxygen levels (hypoxia).	39	0.195	8.92e-20	8.92e-19
ESTROGEN RESPONSE LATE	200	Genes defining late response to estrogen.	37	0.185	4.91e-18	4.09e-17
KRAS SIGNALING DN	200	Genes down-regulated by KRAS activation.	35	0.175	2.37e-16	1.48e-15
P53 PATHWAY	200	Genes involved in p53 pathways and networks.	35	0.175	2.37e-16	1.48e-15
APOPTOSIS	161	Genes mediating programmed cell death (apoptosis) by activation of caspases.	31	0.1925	7.54e-16	4.19e-15
COMPLEMENT	200	Genes encoding components of the complement system, which is part of the innate immune system.	34	0.17	1.56e-15	7.09e-15
INFLAMMATORY RESPONSE	200	Genes defining inflammatory response.	34	0.17	1.56e-15	7.09e-15
IL2 STAT5 SIGNALING	199	Genes up-regulated by STAT5 in response to IL2 stimulation.	30	0.1508	1.8e-12	7.49e-12
KRAS SIGNALING UP	200	Genes up-regulated by KRAS activation.	28	0.14	5.91e-11	2.27e-10
IL6 JAK STAT3 SIGNALING	87	Genes up-regulated by IL6 [GeneID=3569] via STAT3 [GeneID=6774], e.g., during acute phase response.	17	0.1954	1.96e-09	7e-09
UV RESPONSE UP	158	Genes up-regulated in response to ultraviolet (UV) radiation.	22	0.1392	7.23e-09	2.41e-08
MYOGENESIS	200	Genes involved in development of skeletal muscle (myogenesis).	24	0.12	2.97e-08	9.28e-08
TGF BETA SIGNALING	54	Genes up-regulated in response to TGFB1 [GeneID=7040].	12	0.2222	1.04e-07	3.05e-07
COAGULATION	138	Genes encoding components of blood coagulation system; also up-regulated in platelets.	18	0.1304	4.46e-07	1.24e-06
UV RESPONSE DN	144	Genes down-regulated in response to ultraviolet (UV) radiation.	16	0.1111	1.55e-05	4.08e-05
ANDROGEN RESPONSE	100	Genes defining response to androgens.	13	0.13	1.79e-05	4.48e-05
CHOLESTEROL HOMEOSTASIS	74	Genes involved in cholesterol homeostasis.	11	0.1486	2.19e-05	5.22e-05
ALLOGRAFT REJECTION	200	Genes up-regulated during transplant rejection.	18	0.09	8.08e-05	0.000184
EPITHELIAL MESENCHYMAL TRANSITION	200	Genes defining epithelial-mesenchymal transition, as in wound healing, fibrosis and metastasis.	17	0.085	0.00025	0.000521
XENOBIOTIC METABOLISM	200	Genes encoding proteins involved in processing of drugs and other xenobiotics.	17	0.085	0.00025	0.000521
BILE ACID METABOLISM	112	Genes involve in metabolism of bile acids and salts.	11	0.0982	0.000919	0.00184
APICAL JUNCTION	200	Genes encoding components of apical junction complex.	15	0.075	0.002	0.00384
APICAL SURFACE	44	Genes encoding proteins over-represented on the apical surface of epithelial cells, e.g., important for cell polarity (apical area).	6	0.1364	0.00259	0.00481

## Sheet: GSEA-GO
Upregulation
Gene Set Name	# Genes in Gene Set (K)	Description	# Genes in Overlap (k)	k/K	p-value	FDR q-value
RESPONSE TO BIOTIC STIMULUS	1615	Any process that results in a change in state or activity of a cell or an organism (in terms of movement, secretion, enzyme production, gene expression, etc.) as a result of a biotic stimulus, a stimulus caused or produced by a living organism. [GOC:hb]	217	0.1344	4.72e-75	4.21e-71
DEFENSE RESPONSE	1814	Reactions, triggered in response to the presence of a foreign body or the occurrence of an injury, which result in restriction of damage to the organism attacked or prevention/recovery from the infection caused by the attack. [GOC:curators]	230	0.1268	8.2e-75	4.21e-71
DEFENSE RESPONSE TO OTHER ORGANISM	1203	Reactions triggered in response to the presence of another organism that act to protect the cell or organism from damage caused by that organism. [GOC:dos]	167	0.1388	3e-59	1.03e-55
RESPONSE TO CYTOKINE	1225	Any process that results in a change in state or activity of a cell or an organism (in terms of movement, secretion, enzyme production, gene expression, etc.) as a result of a cytokine stimulus. [GOC:sl]	168	0.1371	7.63e-59	1.96e-55
INNATE IMMUNE RESPONSE	986	Innate immune responses are defense responses mediated by germline encoded components that directly recognize components of potential pathogens. [REF:0000022, GOC:add, GOC:ebc, GOC:mtg sensu]	145	0.1471	1.72e-54	3.12e-51
EPITHELIUM DEVELOPMENT	1329	The process whose specific outcome is the progression of an epithelium over time, from its formation to the mature structure. An epithelium is a tissue that covers the internal or external surfaces of an anatomical structure. [GOC:dph, GOC:mtg lung]	169	0.1272	1.82e-54	3.12e-51
IMMUNE EFFECTOR PROCESS	1292	Any process of the immune system that can potentially contribute to an immune response. [REF:0000022, GOC:add, ISBN:0781735149]	159	0.1231	2.77e-49	4.06e-46
CYTOKINE MEDIATED SIGNALING PATHWAY	807	A series of molecular signals initiated by the binding of a cytokine to a receptor on the surface of a cell, and ending with regulation of a downstream cellular process, e.g. transcription. [GOC:mah, GOC:signaling, PMID:19295629]	124	0.1537	1.19e-48	1.53e-45
EPITHELIAL CELL DIFFERENTIATION	798	The process in which a relatively unspecialized cell acquires specialized features of an epithelial cell, any of the cells making up an epithelium. [GOC:ecd, PMID:11839751]	123	0.1541	2.09e-48	2.38e-45
BIOLOGICAL ADHESION	1481	The attachment of a cell or organism to a substrate, another cell, or other organism. Biological adhesion includes intracellular attachment between membrane regions. [GOC:isa complete]	168	0.1134	2.9e-47	2.98e-44
EPIDERMIS DEVELOPMENT	477	The process whose specific outcome is the progression of the epidermis over time, from its formation to the mature structure. The epidermis is the outer epithelial layer of an animal, it may be a single layer that produces an extracellular material (e.g. the cuticle of arthropods) or a complex stratified squamous epithelium, as in the case of many vertebrate species. [GOC:curators, UBERON:0001003]	94	0.1971	2.25e-46	2.1e-43
REGULATION OF IMMUNE SYSTEM PROCESS	1637	Any process that modulates the frequency, rate, or extent of an immune system process. [GOC:add]	175	0.1069	1.09e-45	9.32e-43
CORNIFICATION	113	A type of programmed cell death that occurs in the epidermis, morphologically and biochemically distinct from apoptosis. It leads to the formation of corneocytes, i.e. dead keratinocytes containing an amalgam of specific proteins (e.g., keratin, loricrin, SPR and involucrin) and lipids (e.g., fatty acids and ceramides), which are necessary for the function of the cornified skin layer (mechanical …	51	0.4513	1.21e-45	9.59e-43
SKIN DEVELOPMENT	425	The process whose specific outcome is the progression of the skin over time, from its formation to the mature structure. The skin is the external membranous integument of an animal. In vertebrates the skin generally consists of two layers, an outer nonsensitive and nonvascular epidermis (cuticle or skarfskin) composed of cells which are constantly growing and multiplying in the deeper, and being …	87	0.2047	2.32e-44	1.7e-41
EPIDERMAL CELL DIFFERENTIATION	365	The process in which a relatively unspecialized cell acquires specialized features of an epidermal cell, any of the cells making up the epidermis. [GOC:dph, GOC:curators, GOC:mtg sensu, GOC:sdb 2009, GOC:tb]	81	0.2219	3.8e-44	2.6e-41
REGULATION OF RESPONSE TO EXTERNAL STIMULUS	1094	Any process that modulates the frequency, rate or extent of a response to an external stimulus. [GOC:mah]	138	0.1261	6.18e-44	3.97e-41
RESPONSE TO TYPE I INTERFERON	99	Any process that results in a change in state or activity of a cell or an organism (in terms of movement, secretion, enzyme production, gene expression, etc.) as a result of a type I interferon stimulus. Type I interferons include the interferon-alpha, beta, delta, episilon, zeta, kappa, tau, and omega gene families. [GOC:add, ISBN:0126896631, PMID:15546383, PMID:16681834]	46	0.4646	5.06e-42	3.06e-39
REGULATION OF CELL POPULATION PROLIFERATION	1766	Any process that modulates the frequency, rate or extent of cell proliferation. [GOC:jl]	176	0.0997	8.43e-42	4.81e-39
KERATINOCYTE DIFFERENTIATION	306	The process in which a relatively unspecialized cell acquires specialized features of a keratinocyte. [GOC:dph, GOC:mah, GOC:sdb 2009, GOC:tb]	72	0.2353	3.53e-41	1.91e-38
DEFENSE RESPONSE TO VIRUS	258	Reactions triggered in response to the presence of a virus that act to protect the cell or organism. [GOC:ai]	66	0.2558	2.77e-40	1.42e-37
RESPONSE TO VIRUS	348	Any process that results in a change in state or activity of a cell or an organism (in terms of movement, secretion, enzyme production, gene expression, etc.) as a result of a stimulus from a virus. [GOC:hb]	73	0.2098	4.01e-38	1.96e-35
RESPONSE TO OXYGEN CONTAINING COMPOUND	1714	Any process that results in a change in state or activity of a cell or an organism (in terms of movement, secretion, enzyme production, gene expression, etc.) as a result of an oxygen-containing compound stimulus. [GOC:pr, GOC:TermGenie]	165	0.0963	2.94e-37	1.37e-34
REGULATION OF RESPONSE TO STRESS	1538	Any process that modulates the frequency, rate or extent of a response to stress. Response to stress is a change in state or activity of a cell or an organism (in terms of movement, secretion, enzyme production, gene expression, etc.) as a result of a disturbance in organismal or cellular homeostasis, usually, but not necessarily, exogenous (e.g. temperature, humidity, ionizing radiation). [GOC:d…	154	0.1001	1e-36	4.47e-34
RESPONSE TO BACTERIUM	743	Any process that results in a change in state or activity of a cell or an organism (in terms of movement, secretion, enzyme production, gene expression, etc.) as a result of a stimulus from a bacterium. [GOC:hb]	102	0.1373	1.04e-35	4.44e-33
CELL CELL ADHESION	884	The attachment of one cell to another cell via adhesion molecules. [GOC:dos]	111	0.1256	3.47e-35	1.43e-32
APOPTOTIC PROCESS	1994	A programmed cell death process which begins when a cell receives an internal (e.g. DNA damage) or external signal (e.g. an extracellular death ligand), and proceeds through a series of biochemical events (signaling pathway phase) which trigger an execution phase. The execution phase is the last step of an apoptotic process, and is typically characterized by rounding-up of the cell, retraction of…	176	0.0883	6.27e-35	2.48e-32
REGULATION OF DEFENSE RESPONSE	747	Any process that modulates the frequency, rate or extent of a defense response. [GOC:mah]	101	0.1352	8.51e-35	3.24e-32
CORNIFIED ENVELOPE	45	A type of plasma membrane that has been modified through addition of distinct intracellular and extracellular components, including ceramide, found in cornifying epithelial cells (corneocytes). [GOC:add, PMID:11112355, PMID:11590230, PMID:15803139]	30	0.6667	1.97e-34	7.23e-32
KERATINIZATION	225	The process in which the cytoplasm of the outermost cells of the vertebrate epidermis is replaced by keratin. Keratinization occurs in the stratum corneum, feathers, hair, claws, nails, hooves, and horns. [GOC:dph, GOC:ebc, GOC:sdb 2009, GOC:tb]	56	0.2489	1.13e-33	4.02e-31
RESPONSE TO INTERFERON GAMMA	201	Any process that results in a change in state or activity of a cell or an organism (in terms of movement, secretion, enzyme production, gene expression, etc.) as a result of an interferon-gamma stimulus. Interferon-gamma is also known as type II interferon. [GOC:add, ISBN:0126896631, PMID:15546383]	53	0.2637	2.62e-33	8.97e-31
PROTEOLYSIS	1809	The hydrolysis of proteins into smaller polypeptides and/or amino acids by cleavage of their peptide bonds. [GOC:bf, GOC:mah]	160	0.0884	8.3e-32	2.75e-29
NEGATIVE REGULATION OF MOLECULAR FUNCTION	1195	Any process that stops or reduces the rate or extent of a molecular function, an elemental biological activity occurring at the molecular level, such as catalysis or binding. [GO:jl]	125	0.1046	1.25e-31	4.02e-29
REGULATION OF CELL DEATH	1746	Any process that modulates the rate or frequency of cell death. Cell death is the specific activation or halting of processes within a cell so that its vital functions markedly cease, rather than simply deteriorating gradually over time, which culminates in cell death. [GOC:dph, GOC:tb]	156	0.0893	1.7e-31	5.28e-29
REGULATION OF INTRACELLULAR SIGNAL TRANSDUCTION	1864	Any process that modulates the frequency, rate or extent of intracellular signal transduction. [GOC:dph, GOC:signaling, GOC:tb, GOC:TermGenie]	160	0.0858	2.48e-30	7.49e-28
REGULATION OF CELL DIFFERENTIATION	1945	Any process that modulates the frequency, rate or extent of cell differentiation, the process in which relatively unspecialized cells acquire specialized structural and functional features. [GOC:curators]	164	0.0843	3.3e-30	9.67e-28
POSITIVE REGULATION OF MULTICELLULAR ORGANISMAL PROCESS	1853	Any process that activates or increases the frequency, rate or extent of an organismal process, any of the processes pertinent to the function of an organism above the cellular level; includes the integrated processes of tissues and organs. [GOC:ai]	159	0.0858	4e-30	1.12e-27
CYTOKINE PRODUCTION	880	The appearance of a cytokine due to biosynthesis or secretion following a cellular stimulus, resulting in an increase in its intracellular or extracellular levels. [GOC:add, ISBN:0781735149]	103	0.117	4.04e-30	1.12e-27
CALCIUM ION BINDING	704	Interacting selectively and non-covalently with calcium ions (Ca2+). [GOC:ai]	91	0.1293	6.31e-30	1.71e-27
CELL ACTIVATION	1475	A change in the morphology or behavior of a cell resulting from exposure to an activating factor such as a cellular or soluble ligand. [GOC:mgi curators]	137	0.0929	2.49e-29	6.55e-27
NEGATIVE REGULATION OF RESPONSE TO STIMULUS	1753	Any process that stops, prevents, or reduces the frequency, rate or extent of a response to a stimulus. Response to stimulus is a change in state or activity of a cell or an organism (in terms of movement, secretion, enzyme production, gene expression, etc.) as a result of a stimulus. [GOC:jid]	152	0.0867	2.81e-29	7.22e-27
RESPONSE TO LIPID	909	Any process that results in a change in state or activity of a cell or an organism (in terms of movement, secretion, enzyme production, gene expression, etc.) as a result of a lipid stimulus. [GOC:sl]	103	0.1133	5.86e-29	1.47e-26
INFLAMMATORY RESPONSE	801	The immediate defensive reaction (by vertebrate tissue) to infection or injury caused by chemical or physical agents. The process is characterized by local vasodilation, extravasation of plasma into intercellular spaces and accumulation of white blood cells and macrophages. [REF:0000022, ISBN:0198506732]	96	0.1199	6.34e-29	1.55e-26
INTERFERON GAMMA MEDIATED SIGNALING PATHWAY	91	A series of molecular signals initiated by the binding of interferon-gamma to a receptor on the surface of a cell, and ending with regulation of a downstream cellular process, e.g. transcription. Interferon gamma is the only member of the type II interferon found so far. [GOC:add, GOC:dph, GOC:signaling]	35	0.3846	8.71e-29	2.08e-26
REGULATION OF HYDROLASE ACTIVITY	1302	Any process that modulates the frequency, rate or extent of hydrolase activity, the catalysis of the hydrolysis of various bonds, e.g. C-O, C-N, C-C, phosphoric anhydride bonds, etc. Hydrolase is the systematic name for any enzyme of EC class 3. [EC:3.-.-.-, GOC:ai]	126	0.0968	1.18e-28	2.76e-26
POSITIVE REGULATION OF SIGNALING	1896	Any process that activates, maintains or increases the frequency, rate or extent of a signaling process. [GOC:mtg signal]	157	0.0828	4.68e-28	1.07e-25
CELL MOTILITY	1819	Any process involved in the controlled self-propelled movement of a cell that results in translocation of the cell from one place to another. [GOC:dgh, GOC:dph, GOC:isa complete, GOC:mlg]	152	0.0836	1.42e-27	3.17e-25
POSITIVE REGULATION OF IMMUNE SYSTEM PROCESS	1101	Any process that activates or increases the frequency, rate, or extent of an immune system process. [GOC:add]	112	0.1017	2.38e-27	5.19e-25
REGULATION OF IMMUNE RESPONSE	1018	Any process that modulates the frequency, rate or extent of the immune response, the immunological reaction of an organism to an immunogenic stimulus. [GOC:ai]	106	0.1041	9.68e-27	2.07e-24
NEGATIVE REGULATION OF PROTEIN METABOLIC PROCESS	1209	Any process that stops, prevents, or reduces the frequency, rate or extent of chemical reactions and pathways involving a protein. [GOC:ai]	117	0.0968	1.22e-26	2.55e-24
NEGATIVE REGULATION OF VIRAL PROCESS	104	Any process that stops, prevents, or reduces the frequency, rate or extent of a multi-organism process in which a virus is a participant. [GOC:bf, GOC:jl]	35	0.3365	1.85e-26	3.8e-24
